# Supplementary material for: Identification of cucumber circular RNAs responsive to salt stress
Source: BMC Plant Biol. 2019 Apr 27;19:164. doi: 10.1186/s12870-019-1712-3 (PMC6486992; doi:10.1186/s12870-019-1712-3)
Supplement: Supplementary file 1 — Table S1. Physical position of unanchored scaffolds in merged ChrUn. (XLSX 17 kb) [file 12870_2019_1712_MOESM1_ESM.xlsx]

## Sheet: Sheet1
Unanchored scafolds in ChrUn	Start position (bp)	End position (bp)	Length (bp)
Scaffold000113	1	323724	323724
Scaffold000122	323725	540980	217256
Scaffold000137	540981	696010	155030
Scaffold000143_3	696011	800774	104764
Scaffold000098_1	800775	890548	89774
Scaffold000082_1	890549	969248	78700
Scaffold000044_7	969249	1037021	67773
Scaffold000159	1037022	1090140	53119
Scaffold000169	1090141	1121333	31193
Scaffold000168_1	1121334	1151600	30267
Scaffold000171	1151601	1176883	25283
Scaffold000174	1176884	1199849	22966
Scaffold000175	1199850	1219931	20082
Scaffold000177	1219932	1238400	18469
Scaffold000055_1	1238401	1256414	18014
Scaffold000179	1256415	1274017	17603
Scaffold000106_3	1274018	1291164	17147
Scaffold000139_1	1291165	1308289	17125
Scaffold000182	1308290	1324496	16207
Scaffold000130_1	1324497	1340251	15755
Scaffold000185	1340252	1354309	14058
Scaffold000187	1354310	1368205	13896
Scaffold000188	1368206	1382011	13806
Scaffold000189	1382012	1395740	13729
Scaffold000191	1395741	1409287	13547
Scaffold000192	1409288	1422684	13397
Scaffold000004_5	1422685	1435995	13311
Scaffold000193	1435996	1449147	13152
Scaffold000195	1449148	1461592	12445
Scaffold000196	1461593	1473976	12384
Scaffold000197	1473977	1485941	11965
Scaffold000143_1	1485942	1497604	11663
Scaffold000199	1497605	1509267	11663
Scaffold000200	1509268	1520807	11540
Scaffold000023_1	1520808	1532104	11297
Scaffold000201	1532105	1543242	11138
Scaffold000202	1543243	1554292	11050
Scaffold000205	1554293	1564772	10480
Scaffold000206	1564773	1575015	10243
Scaffold000207	1575016	1585124	10109
Scaffold000208	1585125	1595026	9902
Scaffold000209	1595027	1604521	9495
Scaffold000210	1604522	1613878	9357
Scaffold000211	1613879	1623234	9356
Scaffold000214	1623235	1632216	8982
Scaffold000216	1632217	1641142	8926
Scaffold000217	1641143	1649913	8771
Scaffold000218	1649914	1658546	8633
Scaffold000219	1658547	1666942	8396
Scaffold000220	1666943	1675264	8322
Scaffold000221	1675265	1683528	8264
Scaffold000222	1683529	1691272	7744
Scaffold000223	1691273	1699003	7731
Scaffold000224	1699004	1706532	7529
Scaffold000225	1706533	1713832	7300
Scaffold000226	1713833	1720960	7128
Scaffold000227	1720961	1728079	7119
Scaffold000228	1728080	1735143	7064
Scaffold000229	1735144	1742203	7060
Scaffold000230	1742204	1749136	6933
Scaffold000231	1749137	1756048	6912
Scaffold000232	1756049	1762903	6855
Scaffold000233	1762904	1769482	6579
Scaffold000234	1769483	1776026	6544
Scaffold000235	1776027	1782562	6536
Scaffold000236	1782563	1789085	6523
Scaffold000237	1789086	1795599	6514
Scaffold000238	1795600	1802058	6459
Scaffold000239	1802059	1808364	6306
Scaffold000240	1808365	1814563	6199
Scaffold000241	1814564	1820705	6142
Scaffold000243	1820706	1826732	6027
Scaffold000244	1826733	1832653	5921
Scaffold000242_3	1832654	1838551	5898
Scaffold000245	1838552	1844344	5793
Scaffold000246	1844345	1850112	5768
Scaffold000247	1850113	1855774	5662
Scaffold000248	1855775	1861430	5656
Scaffold000249	1861431	1867016	5586
Scaffold000250	1867017	1872507	5491
Scaffold000251	1872508	1877988	5481
Scaffold000252	1877989	1883438	5450
Scaffold000253	1883439	1888881	5443
Scaffold000254	1888882	1894321	5440
Scaffold000255	1894322	1899733	5412
Scaffold000256	1899734	1905125	5392
Scaffold000257	1905126	1910508	5383
Scaffold000258	1910509	1915886	5378
Scaffold000259	1915887	1921254	5368
Scaffold000261	1921255	1926535	5281
Scaffold000260	1926536	1931816	5281
Scaffold000262	1931817	1937080	5264
Scaffold000263	1937081	1942292	5212
Scaffold000264	1942293	1947496	5204
Scaffold000265	1947497	1952624	5128
Scaffold000266	1952625	1957739	5115
Scaffold000267	1957740	1962839	5100
Scaffold000268	1962840	1967930	5091
Scaffold000269	1967931	1973002	5072
Scaffold000271	1973003	1978044	5042
Scaffold000272	1978045	1983071	5027
Scaffold000273	1983072	1988086	5015
Scaffold000274	1988087	1993062	4976
Scaffold000275	1993063	1998006	4944
Scaffold000276	1998007	2002938	4932
Scaffold000277	2002939	2007810	4872
Scaffold000279	2007811	2012626	4816
Scaffold000280	2012627	2017431	4805
Scaffold000281	2017432	2022226	4795
Scaffold000282	2022227	2026976	4750
Scaffold000283	2026977	2031654	4678
Scaffold000284	2031655	2036328	4674
Scaffold000285	2036329	2040999	4671
Scaffold000286	2041000	2045646	4647
Scaffold000287	2045647	2050286	4640
Scaffold000288	2050287	2054917	4631
Scaffold000289	2054918	2059544	4627
Scaffold000290	2059545	2064167	4623
Scaffold000291	2064168	2068786	4619
Scaffold000278_1	2068787	2073397	4611
Scaffold000293	2073398	2078003	4606
Scaffold000294	2078004	2082568	4565
Scaffold000295	2082569	2087102	4534
Scaffold000296	2087103	2091631	4529
Scaffold000297	2091632	2096151	4520
Scaffold000298	2096152	2100670	4519
Scaffold000299	2100671	2105182	4512
Scaffold000300	2105183	2109669	4487
Scaffold000301	2109670	2114137	4468
Scaffold000302	2114138	2118521	4384
Scaffold000304	2118522	2122827	4306
Scaffold000305	2122828	2126991	4164
Scaffold000306	2126992	2131017	4026
Scaffold000308	2131018	2134948	3931
Scaffold000309	2134949	2138747	3799
Scaffold000311	2138748	2142360	3613
Scaffold000312	2142361	2145929	3569
Scaffold000314	2145930	2149459	3530
Scaffold000315	2149460	2152972	3513
Scaffold000316	2152973	2156456	3484
Scaffold000317	2156457	2159884	3428
Scaffold000318	2159885	2163276	3392
Scaffold000319	2163277	2166658	3382
Scaffold000320	2166659	2170039	3381
Scaffold000321	2170040	2173417	3378
Scaffold000322	2173418	2176784	3367
Scaffold000325	2176785	2180094	3310
Scaffold000326	2180095	2183375	3281
Scaffold000327	2183376	2186550	3175
Scaffold000292_3	2186551	2189700	3150
Scaffold000328	2189701	2192813	3113
Scaffold000329	2192814	2195860	3047
Scaffold000330	2195861	2198894	3034
Scaffold000332	2198895	2201873	2979
Scaffold000333	2201874	2204842	2969
Scaffold000334	2204843	2207799	2957
Scaffold000335	2207800	2210744	2945
Scaffold000336	2210745	2213661	2917
Scaffold000337	2213662	2216575	2914
Scaffold000338	2216576	2219478	2903
Scaffold000339	2219479	2222320	2842
Scaffold000340	2222321	2225117	2797
Scaffold000341	2225118	2227904	2787
Scaffold000342	2227905	2230689	2785
Scaffold000343	2230690	2233446	2757
Scaffold000345	2233447	2236186	2740
Scaffold000346	2236187	2238907	2721
Scaffold000347	2238908	2241604	2697
Scaffold000348	2241605	2244296	2692
Scaffold000350	2244297	2246973	2677
Scaffold000349	2246974	2249650	2677
Scaffold000351	2249651	2252312	2662
Scaffold000352	2252313	2254971	2659
Scaffold000353	2254972	2257600	2629
Scaffold000354	2257601	2260225	2625
Scaffold000355	2260226	2262850	2625
Scaffold000356	2262851	2265448	2598
Scaffold000357	2265449	2268031	2583
Scaffold000358	2268032	2270586	2555
Scaffold000359	2270587	2273126	2540
Scaffold000360	2273127	2275663	2537
Scaffold000361	2275664	2278181	2518
Scaffold000362	2278182	2280691	2510
Scaffold000363	2280692	2283195	2504
Scaffold000364	2283196	2285681	2486
Scaffold000365	2285682	2288156	2475
Scaffold000366	2288157	2290628	2472
Scaffold000367	2290629	2293096	2468
Scaffold000369	2293097	2295535	2439
Scaffold000370	2295536	2297968	2433
Scaffold000371	2297969	2300400	2432
Scaffold000372	2300401	2302830	2430
Scaffold000310_5	2302831	2305218	2388
Scaffold000373	2305219	2307604	2386
Scaffold000374	2307605	2309974	2370
Scaffold000375	2309975	2312340	2366
Scaffold000376	2312341	2314699	2359
Scaffold000377	2314700	2317049	2350
Scaffold000378	2317050	2319395	2346
Scaffold000379	2319396	2321731	2336
Scaffold000380	2321732	2324054	2323
Scaffold000381	2324055	2326344	2290
Scaffold000382	2326345	2328620	2276
Scaffold000383	2328621	2330885	2265
Scaffold000384	2330886	2333148	2263
Scaffold000387	2333149	2335383	2235
Scaffold000389	2335384	2337596	2213
Scaffold000391	2337597	2339798	2202
Scaffold000392	2339799	2341985	2187
Scaffold000393	2341986	2344149	2164
Scaffold000395	2344150	2346282	2133
Scaffold000397	2346283	2348391	2109
Scaffold000398	2348392	2350497	2106
Scaffold000399	2350498	2352587	2090
Scaffold000400	2352588	2354653	2066
Scaffold000401	2354654	2356714	2061
Scaffold000403	2356715	2358769	2055
Scaffold000402	2358770	2360824	2055
Scaffold000404	2360825	2362878	2054
Scaffold000405	2362879	2364927	2049
Scaffold000408	2364928	2366967	2040
Scaffold000409	2366968	2368998	2031
Scaffold000410	2368999	2371028	2030
Scaffold000412	2371029	2373042	2014
Scaffold000413	2373043	2375056	2014
Scaffold000411	2375057	2377070	2014
Scaffold000414	2377071	2379082	2012
Scaffold000415	2379083	2381092	2010
Scaffold000416	2381093	2383099	2007
Scaffold000418	2383100	2385105	2006
Scaffold000419	2385106	2387104	1999
Scaffold000420	2387105	2389102	1998
Scaffold000421	2389103	2391098	1996
Scaffold000422	2391099	2393089	1991
Scaffold000423	2393090	2395070	1981
Scaffold000424	2395071	2397050	1980
