# Supplementary material for: Identification of cucumber circular RNAs responsive to salt stress
Source: BMC Plant Biol. 2019 Apr 27;19:164. doi: 10.1186/s12870-019-1712-3 (PMC6486992; doi:10.1186/s12870-019-1712-3)
Supplement: Supplementary file 2 — Table S2. The mature sequences of reported cucumber miRNAs. (XLSX 87 kb) [file 12870_2019_1712_MOESM2_ESM.xlsx]

## Sheet: Reference
Burkhardt, A., Day, B., 2016. Transcriptome and small RNAome dynamics during a resistant and susceptible interaction between cucumber and downy mildew. Plant Genome 9, 1. http://doi.org/10.3835/plantgenome2015.08.0069.
Jin, W., Wu, F., 2015. Identification and characterization of cucumber microRNAs in response to Pseudoperonospora cubensis infection. Gene 569, 225-32. https://doi.org/10.1016/j.gene.2015.05.064.
Li, C., Li, Y., Bai, L., Zhang, T., He, C., Yan, Y., et al., 2014. Grafting-responsive miRNAs in cucumber and pumpkin seedlings identified by high-throughput sequencing at whole genome level. Physiol. Plantarum 151, 406-422. https://doi.org/10.1111/ppl.12122.
Liu, H.W., Luo, L.X., Liang, C.Q., Jiang, N., Liu, P.F., Li, J.Q., 2015. High-throughput sequencing identifies novel and conserved cucumber (Cucumis sativus L.) microRNAs in response to cucumber green mottle mosaic virus infection. PLoS ONE 10, e0129002. https://doi.org/10.1371/journal.pone.0129002.
Mao, W., Li, Z., Xia, X., Li, Y., Yu, J., 2012. A combined approach of high-throughput sequencing and degradome analysis reveals tissue specific expression of microRNAs and their targets in cucumber. PLoS One 7, e33040. https://doi.org/10.1371/journal.pone.0033040.
Martinez, G., Forment, J., Llave, C., Pallas, V., Gomez, G., 2011. High-throughput sequencing, characterization and detection of new and conserved cucumber miRNAs. PLoS ONE 6, e19523. https://doi.org/10.1371/journal.pone.0019523.

## Sheet: Martinez et al. 2011
Family	M	Msmt	miRNA/	Location	Orientation	Reads	Sequence	Length	Hairpin Length	Minimum	Class	miRNA*
			miRNA*							Free
										Energy
miR156	a	0	miRNA	scaffold01037:688952_688971	+	10	TGACAGAAGAGAGTGAGCAC	20	164	-59.01	B	NO
	b	0	miRNA	scaffold02920:91547_91566	+	10	TGACAGAAGAGAGTGAGCAC	20	133	-71.3	B	NO
	c	0	miRNA	scaffold03504:382309_382328	+	10	TGACAGAAGAGAGTGAGCAC	20	237	-100.91	B	NO
	d	1	miRNA	scaffold01144:2326074_2326094	+	37	TTGACAGAAGAGAGTGAGCAC	21	151	-51.9	B	NO
	e	1	miRNA	scaffold02500:429183_429203	-	37	TTGACAGAAGAGAGTGAGCAC	21	138	-68.9	B	NO
	f	0	miRNA	scaffold01139:565175_565195	+	202	TTGACAGAAGATAGAGAGCAC	21	138	-61.8	B	NO
	g	0	miRNA	scaffold03569:4498_4517	-	1	TGACAGAAGATAGAGAGCAC	20	140	-55.05	C2	NO
miR160	a	0	miRNA	scaffold00055:628909_628929	+	34	TGCCTGGCTCCCTGTATGCCA	21	148	-60	B	NO
	b	0	miRNA	scaffold01001:257130_257150	-	34	TGCCTGGCTCCCTGTATGCCA	21	85	-47.1	B	NO
	c	0	miRNA	scaffold02978:457845_457865	-	34	TGCCTGGCTCCCTGTATGCCA	21	133	-68	A	GCGTATGAGGAGCCATGCATA(1)
miR164	a	0	miRNA	scaffold01225:909647_909667	+	14	TGGAGAAGCAGGGCACGTGCA	21	160	-76.1	B	NO
	b	0	miRNA	scaffold01251:107171_107191	-	14	TGGAGAAGCAGGGCACGTGCA	21	157	-56.75	B	NO
	c	0	miRNA	scaffold01416:586832_586852	+	14	TGGAGAAGCAGGGCACGTGCA	21	100	-50.01	B	NO
miR166	a	0	miRNA	scaffold01053:90145_90165	-	10	TCGGACCAGGCTTCATTCCCC	21	120	-52.4	A	GGAATGTTGTCTGGTGCGAGA(1)
	b	1	miRNA	scaffold03882:938939_938959	+	1	TCGGACCAGGCTTCATTCTCG	21	153	-53.9	C2	NO
	c	0	miRNA*	scaffold00998:2985377_2985397	-	154	GGAATGTTGTCTGGCTCGAGG	21	169	-52.9	A	TCGGACCAGGCTTCATTCCCC(10)
	d	0	miRNA*	scaffold02229:6002600_6002620	+	154	GGAATGTTGTCTGGCTCGAGG	21	95	-44.14	A	TCGGACCAGGCTTCATTCCCC(10)
	e	0	miRNA*	scaffold02951:1938556_1938576	-	154	GGAATGTTGTCTGGCTCGAGG	21	186	-59.41	A	TCGGACCAGGCTTCATTCCCC(10)
	f	0	miRNA*	scaffold01274:414228_414248	+	2	GGAATGTTGTTTGGCTCGAGG	21	163	-63.3	A	TCTCGGACCAGGCTTCATTCC(1)
miR167	a	0	miRNA	scaffold00542:3510078_3510098	+	51	TGAAGCTGCCAGCATGATCTG	21	121	-54.8	B	NO
	b	0	miRNA	scaffold02310:29259_29279	+	51	TGAAGCTGCCAGCATGATCTG	21	123	-55	A	GATCATATTGGTAGCTTCATC(9)
	c	0	miRNA	scaffold00227:154472_154492	-	8	TGAAGCTGCCAGCATGATCTA	21	127	-46.2	B	NO
	d	0	miRNA	scaffold02310:19947_19967	+	8	TGAAGCTGCCAGCATGATCTA	21	170	-57.6	B	NO
	e	1	miRNA	scaffold03918:322742_322763	-	31	TCAAGCTGCCAGCATGATCTAA	22	156	-49.5	B	NO
miR169	a	0	miRNA	scaffold00894:379625_379645	+	3	AAGCCAAGGATGAATTGCCGG	21	197	-77.9	A	GGCAATTCCATTCTTGGCTAA(1)
	b	1	miRNA	scaffold01153:1413276_1413297	+	4	TAGCCAAAGATGACTTGCCTGT	22	195	-79.9	C1	NO
	c	1	miRNA	scaffold01153:1417797_1417818	+	4	TAGCCAAAGATGACTTGCCTGT	22	196	-76.39	C1	NO
	d	2	miRNA	scaffold00817:120051_120073	+	1	TGAGCCAAGAATGACTTGCCGGC	23	175	-80.11	C2	NO
	e	0	miRNA*	scaffold00923:21016_21035	-	2	GCAAGTCGTCCTTGGCTACC	20	164	-81.3	C1	NO
miR171	a	0	miRNA	scaffold01107:639271_639291	-	40	TGATTGAGCCGTGCCAATATC	21	194	-65.55	B	NO
	b	0	miRNA	scaffold01141:244487_244507	-	40	TGATTGAGCCGTGCCAATATC	21	98	-41.6	A	TGTTGGAACGGTTCAATCAAA(1)
	c	0	miRNA	scaffold03356:5524104_5524124	-	40	TGATTGAGCCGTGCCAATATC	21	184	-51.99	A	TATTGGCCCGGTTCACTCAGA(1)
	d	0	miRNA	scaffold00464:182497_182517	-	21	TGATTGAGCCGCGCCAATATC	21	145	-57.3	B	NO
	e	0	miRNA	scaffold01037:317696_317716	+	21	TGATTGAGCCGCGCCAATATC	21	160	-51.14	B	NO
	f	0	miRNA	scaffold04100:161935_161955	-	21	TGATTGAGCCGCGCCAATATC	21	145	-43.8	B	NO
	g	0	miRNA	scaffold00765:155091_155111	+	2	TTGAGCCGTGCCAATATCACG	21	148	-44.27	C1	NO
	h	1	miRNA	scaffold00765:133580_133600	-	3	TTGAGCCGCGTCAATATCTCT	21	141	-45.9	C1	NO
miR172	a	0	miRNA	scaffold01053:287019_287039	+	35	AGAATCTTGATGATGCTGCAT	21	158	-54	A	GCGGCATCATCAAGATTCACA(4)
	b	0	miRNA	scaffold03904:1097597_1097617	+	35	AGAATCTTGATGATGCTGCAT	21	239	-87.2	A	GTAGCATTATCAAGATTCACA(7)
	c	0	miRNA	scaffold01066:88458_88477	+	4	GAATCTTGATGATGCTGCAT	20	190	-58.91	C1	NO
	d	0	miRNA	scaffold00154:286749_286769	+	2	GAGAATCTTGATGATGCTGCA	21	193	-60.31	C1	NO
miR319		0	miRNA	scaffold02653:291888_291908	-	2	TTGGACTGAAGGGAGCTCCCT	21	216	-91.66	C1	NO
miR390	a	0	miRNA	scaffold01029:141650_141670	+	18	AAGCTCAGGAGGGATAGCGCC	21	126	-55.9	A	CGCTATCCATCCTGAGTTTCC(5)
	b	0	miRNA	scaffold01066:712440_712460	+	18	AAGCTCAGGAGGGATAGCGCC	21	130	-50.4	B	NO
	c	0	miRNA	scaffold01119:204265_204285	+	18	AAGCTCAGGAGGGATAGCGCC	21	146	-57.1	B	NO
	d	0	miRNA	scaffold01225:840228_840248	+	18	AAGCTCAGGAGGGATAGCGCC	21	150	-74.1	B	NO
miR393	a	0	miRNA	scaffold00931:100515_100536	-	3	TCCAAAGGGATCGCATTGATCC	22	161	-60.9	C1	NO
	b	0	miRNA	scaffold01044:1042192_1042213	+	3	TCCAAAGGGATCGCATTGATCC	22	160	-48.7	C1	NO
	c	0	miRNA	scaffold01153:124459_124480	+	3	TCCAAAGGGATCGCATTGATCC	22	116	-38.9	C1	NO
miR396	a	0	miRNA	scaffold00464:137922_137942	-	3	TTCCACAGCTTTCTTGAACTT	21	283	-96.3	C1	NO
	b	0	miRNA	scaffold00464:141897_141917	-	3	TTCCACAGCTTTCTTGAACTT	21	151	-37.76	C1	NO
	C	0	miRNA	scaffold01037:350259_350279	+	3	TTCCACAGCTTTCTTGAACTT	21	173	-64.4	A	GTTCAAGAAAGCTGTGGGAGA(2)
	d	0	miRNA*	scaffold00464:132023_132043	+	12	GTTCAATAAAGCTGTGGGAAG	21	198	-69.76	A	TTCCACAGCTTTCTTGAACTG(3)
	e	0	miRNA*	scaffold01037:357863_357883	-	12	GTTCAATAAAGCTGTGGGAAG	21	174	-57.06	A	TTCCACGGCTTTCTTGAACTG(3)
miR397		0	miRNA	scaffold01017:160952_160972	+	9	CATTGAGTGCAGCGTTGATGT	21	132	-40.75	B	NO
miR398		1	miRNA	scaffold02653:1332389_1332409	+	1	TTGTGTTCTCAGGTCACCCCT	21	175	-60.2	C2	NO
miR399	a	2	miRNA	scaffold00542:2253810_2253830	+	1	TGCCAAAAGAGACTTGCCCTG	21	149	-46.63	C2	NO
	b	2	miRNA	scaffold00542:2256909_2256929	+	1	TGCCAAAAGAGACTTGCCCTG	21	101	-47.1	C2	NO
miR408		0	miRNA	scaffold00789:610115_610136	-	5	TGCACTGCCTCTTCCCTGGCTG	22	208	-77.02	B	NO
miR827		1	miRNA	scaffold02352:635236_635256	-	3	TTAGATGACCATCAACGAACG	21	130	-41.43	C2	NO
miR2950		0	miRNA*	scaffold03625:75025_75045	+	6	TGGTGTGCATGAGATGGAATA	21	107	-64.4	A	TTCCATCTCTTGCACACTGGA(2)

## Sheet: Mao et al. 2012
Table S1. Known miRNAs identified in cucumber and their sequences similarity to known miRNAs from other plant species.
Family	miRNA name	miRNA seq	miRNA length	miR_ miRNA reference	Conserved in other plants
					ath	aly	ptc	osa
csa-miR156	csa-miR156a	GCTCACTTCTCTCTCTGTCAGA	22	zma-miR156a*		++
	csa-miR156b	GCTCACTTCTCTTTCTGTCAGT	22	zma-miR156d*		+++
	csa-miR156c	TGACAGAAGAGAGGGAGCAC	20	ptc-miR156k	+++	+++	++++	+++
	csa-miR156d	TGCCAGAAGAGAGTGAGCAC	20	ath-miR156a	+++	+++	+++	+++
	csa-miR156e	TTGACAGAAGATAGAGGGCAC	21	mtr-miR156g	+++	+++	+++	+
csa-miR157	csa-miR157a	GCTCTCTATGCTTCTGTCATC	21	aly-miR157d*		++++
	csa-miR157b	TGACAGAAGATAGAGAGCACA	21	ath-miR157a	+++	+++	+++	+++
csa-miR159	csa-miR159a	AGCTGCTAAGCTATGGATCCC	21	gma-miR159d
	csa-miR159b	TTTGGATTGAAGGGAGCTCTA	21	ath-miR159a	++++	++++	++++	+++
	csa-miR159c	TTTGGATTGAAGGGAGCTCT	20	ath-miR159a	+++	+++	+++	+++
	csa-miR159d	TTTGGATTGAAGGGAGTTCT	20	ath-miR159a	++	++	++	++
csa-miR160	csa-miR160a	GCGTATGAGGAGCCATGCATA	21	aly-miR160a*		++++
	csa-miR160b	TGCCTGGCTCCCTGTATGCCA	21	ath-miR160a	++++	++++	++++	++++
csa-miR162	csa-miR162a	GGAGGCAGCGGTTCATCGACC	21	aly-miR162a*		+++
	csa-miR162b	TCGATAAACCTCTGCATCCAG	21	ath-miR162a	++++	++++	++++	++++
csa-miR164	csa-miR164a	TGGAGAAGCAGGGCACGTGCA	21	ath-miR164a	++++	++++	++++	++++
	csa-miR164b	TGGAGAGGCAGGGCACATGCT	21	ptc-miR164f	+	+	+++	++
csa-miR166	csa-miR166	TCGGACCAGGCTTCATTCTCG	21	crt-miR166a		++	++
Family	miRNA name	miRNA seq	miRNA length	miR_ miRNA reference	Conserved in other plants
					ath	aly	ptc	osa
csa-miR167	csa-miR167a	GGTCATGCTCTGACAGCCTCACT	23	aly-miR167b*		++++
	csa-miR167b	TCAAGCTGCCAGCATGATCTAA	22	aqc-miR167	++	++	++	++
	csa-miR167c	TGAAGCTGCCAGCATGATCTA	21	ath-miR167a	++++	++++	++++	++++
	csa-miR167d	TGAAGCTGCCAGCATGATCTG	21	ath-miR167d	+++	+++	++++	++++
csa-miR168	csa-miR168	TCGCTTGGTGCAGGTCGGGAA	21	ath-miR168a	++++	++++	++++	++
csa-miR169	csa-miR169a	AAGCCAAGGATGAATTGCCAG	21	osa-miR169d	+	+	++	++
	csa-miR169b	AAGCCAAGGATGAATTGCCGG	21	osa-miR169d	++	++	++	+++
	csa-miR169c	TAGCCAAAGATGACTTGCCTGT	22	aly-miR169n	++	+++	++	++
	csa-miR169d	TGAGCCAAGAATGACTTGCCGGC	23	ptc-miR169t	+	+	++	+
	csa-miR169e	TGAGCCAAGGATGACTTGCCT	21	ath-miR169d	+++	+++	+++	+
csa-miR170	csa-miR170	TATTGGCCCGGTTCACTCAGA	21	aly-miR170*		+++
csa-miR171	csa-miR171	TTGAGCCGTGCCAATATCACG	21	ath-miR171b	++++	++++	++++	+
csa-miR172	csa-miR172a	AAATCTTGATGATGCTGCAT	20	ath-miR172a	++	++	++	++
	csa-miR172b	AGAATCCTGATGATGCTGCAG	21	mtr-miR172	+++	+++	+++	++
	csa-miR172c	GAGAATCTTGATGATGCTGCA	21	ath-miR172a	+++	+++	+++	+++
	csa-miR172d	GTAGCATTATCAAGATTCACA	21	aly-miR172a*		++
csa-miR319	csa-miR319	TTGGACTGAAGGGAGCTCCCT	21	ath-miR319a	++++	++++	+++	++
csa-miR390	csa-miR390a	AAGCTCAGGAGGGATAGCGCC	21	ath-miR390a	++++	++++	++++	++++
	csa-miR390b	CGCTATCCATCCTGAGTTTCC	21	aly-miR390a*		+++
csa-miR393	csa-miR393-3p	TCATGCTATCCCTTCGGATT	20	aly-miR393a*		+
	csa-miR393	TCCAAAGGGATCGCATTGATC	21	ath-miR393a	+++	++++	++++	++++
csa-miR394	csa-miR394	TTGGCATTCTGTCCACCTCC	20	ath-miR394a	++++	++++	++++	++++
csa-miR396	csa-miR396a	CCACAGCTTTCTTGAACTGCA	21	ath-miR396a	++	++	++	++
	csa-miR396b	GTTCAAGAAAGCTGTGGGAGA	21	zma-miR396g*	+	++	+	+
	csa-miR396c	GTTCAATAAAGCTGTGGGAAG	21	aly-miR396a*		++++
	csa-miR396d	TTCCACAGCTTTCTTGAACTT	21	ath-miR396b	++++	++++	++++	++++
Family	miRNA name	miRNA seq	miRNA length	miR_ miRNA reference	Conserved in other plants
					ath	aly	ptc	osa
csa-miR397	csa-miR397	TCATTGAGTGCAGCGTTGATG	21	ath-miR397a	++++	++++	++++	++++
csa-miR398	csa-miR398a	TGTGTTCTCAGGTCGCCCCTG	21	osa-miR398b	+++	+++	++++	++++
	csa-miR398b	TTGTGTTCTCAGGTCACCCCT	21	ath-mIR398a	+++	+++	+++	+++
csa-miR399	csa-miR399a	AGGGCTTCTCTCCATTGGCAGG	22	aly-miR399b*		+
	csa-miR399b	TGCCAAAAGAGACTTGCCC	19	osa-miR399h				+
	csa-miR399c	TGCCAAAGGAGAGTTGCCCTT	21	ath-miR399b	+++	+++	+++	+++
	csa-miR399d	TGCCAAAGGAGATTTGCCCGG	21	ath-miR399f	++++	++++	++++	+++
csa-miR408	csa-miR408a	ATGCACTGCCTCTTCCCTGGC	21	ath-miR408	++++	++++	++++	+++
	csa-miR408b	CGGGGAACAGACAGAGCATG	20	aly-miR408*		+
csa-miR477	csa-miR477	TTCTCTCCCTCAAGGGCTTCGA	22	aqc-miR477e
csa-miR530	csa-miR530	TGCATTTGCACCTACACCTTC	21	ptc-miR530a			++	+
csa-miR827	csa-miR827	TTAGATGACCATCAACGAACG	21	aly-miR827	++	+++	++	+
csa-miR858	csa-miR858	TCTCGTTGTCTGTTCGACCTTG	22	ath-miR858	++	++
csa-miR1515	csa-miR1515	TCATTTTTGCGTGCAATGATCC	22	csi-miR1515
csa-miR2111	csa-miR2111	TAATCTGCATCCTGAGGTTTA	21	ath-miR2111a	++++	++++
csa-miR2950	csa-miR2950	TTCCATCTCTTGCACACTGGA	21	vvi-miR2950

## Sheet: Liu et al. 2015
#.	miR_name (Novel miRNAs)	miR_seq	genome_seq
1	csa-miRn1-3p	CTCGCAAACATCTGGTAGACATC	ttagagatgtttcaaaggatgttagcaatttattattattattattttatCTCGCAAACATCTGGTAGACATCtcgca
2	csa-miRn2-3p	CGTTGAGTATTATCTTTCAGTTC	ggccgagaggactaaagagaggctcaagcaggtattggttttaaattccgatcctaataactattattgctgtgtgCGTTGAGTATTATCTTTCAGTTCtcttgtgct
3	csa-miRn3-3p	CTTGTGGGTAATAGGCTTTCCTTCCTTG	gttcgacgaatgaaagagagctcgtacccgcaacttttccttgattctgcactCTTGTGGGTAATAGGCTTTCCTTCCTTGtcgtag
4	csa-miRn4-5p	ACTTCGCGGTAAGTCTAACCCTAATT	gACTTCGCGGTAAGTCTAACCCTAATTtcgtatgatattgcgacgtgtctctgcaagacatcggggaaagtgaaatgattataaacctttctgcgacgtcgtgtccttgtacaaaattagggttagacttatcgcgacgtc
5	csa-miRn5-5p	AATTACTATAATAACACCTTCACAT	taaacatttttatttaatatgagAATTACTATAATAACACCTTCACATtcgtatgcatcaattttgtaaatatgtaaggagtttgtaacaattactacttggtggaataaaagtgtata
6	csa-miRn6-3p	TCTTCTTCCTCTTCCTTTCT	attaaatacgaaaagaaaaagaaaaagaaaaaagaactccaacgctcccttcccctTCTTCTTCCTCTTCCTTTCTtcgtatttctt
7	csa-miRn7-5p	AGGTGGTTGGAGGTTGGTTCA	ggctttaaggcggAGGCGGTTGGAGGTTGGTTCAccatatctttttgaaactcttaagaggactatatgcttgcccattccaagaatggagttgggcctcgcattttgaactaaaatcaaattgcaaagccttgagatt
8	csa-miRn8-3p	GTTGGGAGGATGGAGCGGTT	aggccgtgaattctacagctttagccgtcgttcgagtaataaaacgggtggtgatacaGTTGGGAGGATGGAGCGGTTt
#.	miR_name (Predicated candidate miRNAs)	miR_seq	genome_seq
1	PC-3p-3557	CAAAATGTTGAATTGAA	caatctcaaacaactttagtatgatatcttaatacttttattcatattttcacattgatattaatttgagatggacCAAAATGTTGAATTGAAtaatagtgtaaataatatacatatcacattgtttaagaatt
2	PC-3p-4681	CTAGTTTACTACGAGGTTGATGATC	gttttatcaactattttagtagatgaactaggtttatccatagcacttttggaaatttcttttaataCTAGTTTACTACGAGGTTGATGATCc
3	PC-3p-8322	TAAAGACTTTTTGCCGATGT	gactcggacaacagtctttgtggaacttatctttcacttTAAAGACTTTTTGCCGATGT
4	PC-3p-20844	TTGGTTTTACTTTGTCTCAGTT	ttcgatgtgtattttgagttgaatctaattccaaatgattttgttttatatttttacattattttttTTGGTTTTACTTTGTCTCAGTTttgtatatcagt
5	PC-3p-25396	TGGATGTCGTCCCTAAGGTAGCC	ggcgaggataaattagggaatgcatttaccggattctcactatacattagtacagaaatatTGGATGTCGTCCCTAAGGTAGCCtcaag
6	PC-3p-28211	CATCAAAGTGGTTTCTGGTAAC	atcgatgtgaccagcaaccactttggtgattggattagagactagaaaagtaaataaccaacaaccaagattagacaattagtgactagtaatgctaattgcggcaaccatcaataccatCATCAAAGTGGTTTCTGGTAACtcgtat
7	PC-3p-31277	ATCTATGTTGGAATCAATGTTG	actgacaaatgatatattgattccttcttcatgtATCTATGTTGGAATCAATGTTGaaatgtagtcctc
8	PC-3p-34277	CTGCATTATTGCTCTTTGATTCT	tctgatctgtaagttaacctttgatttaatcagagagggatagtttggtctatgataCTGCATTATTGCTCTTTGATTCTtcttatgttggcttggcttgatcttt
9	PC-3p-37117	AATTTGATCTTCTGATTCTCTC	cacgagatttttgaagaaatttgatttgtagagttgaacttgtaatgatgttgtatttttgttgatttgatacgatgtagttcggtctctacaAATTTGATCTTCTGATTCTCTCt
10	PC-3p-37565	CTTCCTCTCACAGTTTATCTCC	aatgcgaaatggactatgaactgtgcagaagttttgcaaatgaaacCTTCCTCTCACAGTTTATCTCCtcatatttgcccc
11	PC-3p-38361	CTATGCTAGCGTTATTAAAGGCC	ttaaaactgacattaatagcctttagtatcggtttgcaaccaacatCTATGCTAGCGTTATTAAAGGCCtttaatgtcgtttctg
12	PC-3p-39976	AACAATTTGTACCGTACTTC	agtgtccaggcttattacaattgtagcaAACAATTTGTACCGTACTTCtggactga
13	PC-3p-41177	CTTCGATCTCATCTCACTTCTTCCA	aaggggagagtgagagggggtatgtttttnnnnnnnnnnnnnnnnnnnnnnnnnnnnnnnnnnnnnnnnnnnnnnnnnnnnaagCTTCGATCTCATCTCACTTCTTCCAtt
14	PC-5p-44253	AGTTACATCTAGTGGTTACTAAT	ntagtgaaatagaaacctaactagttaacggAGTTACATCTAGTGGTTACTAATtcgcggtccggtcttatgCAAACTCATTAGATAGGATACCCTCAC
15	PC-3p-45338	TTTGATCGATTTATCCAAAACAC	aaggtgtatggccgagttggtcaaagtgagtctatttggtcaaacgatcaattgcTTTGATCGATTTATCCAAAACACttg
16	PC-3p-46648	GGTTTTGAATTTTTTATTGAAT	aaaaagatggcatgtataataaaataaatttcttcgaagccaccattgttttttttcataaatttcatatttgtccttgttGGTTTTGAATTTTTTATTGAATtcgtacgcatcttctt
17	PC-3p-47140	CTTATCTTGAGCGCACACATG	atgggtgcatgcagcatgcacgcgcgcatagagcatcagaatgcccagctacatgCTTATCTTGAGCGCACACATGtcgtatgcgcctgg
18	PC-3p-48988	ATTGGACAGAGAAGTATATC	ttttataaggcgtgctttttcatagttttatgtacagaaattttatactataaaaaATTGGACAGAGAAGTATATCttgtatgc
19	PC-3p-50340	GGGGTTCTATTCTACTATTC	gctgtgagagcttttagggagaaaccagcttctcgaattgctgaGGGGTTCTATTCTACTATTCtcatatt
20	PC-3p-50452	TTTCATTCGTGAGCTTTTACA	tactaaaggttcagatgaattcaggccattcattcgccgacttccagaatttaagttctggtaactatggaaTTTCATTCGTGAGCTTTTACAt
21	PC-3p-50621	ATGACTGGAAAATAATTGTCG	ttaacgacatttattttctgtcacgaaaaaacttattgcgacagttttcgaaaactgtcatggaatgactttccatgactcccaattctATGACTGGAAAATAATTGTCGtcgt
22	PC-3p-50720	AGTTGATCTCGAACATTGATCC	gttggatcattatgtttgtatcaaatacaaagtgagttgtatccatagtattatcaggataaggtacccaaccttatccatgtactatagaccatttaAGTTGATCTCGAACATTGATCCcta
23	PC-3p-51738	TATGATCTCCTTATTTCTGGTC	acaagaagaggagatggtgagtaggttatttattattctctattaatagcctaattgactgatagattgataacctgacTATGATCTCCTTATTTCTGGTC
24	PC-3p-59087	TTGACAAGTTTATCACTTCCATA	tcgggaggtcaaaattagtcaaaacaggcaaagtggtaaaaagtcaaaatgttgactttgaactttaaaaagtcaaaactttgaatttgatttaaataataacacttgttgggatTTGACAAGTTTATCACTTCCATA
25	PC-3p-59313	ATTTTATCTCGCAAACATC	gatgtttaaaagatgttagcaagttattgtcattgttATTTTATCTCGCAAACATCtattaaataag
26	PC-3p-67700	TTTGTTTTACTTTGTCTTAGTT	tttaaattaggatagcagtttgagaatatgatatagcaattatagcacattattttaaaattttgtaaatatgacaaaattctcacttttccatcgtttTTTGTTTTACTTTGTCTTAGTTtgaa
27	PC-3p-69764	CTTGTCTGTTAGTGAATCTTCC	gaagatttaatcgtcaagatggagttttgataggctactttcgacgaaaaacttttattcttctaatcatatcagtgtcgattgtagccttatcaagtcacatcaactccaactatcattCTTGTCTGTTAGTGAATCTTCCtc
28	PC-3p-70101	TTTATATTTGTTTCATTATTCCATG	gaggggatgatgcataaagttgggtgcgtgggaatgagagagagaggaagaatgaaattaggtttctaattttttcagttttttcttaattttatttgtacgtgtttttataTTTATATTTGTTTCATTATTCCATG
29	PC-3p-70771	ATTTGTCCTTGTAAAATACTGTC	tggggtaaaaaaggaagcactgccacaggtcattcgtacgggatgatgtattatgtgtgggccggactgtcatcaaccggtgacataatcatttaaaattgacggttattggtgaATTTGTCCTTGTAAAATACTGTCtcgtattggtaacttctcttgtggtcttcttttttcatcagt
30	PC-3p-71762	CATATTCTATAATTGTATGATATC	ttccgagatattattaaagtatatgtttttaggtctctaaacggttaactatatgttgcttttgaggctactatttttatcattgtcgtttgtggagactatgactagaCATATTCTATAATTGTATGATATCtcgttg
31	PC-3p-72026	TCCTCAAATTCTTTGAGCC	ctaaggccgaagagataggaaggtttggcactgacttagccggttaggcgagggggaactctcaatactcagctgcagagaaagagaggagagcccatcaaaattcaattcttctTCCTCAAATTCTTTGAGCCt
32	PC-3p-76546	TTTTCTAACCCAACTCAA	tcaggttggctgggttggttgggttgaccacccaaaaTTTTCTAACCCAACTCAAcccgt
33	PC-3p-87233	GTTTAGTCTTCACCATGT	aataatatgtgaagtcgataaaattgtattcttttcatacctagaatgttgaataacaaGTTTAGTCTTCACCATGTtcgt
34	PC-3p-87931	TTCTAAATTTTTGTCAATGTAC	cccaatttggtagtttgtagattcagagatatcaacaaaagttagttctttgtatcttctaaattaaaagcatgcttatttttttatttagagttttgaTTCTAAATTTTTGTCAATGTACtggtatttagagatttccaaattaaa
35	PC-3p-88917	CTTTGTCGTGTGCTAACC	gaatgaggttggccatgcaaacatagtctggggCTTTGTCGTGTGCTAACCtcactg
36	PC-3p-95926	TTGCTATATTCTTAATTATTATTCC	caaaataattaagtatataacaacattttaaaaaaattgcaaatatagcaacatttgtaannnnnnnnnnnnnnnnnnttttgctatatttgcaatttttttaaataTTGCTATATTCTTAATTATTATTCC
37	PC-3p-99883	CTTGTTGGTTCGGATCTTC	tataagttttacatgataatggtcggaacaaaatctcgaggagagtaaattgatacacttacacaagtaagttcactctttaaattataagttttatggtaattgcCTTGTTGGTTCGGATCTTCtcttatgcagtttctaccatacttctatgtgatatttctt
38	PC-3p-104586	CCACACATGTGCTATTCGCCTATC	ctaagatggggtgtatatcgtgtgctaaccttgcaatggggttgCCACACATGTGCTATTCGCCTATCtcgt
39	PC-3p-112990	GTTTTGATGTTTGAGTTGGATTC	aatggaagagtataaaagagaaacacacaaaatacaaaacagaggttggGTTTTGATGTTTGAGTTGGATTCtcgtattcttcttgt
40	PC-3p-139841	AAGGTCGTTTCTGTTTGAAGCAACC	cttcaaacagaaacgacctttacttaatatgcaagtggagaactttctatgacttcggttctcgatcatgtcatttactgctcctctcttcccaatcaattttttggaaccaccaacgcaAAGGTCGTTTCTGTTTGAAGCAACC
41	PC-3p-148722	TCCGATCACTATTTGCACTTC	atgaggagattgtatcaatagaaattaaagaTCCGATCACTATTTGCACTTCtcctttg
42	PC-3p-149419	TTAGTTCTTAGTAATAATG	atttgctgcataattatgaacatgtgactttgactacttgtgtagatctgatttctccattagtcatttgcattttggttggttttTTAGTTCTTAGTAATAATGtatgcacct
43	PC-3p-157112	GTACCTCGACAAGTAGATTACCTC	actgaggttcttttatcctttgttatcgtcatgtttggttgaaaataccaaataGTACCTCGACAAGTAGATTACCTCtcg
44	PC-3p-157592	GTGCGTCTGTGAAATTTTTTCCG	gtcacgtcgggaaaagtcttcctcgacgtgctgacaaaGTGCGTCTGTGAAATTTTTTCCGtcgttga
45	PC-3p-158740	TAGTGTTGTCTTCTCTAATTTTTA	gttggtaaaaatgaatgattttattaatatatcatataagTAGTGTTGTCTTCTCTAATTTTTAtcgta
46	PC-3p-167492	TTTAGTTAATTAATCTCATA	agttaatgaataatgattaatttaattaaagagTTTAATTAATTAATCTCATAtcattggag
47	PC-3p-175014	GTTTTAGTGATGCCTTTCCGCC	attcgagttgaacgggaatgcattcccaaaacagtattgtctattgtgtactcacaatggatgttgaaGTTTTAGTGATGCCTTTCCGCCtcgtta
48	PC-3p-202648	GTCTTAAACTCTTACTAATATT	tttcatgtagaatattagtctttgtttctgatttataatggaGTCTTAAACTCTTACTAATATTtcgtatgcat
49	PC-3p-209240	TTTGTGATACTTTGGAACTCTA	tgtgatacaatagagttccaaagtatcacaaagagtacgtataagttatccctttaatttaaattaaattaattaatattacgtactcTTTGTGATACTTTGGAACTCTAttgttctgt
50	PC-3p-209381	ACTTAGATTATGTTATATATGG	aaaatcataaataacgtaaataggataaaaatgaatacaACTTAGATTATGTTATATATGGtcgt
51	PC-3p-222939	TGATTATTGGATACGGTCCTATCT	gaaaggtgtagctggtcgggagggaaatacttgaatatatcaaccacattgaagataggattaatgtgtatgtgatgggggagatcaatcttgtatgaattatctccaaatctctTGATTATTGGATACGGTCCTATCTtctttggctgtagtttgttgtattttcctgccgatagtcttgcctttc
52	PC-3p-223148	GTTTGTTTTAGCCTATAAGTTCT	tttcgttcttcctaggttctgttatagatctctatacgaggatctatgtttctatcccagaaggtcttcgtggGTTTGTTTTAGCCTAGAAGTTCTttgtgt
53	PC-3p-225557	CTGAAATAAAATATCTTATTCTTG	tgtgatttgggataagatgttttattcttattgtgtgatCTGAAATAAAATATCTTATTCTTGtcgtg
54	PC-3p-232337	TACAATCTCTAATATTTAC	atttcagaagaaacgtaattcgtagaattgaacttcgtatattgaaTACAGTCTCTAATATTTACtcttttgatgc
55	PC-3p-254427	TTTCGTTAGCTTCGCGGAGGACACC	tcggtccttgtcgtttagctaactgaaattatgctTTTCGTTAGCTTCGCGGAGGACACC
56	PC-3p-271839	ATTATGTTCGAGAAGTTTTGTAT	catatgtgttgaatatatacaatactaacctcgaaatttttaactagATTATGTTCGAGAAGTTTTGTATttgtcagccgtcga
57	PC-3p-297512	AAATGGTGTTTTGTTACCTCTC	atagggaggtcagaacatgcagtttctatataggcAAATGGTGTTTTGTTACCTCTCttg
58	PC-3p-298969	ATGTAGATGTCGGGAATGCTCCCC	aaatcaaaatggtggggcactcccaacgtctgaATGTAGATGTCGGGAATGCTCCCCtcagttgacgc
59	PC-3p-311789	TATATCTCATGTGTTAGGATATCC	atagaggatatcccgacgcacgagatatagcatcgaggtatcccttgacatttcccgacgtagaattgtgtgcatcgagaaatgtcaaagtatatcccaacgcTATATCTCATGTGTTAGGATATCCtctct
60	PC-3p-318270	GTTTCTGATTTGTACTCTTCT	ttcggagtagaaaattataacacaaactggattcttgtGTTTCTGATTTGTACTCTTCT
61	PC-3p-318493	ATTTAATTGGCCGAAATTTCTTAC	tgcttgttgagtttgaatttggttggattgaataaacttaattatcaaaatccaataaaatataattatcgaatatttgttatgatgatgtgacaggATTTAATTGGCCGAAATTTCTTACtcaacaaata
62	PC-3p-322544	TTTAGCCAATTAATCTTAGA	agttaatgaatgttgattaagtgggctaaatgggTTTAGCCAATTAATCTTAGAtcattggagcctatgatctataggtccattaggtttttctgttagctcatataaaattaacttagaacattatgt
63	PC-5p-7450	GTTACCAAGCGCGATGGAAGCG	gcatcgaactgtcggcgcctgctcctcctcgtcgatgtgccccgaacgaagtccttcgttggagcggccgcaatcgatcggttcttgcatcGTTACCAAGCGCGATGGAAGCGtcgtgtcccgtcagcccctttctgtcgtcacccgcgcgcgggtgacgacagaaaggggctgacgggacacgacgcttccatcgcgcttggtaacgatgcaagaaccgatcgattgcggcc
64	PC-5p-9180	CTTATTTAATGTTCTTT	tattgaatttttCTTATTTAATGTTCTTTtactttttgtttaggttgaaagaatgatgaaattatcagaaattcatgg
65	PC-5p-17007	AAGTGAGGAATGCAAGGCTG	ccggggttgtAAGTGAGGAATGCAAGGCTGtcgttgccgaatatggagaaaccatcattaaaatgctgttagcaaaggtatttgatgcctttcttcacattatccaaa
66	PC-5p-19461	CATTGCATAAGATACCCTCAC	CATTGCATAAGATACCCTCACtcgcatgtcacctacatgaacgcgttggatcattgcatttgtatcgaatacaaagtgagctgtatccatagtattactaagataaggctaggtgaaatgtgagtgagggtatcctatgca
67	PC-5p-21837	CTATGCCGCTAGTTGTCAT	caggttgctcacttagtaacaggCTATGCCGCTAGTTGTCATtcgtatccgtgtactgtaggcttggcttgttggtgagaaaacact
68	PC-5p-22000	CTATTTTTTACAATTCC	agctcgtaaatattttgCTATTTTTTACAATTCCactaaattaattgatatataaatttagttatgagaattttcaaaaataacaaattttacgaaat
69	PC-5p-23513	CTAAAATTGATACATTATCTAG	CTAAAATTGATACATTATCTAGtcgtgtgtcgtagctactttaattcaaatagttgtacggtataaaaaatataaataatcattttattatatatatatttttgtagatcatagattaaagataattttgggaatttata
70	PC-5p-23516	CTGGACTGTTGATCGTTGACTGA	aCTGGACTGTTGATCGTTGACTGAtcgtatggaagtcgtgtaccccgtacacgacttccgtacaatgagtcaacggtcaacactcgcc
71	PC-5p-24326	AATGCATCGAGGGTTAGAACCA	atAATGCATCGAGGGTTAGAACCAtcttttgacgtctattgtaattaagtcgttgacggctattataatactacatagagagatggtcataacttttgacaatgcaact
72	PC-5p-26498	TATCATGTTCATTCTAAACAG	tttattTATCATGTTCATTCTAAACAGtcgtttgatcgtttttttgctcgttacaatctaaaataataaatagattgtcttgtaaaagcttcttgagcattaatctatatcaatatttagaatacgtataaaacg
73	PC-5p-28364	GTTAAAAATCGGCCGATTTT	acatgGTTAAAAATCGGCCGATTTTtcgtaggctaaagtattggccgttttttgtccgtt
74	PC-5p-34263	AACACATAAAAGTTGGTGCGCC	aacttcttcaacgAACACATAAAAGTTGGTGCGCCtcgtaaaaagtctttaagtgttcgtgtttatggaaatc
75	PC-5p-36448	CTTAGTGTTGTGTGTAACCATG	tgtggaCTTAGTGTTGTGTGTAACCATGttgtatgtgtctgtatctaattctacgtgatcgtggtcttggtcattgcattctagatgcttattatgtatctcatttttacgtatatactaagtcctca
76	PC-5p-38568	CAGAAGGTTCGTGGAAGGCTTCTC	tttctgggtttgacaagttattaCAGAAGGTTCGTGGAAGGCTTCTCtcgtatagccagttctttaacccaatctgaccatgaaggggactccttttgtttggagcccaacatgtgatagtagtttccaggatcttaagtagaaacttgttattgcaccagtcc
77	PC-5p-46899	ATTGGATTTTGTCTCTTGCTTC	catttATTGGATTTTGTCTCTTGCTTCtcgtgtatcttcttgctatattaatcaagcaaggatggtgtggaagctagagcttgtccatct
78	PC-5p-51735	GTAGAATTATTAGGCAATC	gacattttcttgctaaacaGTAGAATTATTAGGCAATCtcgtatatatctaaggtttacctacctaccttagagaggttacttcaaatggggtgtgtctagttcttctccatgtttggggtttcaagtagaatagg
79	PC-5p-53447	GAGCTTAGTCATGATTAAACTCTTC	ataGAGCTTAGTCATGATTAAACTCTTCtcagttcgccaacttctgcttcttaatggagcacgtgtaaacttaagatgtgtccttaatcatgcttagcttgaa
80	PC-5p-53485	GTGTGATCTAGTATGGGATG	gattaggatgtctcctacttgttGTGTGATCTAGTATGGGATGcctcatccctactgtgtgatctggtatgagatgtcttatac
81	PC-5p-58981	ACAAATGACTGTGAATTTTA	ACAAATGACTGTGAATTTTAtcgtatattcaggtgatggagaattgtatataacggtgatttacggttatgat
82	PC-5p-61552	TCAATATTAATAATAGTGAGAC	tttTCAATATTAATAATAGTGAGACtcgtatccttttcaaaaagaaaaaaaagtttcaagaaaaccaacttcttccaatttagtctcattatcattaataaag
83	PC-5p-61729	CTATTTTCAAATCTTTATGTC	atctttgtttcaagaaattgtagaatgcattcaaggtagactttttCTATTTTCAAATCTTTATGTCtcgtttgatcgtgtatgggatgactacaacaattcaaacctcatttagattgttgaggataaggatgtgtcttggcttatgttagttttgttgaaatatcttgatacaaatac
84	PC-5p-63871	CGTGAGTTCAAAGTAACTCTTGATG	gctggttactatctcacCGTGAGTTCAAAGTAACTCTTGATGtcgtatatggcgtttgggagttattttgaactcttgatggggtagtaaccaac
85	PC-5p-65578	GAATAAGTAATTGTATTTCA	gttgtcatgaagcaggtatgtcagttttttGAATAAGTAATTGTATTTCAtcgtatttattggtcttttgcataattatttgtattgcactgtatgccacatgtcttatgactgc
86	PC-5p-66456	ATTATTTTTAGTATCATC	tacgttattttaaatttaaatttATTATTTTTAGTATCATCaaaattagttagaattttaccttacataattttttcactaagataatcatttagattatctttaatattttacaaccatgatatttatatgataacttaattgagttgaatttgaataat
87	PC-5p-66855	CTACCTAGTCTAAACGATC	CTACCTAGTCTAAACGATCttgtaccaaatcaaaatgatctattagtgatagtggtatatttctgtttatctgggatt
88	PC-5p-67111	TCTGATTCAAATGTCCATTT	aatgtaaTCTGATTCAAATGTCCATTTtcgtaagcagtcttaattataatgtaaatgttataatctagttacatttttggtatttaattgaattatttt
89	PC-5p-67364	CTTCCTTAATCCGCATTACTAG	ccttattCTTCCTTAATCCGCATTACTAGtcaaataccgtattctcacttgggaggaggtcagaggaaggaaactgacccaaggtcaaagctctactccttattattaggatggggatgattaggaagtca
90	PC-5p-67839	GTTTACGATCTTCTTCATTTCGA	tcgtcttcGTTTACGATCTTCTTCATTTCGAtcttttgtcgtccctttgtttgcttcttgttgccggcaacgggggcgtttggggcggaggagtccatgagaggaacaagagttgtgttttgaggaagatggggatggagaatt
91	PC-5p-70653	ATAAGGATGTGGAAACGACTGAATC	gATAAGGATGTGGAAACGACTGAATCtcgtagatgttgcttatataaagtgtggatttgattagtagattgattGTTGTCTAGACTGAATGTATAATATCTACtgt
92	PC-5p-72321	AATTTGAGTGGCATGATG	agtatttgtgttgctatatcctttcataaactcacAATTTGAGTGGCATGATGtcgtatgtcattctgtgttgttgagttaatgttgttatgatatagatcgtggatttt
93	PC-5p-73408	GGAATCTTCCCAATATATTGACTA	aacaaggtagatgagtGGAATCTTCCCAATATATTGACTAtcgtatggttgatgtattagttccatgcttatcttcctttca
94	PC-5p-74136	ATAGACTTGTATCACTAATAGAC	taacaaaactatcgtggATAGACTTGTATCACTAATAGACtcctatagtctattactgatagacttctatcatggatagaatttgann
95	PC-5p-74546	CTTGTATCACTGATAAAC	atcgttgatagaCTTGTATCACTGATAAACtagtatgatctatcggtgatagataagtttttacaacatg
96	PC-5p-76647	ACTCAGACTGTCCTACATTCAACTA	ACTCAGACTGTCCTACATTCAACTAtcgaagcctcttcctctcaacctccaaatggttgattgttgtctctttcatgcaaagggacagtatttgtatatatggtacaaaggataatgatttttggatgttggatgtttat
97	PC-5p-82400	CATGTATGATTTAATTACTAATC	gtaattgaCATGTATGATTTAATTACTAATCttgtatgctcgactttttggtgtatgtaattagattggtacatgtcaatctg
98	PC-5p-82896	GTTTTTGTTTTCGCCCCAAAACGGG	nnnaaaggccgaaaaaaatatgatcgggagtcaGTTTTTGTTTTCGCCCCAAAACGGGtcaaagtaggctaatgcattagcccctttttcaacgttttggagtgaaaataaaacctgactcccgggcatattTTTTTCGGCCTTTATGGGAAAAAAAC
99	PC-5p-84960	ATTTATATTAATAATAGTGAGAC	ccccctattgctctttgtataaccctcgtgtacattgagcattgtctctttATTTATTTTAATAATAGTGAGACtcgtgcctttttaaaaaaaaaaaaaaaaatggaacaagtctctattattaataatttaaaaagagagacaaaagcaactactacaagaggattatgcaatgaacaagaagagacagtggg
100	PC-5p-93097	ACTCCTTTTTATAATTATTATC	ctACTCCTTTTTATAATTATTATCtcggtatccttttctgccttcaccttcagttttggactgattctgttgtagctcaacattcaggtatgttcatggggtttgaagatcttgaaggagatgatgatataagggaggaa
101	PC-5p-98738	ATTTATGAGGTAGATAACCAACCA	actaaaagaagaaaaattaaaatgggattaaaaatATTTATGAGGTAGATAACCAACCAtcgtttgcatgtattctgcttttaataaatcttttcctaataaagattagcttctttttat
102	PC-5p-100383	CAAAACTATTGCTGATAGAC	aaattgcaaatataaCAAAACTATTGCTGATAGACtaatatcattgataaattttgctatatttgcaaaaa
103	PC-5p-103503	ATAAGGTTTGTGGAAGGTTTCTC	tcagggtttagcaggttattacATAAGGTTTGTGGAAGGTTTCTCtcgtatagctagtcctttgacttagttgactaggaaggggactccttttgtttggagtccagaatgtgagagaagcttccaggattttaagtagaaacttgttactacaccagt
104	PC-5p-112236	CGTGAGATTTCTATAATATGCCTGC	CGTGAGATTTCTATAATATGCCTGCccctagagcaacgtttcctttggagggttgtattataggattcaaa
105	PC-5p-135464	AGACTTGTATCGATGATACACT	AGACTTGTATCGATGATAGACTcatatggtttatcagtgatagactatttacaacatggtctatggatgatagacttctatcattggtagaattt
106	PC-5p-143739	CTTCGCGGTAAGTCTAACCCTAATT	aacgtcgcagaaagctgaatatttaaattgtttttacacttttcgcaacgtggcaccctccgaCGTCGCGGTAAGTCTAACCCTAATTtcatatgataatctttttgcgacacg
107	PC-5p-162570	CACATAAGATTATCCTTAGATCT	caagttCACACAAGATTATCCTTAGATCTgcataggtgagggcagctcattagtgctggctcaataacccttccatttcaggggtaagattgtgtgaatagc
108	PC-5p-172177	TGATCTATATATGTTTCTGAGG	catttggtagtttaacgcTGATCTATATATGTTTCTGAGGtcgtatggtggtctacggatctttatgtgtgctagaatgccatacaaaattggaaatacttatggtgtttattttatttttatcaacaa
109	PC-5p-173172	ATTTAGGATATATACTCAC	ctcaagtctcatattttATTTAGGATATATACTCACtcgtatgtaagtttcatgctatatcattagttgctaggcatgatgaacgtcatggtgagttatatttaaagtgtcatgataaacttata
110	PC-5p-183816	CTTGTATCGCTGATAGATT	aactatcgctcatagagaCTTGTATCGCTGATAGATTcgtatggtctatcgcacaacatggtttggtctatcggtggtatac
111	PC-5p-187816	AAGCCTAATATTGCAATTCTCTGA	acAAGCCTAATATTGCAATTCTCTGAtctgccgatatggaaatcgatcagagaatctatcattaggcgat
112	PC-5p-226754	TTAATATTATATTTTCTCTATTT	tattTTAATATTATATTTTCTCTATTTctatattctggttgtgtccccctttcacaaaaagaaattgaagtttgaaaattgatgttgggtaa
113	PC-5p-230498	AAACTATCACTGATAAAC	aaattgcaaatatagcaAAACTATCACTGATAAACttcgtatggtttatcagtgatagagtaatatttgtagcat
114	PC-5p-244631	GTGGGCTTGGCCTCATTTGC	ctttagGTGGGCTTGGACTCATTTGCttgtggggctgttgggcttggacttaagcttaaacttgagcttgggcccatttgctttattgggcttaggcccatctactt
115	PC-5p-249593	ATAGACTTGTATCACTCATAGAC	atagttgATAGACTTGTATCACTCATAGACtcgtatgatctataagtgatagaccaatttttacaacatg
116	PC-5p-260857	ATGAACGACAGCGACTTCC	aatgaagagcagcgagagcagacgacgATGAACGACAGCGACTTCCtcggttgttgtctctctgtctcgcaattctctcgtctctttctc
117	PC-5p-265341	TAGTCATAGTATCGCATG	cgccaattattttctgtcgcaaaaaaatatgtgacagttatttaTAGTCATAGTATCGCATGtcgtggaaaatgcgttttatcatgacaacaaataactgtcattttttttttatgacaacaaataattgtcactatttacacatttacaacaattaCAAAAATGTCACGAAT
118	PC-5p-274347	ATAGCAAAACTGTCGCTGATAGAC	aaatATAGCAAAACTGTCGCTGATAGACttgtatttctgataaactcatattgtctatcagtatttacaacattgtctatcggtgatagacttctataaat
119	PC-5p-322544	TTTAGCCAATTAATCTTAGA	agttaatgaatgttgattaagtgggctaaatgggTTTAGCCAATTAATCTTAGAtcattggagcctatgatctataggtccattaggtttttctgttagctcatataaaattaacttagaacattatgt
120	PC-5p-327097	ACAAATATATCCAAATCCA	tctatttttgatcattatagttggtgacagttttaagaataataatatttttaaaaattACAAATATATCCAAATCCAtccgtgatagacttcgatgataaaccactccgatagatcaatgtttatcggtgatggatttatatcattgatagactgacagattttgttatatttgtaaatt

## Sheet: Li et al. 2014
Table S3 Known miRNAs identified by Solexa sequencing in cucumber and pumpkin.
Family	Sequence	Refence-sequence
miR1310	GGCAUCGGGGGCGCAACGCCCU	GGCAUCGGGGGCGUAACGCCCCU
miR1515	UCAUUUUUGCGUGCAAUGAUCC	UCAUUUUUGCGUGCAAUGAUCC
miR156/157	UGACAGAAGAGAGUGAGCAC	UGACAGAAGAGAGUGAGCAC
	UUGACAGAAGAUAGAGAGCAC	UUGACAGAAGAUAGAGAGCAC
	UGACAGAAGAUAGAGAGCAC	UGACAGAAGAUAGAGAGCAC
	CGACAGAAGAGAGUGAGCAC	CGACAGAAGAGAGUGAGCAC
	UGACAGAAGAAAGAGAGCAC	UGACAGAAGAAAGAGAGCAC
	UGACAGAAGAGAGAGAGCAG	UGACAGAAGAGAGAGAGCAG
	UGACAGAAGAGAGAGAGCAC	UGACAGAAGAGAGAGAGCAC
	UGACAGAAGAGAGGGAGCAC	UGACAGAAGAGAGGGAGCAC
	UGACAGAAGAGAGUGAGCACA	UGACAGAAGAGAGUGAGCACA
miR159	UUUGGAUUGAAGGGAGCUCUA	UUUGGAUUGAAGGGAGCUCUA
	UUUGGAUUGAAGGGAGCUCUU	UUUGGAUUGAAGGGAGCUCUU
	AUUGGAGUGAAGGGAGCUCGA	AUUGGAGUGAAGGGAGCUCGA
miR160	GCGUAUGAGGAGCCAUGCAUA	GCGUAUGAGGAGCCAUGCAUA
miR162	UCGAUAAACCUCUGCAUCCAG	UCGAUAAACCUCUGCAUCCAG
miR164	UGGAGAAGCAGGGCACGUGCA	UGGAGAAGCAGGGCACGUGCA
	UGGAGAAGCAGGGCACGUGCG	UGGAGAAGCAGGGCACGUGCG
	UGGAGAAGCAGGGCACGUGCUA	UGGAGAAGCAGGGCACAUGCU
	UGGAGAAGCAGGGCACGUGCU	UGGAGAAGCAGGGCACGUGCU
miR165/166	UCGGACCAGGCUUCAUUCCCC	UCGGACCAGGCUUCAUUCCCC
	UCGGACCAGGCUUCAUCCCCC	UCGGACCAGGCUUCAUCCCCC
	UCGGACCAGGCUUCAUCCCC	UCGGACCAGGCUUCAUCCCC
	UCGGACCAGGCUUCAUUCCUC	UCGGACCAGGCUUCAUUCCUC
	UCGGACCAGGCUUCAUUCCC	UCGGACCAGGCUUCAUUCCC
	UCGGACCAGGCUUCAUUCUC	UCGGACCAGGCUUCAUUCUC
	UCUCGGACCAGGCUUCAUUCC	UCUCGGACCAGGCUUCAUUCC
	UCGGACCAGGCUUCAUUCCCG	UCGGACCAGGCUUCAUUCCCG
	UCUCGGACCAGGCUUCAUUCC	UCUCGGACCAGGCUUCAUUCC
	CGGACCAGGCUUCAUUCCCC	CGGACCAGGCUUCAUUCCCC
	UCGGACCAGGCUUCAUUCCC	UCGGACCAGGCUUCAUUCCC
	UCUCGGACCAGGCUUCAUUC	UCUCGGACCAGGCUUCAUUC
	UCGGACCAGGCUUCAUUCCUU	UCGGACCAGGCUUCAUUCCUU
	UCGGACCAGGCUUCAUCCCCC	UCGGACCAGGCUUCAUCCCCC
miR167	UGAAGCUGCCAGCAUGAUCUA	UGAAGCUGCCAGCAUGAUCUA
	UAAGCUGCCAGCAUGAUCUUG	UAAGCUGCCAGCAUGAUCUUG
	UGAAGCUGCCAGCAUGAUCUGG	UGAAGCUGCCAGCAUGAUCUGG
	UCAAGCUGCCAGCAUGAUCUAA	UCAAGCUGCCAGCAUGAUCUAA
	UGAAGCUGCCAGCAUGAUCUU	UGAAGCUGCCAGCAUGAUCUU
	UGAAGCUGCCAGCAUGAUCUC	UGAAGCUGCCAGCAUGAUCUC
	UGAAGCUGCCAGCAUGAUCUAA	UGAAGCUGCCAGCAUGAUCUAA
	UGAAGCUGCCAGCAUGAUCUGA	UGAAGCUGCCAGCAUGAUCUGA
miR168	UCGCUUGGUGCAGGUCGGGAA	UCGCUUGGUGCAGGUCGGGAA
	UCGCUUGGUGCAGAUCGGGAC	UCGCUUGGUGCAGAUCGGGAC
	UUGCUUGGUGCUGGUCGGGAA	UUGCUUGGUGCUGGUCGGGAA
miR169	UAGCCAAGGAUGAAUUGCCGG	UAGCCAAGGAUGAAUUGCCGG
	UGAGCCAAGGAUGACUUGCCG	UGAGCCAAGGAUGACUUGCCG
	CAGCCAAGGAUGACUUGCCGA	CAGCCAAGGAUGACUUGCCGA
	AAGCCAAGGAUGAAUUGCCGG	AAGCCAAGGAUGAAUUGCCGG
	CAGCCAAGGAUGACUUGCCGG	CAGCCAAGGAUGACUUGCCGG
miR170	UGAUUGAGCCGUGUCAAUAUC	UGAUUGAGCCGUGUCAAUAUC
miR171	UGAUUGAGCCGCGCCAAUAUC	UGAUUGAGCCGCGCCAAUAUC
	UUGAGCCGUGCCAAUAUCACG	UUGAGCCGUGCCAAUAUCACG
	UGAUUGAGCCGUGCCAAUAUC	UGAUUGAGCCGUGCCAAUAUC
	GGAUAUUGGUACGGUUCAAUC	GGAUAUUGGUACGGUUCAAUC
	UGUUGGCAUGGUUCAAUCAAA	UGUUGGCAUGGUUCAAUCAAA
	UGAUUGAGCCGUGCCAAUAUC	UGAUUGAGCCGUGCCAAUAUC
miR172	AGAAUCUUGAUGAUGCUGCAU	AGAAUCUUGAUGAUGCUGCAU
	AAAUCUUGAUGAUGCUGCAU	AAAUCUUGAUGAUGCUGCAU
	GAGAAUCUUGAUGAUGCUGCA	GAGAAUCUUGAUGAUGCUGCA
	AGAAUCUUGAUGAUGCUGCAG	AGAAUCUUGAUGAUGCUGCAG
	GGAAUCUUGAUGAUGCUGCAU	GGAAUCUUGAUGAUGCUGCAU
	GGAAUCUUGAUGAUGCUGCAU	GGAAUCUUGAUGAUGCUGCAU
miR2111	UAAUCUGCAUCCUGAGGUUUA	UAAUCUGCAUCCUGAGGUUUA
miR2911	GGCCGGGGGACGGACUGGGA	GGCCGGGGGACGGACUGGGA
	GGCCGGGGGACGGGCUGGGA	GGCCGGGGGACGGGCUGGGA
miR2950	UGGUGUGCAGGGGGUGGAAUA	UGGUGUGCAGGGGGUGGAAUA
	UUCCAUCUCUUGCACACUGGA	UUCCAUCUCUUGCACACUGGA
miR319	UUGGACUGAAGGGAGCUCCCU	UUGGACUGAAGGGAGCUCCCU
	UUGGACUGAAGGGAGCUCCC	UUGGACUGAAGGGAGCUCCC
miR3627	UCGCAGGAGAGAUGGCACUA	UCGCAGGAGAGAUGGCACUA
miR390	AAGCUCAGGAGGGAUAGCGCC	AAGCUCAGGAGGGAUAGCGCC
	AAGCCCAGGAUGGAUAGCGCC	AAGCCCAGGAUGGAUAGCGCC
	AAGCUCAGGAGGGAUAGCGUC	AAGCUCAGGAGGGAUAGCGUC
	GAGCUCAGGAGGGAUAGCGCC	GAGCUCAGGAGGGAUAGCGCC
	AAGCUCAGGAGGGAUAGCACC	AAGCUCAGGAGGGAUAGCACC
miR393	UCCAAAGGGAUCGCAUUGAUCC	UCCAAAGGGAUCGCAUUGAUCC
miR394	UUGGCAUUCUGUCCACCUCC	UUGGCAUUCUGUCCACCUCC
miR395	UGAAGUGUUUGGGGGAACUCU	UUGAAGUGUUUGGGGGGACUC
miR396	GUUCAAGAAAGCUGUGGGAGA	GUUCAAGAAAGCUGUGGGAGA
	UUCAAGAAAGCUGUGGGAAAA	UUCAAGAAAGCUGUGGGAAAA
	CCACAGCUUUCUUGAACUGCA	CCACAGCUUUCUUGAACUGCA
	UUCCACAGCUUUCUUGAACUG	UUCCACAGCUUUCUUGAACUG
	UUCCACAGCUUUCUUGAACUU	UUCCACAGCUUUCUUGAACUU
miR397	UCAUUGAGUGCAGCGUUGAUG	UCAUUGAGUGCAGCGUUGAUG
	UCAUUGAGUGCAUCGUUGAUG	UCAUUGAGUGCAUCGUUGAUG
	UCAUUGAGUGCAGCGUUGAUGU	UCAUUGAGUGCAGCGUUGAUGU
miR398	GGAGUGACACUGAGAACACAAG	GGAGUGACACUGAGAACACAAG
	UGUGUUCUCAGGUCACCCCUG	UGUGUUCUCAGGUCACCCCUG
	UGUGUUCUCAGGUCGCCCCUG	UGUGUUCUCAGGUCGCCCCUG
	UGUGUUCUCAGGUCGCCCCUG	UGUGUUCUCAGGUCGCCCCUG
miR399	UGCCAAAGGAGAUUUGCCCUG	UGCCAAAGGAGAUUUGCCCUG
	UGCCAAAGGAGAGUUGCCCUG	UGCCAAAGGAGAGUUGCCCUG
	UGCCAAAGGAGAAUUGCCCUG	UGCCAAAGGAGAAUUGCCCUG
	UGCCAAAAGAGACUUGCCC	UGCCAAAAGAGACUUGCCC
miR408	CGGGGAACAGGCAGAGCAUGG	CGGGGAACAGGCAGAGCAUGG
miR4414	UGUGAAUGAUGCGGGAGCUAA	UGUGAAUGAUGCGGGAGCUAA
miR5054	UCCCCACGGUCGGCGCCA	UCCCCACGGUCGGCGCCA
miR5059	CGGCCUGGGCAGCACCACCA	CGGCCUGGGCAGCACCACCA
miR5077	GUUCGCGUCGGGUUCACCA	GUUCGCGUCGGGUUCACCA
miR5139	AAACCUGGCUCUGAUACCA	AAACCUGGCUCUGAUACCA
miR530	UGCAUUUGCACCUGCACCUU	UGCAUUUGCACCUGCACCUU
	UGCAUUUGCACCUGCACUUUA	UGCAUUUGCACCUGCACUUUA
	UGCAUUUGCACCUACACCUUC	UGCAUUUGCACCUACACCUUC
	UGCAUUUGCACCUACACCUU	UGCAUUUGCACCUACACCUU
	UGCAUUUGCACCUGCACUUUC	UGCAUUUGCACCUGCACUUUC
miR6300	GUCGUUGUAGUAUAGUGG	GUCGUUGUAGUAUAGUGG
miR7129	AGUCAAAUCUAAACGAUCGUGUAU	AGUCAAAUCUAAACGAUCGUGUAU
miR7130	GUUUGGAAUGUGCGAGAUGUGUGC	GUUUGGAAUGUGCGAGAUGUGUGC
miR827	UUAGAUGACCAUCAACAAACG	UUAGAUGACCAUCAACAAACG
miR858	UCUCGUUGUCUGUUCGACCUU	UCUCGUUGUCUGUUCGACCUU
miR894	CGUUUCACGUCGGGUUCACC	CGUUUCACGUCGGGUUCACC
Table S5 Summaries of novel miRNAs in Cucumis sativus (A, csa-miR).
csa-miR-n01	21	UCGGUGGUCGUGUGGUUUCAG
csa-miR-n02	21	CAUGACCAAAAUGCGAACUUA
csa-miR-n03	22	UUGAUGUAUUUUUAGUUGUAGG
csa-miR-n04	22	UAGCUGUUAAAUAUGAAGACGA
csa-miR-n05	21	UCUGCAAGCCUACUGAAAUGA
csa-miR-n06	21	GUAGAUAUUUUAGUCUUUUAA
csa-miR-n07	21	GGGUGACCUGAGAACACAAAG
csa-miR-n08	23	AAAGGUGCAUUGUUGGAUAUCUC
csa-miR-n09	23	AUAAUGGUUAUACUCGGAUGUUU
csa-miR-n10	21	UUUGUUGAUGAUGCUGUUGGU
csa-miR-n11	21	UUGCUUCAAACAGAAACGACC
csa-miR-n12	21	UUGGCACAGAAAAGUGGACAA
csa-miR-n13	23	UAUCACUGAUAGACUAUGUUGUA
csa-miR-n14	23	UUUGACACGAGCACCUGAAAAAU
csa-miR-n15	21	UUGAGCCGCGUCAAUAUCUCU
csa-miR-n16	23	AGGUUGCAUGUAGGAAAAAGGUU
csa-miR-n17	21	AGCUGCCAUAACAACAUGAAG
csa-miR-n18	23	UCAUGAAUACUAUAGGAGAGCUU
csa-miR-n19	21	AAGCUGUUUGAUGAGUCUUGA

## Sheet: jin et al. 2015 
Table S3 Identification and expression analysis of novel miRNAs in cucumber
Mature_id	Mature sequence	Mature_raw_reads		Mature_Norm_reads (RPM)		Log2(TD7d/TC7d)	Pvalue	Significance	Star sequence	Star_raw_reads		Precursor information
		CK	Ps7d	CK	Ps7d					CK	Ps7d	Chromosome	Strand	Start	End	Sequence
miRn1	TTCCAAGTCCACCCATGCCCGC	7009	5062	467.37	396.42	-0.237535	3.26125e-19		GGACATCGGCGACTTGGAAAC	1796	960	Chr5	-	20153604	20153761	AAAGGGCGCAAGGTTGAGAAAGTCTTCGGACATCGGCGACTTGGAAACTAGAAATTGAAACTTAGTGCAAAATTCATTCTGTTCTTGTGAATTTGAGCTGTTCTTTAATTTCCAAGTCCACCCATGCCCGCTGATTTTCTCATCTCTTCTACCTTTTC
miRn2	TGTTATTGTGGAAGTTCTTGA	1277	296	85.15	23.18	-1.87713	3.49792e-113	**	AAGAGCTTCGATAGTAACATG	27	7	Chr5	-	27212119	27212236	TCTTCTTCTTTTAAGAGCTTCGATAGTAACATGAACCGAAGCTAATTGATATGCCGATTATCTTATTTTCATGTTATTGTGGAAGTTCTTGAAAATATTAGAAAATGGAACCTCGTGG
miRn3-1	TCATGTTATTGTGGGAGCTCT	1296	350	86.42	27.41	-1.65666	6.20594e-97	**	AGCTGCCATAACAACATGAAG	9	2	Chr5	-	27212368	27212458	CTCTTTTTAAGAGCTGCCATAACAACATGAAGTGAAGCTAATCAATATCGGTTATCTTTTCTTCATGTTATTGTGGGAGCTCTTGGGAAAT
miRn3-2	TCATGTTATTGCGGGAGTTCT	218	98	14.54	7.67	-0.922729	6.2065e-08		AACTGCCATAATAACATGAAG	13	2	Chr5	-	27212588	27212681	TCTTTTGAAAGAACTGCCATAATAACATGAAGTGAAGCTAATCGATATCGATACCGGTTATCTTTTCTTCATGTTATTGCGGGAGTTCTTGGAA
miRn5	ATTGAGCTATGCTCGCTTTGGCAA	392	82	26.14	6.42	-2.02561	1.62372e-39	**	ACCAAAGTGAGCATAGTTCAGTTG	9	2	Chr4	+	3364270	3364481	AACTTACCAAAGTGAGCATAGTTCAGTTGGCATGTGGTGTGTCTTAACAACTAAGAGGTCTGTGGTTCGAATCTCTCTATTATTTGTTGAGGGATATGAACCACAAGTCTCTTGATTGCTATCACATTCTATGTGTTAATTGAGCTATGCTCGCTTTGGCAAATTATTTTTTTTCATCTTTGAACACACTATTAGATAATTGGAAAGTATAT
miRn4	GCGAAATGCGATACTTGGTG	997	2649	66.48	207.45	1.64177	1.08487e-233	**				Chr5	-	12950906	12951100	AGCATTGGGATATGTAACGCCCTAGGCCTAGGATTCAGACCAGGATCTGAAATTTGGATCTCCGAATCCTTGCAATTCACACGAAGTATCGCATTTCGTTACGTTCTTCATTGATGCGAGTGTCGAGATATCCTTTGTCGAGAGTCGTTGTGGAACATAGCGAAATGCGATACTTGGTGTGAATTGCAGGGAAAT
miRn6	TTTGGATTCTATTACTGATAGTCT	28	24	1.87	1.88	0.00769439	0.969414					Chr1	+	28573248	28573328	ACATAATTTTGGATTCTATTACTGATAGTCTTCTATCACTATAGCATATCAATAACTATCGGTAATAAAATTTGCTATAGA
miRn7	TTGGTGACCTAGTAATGGACC	24	24	1.6	1.88	0.232661	0.571848					Chr3	+	34632224	34632489	TTTCAGTTGGGAACCTCTTATTCTTCAAGTGGGCCATTACAAGATCTCGAATTTGGAAATGAACCTCCAATTTGATGTGGAACTACAAGAAGAAGTAGAAGCCATGGCTGAAAGAATCCAAAAACTTCACACAAAAGTCATAGAACATCTAACTAAGACTGCAGAATCTTACAAAGAGGAGAAAGACAAAAGGAGAAGGGAAGTCCGTTTTCAAATTGGTGACCTAGTAATGGACCATTTGAAGAAGAAGAGGTTCCTAGCTGGAA
Table S2. Identification and characterization of known miRNA members
			Raw reads		Normalization
miR family	miR_name	mature sequence	CK	Ps7d	CK	Ps7d	LFC	Pvalue	FDR	Significance	miRBase ID
miR156	miR156a	TTGACAGAAGATAGAGAGCAC	19318	30562	1288.16	2393.42	0.893762	0	0		cca-miR156c han-miR156c aly-miR157a-5p aly-miR157b-5p aly-miR157c-5p ath-miR157a ath-miR157b ath-miR157c bna-miR156b bna-miR156c bna-miR156g bol-miR157a bra-miR157a cpa-miR156e cpa-miR156f cme-miR156b mes-miR156h mes-miR156i mes-miR156j rco-miR156f rco-miR156g rco-miR156h ahy-miR156b-5p gma-miR156d gma-miR156e gma-miR156c gma-miR156i gma-miR156j gma-miR156l gma-miR156m mtr-miR156e mtr-miR156f mtr…
miR156	miR156b	TTGACAGAAGAGAGTGAGCAC	5298	4678	353.28	366.35	0.0524105	0.0701419	0.0868093		gma-miR156k gma-miR156n gma-miR156o
miR156	miR156c	TGACAGAAGAGAGTGAGCAC	2397	1827	159.84	143.08	-0.159806	0.000354205	0.000582573		ppt-miR156a ppt-miR156c ppt-miR156b cca-miR156a han-miR156a han-miR156b har-miR156a htu-miR156a aly-miR156a-5p aly-miR156b-5p aly-miR156c-5p aly-miR156d-5p aly-miR156e-5p aly-miR156f-5p ath-miR156a ath-miR156b ath-miR156c ath-miR156d ath-miR156e ath-miR156f bna-miR156d bna-miR156e bna-miR156f cpa-miR156a cpa-miR156b cpa-miR156c cpa-miR156d cme-miR156a cme-miR156i cme-miR156d cme-miR156c mes-miR15…
miR156	miR156d	TTGACAGAAGATAGAGGGCAC	1329	1468	88.62	114.96	0.375428	6.01021e-12	1.83238e-11		cme-miR156e mtr-miR156g-5p
miR156	miR156e	TTGACAGAAGATAGAGAGC	506	700	33.74	54.82	0.700242	5.07893e-17	1.8139e-16		hbr-miR156
miR156	miR156f	GCTCTCTATGCTTCTGTCATCA	177	123	11.8	9.63	-0.293179	0.0835691	0.101419		stu-miR156d-3p
miR156	miR156g	TGACAGAAGAGAGTGAGCACA	91	113	6.07	8.85	0.543981	0.00716735	0.00984526		bna-miR156a rco-miR156a rco-miR156b rco-miR156c rco-miR156d ssl-miR156 hvu-miR156 ssp-miR156 tae-miR156
miR156	miR156h	CTGACAGAAGATAGAGAGCAC	16	103	1.07	8.07	2.91496	3.07876e-20	1.20264e-19	**	smo-miR156b mdm-miR156p mdm-miR156q mdm-miR156r mdm-miR156s
miR156	miR156i	TGACAGAAGAGAGTGAGCACT	112	61	7.47	4.78	-0.644098	0.00449149	0.00630827		gma-miR156q gma-miR156s
miR156	miR156j	CTGACAGAAGAGAGTGAGCAC	0	25	0.01	1.96	7.61471	3.3886e-09	9.01223e-09	**	ama-miR156
miR156	miR156k	TTGACAGAAGATGGAGAGCAC	13	13	0.87	1.02	0.229482	0.673464	0.695727		ptc-miR156l
miR156	miR156l	GCTCACTTCTCTTTCTGTCAGC	29	0	1.93	0.01	-7.59246	1.88586e-08	4.71465e-08	**	osa-miR156f-3p osa-miR156h-3p osa-miR156l-3p zma-miR156d-3p zma-miR156f-3p zma-miR156g-3p
miR157	miR157a	TGACAGAAGATAGAGAGCAC	1094	1826	72.95	143	0.971035	5.41177e-72	4.83194e-71		aly-miR157d-5p ath-miR157d cme-miR156f aqc-miR156b aqc-miR156a mdm-miR156x mdm-miR156y mdm-miR156z mdm-miR156aa ppe-miR156f nta-miR156g nta-miR156h nta-miR156i nta-miR156j
miR157	miR157b	GCTCTCTATGCTTCTGTCATC	1500	1775	100.02	139.01	0.4749	5.12686e-21	2.13619e-20		aly-miR157d-3p
miR159	miR159a	TTTGGATTGAAGGGAGCTCTA	23310	20814	1554.36	1630.02	0.068569	6.28988e-07	1.37936e-06		htu-miR159a aly-miR159a-3p ath-miR159a bna-miR159 bra-miR159a cpa-miR159a cme-miR159a hbr-miR159a mes-miR159a mes-miR159b rco-miR159 ahy-miR159 gma-miR159a-3p gma-miR159e-3p mtr-miR159a pvu-miR159a.1 ppe-miR159 csi-miR159 ptc-miR159a ptc-miR159b nta-miR159 sly-miR159 vvi-miR159c
miR159	miR159b	TTTGGATTGAAGGGAGCTCTT	357	288	23.81	22.55	-0.0784402	0.498156	0.541473		aly-miR159b-3p ath-miR159b lus-miR159c
miR159	miR159c	CTTGGATTGAAGGGAGCTCTA	21	108	1.4	8.46	2.59523	8.53823e-19	3.23418e-18	**	osa-miR159f
miR159	miR159d	CTTGGATTGAAGGGAGCTCT	32	63	2.13	4.93	1.21073	7.07745e-05	0.000128215	**	bdi-miR159-3p
miR159	miR159e	TTTGGATTGAAGGGAGCTCTC	29	23	1.93	1.8	-0.100604	0.812619	0.825833		lus-miR159b
miR159	miR159f	TTTGGATTGAAGGGAGCTCTG	26	0	1.73	0.01	-7.43463	1.19691e-07	2.87719e-07	**	bdi-miR159b-3p.1 far-miR159 hvu-miR159b hvu-miR159a osa-miR159a.1 osa-miR159b sbi-miR159a sof-miR159a sof-miR159b sof-miR159d ssp-miR159a tae-miR159a tae-miR159b zma-miR159a-3p zma-miR159b-3p zma-miR159f-3p zma-miR159j-3p zma-miR159k-3p
miR160	miR160a	TGCCTGGCTCCCTGTATGCCA	623	413	41.54	32.34	-0.361182	7.25729e-05	0.000129595		pab-miR160a pab-miR160b ppt-miR160a ppt-miR160e ppt-miR160f smo-miR160a smo-miR160b cca-miR160b aly-miR160a-5p aly-miR160b-5p aly-miR160c-5p ath-miR160a ath-miR160b ath-miR160c bna-miR160a bna-miR160b bna-miR160c bna-miR160d bra-miR160a-5p cpa-miR160a cpa-miR160b cpa-miR160c-5p cpa-miR160e cpa-miR160f-5p cme-miR160a cme-miR160b cme-miR160c mes-miR160a mes-miR160b mes-miR160d rco-miR160a rco-miR16…
miR160	miR160b	TGCCTGGCTCCCTGTATGCC	11	0	0.73	0.01	-6.18982	0.0012326	0.00190216	**	htu-miR160a gma-miR160b gma-miR160c gma-miR160d gma-miR160e
miR162	miR162a	TCGATAAACCTCTGCATCCAG	1632	1215	108.83	95.15	-0.193801	0.000383457	0.000614515		pde-miR162 hpe-miR162a htu-miR162a aly-miR162a-3p aly-miR162b-3p ath-miR162a ath-miR162b cpa-miR162a cme-miR162 mes-miR162 rco-miR162 aau-miR162 gma-miR162b gma-miR162c mtr-miR162 vun-miR162 lus-miR162a lus-miR162b ghr-miR162a tcc-miR162 mdm-miR162a mdm-miR162b ppe-miR162 csi-miR162-3p ptc-miR162a ptc-miR162b nta-miR162a nta-miR162b sly-miR162 stu-miR162a-3p stu-miR162b-3p vvi-miR162 osa-miR162a …
miR162	miR162b	TCGATAAACCTCTGCATCCA	49	22	3.27	1.72	-0.926882	0.0109827	0.0144509		gma-miR162a zma-miR162-3p
miR164	miR164a	TGGAGAAGCAGGGCACGTGCT	121	60	8.07	4.7	-0.779908	0.000481098	0.000761231		cme-miR164a bdi-miR164c-5p osa-miR164d sbi-miR164b zma-miR164f-5p
miR164	miR164b	TGGAGAAGCAGGGCACGTGCA	0	11	0.01	0.86	6.42626	0.000179008	0.00030652	**	aly-miR164a-5p aly-miR164b-5p ath-miR164a ath-miR164b bna-miR164a bra-miR164a cpa-miR164a cpa-miR164b cpa-miR164c cme-miR164c cme-miR164d mes-miR164a mes-miR164b mes-miR164c rco-miR164a rco-miR164b rco-miR164c gma-miR164a gma-miR164e gma-miR164f gma-miR164g gma-miR164h gma-miR164i gma-miR164j gma-miR164k mtr-miR164a mtr-miR164b mtr-miR164c ssl-miR164a ssl-miR164b lus-miR164a lus-miR164b lus-miR16…
miR165	miR165a	TCGGACCAGGCTTCATCCCCC	792	423	52.81	33.13	-0.672673	3.01159e-15	1.01743e-14		ath-miR165a ath-miR165b bna-miR166f lus-miR166b
miR165	miR165b	TCGGACCAGGCTTCATCCCC	170	90	11.34	7.05	-0.685725	0.000212084	0.000358251		aly-miR165a-3p aly-miR165b-3p
miR166	miR166a	TCTCGGACCAGGCTTCATTCC	194900	138284	12996.3	10829.5	-0.263133	0	0		gma-miR166h-3p gma-miR166k bdi-miR166f
miR166	miR166b	TCGGACCAGGCTTCATTCCC	13716	7530	914.61	589.7	-0.633175	6.24239e-213	9.75373e-212		cme-miR166g gma-miR166p gma-miR166q gma-miR166r gma-miR166s gma-miR166t tcc-miR166b csi-miR166c sbi-miR166d sbi-miR166c sbi-miR166b sbi-miR166a sbi-miR166h sbi-miR166i sbi-miR166j zma-miR166h-3p zma-miR166e zma-miR166i-3p zma-miR166f zma-miR166g-3p zma-miR166b-3p zma-miR166c-3p zma-miR166d-3p
miR166	miR166c	TCGGACCAGGCTTCATTCC	8880	5587	592.14	437.54	-0.436523	1.42102e-71	1.18418e-70		pde-miR166a pde-miR166b hbr-miR166a vvi-miR166a vvi-miR166b
miR166	miR166d	TTGGACCAGGCTTCATTCCCC	873	2547	58.21	199.47	1.77683	2.39591e-251	5.98978e-250	**	mes-miR166i
miR166	miR166e	TCGAACCAGGCTTCATTCCCC	1991	2438	132.76	190.93	0.524223	1.54225e-33	7.14006e-33		osa-miR166e-3p
miR166	miR166f	TCTCGGACCAGGCTTCATTC	3074	1863	204.98	145.9	-0.490503	1.09521e-31	4.88932e-31		gma-miR166u
miR166	miR166g	GGAATGTTGTCTGGCTCGAGG	1752	818	116.83	64.06	-0.866915	2.26609e-48	1.49085e-47		aly-miR166a-5p aly-miR166c-5p aly-miR166d-5p gma-miR166a-5p gma-miR166c-5p gma-miR166l mtr-miR166g-5p csi-miR166e-5p stu-miR166a-5p bdi-miR166e-5p osa-miR166d-5p zma-miR166c-5p
miR166	miR166h	TCGGACCAGGCTTCATTCCCT	1416	619	94.42	48.48	-0.961703	1.3495e-46	8.43437e-46		csi-miR166d osa-miR166m
miR166	miR166i	CGGACCAGGCTTCATTCCCC	434	357	28.94	27.96	-0.0497006	0.631776	0.669254		gma-miR166m
miR166	miR166j	TCGGACCAGGCTTCATTCCCCC	397	243	26.47	19.03	-0.476083	4.31657e-05	8.4308e-05		hbr-miR166b lus-miR166i lus-miR166k csi-miR166a ctr-miR166
miR166	miR166k	TCGGACCAGGCTTCATTCCCG	624	184	41.61	14.41	-1.52986	1.30968e-42	7.79571e-42	**	cpa-miR166d gma-miR166j-3p
miR166	miR166l	GGAATGTTGGCTGGCTCGAGG	1530	158	102.02	12.37	-3.04393	7.78997e-237	1.62291e-235	**	mtr-miR166e-5p osa-miR166h-5p zma-miR166m-5p
miR166	miR166m	TCGGACCAGGCTTCATTCCT	163	93	10.87	7.28	-0.578342	0.00184635	0.00278064		aqc-miR166c sbi-miR166k
miR166	miR166n	CTCGGACCAGGCTTCATTCCC	110	79	7.34	6.19	-0.245841	0.2511	0.290625		bdi-miR166e-3p
miR166	miR166o	TCGGACCAGGCTTCATTCCTC	187	72	12.47	5.64	-1.14469	2.17205e-09	5.9023e-09	**	pab-miR166a cme-miR166e mes-miR166j mtr-miR166c mtr-miR166f dpr-miR166a ssl-miR166a lus-miR166e tcc-miR166c aqc-miR166a aqc-miR166d stu-miR166b osa-miR166g-3p osa-miR166h-3p sbi-miR166f zma-miR166l-3p zma-miR166m-3p
miR166	miR166p	GGACCAGGCTTCATTCCCC	61	41	4.07	3.21	-0.342455	0.245441	0.28673		cpa-miR166e
miR166	miR166q	TCCGGACCAGGCTTCATTCCC	0	20	0.01	1.57	7.29462	1.64722e-07	3.88496e-07	**	ppt-miR166j ppt-miR166k ppt-miR166l
miR166	miR166r	TCGGACCAGGCTTCATTCTC	41	15	2.73	1.17	-1.22239	0.00365215	0.00518771	**	cme-miR166i
miR166	miR166s	TCGGGCCAGGCTTCATCCCCC	20	0	1.33	0.01	-7.05528	4.82131e-06	9.87974e-06	**	mtr-miR166d
miR167	miR167a	TGAAGCTGCCAGCATGATCTG	13185	10354	879.2	810.86	-0.116739	6.79638e-10	1.88788e-09		cme-miR167d cme-miR167f mes-miR167a gma-miR167c gma-miR167j gso-miR167a lja-miR167 mtr-miR167b-5p dpr-miR167c lus-miR167f lus-miR167g lus-miR167i csi-miR167c csi-miR167a ptc-miR167e vvi-miR167a osa-miR167d-5p osa-miR167e-5p osa-miR167f osa-miR167g osa-miR167h-5p osa-miR167i-5p osa-miR167j sbi-miR167d sbi-miR167f sbi-miR167g sbi-miR167e sbi-miR167c sbi-miR167h sof-miR167a sof-miR167b ssp-miR167b z…
miR167	miR167b	TGAAGCTGCCAGCATGATCTGA	451	407	30.07	31.87	0.0838742	0.39372	0.443378		cpa-miR167d mes-miR167d mes-miR167e mes-miR167f gma-miR167g ppe-miR167c ccl-miR167a ccl-miR167b ctr-miR167 bdi-miR167c-5p bdi-miR167d-5p bdi-miR167e-5p
miR167	miR167c	TGAAGCTGCCAGCATGATCTT	402	268	26.81	20.99	-0.353069	0.00182424	0.00278086		cpa-miR167c cme-miR167c mes-miR167g mes-miR167h ahy-miR167-5p gma-miR167e gma-miR167f lus-miR167b tcc-miR167c csi-miR167b ptc-miR167f-5p ptc-miR167g-5p
miR167	miR167d	TGAAGCTGCCAGCATGATCT	288	193	19.2	15.11	-0.345603	0.00977411	0.0131372		bna-miR167d lja-miR167a lja-miR167b lja-miR167c
miR167	miR167e	TGAAGCTGCCAGCATGATCTA	87	85	5.8	6.66	0.199469	0.364778	0.414521		aly-miR167a-5p aly-miR167b-5p ath-miR167a ath-miR167b bna-miR167c bra-miR167a bra-miR167b bra-miR167c bra-miR167d cpa-miR167a cpa-miR167b cme-miR167a cme-miR167b mes-miR167b mes-miR167c rco-miR167a rco-miR167b gma-miR167a gma-miR167b gma-miR167d mtr-miR167a dpr-miR167a dpr-miR167b lus-miR167c lus-miR167d lus-miR167e lus-miR167h ghr-miR167a ghr-miR167b tcc-miR167a tcc-miR167b mdm-miR167b mdm-miR16…
miR167	miR167f	TGAAGCTGCCAGCATGATCTTA	22	23	1.47	1.8	0.292181	0.486952	0.533938		mdm-miR167h mdm-miR167i mdm-miR167j ppe-miR167d
miR167	miR167g	TGAAGCTGCCAGCATGATCTC	15	12	1	0.94	-0.0892673	0.890693	0.897876		lus-miR167a vvi-miR167c
miR167	miR167h	TGAAGCTGCCAGCATGATCTGG	10	0	0.67	0.01	-6.06609	0.00228212	0.00335606	**	cca-miR167 aly-miR167d-5p ath-miR167d rco-miR167c nta-miR167a nta-miR167b nta-miR167c
miR167	miR167b-3p	GGTCATGCTCTGACAGCCTCACT	516	247	34.41	19.34	-0.83124	2.10987e-14	6.7624e-14		aly-miR167b-3p
miR168	miR168a	TCGCTTGGTGCAGGTCGGGAA	3896	2942	259.79	230.4	-0.173205	8.3681e-07	1.7729e-06		cca-miR168a aly-miR168a-5p aly-miR168b-5p ath-miR168a ath-miR168b bna-miR168a mes-miR168a rco-miR168 gma-miR168a mtr-miR168b mtr-miR168c-5p vun-miR168 lus-miR168a lus-miR168b tcc-miR168 mdm-miR168a mdm-miR168b ppe-miR168 ccl-miR168 crt-miR168 ptc-miR168a-5p ptc-miR168b-5p nta-miR168d nta-miR168e vvi-miR168
miR168	miR168b	TCGCTTGGTGCAGGTCGGGA	99	84	6.6	6.58	-0.00437844	0.987465	0.987465		cme-miR168
miR168	miR168c	TCGCTTGGTGCAGGTCGGG	19	0	1.27	0.01	-6.98868	8.92653e-06	1.7997e-05	**	gma-miR168b
miR168	miR168a-3p	CCCGCCTTGCATCAACTGAAT	1934	930	128.96	72.83	-0.824319	5.36147e-49	3.72324e-48		aly-miR168a-3p mtr-miR168c-3p ptc-miR168a-3p ptc-miR168b-3p sly-miR168b-3p
miR169	miR169a	TGAGCCAAGGATGACTTGCCT	188	190	12.54	14.88	0.246837	0.0953051	0.114549		cme-miR169k
miR169	miR169b	TGAGCCAAGAATGACTTGCCGGC	162	145	10.8	11.36	0.0729315	0.658659	0.686103		cme-miR169t
miR169	miR169c	AAGCCAAGGATGAATTGCCGG	23	38	1.53	2.98	0.961781	0.0109283	0.0145323		cme-miR169g vvi-miR169v
miR171	miR171a	TGATTGAGCCGTGCCAATATC	282	121	18.8	9.48	-0.987774	6.50374e-11	1.89062e-10		pde-miR171 hpa-miR171a htu-miR171b htu-miR171c cpa-miR171a cpa-miR171b cpa-miR171c cpa-miR171d cme-miR171c cme-miR171f mes-miR171g mes-miR171h mes-miR171i mes-miR171j mes-miR171k rco-miR171c rco-miR171d rco-miR171e rco-miR171f gma-miR171e gma-miR171f gma-miR171g gma-miR171j-3p gma-miR171u lja-miR171a mtr-miR171d lus-miR171b lus-miR171c lus-miR171e tcc-miR171d tcc-miR171e tcc-miR171f tcc-miR171g t…
miR171	miR171b	TGATTGAGCCGCGCCAATATC	148	78	9.87	6.11	-0.691878	0.000496048	0.000775075		aly-miR171a-3p ath-miR171a bna-miR171f bra-miR171e cme-miR171e cme-miR171a cme-miR171g tcc-miR171a mdm-miR171c mdm-miR171d mdm-miR171e ccl-miR171 vvi-miR171e bdi-miR171a osa-miR171a sbi-miR171g sbi-miR171j zma-miR171n-3p
miR171	miR171c	TTGAGCCGCGCCAATATCACT	119	66	7.94	5.17	-0.618975	0.00474537	0.00659079		gma-miR171k-3p lja-miR171d-5p ssl-miR171b mdm-miR171j mdm-miR171k mdm-miR171l ppe-miR171b nta-miR171b vvi-miR171f
miR171	miR171d	TTGAGCCGCGTCAATATCTCT	67	65	4.47	5.09	0.187391	0.450269	0.498085		stu-miR171b-3p
miR171	miR171e	TTGAGCCGTGCCAATATCACG	87	21	5.8	1.64	-1.82236	9.89836e-09	2.5777e-08	**	aly-miR171b-3p aly-miR171c-3p ath-miR171b ath-miR171c bna-miR171a bna-miR171b bna-miR171c bna-miR171d bna-miR171e bol-miR171a bra-miR171a bra-miR171b bra-miR171c bra-miR171d cme-miR171d cme-miR171b mes-miR171b mes-miR171c rco-miR171a rco-miR171b gma-miR171i-3p mtr-miR171f ssl-miR171a lus-miR171i mdm-miR171f ptc-miR171a-3p ptc-miR171b sly-miR171b stu-miR171d-3p tae-miR171b
miR172	miR172	AGAATCTTGATGATGCTGCAT	71	41	4.73	3.21	-0.559267	0.0468527	0.0591574		cca-miR172 aly-miR172a-3p aly-miR172b-3p ath-miR172a ath-miR172b-3p bna-miR172a bol-miR172a bol-miR172b bra-miR172a bra-miR172b-3p cme-miR172b cme-miR172c mes-miR172a mes-miR172b mes-miR172d gma-miR172a gma-miR172b-3p gma-miR172h-3p mtr-miR172b mtr-miR172c-3p vun-miR172 dpr-miR172a dpr-miR172b ssl-miR172 lus-miR172a lus-miR172b lus-miR172c lus-miR172d lus-miR172f lus-miR172h tcc-miR172b tcc-miR17…
miR319	miR319a	TTGGACTGAAGGGAGCTCCC	2241	1204	149.43	94.29	-0.664293	2.16568e-39	1.2305e-38		cme-miR319b cme-miR319a gma-miR319a gma-miR319b gma-miR319e mtr-miR319a-3p mtr-miR319b-3p lus-miR319b ppe-miR319a ctr-miR319 ptc-miR319a ptc-miR319b ptc-miR319c ptc-miR319d
miR319	miR319b	TTGGACTGAAGGGAGCTCCCT	1974	1040	131.63	81.45	-0.692502	2.02332e-37	1.01166e-36		cca-miR319 aly-miR319a-3p aly-miR319b-3p ath-miR319a ath-miR319b hbr-miR319 mes-miR319a mes-miR319b mes-miR319c mes-miR319d mes-miR319e rco-miR319a rco-miR319b rco-miR319c aau-miR319 amg-miR319 gma-miR319h gma-miR319j gma-miR319k gma-miR319m mtr-miR319d-3p vun-miR319a lus-miR319a aqc-miR319 mdm-miR319a mdm-miR319b nta-miR319a nta-miR319b stu-miR319a-3p vvi-miR319b vvi-miR319c vvi-miR319f tae-miR3…
miR319	miR319c	CTTGGACTGAAGGGAGCTCCC	1630	831	108.69	65.08	-0.739933	8.3198e-35	3.9999e-34		ppt-miR319c ppt-miR319d-3p ppt-miR319e
miR319	miR319d	TTGGACTGAAGGGAGCTCCT	740	466	49.34	36.49	-0.435257	2.67495e-07	6.07943e-07		cme-miR319c cme-miR319d ptc-miR319e ptc-miR319f ptc-miR319g ptc-miR319h stu-miR319b
miR319	miR319e	CTTGGACTGAAGGGAGCTCCT	340	154	22.67	12.06	-0.910554	2.08042e-11	6.19173e-11		mes-miR319h vun-miR319b
miR319	miR319f	TTGGACTGAAGGGAGCTCC	94	41	6.27	3.21	-0.965892	0.000234334	0.000390556		pta-miR319
miR319	miR319g	CTTGGACTGAAGGGAGCTCC	93	25	6.2	1.96	-1.66141	2.4914e-08	6.10637e-08	**	ppt-miR319a ppt-miR319b sly-miR319
miR319	miR319h	TTGGACTGAAGGGAGCTCCTT	26	18	1.73	1.41	-0.295077	0.513436	0.553271		aly-miR319c-3p aly-miR319d-3p ath-miR319c mes-miR319f mes-miR319g rco-miR319d pvu-miR319c
miR319	miR319i	ATTGGACTGAAGGGAGCTCC	74	0	4.93	0.01	-8.94544	1.72674e-20	6.96268e-20	**	cpa-miR319
miR319	miR319j	TTGGACTGAAGGGAGCTCCCA	10	0	0.67	0.01	-6.06609	0.00228212	0.00339602	**	mtr-miR319c-3p vvi-miR319g
miR319	miR319k	TTGGGCTGAAGGGAGCTCCC	37	0	2.47	0.01	-7.94837	1.36575e-10	3.87996e-10	**	ptc-miR319i
miR390	miR390a	AAGCTCAGGAGGGATAGCGCC	471	39	31.41	3.05	-3.36434	3.91776e-81	3.76708e-80	**	ppt-miR390a ppt-miR390b hex-miR390a hex-miR390b aly-miR390a-5p aly-miR390b-5p ath-miR390a ath-miR390b bna-miR390a bna-miR390b bna-miR390c cpa-miR390a cpa-miR390b cme-miR390b cme-miR390d cme-miR390a cme-miR390c rco-miR390a rco-miR390b gma-miR390a-5p gma-miR390f gma-miR390g lja-miR390a-5p lja-miR390b-5p mtr-miR390 lus-miR390a lus-miR390b lus-miR390c lus-miR390d ghr-miR390a ghr-miR390b ghr-miR390c t…
miR390	miR390b	AGCTCAGGAGGGATAGCGCC	13	0	0.87	0.01	-6.44294	0.000359573	0.000583722	**	gma-miR390e
miR393	miR393a	TCCAAAGGGATCGCATTGATC	1474	634	98.29	49.65	-0.985251	2.5193e-50	1.85243e-49		bna-miR393 cme-miR393a cme-miR393b cme-miR393c rco-miR393 gma-miR393a mtr-miR393a mtr-miR393b-5p lus-miR393a lus-miR393b lus-miR393c lus-miR393d tcc-miR393b ppe-miR393b ptc-miR393a-5p ptc-miR393b-5p ptc-miR393c vvi-miR393b vvi-miR393a bdi-miR393a bdi-miR393b-5p osa-miR393a sbi-miR393a sbi-miR393b
miR393	miR393b	TCCAAAGGGATCGCATTGATCT	592	248	39.48	19.42	-1.02358	1.90175e-22	8.19719e-22	**	mes-miR393c mes-miR393d ghr-miR393 mdm-miR393a mdm-miR393b mdm-miR393c osa-miR393b-5p zma-miR393a-5p zma-miR393c-5p
miR393	miR393c	TCCAAAGGGATCGCATTGATCC	313	188	20.87	14.72	-0.503653	0.00013406	0.000232742		htu-miR393a htu-miR393b htu-miR393c aly-miR393a-5p aly-miR393b-5p ath-miR393a ath-miR393b cpa-miR393 mes-miR393a mes-miR393b gma-miR393c gma-miR393d gma-miR393e gma-miR393f gma-miR393g tcc-miR393a stu-miR393-5p zma-miR393b-5p
miR394	miR394	TTGGCATTCTGTCCACCTCC	377	259	25.14	20.28	-0.309927	0.00763322	0.0103712		cca-miR394 aly-miR394a-5p aly-miR394b-5p ath-miR394a ath-miR394b bna-miR394a bna-miR394b cpa-miR394a cpa-miR394b cme-miR394b cme-miR394a mes-miR394a mes-miR394b ahy-miR394 gma-miR394b-5p gma-miR394a-5p gma-miR394c-5p gma-miR394d gma-miR394e gma-miR394f gma-miR394g ssl-miR394 lus-miR394a lus-miR394b ghr-miR394b ghr-miR394a tcc-miR394a tcc-miR394b mdm-miR394a mdm-miR394b ppe-miR394a ppe-miR394b csi…
miR396	miR396a	TTCCACGGCTTTCTTGAACTG	54842	38488	3656.97	3014.14	-0.278902	1.24321e-187	1.72669e-186		cme-miR396e mdm-miR396f mdm-miR396g ptc-miR396f
miR396	miR396b	TTCCACAGCTTTCTTGAACTG	28917	23432	1928.24	1835.05	-0.0714653	1.69897e-08	4.33412e-08		aly-miR396a-5p ath-miR396a cpa-miR396 cme-miR396b hbr-miR396b mes-miR396a mes-miR396b aau-miR396 amg-miR396 gma-miR396a-5p gma-miR396i-5p lja-miR396 mtr-miR396b-5p dpr-miR396 ssl-miR396 lus-miR396a lus-miR396c ghr-miR396a ghr-miR396b tcc-miR396a tcc-miR396b aqc-miR396a bcy-miR396a bgy-miR396a mdm-miR396b csi-miR396a csi-miR396b ptc-miR396a ptc-miR396b nta-miR396a vvi-miR396d vvi-miR396c bdi-miR39…
miR396	miR396c	TTCCACAGCTTTCTTGAACTT	20891	13345	1393.05	1045.1	-0.414606	6.5569e-151	8.19613e-150		pta-miR396 cca-miR396a-5p aly-miR396b-5p ath-miR396b bna-miR396a cme-miR396a cme-miR396c cme-miR396d mes-miR396c mes-miR396d mes-miR396e mes-miR396f rco-miR396 gma-miR396b-5p gma-miR396c mtr-miR396a-5p ama-miR396-5p lus-miR396b lus-miR396e tcc-miR396c tcc-miR396e aqc-miR396b bcy-miR396b bgy-miR396b mdm-miR396c mdm-miR396d mdm-miR396e ppe-miR396b ccl-miR396 ptc-miR396c ptc-miR396d ptc-miR396e-5p n…
miR396	miR396d	TTCCACAGCTTTCTTGAACT	2222	1434	148.17	112.3	-0.399895	1.60681e-16	5.5792e-16		vvi-miR396b
miR396	miR396e	GTTCAATAAAGCTGTGGGAAG	714	352	47.61	27.57	-0.788165	8.0337e-18	2.95356e-17		aly-miR396a-3p gma-miR396i-3p mtr-miR396b-3p
miR396	miR396f	TTCCACAGCTTTCTTGAACTGT	200	184	13.34	14.41	0.111312	0.446313	0.498118		gma-miR396e
miR396	miR396g	TTCAATAAAGCTGTGGGAAG	94	99	6.27	7.75	0.305731	0.138987	0.1639		gma-miR396a-3p
miR396	miR396h	TCCACAGCTTTCTTGAACTG	91	55	6.07	4.31	-0.494009	0.0440762	0.0562197		gma-miR396h
miR396	miR396i	TTCCACAGCTTTCTTGAACTA	77	47	5.13	3.68	-0.479253	0.0718169	0.088011		pab-miR396a vvi-miR396a
miR396	miR396j	TTCCACGGCTTTCTTGAACTT	24	23	1.6	1.8	0.169925	0.677841	0.694509		pab-miR396b pab-miR396c tcc-miR396d ptc-miR396g-5p
miR396	miR396k	TTCCACAGCTTTCTTGAACAG	16	0	1.07	0.01	-6.74147	5.66546e-05	0.000105699	**	mdm-miR396a
miR396	miR396l	GTTCAATAAAGCTGTGGGAA	24	0	1.6	0.01	-7.32193	4.10295e-07	9.15837e-07	**	osa-miR396a-3p osa-miR396b-3p
miR396	miR396m	TTCCACAGCTTTCTTGAACGT	25	0	1.67	0.01	-7.3837	2.21605e-07	5.12973e-07	**	ppe-miR396a
miR397	miR397	TCATTGAGTGCAGCGTTGATG	65	103	4.33	8.07	0.898202	6.96787e-05	0.000128086		aly-miR397a-5p aly-miR397b-5p ath-miR397a cme-miR397 rco-miR397 gma-miR397a gma-miR397b-5p mtr-miR397-5p ssl-miR397 lus-miR397b tcc-miR397 ppe-miR397 csi-miR397 ptc-miR397a vvi-miR397a bdi-miR397a osa-miR397a sbi-miR397-5p
miR398	miR398a	TGTGTTCTCAGGTCGCCCCTG	56812	96756	3788.34	7577.32	1.00012	0	0	**	cca-miR398 cme-miR398a rco-miR398b gma-miR398c mtr-miR398b mtr-miR398c lus-miR398a tcc-miR398a aqc-miR398b mdm-miR398b mdm-miR398c ppe-miR398a-3p ptc-miR398b ptc-miR398c-3p nta-miR398 vvi-miR398b vvi-miR398c bdi-miR398a osa-miR398b
miR398	miR398b	GGTGTTCTCAGGTCGCCCCTG	102	712	6.8	55.76	3.03562	4.2766e-136	4.85977e-135	**	lus-miR398f
miR398	miR398c	CGTGTTCTCAGGTCGCCCCTG	40	281	2.67	22.01	3.04325	6.74187e-55	5.26708e-54	**	ppe-miR398b
miR398	miR3998d	TGTGTTCTCAGGTCGCCCCCG	44	42	2.93	3.29	0.167187	0.591097	0.631514		sbi-miR398 tae-miR398 zma-miR398a-3p zma-miR398b-3p
miR398	miR398a-3p	TATGTTCTCAGGTCGCCCCTG	22	180	1.47	14.1	3.26181	4.02094e-38	2.18529e-37	**	stu-miR398a-3p
miR398	miR398b-3p	TTGTGTTCTCAGGTCACCCCT	222	149	14.8	11.67	-0.342793	0.0242835	0.0316191		stu-miR398b-3p
miR399	miR399a	TGCCAAAGGAGAGTTGCCCTT	190	62	12.67	4.86	-1.38239	2.77009e-12	8.65653e-12	**	cme-miR399d cme-miR399e
miR399	miR399b	AGGGCTTCTCTCCATTGGCAGG	36	12	2.4	0.94	-1.3523	0.00321918	0.00462526	**	cme-miR399g
miR399	miR399c	TGCCAAAGGAGATTTGCCCGG	15	0	1	0.01	-6.64386	0.000104894	0.000184673	**	aly-miR399a-3p aly-miR399h-3p ath-miR399f bna-miR399a bna-miR399b cme-miR399c mes-miR399b mes-miR399c mes-miR399d mes-miR399g rco-miR399b rco-miR399c lus-miR399a lus-miR399c lus-miR399e tcc-miR399b tcc-miR399d csi-miR399a ptc-miR399b vvi-miR399e
miR399	miR399d	TGCCAAAGGAGAATTGCCCTG	20	0	1.33	0.01	-7.05528	4.82131e-06	1.00444e-05	**	mes-miR399a vun-miR399b lus-miR399b lus-miR399d tcc-miR399g mdm-miR399a mdm-miR399b mdm-miR399c csi-miR399e csi-miR399c ptc-miR399f ptc-miR399g vvi-miR399a vvi-miR399h bdi-miR399b osa-miR399a osa-miR399b osa-miR399c sbi-miR399a sbi-miR399c sbi-miR399h sbi-miR399j zma-miR399a-3p zma-miR399c-3p zma-miR399h-3p
miR408	miR408a	TGCACTGCCTCTTCCCTGGCTG	18006	29435	1200.68	2305.16	0.941015	0	0		smo-miR408
miR408	miR408b	ATGCACTGCCTCTTCCCTGGC	5278	7814	351.95	611.94	0.79802	1.46133e-216	2.60951e-215		pta-miR408 aly-miR408-3p ath-miR408 cme-miR408 mes-miR408 ahy-miR408-3p gma-miR408a-3p gma-miR408b-3p gma-miR408c-3p mtr-miR408-3p vun-miR408 lus-miR408a mdm-miR408a csi-miR408 ptc-miR408-3p vvi-miR408
miR408	miR408c	TGCACTGCCTCTTCCCTGGCT	967	1401	64.48	109.72	0.766903	8.97186e-38	4.67284e-37		ppt-miR408b cca-miR408 nta-miR408 stu-miR408b-3p
miR408	miR408d	TGCACTGCCTCTTCCCTGGC	397	560	26.47	43.86	0.728548	8.28846e-15	2.72647e-14		gma-miR408d
miR408	miR408e	CTGCACTGCCTCTTCCCTGGC	0	244	0.01	19.11	10.9001	4.47847e-83	4.66508e-82	**	cpa-miR408 rco-miR408 dpr-miR408 bdi-miR408-3p osa-miR408-3p sbi-miR408 sof-miR408a sof-miR408b sof-miR408c sof-miR408d ssp-miR408d ssp-miR408a tae-miR408 zma-miR408a zma-miR408b-3p
miR858	miR858	CTCGTTGTCTGTTCGACCTTG	21	10	1.4	0.78	-0.843881	0.131909	0.157035		ppe-miR858
miR2111	miR2111	TAATCTGCATCCTGAGGTTTA	68	37	4.53	2.9	-0.643458	0.0271658	0.0350075		aly-miR2111a-5p aly-miR2111b-5p aly-miR2111c-5p ath-miR2111a-5p ath-miR2111b-5p bna-miR2111b-5p bna-miR2111a-5p bna-miR2111d bra-miR2111a-5p bra-miR2111b-5p cme-miR2111a cme-miR2111b mes-miR2111a mes-miR2111b gma-miR2111b gma-miR2111c gma-miR2111e gma-miR2111f lja-miR2111-5p mtr-miR2111c mtr-miR2111d-5p mtr-miR2111e-5p mtr-miR2111g-5p mtr-miR2111h mtr-miR2111i mtr-miR2111m-5p mtr-miR2111n mtr-miR…
miR2950	miR2950	TTCCATCTCTTGCACACTGGA	77	28	5.13	2.19	-1.22803	5.42723e-05	0.000102788	**	mes-miR2950 vvi-miR2950-5p
miR5083	miR5083	AGACTACAATTATCTGATCA	22	16	1.47	1.25	-0.233888	0.647655	0.68031		osa-miR5083
miR5139	miR5139	AAACCTGGCTCTGATACCA	398	293	26.54	22.95	-0.209674	0.058689	0.0733612		rgl-miR5139
miR6173	miR6173	AGCCGTAAACGATGGATACT	14	39	0.93	3.05	1.71351	5.20366e-05	0.00010007	**	hbr-miR6173
miR6300	miR6300	GTCGTTGTAGTATAGTGG	97	155	6.47	12.14	0.907931	7.92916e-07	1.70887e-06		gma-miR6300
miR8155	miR8155	TAACCTGGCTCTGATACCA	438	267	29.21	20.91	-0.482269	1.39009e-05	2.75812e-05		cpa-miR8155

## Sheet: Burkhardt et al.2016
known miRNA
Cluster	Name	Hairpin Sequence	Chromosomal Location	Mature miRNA	Abundance	Length	miRBase	Target
Cluster_11080	csa-mir-1175	AAUUUCUUGAUUCUAUUGUCUCCAUUAUUUGUGAUACAGUAUCUCUUGGUUCUUCAUUUCAUUUCGGAAUUGUCUCAACCACAUAACUGAUAUCACAAAUGAAGACAAUAGAAUCAAGGAAUU	Chr2:18796327-18796449 strand +	ACAAAUGAAGACAAUAGAAUC	54	21	miR1175	Csa3G611330
Cluster_11275	csa-mir-156b-1	UGAAUUUGGUUAGUUUUUCACUGUCCCUUGGAUAAUUUGACAGAAGAGAGUGAGCACCCAGAGGCAGUUGCUAUAAAGUGUAUAUCAAUACUUUUGCGUGCUCACUUCUCUCUCUGUCAGAUUCGUUAAACGGAUCCAGUUUCA	Chr2:19844347-19844490 strand +	UUGACAGAAGAGAGUGAGCAC	32431	21	miR156	Csa3G809420, Csa6G094760, Csa1G015680, Csa1G039890, Csa1G001450, Csa3G117960, Csa1G051590, Csa3G567830
Cluster_24114	csa-miR-156m	UUAGGGGGUGACAGAAGAGAGGGAGCACACAUAGUUGUUUUCUUGCAUAUGCAAAAUAUAAUGUUGUGUUCAUUCAUUAUUAACUUUCAAUAAAUGAUAUCAAUGCUCGAAGCUUUGUGUGCUCUCUAUCUCUCUGUCACCCCUCUAA	Chr6:16464232-16464379 strand -	GCUCUCUAUCUCUCUGUCACC	76	21	miR156	Csa4G639230
Cluster_2891	csa-miR-156n	UUUGAAUGAAUGAAUGAUGGUGAGUGUGUUAGGAGAUGGAGAGGAAGAGAGAGCAAAAGGGCAGGAGAGUGACAGAAGAGAGUGAGCACACGCUGCAGCCAAAUGUAUGAAAGGCAUACCUUUGCGGGUGCGUGCUCACUUCUCUUUCUGUCAGCUUCCCCGUAAUUUUCCCUUCUGCUCUCUUCUUCUCUCUCUCUAUCCUUCUUUUUUUCUUUCCCUCUGGUUCAUGCUGUCAGA	Chr1:13072498-13072734 strand +	GCUCACUUCUCUUUCUGUCAGCU	315	23	miR156	N/A
Cluster_2891	csa-miR-156o	UUUGAAUGAAUGAAUGAUGGUGAGUGUGUUAGGAGAUGGAGAGGAAGAGAGAGCAAAAGGGCAGGAGAGUGACAGAAGAGAGUGAGCACACGCUGCAGCCAAAUGUAUGAAAGGCAUACCUUUGCGGGUGCGUGCUCACUUCUCUUUCUGUCAGCUUCCCCGUAAUUUUCCCUUCUGCUCUCUUCUUCUCUCUCUCUAUCCUUCUUUUUUUCUUUCCCUCUGGUUCAUGCUGUCAGA	Chr1:13072498-13072734 strand +	UGCUCACUUCUCUUUCUGUCAGC	265	23	miR156	N/A
Cluster_7099	csa-miR-156p	GUGGGAAUUGAGAGAAAAGCACAAAAGACCAAGAGAGAAUUGAAAGAGCUGACAGAAGAGAGUGAGCACACACUAAACCUAAUUGUAUGAGAAAUUUUUCUUAAAAAAAGUUGAAAGUUCAUACCUUUACUUAGUAUGUGCUCAUUUCUCUUUCUGUCAGGCCCCUUCUCUUUCUUUUUCUUCUUCUUCUUCAUUUUUUCUUCUUCUUAU	Chr2:1701652-1701861 strand +	UGUGCUCAUUUCUCUUUCUGUC	301	22	miR156	N/A
Cluster_7099	csa-miR-156q	GUGGGAAUUGAGAGAAAAGCACAAAAGACCAAGAGAGAAUUGAAAGAGCUGACAGAAGAGAGUGAGCACACACUAAACCUAAUUGUAUGAGAAAUUUUUCUUAAAAAAAGUUGAAAGUUCAUACCUUUACUUAGUAUGUGCUCAUUUCUCUUUCUGUCAGGCCCCUUCUCUUUCUUUUUCUUCUUCUUCUUCAUUUUUUCUUCUUCUUAU	Chr2:1701652-1701861 strand +	UGCUCAUUUCUCUUUCUGUCAGG	238	23	miR156	N/A
Cluster_36728	csa-miR-156b-2	GGUGAUUAAAAUUGAGGGGAAUGGUGUUAGUAAAAUUAGAAGUUGACAGAAGAGAGUGAGCACACAGAGGCUUUUGGUAUAAUAAUAUGCCAUUGCUCUUGUGUGCUCACUUCUCUUUCUGUCAGUUUCCCUUGCCAAUUCCUUUCCCUUUUCUAAAAAAUUCUUUACC	Chr4:22620550-22620718 strand -	UUGACAGAAGAGAGUGAGCAC	35489	21	miR156	Csa3G809420, Csa6G094760, Csa1G001450, Csa1G015680, Csa1G039890, Csa3G117960, Csa1G051590, Csa3G567830
Cluster_11464	csa-miR-156r	UGUUGACAGAAGAUAGAGGGCACAGAUGAUGAAAUGCAUAUCUGGCGCAUCUCACUCUUUUGUGCUCUCUAUACUUCUGUCAUCA	Chr2:20893459-20893543 strand -	UGACAGAAGAUAGAGGGCAC	211	21	miR156	Csa3G567830, Csa1G015680, Csa1G039890, Csa3G809420, Csa1G001450, Csa3G117960, Csa6G094760, Csa1G051590, Csa4G075190
Cluster_36728	csa-miR-156c-1	GGUGAUUAAAAUUGAGGGGAAUGGUGUUAGUAAAAUUAGAAGUUGACAGAAGAGAGUGAGCACACAGAGGCUUUUGGUAUAAUAAUAUGCCAUUGCUCUUGUGUGCUCACUUCUCUUUCUGUCAGUUUCCCUUGCCAAUUCCUUUCCCUUUUCUAAAAAAUUCUUUACC	Chr4:22620550-22620718 strand -	UGACAGAAGAGAGUGAGCAC	35709	20	miR156	Csa1G015680, Csa1G039890, Csa3G809420, Csa3G117960, Csa3G567830,
Cluster_36728	csa-miR-156g	GGUGAUUAAAAUUGAGGGGAAUGGUGUUAGUAAAAUUAGAAGUUGACAGAAGAGAGUGAGCACACAGAGGCUUUUGGUAUAAUAAUAUGCCAUUGCUCUUGUGUGCUCACUUCUCUUUCUGUCAGUUUCCCUUGCCAAUUCCUUUCCCUUUUCUAAAAAAUUCUUUACC	Chr4:22620550-22620718 strand -	UGACAGAAGAGAGUGAGCACA	1923	21	miR156	Csa1G015680, Csa1G039890, Csa3G809420, Csa1G001450, Csa6G094760, Csa1G051590, Csa3G117960, Csa3G567830,
Cluster_2891	csa-miR-156c-2	UUUGAAUGAAUGAAUGAUGGUGAGUGUGUUAGGAGAUGGAGAGGAAGAGAGAGCAAAAGGGCAGGAGAGUGACAGAAGAGAGUGAGCACACGCUGCAGCCAAAUGUAUGAAAGGCAUACCUUUGCGGGUGCGUGCUCACUUCUCUUUCUGUCAGCUUCCCCGUAAUUUUCCCUUCUGCUCUCUUCUUCUCUCUCUCUAUCCUUCUUUUUUUCUUUCCCUCUGGUUCAUGCUGUCAGA	Chr1:13072498-13072734 strand +	UGACAGAAGAGAGUGAGCAC	1725	20	miR156	Csa1G015680, Csa1G039890, Csa3G809420, Csa1G001450, Csa3G117960, Csa6G094760, Csa1G051590, Csa3G567830,
Cluster_7099	csa-miR-156c-3	GUGGGAAUUGAGAGAAAAGCACAAAAGACCAAGAGAGAAUUGAAAGAGCUGACAGAAGAGAGUGAGCACACACUAAACCUAAUUGUAUGAGAAAUUUUUCUUAAAAAAAGUUGAAAGUUCAUACCUUUACUUAGUAUGUGCUCAUUUCUCUUUCUGUCAGGCCCCUUCUCUUUCUUUUUCUUCUUCUUCUUCAUUUUUUCUUCUUCUUAU	Chr2:1701652-1701861 strand +	UGACAGAAGAGAGUGAGCAC	1159	20	miR156	Csa1G015680, Csa1G039890, Csa3G809420, Csa1G001450, Csa3G117960, Csa6G094760, Csa1G051590, Csa3G567830,
Cluster_11275	csa-miR-156c-4	UGAAUUUGGUUAGUUUUUCACUGUCCCUUGGAUAAUUUGACAGAAGAGAGUGAGCACCCAGAGGCAGUUGCUAUAAAGUGUAUAUCAAUACUUUUGCGUGCUCACUUCUCUCUCUGUCAGAUUCGUUAAACGGAUCCAGUUUCA	Chr2:19844347-19844490 strand +	UGACAGAAGAGAGUGAGCAC	32637	20	miR156	Csa1G015680, Csa1G039890, Csa3G809420, Csa1G001450, Csa3G117960, Csa6G094760, Csa1G051590, Csa3G567830
Cluster_16738	csa-miR-157c	UUGAAGAGAAUUUAAGUUUUUGAUUGGUUGACAGAAGAUAGAGAGCACAAUUUAUCAUGCACAAGGGAGAACUUGUGUUUGAGCAGCUUUUGUGCUCUUAUCUCUUCUGUCAACCACAUAAAAUUUAUUCUCUCUCAA	Chr3:22789926-22790063 strand -	UUGACAGAAGAUAGAGAGCAC	52	21	miR157	Csa3G567830, Csa3G809420, Csa6G094760, Csa1G015680, Csa1G039890, Csa1G001450, Csa3G117960, Csa1G051590
Cluster_930	csa-miR-159g	AAAUUAGGGUUUGAGGCAGAGCUCCUUGAAGUCCAAUAGAGGUUUAUGCCAGGUUGAUUGAGCUGCUAAGCUAUGGAUCCCACAGCCCCUAUUGCUAUAUCUAUCAUGUUGUUGUAUAAUAUCUUUAAAGCUGAUAGGCCUGUGGCUUGCAUAUCUCAGGAGCUUCAUCACCUGUUUUUGUUAGAUCCUUGUUUGGAUUGAAGGGAGCUCUACAUCUUCUCUCUAGUUU	Chr1:4427153-4427381 strand +	UUGGAUUGAAGGGAGCUCUA	7024	20	miR159	Csa4G022940, Csa6G046470, Csa4G628340, Csa1G077140, Csa3G850670, Csa2G354030, Csa6G105150, Csa4G083490, Csa3G171800, Csa5G182630
Cluster_930	csa-miR-159a	AAAUUAGGGUUUGAGGCAGAGCUCCUUGAAGUCCAAUAGAGGUUUAUGCCAGGUUGAUUGAGCUGCUAAGCUAUGGAUCCCACAGCCCCUAUUGCUAUAUCUAUCAUGUUGUUGUAUAAUAUCUUUAAAGCUGAUAGGCCUGUGGCUUGCAUAUCUCAGGAGCUUCAUCACCUGUUUUUGUUAGAUCCUUGUUUGGAUUGAAGGGAGCUCUACAUCUUCUCUCUAGUUU	Chr1:4427153-4427381 strand +	UUUGGAUUGAAGGGAGCUCUA	246122	21	miR159	Csa4G022940, Csa4G628340, Csa1G077140, Csa4G628340, Csa3G850670, Csa4G088740, Csa6G046470, Csa6G105150, Csa6G405340, Csa4G083490, Csa5G182630
Cluster_930	csa-miR-159h	AAAUUAGGGUUUGAGGCAGAGCUCCUUGAAGUCCAAUAGAGGUUUAUGCCAGGUUGAUUGAGCUGCUAAGCUAUGGAUCCCACAGCCCCUAUUGCUAUAUCUAUCAUGUUGUUGUAUAAUAUCUUUAAAGCUGAUAGGCCUGUGGCUUGCAUAUCUCAGGAGCUUCAUCACCUGUUUUUGUUAGAUCCUUGUUUGGAUUGAAGGGAGCUCUACAUCUUCUCUCUAGUUU	Chr1:4427153-4427381 strand +	UUUGGAUUGAAGGGAGCUCU	207327	20	miR159	Csa4G022940, Csa3G850670, Csa4G088740, Csa4G628340, Csa1G077140, Csa4G628340, Csa6G046470, Csa6G105150, Csa6G405340, Csa5G011710, Csa4G083490, Csa2G429010, Csa1G002040,
Cluster_24548	csa-miR-160a	AUAUGCCUGGCUCCCUGUAUGCCAUUUGUAGAGCGCUCACCGUCAUACCCGAUGGCCUCCGCGCAUGGCGUAUGAGGAGCCAAGCAUAU	Chr6:18254082-18254170 strand +	UGCCUGGCUCCCUGUAUGCCA	367	21	miR160	Csa6G405890, Csa6G141390, Csa2G315390, Csa6G445210
Cluster_469	csa-miR-162b	UGAGAGGUGGAGUCAGUGGAGGCAGCGGUUCAUCGACCCCUUCUUGGGAUUUGUACUGAUUCGUAUCACAAAAACACGAACCGGUCGAUAAACCUCUGCAUCCAGCGCUCUCUCUCGCUCUCA	Chr1:2135584-2135706 strand -	UCGAUAAACCUCUGCAUCCA	404	20	miR162	Csa3G116650, Csa4G286990
Cluster_469	csa-miR-162a	UGAGAGGUGGAGUCAGUGGAGGCAGCGGUUCAUCGACCCCUUCUUGGGAUUUGUACUGAUUCGUAUCACAAAAACACGAACCGGUCGAUAAACCUCUGCAUCCAGCGCUCUCUCUCGCUCUCA	Chr1:2135584-2135706 strand -	UCGAUAAACCUCUGCAUCCAG	19077	21	miR162	Csa3G116650
Cluster_469	csa-miR-162c	UGAGAGGUGGAGUCAGUGGAGGCAGCGGUUCAUCGACCCCUUCUUGGGAUUUGUACUGAUUCGUAUCACAAAAACACGAACCGGUCGAUAAACCUCUGCAUCCAGCGCUCUCUCUCGCUCUCA	Chr1:2135584-2135706 strand -	CGAUAAACCUCUGCAUCCAG	597	20	miR162	Csa3G116650
Cluster_17681	csa-mir-164	AAGGUGCGUGCCGAUCAGGAUGGAGAAGCAGGGCACGUGCAUUACUCACUCGUGGAAGUCCUAACACAACACCACCGGUGGCUGUGUCUGAGUGAGUGGGUUGUUCAUGUGCCCCUCUUCUCCAUCCUGACCACUGCGACCUU	Chr3:27316697-27316839 strand -	CAUGUGCCCCUCUUCUCCAUC	363	21	miR164	N/A
Cluster_4753	csa-miR-164c	UGGCGGCCAACAACACAGAGUGAGAGAAUCCUGCUGGAGAAGCAGGGCACGUGCAUGGCACAUGCCAUAUAUACACAAACACAUGAUACACACACCCUCCACUGCACGUGCUCCCUUUCUCCAACAUGCCUCUCUCACUCUUCCACUCUCUUCUCCA	Chr1:20943596-20943752 strand -	CACGUGCUCCCUUUCUCCAAC	32	21	miR164	N/A
Cluster_34680	csa-miR-164a	AAGGUGCAUGAAGAGCAAGAUGGAGAAGCAGGGCACGUGCUUUACUAACUCAUUUCCAAUUCAAAAAUCCCAUCUUCUUUUUUUUCUUUUCUUUUUUUCCUAAUGUUUGUUAAGAAGUGAUUUUGAAAUUUGGAAGAAAAAAGGGUUUUUUUCUUUUUCAAUGUAUUUUUGAGUUAGUUCUUCAUGUGCCCCUCUUCACCAUCCAGACCACUGCACCUU	Chr4:13196315-13196533 strand +	UGGAGAAGCAGGGCACGUGCU	308	21	miR164	Csa1G038340, Csa3G824990, Csa1G009870, Csa4G629480, Csa3G234520
Cluster_13723	csa-miR-166	UUGAGGGGAAUGUUGUCUGGCUCGAGGACACUUGUUCUUUUUCAUCCAUUUCUUGAAUUCAUUAGUGUCGUCGGACCAGGCUUCAUUCCCCCCAA	Chr3:6590417-6590511 strand -	UCGGACCAGGCUUCAUUCCCC	307483	21	miR166	Csa7G452940, Csa6G141360, Csa6G525430
Cluster_35737	csa-miR-166s-1	GAGUUUUUAGAGAGAGAAGUUGGGGGUUGUGAGGAAUGUUGGCUGGCUCGAGGCUUUUCGAAACAAAGAUGUUCUUUUUUCUUUUUUUCCUUUUUUUUCAACUUGGAAAAGAAAAAAGAAAAGAAAAGAAAAGAAAAGCAAAGAAGAGAAAAGAAGAGAAAAGAAGAGAGAACUUUUAAGGCUUCGGACCAGGCUUCAUUCCCCUCAACUCAAAACUUCACAAAACCCUAAUCUUCAUCUUCUUCCCUC	Chr4:18390245-18390493 strand -	CGGACCAGGCUUCAUUCCCC	17199	20	miR166	Csa7G452940, Csa6G141360, Csa1G538230, Csa6G525430, Csa6G150540
Cluster_13723	csa-miR-166s-2	UUGAGGGGAAUGUUGUCUGGCUCGAGGACACUUGUUCUUUUUCAUCCAUUUCUUGAAUUCAUUAGUGUCGUCGGACCAGGCUUCAUUCCCCCCAA	Chr3:6590417-6590511 strand -	CGGACCAGGCUUCAUUCCCC	8173	20	miR166	Csa7G452940, Csa6G141360, Csa1G538230, Csa6G525430, Csa6G150540
Cluster_24634	csa-miR-166s-3	UGAAUAGUUGAGGGGAAUGUUGUCUGGUGCGAGAUCUUUCAUUUCUUUUGAAUUUUUGAAACCCUUAAUUCAAAUUACAACUCUUUACUUUUGAAUGAUUUCGGACCAGGCUUCAUUCCCCUCAACGCACACGCCCUAUCGUAUCCAACCUUUUUGUAUCGAUGUCAAAUCUUUGCUUCUAAAACUCA	Chr6:18652832-18653019 strand +	CGGACCAGGCUUCAUUCCCC	82668	20	miR166	Csa7G452940, Csa6G141360, Csa1G538230, Csa6G525430, Csa6G150540
Cluster_21902	csa-miR-166t-1	GAGUUUGUUUUGUUUUGAGGGGAAUGUUGUCUGGCUCGAGGACACUUUUAUUUGAUCUUUUGAUUUUUGUGUUUAUAUUUAGUGUCGUCGGACCAGGCUUCAUUCCCCCCAAUUAAUUCUAUCUC	Chr6:7030186-7030310 strand +	UCGGACCAGGCUUCAUUCCCC	207552	21	miR166	Csa7G452940, Csa6G141360, Csa1G538230, Csa6G525430
Cluster_24634	csa-miR-166t-2	UGAAUAGUUGAGGGGAAUGUUGUCUGGUGCGAGAUCUUUCAUUUCUUUUGAAUUUUUGAAACCCUUAAUUCAAAUUACAACUCUUUACUUUUGAAUGAUUUCGGACCAGGCUUCAUUCCCCUCAACGCACACGCCCUAUCGUAUCCAACCUUUUUGUAUCGAUGUCAAAUCUUUGCUUCUAAAACUCA	Chr6:18652832-18653019 strand +	UCGGACCAGGCUUCAUUCCCC	3049232	21	miR166	Csa7G452940, Csa6G141360, Csa1G538230, Csa6G525430
Cluster_24634	csa-miR-166u	UGAAUAGUUGAGGGGAAUGUUGUCUGGUGCGAGAUCUUUCAUUUCUUUUGAAUUUUUGAAACCCUUAAUUCAAAUUACAACUCUUUACUUUUGAAUGAUUUCGGACCAGGCUUCAUUCCCCUCAACGCACACGCCCUAUCGUAUCCAACCUUUUUGUAUCGAUGUCAAAUCUUUGCUUCUAAAACUCA	Chr6:18652832-18653019 strand +	UUCGGACCAGGCUUCAUUCCC	66259	21	miR166	Csa7G452940, Csa6G141360, Csa1G538230, Csa6G525430
Cluster_24722	csa-miR-166k	AAGAGGUUGAGGUUGAUGGGAAUGUUGUUUGGCUCGAGGUUCAUAUAUCAAACUAUAUAUCAACUUUUUUGGAUAAAGAAAAAGGGUUGUUGUUUGAUUGUUAAAUAUAUAAUCUCGGACCAGGCUUCAUUCCCGUCAACCAAACACUUCUU	Chr6:19158793-19158944 strand +	UCGGACCAGGCUUCAUUCCCG	397	21	miR166	Csa7G452940, Csa6G141360, Csa1G538230, Csa6G525430
Cluster_35737	csa-miR-166v	GAGUUUUUAGAGAGAGAAGUUGGGGGUUGUGAGGAAUGUUGGCUGGCUCGAGGCUUUUCGAAACAAAGAUGUUCUUUUUUCUUUUUUUCCUUUUUUUUCAACUUGGAAAAGAAAAAAGAAAAGAAAAGAAAAGAAAAGCAAAGAAGAGAAAAGAAGAGAAAAGAAGAGAGAACUUUUAAGGCUUCGGACCAGGCUUCAUUCCCCUCAACUCAAAACUUCACAAAACCCUAAUCUUCAUCUUCUUCCCUC	Chr4:18390245-18390493 strand -	UCGGACCAGGCUUCAUUCCCC	635415	21	miR166	Csa7G452940, Csa6G141360, Csa1G538230, Csa6G525430
Cluster_35737	csa-miR-166x	GAGUUUUUAGAGAGAGAAGUUGGGGGUUGUGAGGAAUGUUGGCUGGCUCGAGGCUUUUCGAAACAAAGAUGUUCUUUUUUCUUUUUUUCCUUUUUUUUCAACUUGGAAAAGAAAAAAGAAAAGAAAAGAAAAGAAAAGCAAAGAAGAGAAAAGAAGAGAAAAGAAGAGAGAACUUUUAAGGCUUCGGACCAGGCUUCAUUCCCCUCAACUCAAAACUUCACAAAACCCUAAUCUUCAUCUUCUUCCCUC	Chr4:18390245-18390493 strand -	UUCGGACCAGGCUUCAUUCCC	11957	21	miR166	Csa7G452940, Csa6G141360, Csa1G538230, Csa6G525430
Cluster_29447	csa-miR-167b-3p	GAUUGUGUUCGCGAAGGAAAAGGUGAAGCUGCCAGCAUGAUCUACCUCUGGUCUGCUAGCUUGAAAAGACAAAAGCGUAAAGAUAAAGAGAUUGAUUCAUACCAAUUUCUUUUUUCUUCAUCCAUUGGUAACCCUAGUUAGGUCAUGCUCUGACAGCCUCACUCCUUCCUACUCCCGAACUCUCUAAAAAUCCCAAUC	Chr7:14051628-14051825 strand +	GGUCAUGCUCUGACAGCCUCACU	6163	23	miR167	N/A
Cluster_29447	csa-miR-167i	GAUUGUGUUCGCGAAGGAAAAGGUGAAGCUGCCAGCAUGAUCUACCUCUGGUCUGCUAGCUUGAAAAGACAAAAGCGUAAAGAUAAAGAGAUUGAUUCAUACCAAUUUCUUUUUUCUUCAUCCAUUGGUAACCCUAGUUAGGUCAUGCUCUGACAGCCUCACUCCUUCCUACUCCCGAACUCUCUAAAAAUCCCAAUC	Chr7:14051628-14051825 strand +	UCAUGCUCUGACAGCCUCACU	196	21	miR167	N/A
Cluster_29447	csa-miR-167j	GAUUGUGUUCGCGAAGGAAAAGGUGAAGCUGCCAGCAUGAUCUACCUCUGGUCUGCUAGCUUGAAAAGACAAAAGCGUAAAGAUAAAGAGAUUGAUUCAUACCAAUUUCUUUUUUCUUCAUCCAUUGGUAACCCUAGUUAGGUCAUGCUCUGACAGCCUCACUCCUUCCUACUCCCGAACUCUCUAAAAAUCCCAAUC	Chr7:14051628-14051825 strand +	CAUGCUCUGACAGCCUCACU	354	20	miR167	Csa5G636560
Cluster_9215	csa-miR-167k	UGUCGUGUGCUUAUAUCAGUUCAAGCUGCCAGCAUGAUCUAAUCUUAAUCUCUCCUUAUUUUACUUUUGAAUUUUGUAAAUAUUGAGGUUAAAGAUCAGAUCAUAUGGCAGUUUUACCUGUUAUUGGCUAUGCACGAACA	Chr2:10691105-10691244 strand -	UCAAGCUGCCAGCAUGAUCUAA	406	22	miR167	Csa3G145240, Csa5G315370, Csa1G536820, Csa6G524670, Csa2G370470
Cluster_6579	csa-miR-167l	GAUUUUGGGGAUUAUAUGUGUUGGUUUGAGAGGUUGAAGCUGCCAGCAUGAUCUGAUUUAAUUUGCUGAAUUCUCUUUUAAUUUAGAGGUUUUUAUAAAGCAAUAUUAUUGAAAUUAAUAAGGCAAAAAUGGGCUCUCUUUUUUUUUUUUUAAUGGUUUUUUUAAUGGGCUCUCUUUUUUUUUUUUUAAUGGAUUUUGAUAUUAUGGUUUUCAAGGGUUUUUUUAUAUUUGAAAAUCAGGUCAUUCUAGCAGCUUCAAUCACUCAUUCACCAACAAUUUUCAUUUUACAAUGCCCUCCAGUUUC	Chr1:28512177-28512480 strand -	GAAGCUGCCAGCAUGAUCUG	1103	20	miR167	Csa3G145240, Csa5G315370, Csa1G536820, Csa6G524670,
Cluster_29449	csa-miR-167d	ACCACUAGCUGUUGAAGCUGCCAGCAUGAUCUGAAUCUGAACCCUCCGCCGCCCCGAUCUCACGUCGGUCCAUCGGAAUCGGAUCAUAUUGGUAGCUUCAUCUGCUCAUGGU	Chr7:14060890-14061001 strand +	UGAAGCUGCCAGCAUGAUCU	999	20	miR167	Csa3G145240, Csa1G702010, Csa1G554540
Cluster_29449	csa-miR-167a-1	ACCACUAGCUGUUGAAGCUGCCAGCAUGAUCUGAAUCUGAACCCUCCGCCGCCCCGAUCUCACGUCGGUCCAUCGGAAUCGGAUCAUAUUGGUAGCUUCAUCUGCUCAUGGU	Chr7:14060890-14061001 strand +	UGAAGCUGCCAGCAUGAUCUG	68745	21	miR167	Csa3G145240, Csa1G702010
Cluster_6579	csa-miR-167a-2	GAUUUUGGGGAUUAUAUGUGUUGGUUUGAGAGGUUGAAGCUGCCAGCAUGAUCUGAUUUAAUUUGCUGAAUUCUCUUUUAAUUUAGAGGUUUUUAUAAAGCAAUAUUAUUGAAAUUAAUAAGGCAAAAAUGGGCUCUCUUUUUUUUUUUUUAAUGGUUUUUUUAAUGGGCUCUCUUUUUUUUUUUUUAAUGGAUUUUGAUAUUAUGGUUUUCAAGGGUUUUUUUAUAUUUGAAAAUCAGGUCAUUCUAGCAGCUUCAAUCACUCAUUCACCAACAAUUUUCAUUUUACAAUGCCCUCCAGUUUC	Chr1:28512177-28512480 strand -	UGAAGCUGCCAGCAUGAUCUG	48293	21	miR167	Csa3G145240, Csa1G702010
Cluster_26380	csa-miR-167b-1	UGUGUUGGUUUGAGAGGUUGAAGCUGCCAGCAUGAUCUGAGGAACGCUAAAACAUUUGGUUAAAGAUUGGUUUCUUCCAUCAGGUCAUCUUGCAGCUUCAAUCACUCAAUCACCAACAACA	Chr6:28939460-28939580 strand +	UGAAGCUGCCAGCAUGAUCUGA	59	22	miR167	Csa3G145240, Csa1G702010
Cluster_29449	csa-miR-167b-2	ACCACUAGCUGUUGAAGCUGCCAGCAUGAUCUGAAUCUGAACCCUCCGCCGCCCCGAUCUCACGUCGGUCCAUCGGAAUCGGAUCAUAUUGGUAGCUUCAUCUGCUCAUGGU	Chr7:14060890-14061001 strand +	UGAAGCUGCCAGCAUGAUCUGA	2761	22	miR167	Csa3G145240, Csa1G702010
Cluster_6579	csa-miR-167b-3	GAUUUUGGGGAUUAUAUGUGUUGGUUUGAGAGGUUGAAGCUGCCAGCAUGAUCUGAUUUAAUUUGCUGAAUUCUCUUUUAAUUUAGAGGUUUUUAUAAAGCAAUAUUAUUGAAAUUAAUAAGGCAAAAAUGGGCUCUCUUUUUUUUUUUUUAAUGGUUUUUUUAAUGGGCUCUCUUUUUUUUUUUUUAAUGGAUUUUGAUAUUAUGGUUUUCAAGGGUUUUUUUAUAUUUGAAAAUCAGGUCAUUCUAGCAGCUUCAAUCACUCAUUCACCAACAAUUUUCAUUUUACAAUGCCCUCCAGUUUC	Chr1:28512177-28512480 strand -	UGAAGCUGCCAGCAUGAUCUGA	1869	22	miR167	Csa3G145240, Csa1G702010
Cluster_9309	csa-miR-167m	AUUUUGCCGUGAAUCACCAGCAGUUGAAGCUGCCAGCAUGAUCUAAACUUCUUCUUGCUCUUCACACAAGCCAAGGAAAGAUCAGAUCAUAUGGUAGCUUCACCUUUUGAUGGUAUCACGAGAAAAU	Chr2:11090142-11090268 strand -	UGAAGCUGCCAGCAUGAUCUAA	14	22	miR167	Csa3G145240
Cluster_32760	csa-miR-168a-1	GGUCUCUAAUUCGCUUGGUGCAGGUCGGGAACCGCUUCGCUCAGCCUACGGUUUACGUUUCUCGUUGGCCGGUCCUUCUUCAUCUUCCUUUCUUGUUCUUCUCUGCUUUUGUUUUUUUGCUUAAUUUCUUUGCCGCUGUGCGGUGUUAUGUUGUUGGAAAAAUGUGUGGGCGAAUUGGAUCCCGCCUUGCAUCAACUGAAUCGGAAACC	Chr4:4716621-4716829 strand -	UCGCUUGGUGCAGGUCGGGAA	45444	21	miR168	N/A
Cluster_32760	csa-miR-168d-1	GGUCUCUAAUUCGCUUGGUGCAGGUCGGGAACCGCUUCGCUCAGCCUACGGUUUACGUUUCUCGUUGGCCGGUCCUUCUUCAUCUUCCUUUCUUGUUCUUCUCUGCUUUUGUUUUUUUGCUUAAUUUCUUUGCCGCUGUGCGGUGUUAUGUUGUUGGAAAAAUGUGUGGGCGAAUUGGAUCCCGCCUUGCAUCAACUGAAUCGGAAACC	Chr4:4716621-4716829 strand -	CGCUUGGUGCAGGUCGGGAAC	3755	21	miR168	N/A
Cluster_32760	csa-miR-168b	GGUCUCUAAUUCGCUUGGUGCAGGUCGGGAACCGCUUCGCUCAGCCUACGGUUUACGUUUCUCGUUGGCCGGUCCUUCUUCAUCUUCCUUUCUUGUUCUUCUCUGCUUUUGUUUUUUUGCUUAAUUUCUUUGCCGCUGUGCGGUGUUAUGUUGUUGGAAAAAUGUGUGGGCGAAUUGGAUCCCGCCUUGCAUCAACUGAAUCGGAAACC	Chr4:4716621-4716829 strand -	UCGCUUGGUGCAGGUCGGGA	1386	20	miR168	N/A
Cluster_33953	csa-miR-168a-2	GGUUCAGUCAUCGGCGCUCUCUAAUUCGCUUGGUGCAGGUCGGGAACUGUUUCGCUUUUUGUUCAUCAUGAUCUCUUGAUUGUUGUUCUCUCUUUCAAUUUCCUCUGCGUUGUUCAGGGGAAAUAUAUAUAUAUGUGUGUGUGUGUGUAAUCGAGCGAAUUGGAUCCCGCCUUGCAUCAACUGAAUCCGAGACAGCGAUGAAGAUUUCAUGGAUC	Chr4:10111611-10111825 strand -	UCGCUUGGUGCAGGUCGGGAA	26097	21	miR168	N/A
Cluster_33953	csa-miR-168d-2	GGUUCAGUCAUCGGCGCUCUCUAAUUCGCUUGGUGCAGGUCGGGAACUGUUUCGCUUUUUGUUCAUCAUGAUCUCUUGAUUGUUGUUCUCUCUUUCAAUUUCCUCUGCGUUGUUCAGGGGAAAUAUAUAUAUAUGUGUGUGUGUGUGUAAUCGAGCGAAUUGGAUCCCGCCUUGCAUCAACUGAAUCCGAGACAGCGAUGAAGAUUUCAUGGAUC	Chr4:10111611-10111825 strand -	CGCUUGGUGCAGGUCGGGAAC	2352	21	miR168	N/A
Cluster_3490	csa-miR-169b	GUAAGAGAGAUAAUGGAUUAUUUUGGAUCGGAGAAUAAUACAUGAAGAGAUUGUGAGUGGAACAUGAGCCAAGAAUGACUUGCCGGCCGACUUUCGACACCUGUCGUUCUCUGGUCGGCGCGGUCUUCUUCGGCUCUUGUUCCCUCUCAAUCUUUCUCAUGCUUCAUUCUCGAUCAUUUUUCUACCCAAAAAAACGACUAGUUGAUUGAUUUUUCAAUUGUCUUUCUAUCAUGACUACAAUCUUCCCUUCAAUAUUGUUAUUUAUUCUCUCAAUCUUUUUCAUACUUCAUUUUUAGAUCAUCUUUAACACCUUGUCGUCACGAUCCAUUCCUUAUUCAGUUAUCGACUCUCUC	Chr1:15612144-15612496 strand +	UGAGCCAAGAAUGACUUGCCGGC	559	23	miR169	N/A
Cluster_7814	csa-miR-169c	GGCAUUGCAUGAAAUGGAAGAGAGGACUACUAAGCCAAGGAUGAAUUGCCGGCGAUGGAUCAGUAUAUAUCUGAUCUUAUUUUUAUGAUAUAAUAAUGUAUAGACAGCUUCUUCUUCUUUGUAGCCGGCAAUUCCAUUCUUGGCUAAGUGUGGCUUUCUUUCUCUCAUGUCAUGCUCAAGACUAUGAUGGUCGAUUGGGUAGUCGCC	Chr2:4754759-4754965 strand -	AAGCCAAGGAUGAAUUGCCGG	228	21	miR169	Csa6G087830
Cluster_38262	csa-miR-169d-1	ACAUUCAUAUUAAGAGACAGAGGAAGAUUGAUCUAAUAUGAAGAAAUGAGUCUUGUUUCUUAGCCAAAGAUGACUUGCCUGUUACAUAGCUUCUUGAAGAUUAUGUAGCAAUAACUCUUAAUUUGUUGCAUUUUACAGGCAAUCGUCUUAGGCUAAUUUGACAAACUCUUAUCUAUCAUGUUAGGUCUUUUCUUCCAUGUAAUUAAGUAAAAGGAUGU	Chr5:7351123-7351340 strand -	UAGCCAAAGAUGACUUGCCUG	60	21	miR169	Csa3G567830, Csa3G809420, Csa6G094760, Csa3G809420, Csa1G015680, Csa1G039890, Csa1G001450, Csa3G117960, Csa1G051590
Cluster_38264	csa-miR-169d-2	AAGUAUUGUUUGAUAGCCAAAAAUGACUUGCCUGCAAAUUCGUUGAGCAAAAUAGAUCUAGUUUUAUUACUUGGAACUUGAAUGAGCUUCAUUUUCAGGCAGUCUUUUUGGCUAAUCUAACAAGCUCUU	Chr5:7354638-7354766 strand -	UAGCCAAAAAUGACUUGCCUG	21	21	miR169	Csa3G134950
Cluster_38267	csa-miR-169d-3	GAUCGAUCUAACAUGAAGAUAAAGAGUCUUGUUUGGUAGCCAAAGAUGACUUGCCUGUAGGACGUUAUCUUCUUAAUAUAUUAAUUUUGAGUUUCUUAAAUAUUGGAGACUCUUAAUUAGUUAUAUAUUACAGGCAGUUGUCUAAGGCUAAUUUGACAGACUCUUCUCGAUCAUGUUAGAUUUUUUCUUCCUUUUAACUAUAGUUAUUUCUUAUCAAGAAAGAGUUAAGAUCAAGAGAGGUGCAUCUCGAAAAGAAAAGUAUUGUUUGAUAGCCAAAAAUGACUUGCCUGCAAAUUCGACGAGCAAAAGAGAUC	Chr5:7359253-7359566 strand -	UAGCCAAAGAUGACUUGCCUG	70	21	miR169	Csa3G134950
Cluster_2637	csa-miR-171c	GAAGCCUAGGAGGGAUUUGGUACGAAAAUCAUAAAGCGAUAUUGGUGAGGUUCAAUCCGAAGAUGGAUUUUACAACGAUUGUGAAGUACGAUCUCUGAUUGAGCCGCGCCAAUAUCACUUUUGUAUUAUAUUGCCUUUCUUCUUC	Chr1:12101547-12101691 strand -	UUGAGCCGCGCCAAUAUCACU	39	21	miR171	Csa6G109640, Csa3G020600, Csa6G146430, Csa1G071920
Cluster_10519	csa-miR-171f	UCGUGAAGCAGUAGAUGGAGUUUUGUGUUUGUUUAGCUUGAAAUAGUUGCUAUGAUAUUGGUCCGGUUCACUCAGAUCAGUACCCAAAAUUAACUAGAGUUUAAUUUGAAGUUUAAAUUGAGUCUGAUUGAGCCGCGCCAAUAUCUCAGUGCUCUUUCAUAUUAUUAAUAAUCUUGGUUGUAUCACUUCUUGCGA	Chr2:15576566-15576760 strand -	UAUUGGUCCGGUUCACUCAGA	1849	21	miR171	N/A
Cluster_11655	csa-miR-171g	GGGUUUUUGUUUUAGCAACGAGAUGUUGGUCCGGUUCAAUAAGAAAGUAGUGCUCUGUUUAACUUGGGUUCUUCUUUUUUUUUUAUUGAGCCGUGCCAAUAUCACGUUUUAUAUUAUUAUCC	Chr2:21671408-21671529 strand +	AGAUGUUGGUCCGGUUCAAUA	157	21	miR171	N/A
Cluster_19509	csa-miR-171h	GAAAUAGUUUACUUUGAUAUUGGCCCGGUUCACUCAGAUAAAUAUGGUAUUAGAUACGUAUUCAUCAUUUACGAUAUAUUUGAUUGAGCCGUGCCAAUAUCUCAGUAUACUCUUUC	Chr3:36644839-36644954 strand -	UAUUGGCCCGGUUCACUCAGA	15775	21	miR171	N/A
Cluster_45	csa-miR-171i	GUGUCUGAUGUUGGAACGGUUCAAUCAAAUCAAAUCUCCUAUGAAUUGGGUCUUUUAAUUUGAUUGAGCCGUGCCAAUAUCGACC	Chr1:241222-241306 strand -	UGAUGUUGGAACGGUUCAAUC	51	21	miR171	N/A
Cluster_563	csa-miR-171j	UGGGGGGCAAAAGAAGGAACAUAUGUGAUAUGUUGUUGACAGAAGAUAGAGAGCACAGAUGAUGAUAUGCAAAAACUCAUCAUCAUUAUCAUUGUUAUCAAUACUAUUCUUUGUUUUUUAGGGUUUAGAAAUUUGGAGAGAGACAUUAUCAUUAUUAUGCAUUUCACUCCAUUUGUGCUCUCUAUGCUUCUGUCAUCACUCUCUUCACCCCUUCCUUUUAUAUAUAUCCCA	Chr1:2522397-2522627 strand +	GCUCUCUAUGCUUCUGUCAUC	7968	21	miR171	N/A
Cluster_19509	csa-miR-171k	GAAAUAGUUUACUUUGAUAUUGGCCCGGUUCACUCAGAUAAAUAUGGUAUUAGAUACGUAUUCAUCAUUUACGAUAUAUUUGAUUGAGCCGUGCCAAUAUCUCAGUAUACUCUUUC	Chr3:36644839-36644954 strand -	AUUGGCCCGGUUCACUCAGA	349	20	miR171	Csa5G610450
Cluster_563	csa-miR-171l	UGGGGGGCAAAAGAAGGAACAUAUGUGAUAUGUUGUUGACAGAAGAUAGAGAGCACAGAUGAUGAUAUGCAAAAACUCAUCAUCAUUAUCAUUGUUAUCAAUACUAUUCUUUGUUUUUUAGGGUUUAGAAAUUUGGAGAGAGACAUUAUCAUUAUUAUGCAUUUCACUCCAUUUGUGCUCUCUAUGCUUCUGUCAUCACUCUCUUCACCCCUUCCUUUUAUAUAUAUCCCA	Chr1:2522397-2522627 strand +	UGUUGACAGAAGAUAGAGAGC	216	21	miR171	Csa3G567830, Csa6G094760, Csa1G051590, Csa3G117960
Cluster_563	csa-miR-171m	UGGGGGGCAAAAGAAGGAACAUAUGUGAUAUGUUGUUGACAGAAGAUAGAGAGCACAGAUGAUGAUAUGCAAAAACUCAUCAUCAUUAUCAUUGUUAUCAAUACUAUUCUUUGUUUUUUAGGGUUUAGAAAUUUGGAGAGAGACAUUAUCAUUAUUAUGCAUUUCACUCCAUUUGUGCUCUCUAUGCUUCUGUCAUCACUCUCUUCACCCCUUCCUUUUAUAUAUAUCCCA	Chr1:2522397-2522627 strand +	UUGACAGAAGAUAGAGAGCAC	90980	21	miR171	Csa3G567830, Csa3G809420, Csa6G094760, Csa1G015680, Csa1G039890, Csa1G001450, Csa3G117960, Csa1G051590, Csa4G075190
Cluster_45	csa-miR-171n	GUGUCUGAUGUUGGAACGGUUCAAUCAAAUCAAAUCUCCUAUGAAUUGGGUCUUUUAAUUUGAUUGAGCCGUGCCAAUAUCGACC	Chr1:241222-241306 strand -	UGAGCCGUGCCAAUAUCGACC	67	21	miR171	Csa3G125020
Cluster_24591	csa-miR-172b	AGUCAUAAUUUGCUUGUGCGGCAUCAUCAAGAUUCACAACAAAAUAAGAAUAAGAAAAAAAGGAAACCCUAAUUUUAUUUUUUGAGGAUUGAUUUGUUUUGAGGAUGAUUUUGAUUGAGAAUCUUGAUGAUGCUGCAUUAGCAAUAACAUCAAUGGCU	Chr6:18465280-18465437 strand -	GCGGCAUCAUCAAGAUUCAC	55	20	miR172	Csa7G447740
Cluster_22669	csa-miR-172a-1	GUCCUCCUCGUUAAUUUUUGUUAAAGGGAGAGAUUUUAGGGUUUUGUUAAGAGAGAAGUAGUAAAGUUGUUGGUUGCUGGUGUAGCAUUAUCAAGAUUCACAUUCAAAUGUGUUGGGGCUACAUUAUUCCUGCACAUUUCUUUGCAACUGAGAAUCUUGAUGAUGCUGCAUCGGCAAUCAAUGACUAUAUAUAUUGCAUAUUUAUAAAUAGAUUCUGCCAUUUUCCCACGACCAAAUUAACAGGUGAU	Chr6:10216806-10217053 strand -	AGAAUCUUGAUGAUGCUGCAU	265	21	miR172	Csa5G175970, Csa6G296960, Csa4G292470, Csa2G279250, Csa3G736760, Csa6G491020
Cluster_24591	csa-miR-172a-2	AGUCAUAAUUUGCUUGUGCGGCAUCAUCAAGAUUCACAACAAAAUAAGAAUAAGAAAAAAAGGAAACCCUAAUUUUAUUUUUUGAGGAUUGAUUUGUUUUGAGGAUGAUUUUGAUUGAGAAUCUUGAUGAUGCUGCAUUAGCAAUAACAUCAAUGGCU	Chr6:18465280-18465437 strand -	AGAAUCUUGAUGAUGCUGCAU	59	21	miR172	Csa5G175970, Csa6G296960, Csa4G292470, Csa2G270250, Csa3G736760, Csa6G491020
Cluster_17789	csa-miR-2111b	UGUGUGAUCUUAGAUUUUAGUAAUUUCUAUUGGGUAAGGAUAAGGUAAUCUGCAUCCUGAGGUUUAGAUCAGAAUUAUGAAUUCGAAAAAAUGGGUUUUCUUUUCUAGCCCUCGGGUCGCAGAUUACCUCUUCCUUGCUGACAAUGUUGGAUUUGUCUAUCAGAUUAUCACA	Chr3:27889212-27889383 strand +	GCCCUCGGGUCGCAGAUUACC	188	21	miR2111	N/A
Cluster_10064	csa-miR-2950	UACAUGGGUUUGUGGUAUAUUCCAUCUCUUGCACACUGGACAGCCGGCAGCCGUAGGAAGGUGGCAGCUGGUGUGCAUGAGAUGGAAUACGCCAUUGAACCCAUGUG	Chr2:13796300-13796406 strand -	UUCCAUCUCUUGCACACUGGA	378	21	miR2950	Csa4G650190, Csa5G013280, Csa5G517160
Cluster_37681	csa-miR-319l	GGGGUCGGGUUUUAGGGUUAAGAGAGCUUUCUUCAGUCCACUCAUGGGUGGCGGUAGGGUUUAAUUAGCUGCCGACUCAUUCAUUCAAAUAUUGAGUCCAAAAAUUUCAAAUCUCAAAUGGAUUCACUAAACGAUUGAAUGAUGCGGGAGACAAAUUGAAUCUUAAGCUUCCUGUACUUGGACUGAAGGGAGCUCCCUUUUCUUUCUAUUUAUCUUUCUGUUUAUCUUUUUCCC	Chr5:4663043-4663276 strand +	CUUGGACUGAAGGGAGCUCCCU	2169	22	miR319	N/A
Cluster_39039	csa-mir-319m	AGGGAGAGAGAGCUUCCUUCAGUCCACUCAUAGAGGGAUUCAAAGGAGUUGCUGAAGUAACUGCCGACUCAUUCACUCAAACACUCAGUAGAGCUCAAAAAGAAAUUAUCGGAGAGAAAGAAGAAAUAAAAUUGGUUCAAAGUAUAUUCUUUUCCUCUAUUGUGAUUGUGUGAAUGAAGCGGGAGAUAUUUUGCACUCUCUCUUUUUCUUUGCUUGGACUGAAGGGAGCUCCUCCUU	Chr5:10279771-10280007 strand +	CUUGGACUGAAGGGAGCUCCUC	193	22	miR319	N/A
Cluster_41183	csa-miR-319n	AGGAGCUCUCUUCAGUUCAUCUCAAGACAGGUAGAAGGUCGAAACAUUGCUGCUCAUUCGUUAGUUCAAUAGCUCAUUAUCCUCCAAAUCUCUAUAAUUUUGAUAUCAAAGUUGUGUGAUGUGCUCCUGAUCUAACGAUGUAGGAGCAAUCUUUGAUCAUCGAUGUCGUGUAUUGGACUGAAGGGAGCUCCU	Chr5:19951203-19951394 strand +	AUUGGACUGAAGGGAGCUCCU	416	21	miR319	Csa6G046470, Csa6G524000, Csa4G088720, Csa4G628330
Cluster_37681	csa-miR-319b	GGGGUCGGGUUUUAGGGUUAAGAGAGCUUUCUUCAGUCCACUCAUGGGUGGCGGUAGGGUUUAAUUAGCUGCCGACUCAUUCAUUCAAAUAUUGAGUCCAAAAAUUUCAAAUCUCAAAUGGAUUCACUAAACGAUUGAAUGAUGCGGGAGACAAAUUGAAUCUUAAGCUUCCUGUACUUGGACUGAAGGGAGCUCCCUUUUCUUUCUAUUUAUCUUUCUGUUUAUCUUUUUCCC	Chr5:4663043-4663276 strand +	UUGGACUGAAGGGAGCUCCCU	2372	21	miR319	Csa6G046470, Csa6G156050
Cluster_37681	csa-miR-319c	GGGGUCGGGUUUUAGGGUUAAGAGAGCUUUCUUCAGUCCACUCAUGGGUGGCGGUAGGGUUUAAUUAGCUGCCGACUCAUUCAUUCAAAUAUUGAGUCCAAAAAUUUCAAAUCUCAAAUGGAUUCACUAAACGAUUGAAUGAUGCGGGAGACAAAUUGAAUCUUAAGCUUCCUGUACUUGGACUGAAGGGAGCUCCCUUUUCUUUCUAUUUAUCUUUCUGUUUAUCUUUUUCCC	Chr5:4663043-4663276 strand +	UUGGACUGAAGGGAGCUCCC	3203	20	miR319	Csa6G046470, Csa4G022940, Csa6G156050
Cluster_39039	csa-miR-319o	AGGGAGAGAGAGCUUCCUUCAGUCCACUCAUAGAGGGAUUCAAAGGAGUUGCUGAAGUAACUGCCGACUCAUUCACUCAAACACUCAGUAGAGCUCAAAAAGAAAUUAUCGGAGAGAAAGAAGAAAUAAAAUUGGUUCAAAGUAUAUUCUUUUCCUCUAUUGUGAUUGUGUGAAUGAAGCGGGAGAUAUUUUGCACUCUCUCUUUUUCUUUGCUUGGACUGAAGGGAGCUCCUCCUU	Chr5:10279771-10280007 strand +	UUGGACUGAAGGGAGCUCCU	547	20	miR319	Csa6G046470, Csa2G006850, Csa4G022940, Csa6G524000, Csa6G156050, Csa4G088720, Csa4G628330
Cluster_41183	csa-miR-319d	AGGAGCUCUCUUCAGUUCAUCUCAAGACAGGUAGAAGGUCGAAACAUUGCUGCUCAUUCGUUAGUUCAAUAGCUCAUUAUCCUCCAAAUCUCUAUAAUUUUGAUAUCAAAGUUGUGUGAUGUGCUCCUGAUCUAACGAUGUAGGAGCAAUCUUUGAUCAUCGAUGUCGUGUAUUGGACUGAAGGGAGCUCCU	Chr5:19951203-19951394 strand +	UUGGACUGAAGGGAGCUCCU	338	20	miR319	Csa6G046470, Csa2G006850, Csa4G022940, Csa6G524000, Csa6G156050, Csa4G088720, Csa4G628330
Cluster_37681	csa-miR-319p	GGGGUCGGGUUUUAGGGUUAAGAGAGCUUUCUUCAGUCCACUCAUGGGUGGCGGUAGGGUUUAAUUAGCUGCCGACUCAUUCAUUCAAAUAUUGAGUCCAAAAAUUUCAAAUCUCAAAUGGAUUCACUAAACGAUUGAAUGAUGCGGGAGACAAAUUGAAUCUUAAGCUUCCUGUACUUGGACUGAAGGGAGCUCCCUUUUCUUUCUAUUUAUCUUUCUGUUUAUCUUUUUCCC	Chr5:4663043-4663276 strand +	CUUGGACUGAAGGGAGCUCCC	3636	21	miR319	Csa6G046470
Cluster_42570	csa-miR-3627a	AUGGGGAAGUAUUAUGAUGAAAAAGAGAGAUCAAAUAUCAAAAAGUUUGAGAGAUCAUAUCGCAGGAGAGAUGGCACCAACUAUUUUAACAACACAAUAUCUAAUUAAAGUAGUUGGUGUCAUCUCACUGCGACAUGAUGUCUUUCCAACUUAUAUUUAUGGUCUUUUGCAUUGCAGUCAUCAAAUUCAAUUCUCAU	Chr5:26033013-26033209 strand +	UCGCAGGAGAGAUGGCACCAAC	6056	22	miR3627	N/A
Cluster_42572	csa-miR-3627b	GGGAUUUUAUGUCGCAGGAGAGAUGGCCCAUGUGGCUCUUCACUUUAAUUAGUAUCUAAUUUCUUCCCAUUUUAAGGCCACUAGGACCAUUCUCUUGUGACAUAUUAUCCU	Chr5:26041749-26041859 strand -	UGUCGCAGGAGAGAUGGCCC	322	20	miR3627	Csa1G569110
Cluster_23007	csa-miR-390a	GGCACCGGAGAAUCUGUUAAGCUCAGGAGGGAUAGCGCCACCGAAUAUAAAGAAAGAUUACCGGAAUAUUCCUUCUCGUCGCCCUGCUUUCCGGCGCUAUCUAUCCUGAGUUUCAUGGCUUCUUCUUGCU	Chr6:11751215-11751344 strand -	AAGCUCAGGAGGGAUAGCGCC	21	21	miR390	Csa4G166920
Cluster_34641	csa-miR-390c	AGCACGGAAGAGUCCGUUAAGCUCAGGAGGGAUAGCGCCGUCAUCGUUUCGAUUCACCUCCCUCGACAUCAUCAUCUUAUUAUUUCUCGGCGCUAUCCAUCCUGAGUUUCCCGGCUUCUUCUUGCU	Chr4:13051819-13051944 strand +	AAGCUCAGGAGGGAUAGCGCC	48	21	miR390	Csa4G166920
Cluster_14884	csa-miR-393a-1	GGUGCAGGUGGAGAGUUCCAAAGGGAUCGCAUUGAUCCAAUGUUUGUCUUGUCUUAUCAAUGAUAUGUUGGAGUUGAUUCUCGAUCAAUUAUUGGAUCGUGCGAUCCCUUAGGAAUCUUCCAUUAGUAGC	Chr3:12618384-12618513 strand -	UCCAAAGGGAUCGCAUUGAUC	1609	21	miR393	Csa3G597350, Csa7G393970
Cluster_14884	csa-miR-393c-1	GGUGCAGGUGGAGAGUUCCAAAGGGAUCGCAUUGAUCCAAUGUUUGUCUUGUCUUAUCAAUGAUAUGUUGGAGUUGAUUCUCGAUCAAUUAUUGGAUCGUGCGAUCCCUUAGGAAUCUUCCAUUAGUAGC	Chr3:12618384-12618513 strand -	UCCAAAGGGAUCGCAUUGAUCC	444	22	miR393	Csa3G597350, Csa7G393970
Cluster_38598	csa-miR-393a-2	CUAGAGGAAGCAUCCAAAGGGAUCGCAUUGAUCCCAACUUAUAUAUUUACAAUUUUCUUCUAGAUAAUUUUGGAUCAUGCUAUCCCUUCGGAUUCCUCCUUUAG	Chr5:8638526-8638629 strand -	UCCAAAGGGAUCGCAUUGAUC	1125	21	miR393	Csa3G597350, Csa7G393970
Cluster_38598	csa-miR-393c-2	CUAGAGGAAGCAUCCAAAGGGAUCGCAUUGAUCCCAACUUAUAUAUUUACAAUUUUCUUCUAGAUAAUUUUGGAUCAUGCUAUCCCUUCGGAUUCCUCCUUUAG	Chr5:8638526-8638629 strand -	UCCAAAGGGAUCGCAUUGAUCC	291	22	miR393	Csa3G597350, Csa7G393970
Cluster_7011	csa-miR-396h	UUGAUCCUCUUUGUAUUCUUCCACGGCUUUCUUGAACUGCAUUUCAUUAUCUCUCGUUUUCUUCGAAUUAUAUCCUUUUACACAAUACAUAUAUAUAUAUAUAUAUACAUAUUCCUCUUCCUAUGUAUUUCAAUGGCUGCAGUUCAAUAAAGCUGUGGGAAGAUACAAUAAAAGGAUCAA	Chr2:1372144-1372323 strand -	UCCACGGCUUUCUUGAACUG	36438	20	miR396	Csa2G000170, Csa2G432230, Csa3G751470, Csa3G651860, Csa3G124990, Csa2G354030, Csa6G486730,
Cluster_7011	csa-miR-396a	UUGAUCCUCUUUGUAUUCUUCCACGGCUUUCUUGAACUGCAUUUCAUUAUCUCUCGUUUUCUUCGAAUUAUAUCCUUUUACACAAUACAUAUAUAUAUAUAUAUAUACAUAUUCCUCUUCCUAUGUAUUUCAAUGGCUGCAGUUCAAUAAAGCUGUGGGAAGAUACAAUAAAAGGAUCAA	Chr2:1372144-1372323 strand -	UUCCACGGCUUUCUUGAACUG	1463676	21	miR396	Csa2G000170, Csa2G432230, Csa3G751470, Csa3G651860, Csa3G124990, Csa2G354030, Csa6G486730
Cluster_7010	csa-miR-396c	AGGUCAUAGCCAUGCUUUUCCACAGCUUUCUUGAACUUUCUUUGCUCUUCCCCCUCUUCUCAUGCUCAUUUGUAUGUAAAAUCUCUCUUAGAUUUUACCCAAAAUUUUAAAUUUAAAAAAAAAGACUUUGGAAGUUCAAGAAAGCUGUGGGAGAACAUGGCAUUUUUAGGCCU	Chr2:1364795-1364967 strand +	UUCCACAGCUUUCUUGAACUU	242451	21	miR396	Csa2G000170, Csa2G432230, Csa3G651860, Csa3G751470, Csa3G124990, Csa2G354030, Csa4G616760, Csa5G623770, Csa6G095860, Csa6G118350, Csa2G215500
Cluster_7010	csa-miR-396j	AGGUCAUAGCCAUGCUUUUCCACAGCUUUCUUGAACUUUCUUUGCUCUUCCCCCUCUUCUCAUGCUCAUUUGUAUGUAAAAUCUCUCUUAGAUUUUACCCAAAAUUUUAAAUUUAAAAAAAAAGACUUUGGAAGUUCAAGAAAGCUGUGGGAGAACAUGGCAUUUUUAGGCCU	Chr2:1364795-1364967 strand +	UCCACAGCUUUCUUGAACUU	6082	20	miR396	Csa1G338920, Csa7G452000, Csa4G616760, Csa6G430670, Csa6G095860, Csa2G215500, Csa3G223320,
Cluster_7011	csa-miR-396d	UUGAUCCUCUUUGUAUUCUUCCACGGCUUUCUUGAACUGCAUUUCAUUAUCUCUCGUUUUCUUCGAAUUAUAUCCUUUUACACAAUACAUAUAUAUAUAUAUAUAUACAUAUUCCUCUUCCUAUGUAUUUCAAUGGCUGCAGUUCAAUAAAGCUGUGGGAAGAUACAAUAAAAGGAUCAA	Chr2:1372144-1372323 strand -	UUCCACGGCUUUCUUGAACU	4678	20	miR396	Csa1G132710, Csa2G000170, Csa2G432230, Csa3G651860, Csa3G751470, Csa3G124990, Csa2G354030, Csa3G849970, Csa6G486730, Csa5G623770,
Cluster_7010	csa-miR-396n	AGGUCAUAGCCAUGCUUUUCCACAGCUUUCUUGAACUUUCUUUGCUCUUCCCCCUCUUCUCAUGCUCAUUUGUAUGUAAAAUCUCUCUUAGAUUUUACCCAAAAUUUUAAAUUUAAAAAAAAAGACUUUGGAAGUUCAAGAAAGCUGUGGGAGAACAUGGCAUUUUUAGGCCU	Chr2:1364795-1364967 strand +	UUCAAGAAAGCUGUGGGAGA	894	20	miR396	Csa1G032490
Cluster_41917	csa-miR-398c	GAAUGAAAUGUGAAUUAUGCAACAAAUGGUAACCCCAAAGGAGUGAACCUGAGAACACAAGAUUGCAUUUGAAAUUUGCCCAAUCGAUUUUUGUUUUGUUGGGAUUAAUUCAACAUAUUGCUCUUUGUGUUCUCAGGUCACCCCUUUGGAGACACUUUGUUUUCUUAUUUUCUUC	Chr5:22921399-22921573 strand -	UUGUGUUCUCAGGUCACCCCU	1367	21	miR398	N/A
Cluster_5872	csa-miR-398a	GAUAGAUGAUUCUUACAUGGUCGUCCUGAAAACACAUGUAAUUACGUUGUUUACGUAGCAUUCAACAUGUGUUCUCAGGUCGCCCCUGCAGGCUUCUUAUCUAUC	Chr1:24920783-24920887 strand +	UGUGUUCUCAGGUCGCCCCUG	7631	21	miR398	N/A
Cluster_5872	csa-miR-398d	GAUAGAUGAUUCUUACAUGGUCGUCCUGAAAACACAUGUAAUUACGUUGUUUACGUAGCAUUCAACAUGUGUUCUCAGGUCGCCCCUGCAGGCUUCUUAUCUAUC	Chr1:24920783-24920887 strand +	GUGUUCUCAGGUCGCCCCUG	278	20	miR398	N/A
Cluster_5872	csa-miR-398e	GAUAGAUGAUUCUUACAUGGUCGUCCUGAAAACACAUGUAAUUACGUUGUUUACGUAGCAUUCAACAUGUGUUCUCAGGUCGCCCCUGCAGGCUUCUUAUCUAUC	Chr1:24920783-24920887 strand +	UGUGUUCUCAGGUCGCCCCU	258	20	miR398	N/A
Cluster_26230	csa-miR-399e-1	GAAGAAGUAGCCAAGAAUAACAGUGCGAGUCUCUAUUGGCAGAGAUUUAUUAUUAUCUCAAAGAAAAAUAAAAAAAUAUUUUUGUUUUUGCUUCUUUUUUCGAUCUUCUCCUUCUUCUGCCAAAAGAGACUUGCCCUGCCAUUCCAUUCAGCUACACACACACACACACACACAUACACACACAUAUGACCUUCUUC	Chr6:27678965-27679161 strand +	UGCCAAAAGAGACUUGCCCUG	3945	21	miR399	N/A
Cluster_26231	csa-miR-399e-2	AUGGAAUGAGAAGAAUGAGAGGGCGGAUCUUUUUUGGCAGGUGGAUUCAUCUAAAUUAAAAUUGAUCUGCCAAAAGAGACUUGCCCUGCCAUUCAACUCUUCUGCAACCACACACACAAGUAUAUAUUUUCUUGUUGCUAAACAAAUUACUCCUCUUCUACUUCCUUCUUACUAUCCAU	Chr6:27682114-27682292 strand +	UGCCAAAAGAGACUUGCCCUG	728	21	miR399	N/A
Cluster_3766	csa-mir-399d	GUAGCAAAAGGGUUGAGAAAUGACAGUGCAAUUCUCCUCUGGCAACAACAUGAAUGAAACAACAGUUACUUUUUUUUGAAAAAAAAAAUGCAUUUGUAAAUGUGUUGUUUAUGUUUCUUUGCCAAAGGAGAAUUGCCCUGCCAUUUACUCUUCGCGCAGUAUAUAAAUUUUCACAAGGCAAGAAAGAAUAAGGGUACACCGAGAUAUCUCAACUAGGUUUAUAACUCUCUAACACGUCCCCCGUCACUUCUUAAUAUUAAAAUGUUCUCCCACAGUAUAUAAUACUCUUUCUUUUAGCCCUUUUCUUUUAUAUUCUAUUGUACCCUUCAUUUUUACUUUGUAUGUCUAACUGAGCUUUUUGGUGAUUUUCUCAACUCAUGAUUGCUAU	Chr1:16876118-16876505 strand -	UGCCAAAGGAGAAUUGCCCUG	55	21	miR399	N/A
Cluster_37829	csa-miR-399a	AAGCCGACUAGUAGAAGGGCUUCUCUCCAUUGGCAGGCAUAAUGACUUAGACUUUCAUGUUCUGCCAAAGGAGAGUUGCCCUUCAUCUAGUUUUGCUU	Chr5:5408034-5408131 strand +	UGCCAAAGGAGAGUUGCCCUU	253	21	miR399	N/A
Cluster_37829	csa-miR-399f	AAGCCGACUAGUAGAAGGGCUUCUCUCCAUUGGCAGGCAUAAUGACUUAGACUUUCAUGUUCUGCCAAAGGAGAGUUGCCCUUCAUCUAGUUUUGCUU	Chr5:5408034-5408131 strand +	AGGGCUUCUCUCCAUUGGCA	476	20	miR399	Csa7G059660, Csa6G199800, Csa5G308800
Cluster_37829	csa-miR-399g	AAGCCGACUAGUAGAAGGGCUUCUCUCCAUUGGCAGGCAUAAUGACUUAGACUUUCAUGUUCUGCCAAAGGAGAGUUGCCCUUCAUCUAGUUUUGCUU	Chr5:5408034-5408131 strand +	AGGGCUUCUCUCCAUUGGCAG	311	21	miR399	Csa7G059660
Cluster_41436	csa-miR-408a	GGUAAGUAGAUCAAUUUGGGGUUUGGGGUUUGGGGGUUGGGGGAGAAAGAGCAGCGGGGAACAGACAGAGCAUGAAUGGAGUCCUCAACAGACUUAAAAUCAAAUCAACACAAACCUUUAUAUCUUACUGUUGUGCCUCUACUCAUGCACUGCCUCUUCCCUGGCUGCCCCUUAUUUUUCUAUCUCCAUCCCCUUGUAUCUAGAUUUCUUUGCUUCUCUUUUCC	Chr5:20905077-20905300 strand +	UGCACUGCCUCUUCCCUGGCUG	4547	22	miR408	N/A
Cluster_41436	csa-miR-408c	GGUAAGUAGAUCAAUUUGGGGUUUGGGGUUUGGGGGUUGGGGGAGAAAGAGCAGCGGGGAACAGACAGAGCAUGAAUGGAGUCCUCAACAGACUUAAAAUCAAAUCAACACAAACCUUUAUAUCUUACUGUUGUGCCUCUACUCAUGCACUGCCUCUUCCCUGGCUGCCCCUUAUUUUUCUAUCUCCAUCCCCUUGUAUCUAGAUUUCUUUGCUUCUCUUUUCC	Chr5:20905077-20905300 strand +	UGCACUGCCUCUUCCCUGGCU	388	21	miR408	Csa6G344240, Csa3G215590, Csa3G214580
Cluster_41436	csa-miR-408b	GGUAAGUAGAUCAAUUUGGGGUUUGGGGUUUGGGGGUUGGGGGAGAAAGAGCAGCGGGGAACAGACAGAGCAUGAAUGGAGUCCUCAACAGACUUAAAAUCAAAUCAACACAAACCUUUAUAUCUUACUGUUGUGCCUCUACUCAUGCACUGCCUCUUCCCUGGCUGCCCCUUAUUUUUCUAUCUCCAUCCCCUUGUAUCUAGAUUUCUUUGCUUCUCUUUUCC	Chr5:20905077-20905300 strand +	AUGCACUGCCUCUUCCCUGGC	980	21	miR408	Csa6G344240, Csa3G215590
Cluster_42917	csa-miR-477	AAGAAGACAUUCCUUUUGCUUUCUCUCCCUCAAAGGCUUCUGGCAACAAUGACAUUUGAACGUAAGUUGUUGUAUCCGUGUAUGUCCGAGGCCUUAGGGGAGAGUACGUGAAAGGUGUCUCUU	Chr5:27357271-27357393 strand +	UUCUCUCCCUCAAAGGCUUCUGG	137	23	miR477	Csa1G002800
Cluster_41238	csa-miR-482	GAGGCGAGUUGGAAAGGGCGCAAGGUUGAGAAAGUCUUCGGACAUCGGCGACUUGGAAACUAGAAAUUGAAACUUAGUGCAAAAUUCAUUCUGUUCUUGUGAAUUUGAGCUGUUCUUUAAUUUCCAAGUCCACCCAUGCCCGCUGAUUUUCUCAUCUCUUCUACCUUUUCCUUCUCCCUCGCCUC	Chr5:20153589-20153773 strand -	UCCAAGUCCACCCAUGCCCGC	1520	21	miR482	Csa3G172400
Cluster_42876	csa-miR-7741	CAUGGUCUAAAAACAAUGAAGAACAUGAAGUGAAGACACAUUUUUUUCCUCUUUUUAAGAGCUGCCAUAACAACAUGAAGUGAAGCUAAUCAAUAUCGGUUAUCUUUUCUUCAUGUUAUUGUGGGAGCUCUUGGGAAAUAUUAGAAAACGUUUUGGAGAUGGAACCUCGUUGAAGUAUAUUAAGGUAGACGUGUCUCUCCAUUCUCUUGAUCCAAACAUAGUCUAAAAACAAAACCAACAAGAGAAGAUAGUGAAGACACGUUUUCUUCUUCUUCUUCUUUUAAGAGCUUCGAUAGUAACAUGAACCGAAGCUAAUUGAUAUGCCGAUUAUCUUAUUUUCAUGUUAUUGUGGAAGUUCUUGAAAAUAUUAGAAAAUG	Chr5:27212130-27212506 strand -	UGUUAUUGUGGAAGUUCUUGA	1405	21	miR7741	Csa4G502330, Csa4G501830, Csa4G500830, Csa6G405960
Cluster_33176	csa-miR-8210	UGCACAACUAAACAGCCAUAUGACCAACAACCACCAAAACAGAAACAAAGAAACCAGAAAAUCAGAAACAACAACCCAAACCACCAGAAAUUCAGAAAUUUUCUGGUUUCUUGGUUUCUGUUUUGGUGGUUGUUGGUCAUAUGGCUGUUUAGUUAUGCA	Chr4:6446576-6446734 strand -	CAAAACAGAAACAAAGAAACC	27	21	miR8210	N/A
Cluster_8552	csa-miR-827a	AUGAGACGAUUGCUUUAGCCAUCGAUACUUUUGUUGUUGGUCAUCUCACCAUCCAAAAUCUAACCAUUAUCAAGCAUUUGGUUAGAUGACCAUCAACGAACGUUUCAAUGGAAAAAGGUUGGAGUUUUGU	Chr2:8245998-8246127 strand -	UUAGAUGACCAUCAACGAAC	2298	20	miR827	N/A
Cluster_8552	csa-miR-827b	AUGAGACGAUUGCUUUAGCCAUCGAUACUUUUGUUGUUGGUCAUCUCACCAUCCAAAAUCUAACCAUUAUCAAGCAUUUGGUUAGAUGACCAUCAACGAACGUUUCAAUGGAAAAAGGUUGGAGUUUUGU	Chr2:8245998-8246127 strand -	UUAGAUGACCAUCAACGAACG	1779	21	miR827	N/A
Cluster_8552	csa-miR-827c	AUGAGACGAUUGCUUUAGCCAUCGAUACUUUUGUUGUUGGUCAUCUCACCAUCCAAAAUCUAACCAUUAUCAAGCAUUUGGUUAGAUGACCAUCAACGAACGUUUCAAUGGAAAAAGGUUGGAGUUUUGU	Chr2:8245998-8246127 strand -	UACUUUUGUUGUUGGUCAUCU	1176	21	miR827	N/A
novel miRNA
Cluster		Hairpin Sequence	Information	Arm	Mature miRNA	# Reads	Length	Target	miRNA *	Arm	# Reads	Length
Cluster_11080	csa-novel-1	AAUUUCUUGAUUCUAUUGUCUCCAUUAUUUGUGAUACAGUAUCUCUUGGUUCUUCAUUUCAUUUCGGAAUUGUCUCAACCACAUAACUGAUAUCACAAAUGAAGACAAUAGAAUCAAGGAAUU	Chr2:18796327-18796449 strand +	3'	UCACAAAUGAAGACAAUAGAA	83	21	Csa3G000160, Csa3G009500	CUAUUGUCUCCAUUAUUUGUGAUA	5'	10	24
Cluster_29302	csa-novel-2	GAGACAAAUUCAUGAUUUACUAGGAAAAAAAAAAAGAUUCUAACUAGUUAUAAGAUCAAAUAAGUUGUACAUUAAGUCUUAAGCUUUAAGUUGAAUCCAAUAUAGAAAUUCUUCUAUAGCUUUGAUAAAUCUGGAUCACUCUC	Chr7:13519681-13519823 strand -	5'	GACAAAUUCAUGAUUUACUAG	138	21	N/A	UGAUAAAUCUGGAUCACUCUC	3'	2	21
Cluster_29302	csa-novel-3	GAGACAAAUUCAUGAUUUACUAGGAAAAAAAAAAAGAUUCUAACUAGUUAUAAGAUCAAAUAAGUUGUACAUUAAGUCUUAAGCUUUAAGUUGAAUCCAAUAUAGAAAUUCUUCUAUAGCUUUGAUAAAUCUGGAUCACUCUC	Chr7:13519681-13519823 strand -	5'	ACAAAUUCAUGAUUUACUAG	61	20	Csa4G624460, Csa3G589550, Csa4G622880	UGAUAAAUCUGGAUCACUCU	3'	1	20
Cluster_42572	csa-novel-4	GGGAUUUUAUGUCGCAGGAGAGAUGGCCCAUGUGGCUCUUCACUUUAAUUAGUAUCUAAUUUCUUCCCAUUUUAAGGCCACUAGGACCAUUCUCUUGUGACAUAUUAUCCU	Chr5:26041749-26041859 strand -	3'	GACCAUUCUCUUGUGACAUA	1630	20	Csa3G384780, Csa5G266850	UGUCGCAGGAGAGAUGGCCCA	5'	1036	21
Cluster_42572	csa-novel-5	GGGAUUUUAUGUCGCAGGAGAGAUGGCCCAUGUGGCUCUUCACUUUAAUUAGUAUCUAAUUUCUUCCCAUUUUAAGGCCACUAGGACCAUUCUCUUGUGACAUAUUAUCCU	Chr5:26041749-26041859 strand -	5'	UGUCGCAGGAGAGAUGGCCC	322	20	Csa1G569110	ACCAUUCUCUUGUGACAUA	3'	55	19
Cluster_42876	csa-novel-6	CAUGGUCUAAAAACAAUGAAGAACAUGAAGUGAAGACACAUUUUUUUCCUCUUUUUAAGAGCUGCCAUAACAACAUGAAGUGAAGCUAAUCAAUAUCGGUUAUCUUUUCUUCAUGUUAUUGUGGGAGCUCUUGGGAAAUAUUAGAAAACGUUUUGGAGAUGGAACCUCGUUGAAGUAUAUUAAGGUAGACGUGUCUCUCCAUUCUCUUGAUCCAAACAUAGUCUAAAAACAAAACCAACAAGAGAAGAUAGUGAAGACACGUUUUCUUCUUCUUCUUCUUUUAAGAGCUUCGAUAGUAACAUGAACCGAAGCUAAUUGAUAUGCCGAUUAUCUUAUUUUCAUGUUAUUGUGGAAGUUCUUGAAAAUAUUAGAAAAUG	Chr5:27212130-27212506 strand -	3'	UCAUGUUAUUGUGGGAGCUCU	7487	21	Csa4G502330, Csa4G501830, Csa4G500830	AGCUGCCAUAACAACAUGAAG	5'	3	21
Cluster_42876	csa-novel-7	CAUGGUCUAAAAACAAUGAAGAACAUGAAGUGAAGACACAUUUUUUUCCUCUUUUUAAGAGCUGCCAUAACAACAUGAAGUGAAGCUAAUCAAUAUCGGUUAUCUUUUCUUCAUGUUAUUGUGGGAGCUCUUGGGAAAUAUUAGAAAACGUUUUGGAGAUGGAACCUCGUUGAAGUAUAUUAAGGUAGACGUGUCUCUCCAUUCUCUUGAUCCAAACAUAGUCUAAAAACAAAACCAACAAGAGAAGAUAGUGAAGACACGUUUUCUUCUUCUUCUUCUUUUAAGAGCUUCGAUAGUAACAUGAACCGAAGCUAAUUGAUAUGCCGAUUAUCUUAUUUUCAUGUUAUUGUGGAAGUUCUUGAAAAUAUUAGAAAAUG	Chr5:27212130-27212506 strand -	5'	UAAGAGCUUCGAUAGUAACAUG	1127	22	Csa1G597710, Csa1G616310	UGUUAUUGUGGAAGUUCUUGAA	3'	8	22
Cluster_14183	csa-novel-8	GUUUUUUUUAAUGUUAACAUUUUAUAUUUAUCGAGAAACUUCAGGUUGUAACGAUUUAUUAAUCUCAAAGAAAUAUCGUAUUUCUAUUUUUCUCGGUGUGUUUACCUUCUUUUUCUCACGGUUUGUUUACAUUUUAUUGAGAAAAAUGAAUAUGUCAAUAAAAAUUUAUUGUUGUGUUUUAUUUUAUUUUUUCUUUAUUUUUGUUGUGUUUCCUCGUUUUUCUCCACUCAGUUAGAUUUUUUCUGAAAAAGAUGAAUAGAUCGAUCCAAUGAGAUAGCUAGUUAUGACGUAAGCAAAAGUUAUAAAUUAUAUCUCUCUGAAUCUGAGAGACAGAUAUCUUUAAAUUGAGAGACAGAUCGUCUUUAAAUUAAGUGAGAGACAGAUCGUCCUUAAAUUAAG…	Chr3:8880639-8881216 strand -	3'	CAGAUCGUCCUUAAAUUAAGUGA	13	23	N/A	CUUUAAAUUGAGAGACAGAUCGUC	5'	12	24
Cluster_23554	csa-novel-9	GAUCCAUUCUGGAUGGAAGAGCUAAGCUUUUCUCUCUAUACAAUAUAGAAGCCAACAAAAGAGUCUGCAAUGAAAGGUUUACUUCGCAGAAGAGAUGGUGCCGUCACCUGUUCUUCUCGUUCGAGGUUCUGGUAUCGGCAUCAUAUCCUCUGCGCAACAAACCGAUACAUUUGAAUAUAGAUUGAGGAAAACAAGAGAGCCUUGUGUUCAUCAAUCCUCUCAUUGUGGUUCAUGUGAGUGUUUU	Chr6:14067582-14067825 strand +	3'	AUCGGCAUCAUAUCCUCUGCGCA	49	23	N/A	CGCAGAAGAGAUGGUGCCGUCAC	5'	2	23
Cluster_31538	csa-novel-10	UUGUUGGGUUGAGUAUGAAGAUGCACCAGAGCCACCAAUUCCUUUCUUCUAACUCUCUUAACACCAUCCCAUCUACAAGGGAAUGAGAUGGUGCUAAGAGAGUUAGAAGAAAGGAAUUUCUGGGCAGUAUGUGUGACCAGAGGACAA	Scaffold006539:5-151 strand -	3'	UGGUGCUAAGAGAGUUAGAAG	719	21	N/A	UCUAACUCUCUUAACACCAUC	5'	549	21
Cluster_31538	csa-novel-11	UUGUUGGGUUGAGUAUGAAGAUGCACCAGAGCCACCAAUUCCUUUCUUCUAACUCUCUUAACACCAUCCCAUCUACAAGGGAAUGAGAUGGUGCUAAGAGAGUUAGAAGAAAGGAAUUUCUGGGCAGUAUGUGUGACCAGAGGACAA	Scaffold006539:5-151 strand -	5'	UCUUCUAACUCUCUUAACACC	602	21	N/A	UGCUAAGAGAGUUAGAAGAAA	3'	4	21
Cluster_11146	csa-novel-12	CUACUAUAUAGUAUACAAUUAAUAAAGACAUUUUGAAAAACAACAAAAUAAAUUAAAGUAUUUAUAAGUUAUAGCAACAUCUAUUAAUGAUAGUCACUGAUAAACUCUUAUCAUUGUAGCAUGUCAAUGACUAUAAAUGAUAGAAUUUAAAAUUUUUGUUAUAAUUUAUUAAUAUUUUGUAAAAUUUGUUAUUUUUAAAAAUUUCUCAAAAUCAUAUCCUAAUUUUUGUAG	Chr2:19233098-19233328 strand +	3'	UCAAUGACUAUAAAUGAUAGAAUU	5	24	N/A	AUCUAUUAAUGAUAGUCACUGAUA	5'	1	24
Cluster_11594	csa-novel-13	UUCAAUAAGAAUUUUAAGCUUAAAGACUUGGGGUAUCUAAAAUACUUUCUAGUUUCUUGGACUUGAGCUGGAUCUUACAAGAAUUUAUUUGUCACAGUGACAACAAUCUACAAGGAGUUGCAGAGUAUAAUGUCACUGUGACAAAUAAAUUCUUGUAGAAAAUCCAGCUCAAGUCCAAGAAACUAGAAAUUAUUUUAGAUACCCCAAGUCCUUAAGCUUAAAAUUCUUAUUGAG	Chr2:21439567-21439800 strand +	3'	AAUUCUUGUAGAAAAUCCAGCUC	6	23	N/A	GCUGGAUCUUACAAGAAUUUA	5'	2	21
Cluster_14413	csa-novel-14	UAACUUGUCAGUGGUAUAGAACUUAGAGGCAUCUGAAGUGGGAGAAGGAACAGCAGUGCUUUGUGGAGAAGGAACAUGUAAGAAGGAAAGAAUGAAAUGGCAUGAGAAAUCUCCAGAAGGAUUAGGGGACCAGAUACGAGCAUCCUCUCUUAUAGGCCACACCUAAGGAAAAGUUUCUUUAGUCACUUGGGCUUCAUCACUCAAGCUCUCGUCCUUUGAUCCUUCUAGAGGGUUUUCUUCCUUAUUUUUUCUGCCCCUCCUCCCACCUCGGUUGCCUCUAUGUUCUCUUCACUCUGGCAGGUUA	Chr3:10177300-10177603 strand -	3'	UCGGUUGCCUCUAUGUUCUCU	212	21	N/A	AGAACUUAGAGGCAUCUGAAG	5'	30	21
Cluster_16272	csa-novel-15	UUGAUUUUAAGAUGAAAUUUCGUAGUAUCCAAUAUAUAUAUCGUUUGAAGAGGUACGUUGAGAUGUUAAGAAUUUCGUAUCAA	Chr3:20523807-20523889 strand +	3'	AGGUACGUUGAGAUGUUAAGAAUU	6	24	N/A	UUUCGUAGUAUCCAAUAUAUAUAU	5'	2	24
Cluster_17446	csa-novel-16	GGUGGAUGAUCUAUUACUCUCUUGGCCGGUGAGCUGGGAAAUUCAUUUAGCUUCUAGUCUUAAUACCCUACGUGAAUAUGCCGUAGGUGCUAAUAGGAUUUCCUACCUCACCAGCCAAGAGGGUAUUAGAUCAUCAGCC	Chr3:26167215-26167353 strand +	5'	AUCUAUUACUCUCUUGGCCGG	42	1	N/A	AGCCAAGAGGGUAUUAGAUCA	3'	1	21
Cluster_17857	csa-novel-17	UUUAAAGAGUAGUCAGUUUGUAAACUGCCACCUCAGGAAAUUUUGUUAACUGCCCGUGGAUAGAUUUAGAUCACGCAGAAGAGACAAUUGAAAAAAGAAAAACACCCAUUCUACCUUUUGAGUGAAAAGAAACAGAAAGGGUGAACUUUUUUUAAUCGUCUCUUCUGCGUGUUCUAAAUCAAUCCACAUCAAAGGCGGUUAACAAAAUCUCAUGAAGUAGCAGUUUAAAAACUGCAUCCUCUUUAAA	Chr3:28296537-28296783 strand +	5'	UUUAGAUCACGCAGAAGAGAC	120	21	N/A	CUCUUCUGCGUGUUCUAAAUC	3'	8	21
Cluster_18136	csa-novel-18	UUUAAAGAAAGAACUUCAAGGAAAUAAAAUUUGCAUACAUUGAUUACAAGAUUAGGAUCUAACUACAAAUUUUAUUUCCUUGAAUUUCUUUCUUUAAA	Chr3:29772064-29772161 strand -	3'	UAUUUCCUUGAAUUUCUUUCU	134	21	Csa5G141060, Csa4G095030, Csa4G095550, Csa6G502660, Csa4G129580, Csa3G073800	AAAGAACUUCAAGGAAAUAAA	5'	1	21
Cluster_19945	csa-novel-19	ACUAAACUUACAGUACCCUUCAUCACAAAGACUUCCAUCACAGCUUCGAAGAUGAACUUGUGUAAAUAAUUCUACUUAUCUUGUGUAACUAAGUCUACUAAAAUCAGGCUCCUAAUUUGUCGCAUUCCUUAGAAGCAUGAUUUUAGUAGAUUUAGUUACACAUGAUUAUAGUAGAAUUAGUUACACAAGUUCAUCUUCGAAGCCUUUGUGAUGUAGGUUACUGUAAGUUUCAGU	Chr3:38249031-38249264 strand -	5'	UCUUGUGUAACUAAGUCUACU	85	21	N/A	UAGAUUUAGUUACACAUGAUU	3'	6	21
Cluster_20269	csa-novel-20	UGAAUCAACAAAUGUGGUAAUUAAUAACUUCCCUCGAUACUUGUCAUACAAGUGAGUGUCGUCGAUUUGAAUAAUUAGCCUACAUCUAUACAUGAACAUGUCAUACUAGGUAUUUGGUCCAUUUAGGCCCGUUAUUCAAAUUGACGACACUCACUUGUAUGCCAAGUAUCGAGGGAAGUUAUUAAUUGUUACAUAUGUUAAUUCA	Chr6:38383-38587 strand +	5'	UACAAGUGAGUGUCGUCGAUU	14	21	N/A	UUGACGACACUCACUUGUAUG	3'	9	21
Cluster_21188	csa-novel-21	UUUUUUUUUAAGAGGAAACAAAAGAAAGAAAGAACUUUAAACUCGAAUAAAUCAAGUGCUUUGAAGUUGAAGGAAACUGAUGCUAUAGGAUGUUUGGUCUGAGUUGUAUUUGAGUUUAUAGUUCUUUCUUUCUUUUGUUUUUGUUUUUGUGAAAGAA	Chr6:3928209-3928365 strand -	5'	AGAAAGAAAGAACUUUAAACU	20	21	N/A	UUUAUAGUUCUUUCUUUCUUU	3'	1	21
Cluster_21225	csa-novel-22	GGGGAGGAGAAAAGAAAAACACAAUGGUGUUGGUAUCUUAACCUUGGAAAAGAAUGUUUCCAAGGUUUAGAUAUCAACAGCACUGUGUCUUUUUUACUAUUCAUUUCCUU	Chr6:4097364-4097473 strand +	3'	UUUAGAUAUCAACAGCACUGU	918	21	N/A	AAUGGUGUUGGUAUCUUAACC	5'	1	21
Cluster_22059	csa-novel-23	AUUUUCUUGUUCUUGAUUUUGCUGCUAAGUUUCUAACAAAAUAUGGAAAUAUAUGAAAAAGGGUUCUGACAAGAAACUUGGCAGCAGAAUCAAGUACAAGAAAAU	Chr6:7852318-7852422 strand -	5'	UCUUGUUCUUGAUUUUGCUGC	40	21	Csa7G528120, Csa6G407140	AGCAGAAUCAAGUACAAGAAA	3'	4	21
Cluster_22577	csa-novel-24	CUUUGCUUGCUAAAUGGGGUUGGAGAUACUUGAAAGAAGAGUCAGCUCUUUGGAGAAAAAUAGUUAGAAGCAUCCAUGGUAAGGAGGUUUUUGCUUGGUUCACCAAAGAGAAAUCCGGUAACAGCCUAAGAAGCCCUUGGGUCAGCAUUGCUAGAGUUUGGAGGUUGGUUGACUCUGGUAACAGCCAAAGAGCUGACUCUCCUUUCGAGUAUCUCCAACCCCUAUUCUGUUUCUAAGG	Chr6:9783872-9784109 strand +	3'	CCUUUCGAGUAUCUCCAACCC	20	21	N/A	GUUGGAGAUACUUGAAAGAAG	5'	14	21
Cluster_22641	csa-novel-25	CAAUGGGCUAAAUGUAUAAAGAAACCACAAAAGACAAGCACCUAUCAAUAUCAGGUCAAUAAUCAUCAAAUUUUCAAAGAAAUAUUUAAUUAUUACUGAUCUGAUAUUGAUAGGCAUAUUACACUUUGUGGUUUUUCUUAUACAUCUAGCCCAUUG	Chr6:10055222-10055377 strand +	3'	UAUUACUGAUCUGAUAUUGAU	8	21	N/A	CAAUAUCAGGUCAAUAAUCAU	5'	1	21
Cluster_22669	csa-novel-26	GUCCUCCUCGUUAAUUUUUGUUAAAGGGAGAGAUUUUAGGGUUUUGUUAAGAGAGAAGUAGUAAAGUUGUUGGUUGCUGGUGUAGCAUUAUCAAGAUUCACAUUCAAAUGUGUUGGGGCUACAUUAUUCCUGCACAUUUCUUUGCAACUGAGAAUCUUGAUGAUGCUGCAUCGGCAAUCAAUGACUAUAUAUAUUGCAUAUUUAUAAAUAGAUUCUGCCAUUUUCCCACGACCAAAUUAACAGGUGAU	Chr6:10216806-10217053 strand -	3'	CUGCAUCGGCAAUCAAUGACU	476	21	N/A	UUGUUGGUUGCUGGUGUAGCA	5'	7	21
Cluster_22930	csa-novel-27	UUAAAAUAUUUACAAGUUAUUGCAAAAUUUUGGAUUCUAACAAUAAUAACCACUGAUAGACUUCUAUCACCAUCUAACGAUGCCACCACUGAUAGAAGCAUAUGAGUACUCAGUUAUCUAUGUCAAUGUCUAUUACUGAUAGAAUCAAAAUCUUUUGCUGUAUGUUUUGUAAAUGUUGUAA	Chr6:11438465-11438645 strand -	3'	GUCAAUGUCUAUUACUGAUAGAAU	25	24	N/A	UCUAACAAUAAUAACCACUGAUAG	5'	1	24
Cluster_2307	csa-novel-28	CGCAAACAUCUCGCAUGUUCUUAAAUUCAAAUGUUUGAUCUGAAAUGAAUUGAUUUAUGGUGACUUUUAACAUUUGAAUUUCAUUUCAUUUCAGAUUAAACAUUUGAAUUUAAGAACCUGCGAGAUGUUUGCG	Chr1:10597451-10597583 strand -	3'	UUAAACAUUUGAAUUUAAGAACCU	16	25	N/A	GUUCUUAAAUUCAAAUGUUUGAUC	5'	1	24
Cluster_23218	csa-novel-29	UGGCGUAUAUGGUAAUAUUUAAAAAAAUUAUAAAUAAAGCAAAAUGUAUUAGUGAUGUACUUCUAUCGUAGAUAAACUCUCACAUUGUUGAUAGUCUAUCACUGAUAAAGUAUUAUACGAGUUUAUCAAUGAUAGAAGUUGAUAGACUUUGCUAUAUUUAUAAUUUUUUUUAUAAAAUAACUGCCACAUAUAUAUUUCAGCCA	Chr6:12462680-12462882 strand -	5'	UUCUAUCGUAGAUAAACUCUCACA	16	24	N/A	UACGAGUUUAUCAAUGAUAGAAGU	3'	1	24
Cluster_24384	csa-novel-30	UUCAACCAGGUCUUACUAAUAUUACUAUUAUCUAAAUACAUACUAUUACUGUAAUAUGUUAUUGGUCCUUGUACUUCUUAAUCGCUACAUCUUUGUUCCAAUUAUUGAAAUUUGAUAGUUGACCAAAGAUGUAGCAAUUAAGAUGUACAAAGACAUGAUUACUCUUCAAAUAAUGGACAACAUAUUCUACGAAGCACAAAGGCAAGGAAGAA	Chr6:17525293-17525504 strand +	5'	UUGUACUUCUUAAUCGCUACA	13	21	N/A	UAGCAAUUAAGAUGUACAAAG	3'	2	21
Cluster_25203	csa-novel-31	GGUGCCUCCGGUGAAUGCCUAUUCGAUCCAUUUCUUCUUCAUGGGUCUCUGUUUUUAGUUUUGGAAGGAGUGGAGAAGCGUUCACCGGAAUUGAAGUCAAAACUAAAAACAGAGAGUCAUGGAGAAGAAAUGGAUCCAAGAGGCGUUCAUUGGAGGCACC	Chr6:21048696-21048855 strand -	3'	AAAAACAGAGAGUCAUGGAGA	83	21	Csa2G013260	UUCAUGGGUCUCUGUUUUUAG	5'	7	21
Cluster_26255	csa-novel-32	AGCUGCUUGUGGAACUUGUCUGAUUUGUCUUCCAACAGUUCCCCUUGUACUCUCCUGGGAAGCAACUUUAAUUCAAGGAUCGGUUCUGAAUUUUUUUUUCUUUUCGGUUUCAACCAAGUCUGAGUUCAUUCCUCGCAGAUCCUGGAAAAACCCUUACUGAGGAAUUGCAGAGAGAGAUGAAUGCAUGGAAAUGAAAUUAGUAGAAACUGAUAUCAAAUUGAAGUUGGUGCCCAGGAGAAGGUACAAAUGGAACUGCUUGAAAGCCUUCUGGAAAGUUGCAGAAGCAGCU	Chr6:27956426-27956714 strand +	3'	AGGAGAAGGUACAAAUGGAACUG	21	23	Csa2G013280	GUUCCCCUUGUACUCUCCUGG	5'	7	21
Cluster_26602	csa-novel-33	CUCAAAUGUCUAUUUGUAAAAAUUGAGCUCUCAAACUUACACAAAUAUUAAUAUUGGACCUUCAUACUUACAAUAGUUGUAGAAAUUUGACCCUGAAACUUACGAUGGUAUGGUUGAUAGUUGCAAUUACACCCUCAAACCUUUUCAUUUGGAAGUCAAAUUUCUACAACUAUUGUAAGUUUAAGGGUCCCAUCUUAGCACUUAUAUAAAUUUAAGCGCUCAACUUUUACAAUUAAAAAUUUGAG	Chr7:850021-850265 strand -	3'	ACUAUUGUAAGUUUAAGGGUC	21	21	N/A	CCUUCAUACUUACAAUAGUUG	5'	4	21
Cluster_27258	csa-novel-34	GUGGUACUUCUUACAACUCUUACACAAUGGCUUGUCACGACCAUUGACUUACUAGCAGUUUAAUUACUAACAUUGGUCUAGAGCUUGACUUGUCCUAUCUUGGGUACACUGACCCUGCUCUGUUCUUGAGUUUCGUUUGAUCAAAUAUCCUUUUCCAACAUGAGGAAAUGCUUGAUCUUGAAGGUGCUUUCGGCUUGGUUGCAAUUAGUUUUGCUAUUUGUAGGAUUGUGAAUUGUGAUAUAAUUUCGGAGGAAAGUGAGCAACCAAAAUGUUCCAAACGUUAACUCUCAAGCCCAUGACAAAGCAAUUGAUCUUCUUGACCUUUUGUAUCCACUAAACCUGAAGCAAAACGAGAGAGUCGUAUGAAUUCUCUUCCAUAAGUAGGGCAACAAGUUUGUU…	Chr7:3626464-3627001 strand +	5'	CAAUUGAUCUUCUUGACCUUU	68	21	Csa6G361300, Csa2G270210	AGGACAAGAAGAUUGAUUGCU	3'	2	21
Cluster_28141	csa-novel-35	GACUACAAUUGGUAGAUGUAGAUGAGGAGGAAGAUGCCAUCUAGUAUAAGAAUAGAAUAAAUUCAUUAAACAAAUGUGACCAACCUCACACCAUAUACUAGAUGGCAUCUUCCUCCUCGUCUACAUCUACCAACAAUAGUC	Chr7:8020505-8020645 strand -	5'	UGUAGAUGAGGAGGAAGAUGC	7	21	Csa6G091940, Csa4G641710	AUCUUCCUCCUCGUCUACAUC	3'	4	21
Cluster_28420	csa-novel-36	UAGGCUAAAACAAAAGUAUAAUUUGUCCAUGAACUUUUAACCUUUGUAGGUAUGGUUUUUUAGAAAAAUAAGAAACCACUUUUACAAAGGAUAAAAAGUUCAUAGAGAAUUCUUAAAAUUGUCUA	Chr7:9209110-9209234 strand +	3'	CAAAGGAUAAAAAGUUCAUAGA	25	22	Csa6G052680	CAUGAACUUUUAACCUUUGUA	5'	21	21
Cluster_29287	csa-novel-37	AGGGCUGUUAUGUGAGAGGAAAGGUUAGUUAGAAUUCGAGAAAGAAAGAGAGUCUACUGUUUCAUUCUUGAAAGAGAGGAUAACAGUUGGAGAGUUUGUUCUAUUUCUAUUUUGUAACACUGCAAUGCCUAUUCCUAUUCAUUAAAAAAAUUCACUAUUGAAAGUUAUCCUAUCUCUCAAGAAUGAAACAGUAGACUCACUAACUUUUUCAGUUUCUAACUAACUUUCCCUCUCAAACAGACUCCCU	Chr7:13464066-13464312 strand +	5'	CUACUGUUUCAUUCUUGAAAG	384	21	Csa3G307670	CUCAAGAAUGAAACAGUAGAC	3'	7	21
Cluster_29287	csa-novel-38	AGGGCUGUUAUGUGAGAGGAAAGGUUAGUUAGAAUUCGAGAAAGAAAGAGAGUCUACUGUUUCAUUCUUGAAAGAGAGGAUAACAGUUGGAGAGUUUGUUCUAUUUCUAUUUUGUAACACUGCAAUGCCUAUUCCUAUUCAUUAAAAAAAUUCACUAUUGAAAGUUAUCCUAUCUCUCAAGAAUGAAACAGUAGACUCACUAACUUUUUCAGUUUCUAACUAACUUUCCCUCUCAAACAGACUCCCU	Chr7:13464066-13464312 strand +	3'	AGAAUGAAACAGUAGACUCAC	281	21	N/A	GAGUCUACUGUUUCAUUCUUG	5'	1	21
Cluster_30028	csa-novel-39	AUUUUAAUAUUUAUGUAUAACUAAUUCGGUUUCAGUUUGGUUUGACACAGAUGAACGAUUGAAUUCGAUUUCGAAUGAGAUUUUUUUUGGUAUUUUUCGAUCUGGUGCGGCUUUAACUUUAAAUCGAACCAAAUCAAACUGUGAACACUUCUAGUAAAAAGUGUAAAUGUAAAAAU	Chr7:16752824-16752999 strand +	5'	AUUCGGUUUCAGUUUGGUUUGAC	14	23	N/A	CAAAUCAAACUGUGAACACUUCUA	3'	1	24
Cluster_30988	csa-novel-40	AAUUUUGUUUUUCUUGUGGUCGAACUCGGGCGAGAUUGACCUCGAGAUUCUUUCCAAAAUUAUAAAACUAUUUGACGGAAAUUUCUUGGUCUCUCUUGGGCCUAUUUCGGGCCUACUUUUGCUCGAGAUCAUACUACAUUUCCUUAUGUUCUUUAGCUCGGGGCUAUAUCUCAGGCCAACUUUGGCCCGAAAUCGUACUACAUUACUUCAUCUUCUUUAGCUCGGGGCUUCGGCCUGAGAUUGCCUGGAGCUAAAUAACAUAUGCAUAAUGUAGUAUGAUCCUGGGUUAAAGUUGUCCCGAGCUAAAGAACAUUGACAUUAAUUAGUAUGAUCUCGGUCUAAGGUUGCCAGAGAUGUCUUUGAGGGAGAUCGAGAAAUUUUCUUCAAAGAGUUAUUUAA…	Scaffold000353:2161-2618 strand -	3'	GUCGAUCUCGGUCGAGAUUGA	23	21	N/A	GAACUCGGGCGAGAUUGACCU	5'	12	21
Cluster_32475	csa-novel-41	CCAAAGUGAGCAUAGUUCAGUUGGCAUGUGGUGUGUCUUAACAACUAAGAGGUCUGUGGUUCGAAUCUCUCUAUUAUUUGUUGAGGGAUAUGAACCACAAGUCUCUUGAUUGCUAUCACAUUCUAUGUGUUAAUUGAGCUAUGCUCGCUUUGG	Chr4:3364276-3364428 strand +	3'	UGAACCACAAGUCUCUUGAUU	94	21	N/A	CUAAGAGGUCUGUGGUUCGAA	5'	5	21
Cluster_3490	csa-novel-42	GUAAGAGAGAUAAUGGAUUAUUUUGGAUCGGAGAAUAAUACAUGAAGAGAUUGUGAGUGGAACAUGAGCCAAGAAUGACUUGCCGGCCGACUUUCGACACCUGUCGUUCUCUGGUCGGCGCGGUCUUCUUCGGCUCUUGUUCCCUCUCAAUCUUUCUCAUGCUUCAUUCUCGAUCAUUUUUCUACCCAAAAAAACGACUAGUUGAUUGAUUUUUCAAUUGUCUUUCUAUCAUGACUACAAUCUUCCCUUCAAUAUUGUUAUUUAUUCUCUCAAUCUUUUUCAUACUUCAUUUUUAGAUCAUCUUUAACACCUUGUCGUCACGAUCCAUUCCUUAUUCAGUUAUCGACUCUCUC	Chr1:15612144-15612496 strand +	5'	UGAAGAGAUUGUGAGUGGAACA	532	22	Csa1G065380	UUCCCUCUCAAUCUUUCUCAUG	3'	12	22
Cluster_35053	csa-novel-43	GGGAUUUAAACCCAGGAUCUGAAGAUACAAGUGAGCUAAGCUCAUGUUGGCAAUAAAUGAGUUUUUGAUGGUUGUAAAUCUC	Chr4:14811572-14811653 strand -	5'	UUUAAACCCAGGAUCUGAAG	5	20	Csa5G630770, Csa6G501880, Csa2G287120, Csa2G000080	UGAGUUUUUGAUGGUUGUAAAUC	3'	2	23
Cluster_35877	csa-novel-44	AAAUUUUCAGCCUUUAAUAACGAGUUGGAACUUCAAGAGUCACUUGGACACCCAAGGGUCAUAAUGAAUCUAAAAAUUCAGAUUCAUUCACAUGUAACUCGUUAUUAAAGAUGUGAAUGGAUAUGAAUUUCUAGAUUCAUUAUGACCCUUGGGUGUCCAAGUGACUCUCGAUGUUCCAACUCGUCAUUAAAGACUGAAAAUUU	Chr4:19145926-19146128 strand -	3'	UGUUCCAACUCGUCAUUAAAG	26	21	Csa7G373510, Csa3G810540	UUAAUAACGAGUUGGAACUUC	5'	1	21
Cluster_3632	csa-novel-45	GAGGCCCCAUUCCUGAAAAUGGAAAAAUCUGAGUAGUUGAGAACUUUCAAAAUCCAUAAUAUAGUAGGUAGAGACGUUAGAGUUGACUUAGCGUGCAGUUGUCUGUUUGUACACUAAAACUAAAGAUUCCAACAUCUUCAAAGUGUAUAGACAAUGAAUGCUAAAUCAACUCUAACAUCUCUACUAUAUGUGUGUUUGAAAGCCUUCCACUUGGGUUUUCUCGUUUUGUAGGAGUGUGGCCCC	Chr1:16315764-16316006 strand -	5'	GUAGAGACGUUAGAGUUGACU	60	21	Csa5G606490	UCAACUCUAACAUCUCUACUA	3'	40	21
Cluster_3632	csa-novel-46	GAGGCCCCAUUCCUGAAAAUGGAAAAAUCUGAGUAGUUGAGAACUUUCAAAAUCCAUAAUAUAGUAGGUAGAGACGUUAGAGUUGACUUAGCGUGCAGUUGUCUGUUUGUACACUAAAACUAAAGAUUCCAACAUCUUCAAAGUGUAUAGACAAUGAAUGCUAAAUCAACUCUAACAUCUCUACUAUAUGUGUGUUUGAAAGCCUUCCACUUGGGUUUUCUCGUUUUGUAGGAGUGUGGCCCC	Chr1:16315764-16316006 strand -	3'	UCAACUCUAACAUCUCUACU	33	20	Csa1G043300, Csa1G043210	UAGAGACGUUAGAGUUGACU	5'	7	20
Cluster_39002	csa-novel-47	GCAAAACUAUCACUGAUAGACUUGUAUCACUGAUAGACUUGUAUCACUGAUAGACUUGUAUCACUGAUAGACUUGUAUCACUGAUAGACUUGUAUCACUGAUAGACUUGUAUCACUGAUAGACUUGUAUCACUGAUAGACUUGUAUCACUGAUAGACUUGU	Chr5:10139184-10139344 strand +	3'	UAUCACUGAUAGACUUGUAUCACU	8	24	N/A	UGAUAGACUUGUAUCACUGAUAGA	5'	1	24
Cluster_40530	csa-novel-48	UGGAAAACACCAUUCAAGUUGCUAUAUGUUCGGUAAAAGAGUUUGCUUCAAAUGCAAAUAGAGGGGCACUGGGCUGACAAAUGCCCUCAAAGACCGUUUGAGGCUAUUUCGAAGUAGGAUUUUAUCUUGCGGCAACUAGCAGGGGAAAGUUUUUGCCACUAAUCAGCAGAAGACCGAGAAAGCUGAUGCAGUGGUGGACACUAUUUCUAGACACGCAUGCUGUACAAAGACUGAAGAUAUAAAAGAAUGCGAAGACCCAAAGUCAAACAGUACUAGUGCAUAGUGUCCCAAGAUUGGGAGUGUACCUAUCACCACCGUGUCAGCUUUCUUGGCCUCCUUCGAUUAGUAGCAAAAACUCUCCCCUAUUGCGAGGUAGAAUCCUGGUUUGAAAUAGACUCA…	Chr5:17194303-17194799 strand -	5'	UAAUCAGCAGAAGACCGAGAAA	73	22	N/A	UCUUGGCCUCCUUCGAUUAGU	3'	8	21
Cluster_40530	csa-novel-49	UGGAAAACACCAUUCAAGUUGCUAUAUGUUCGGUAAAAGAGUUUGCUUCAAAUGCAAAUAGAGGGGCACUGGGCUGACAAAUGCCCUCAAAGACCGUUUGAGGCUAUUUCGAAGUAGGAUUUUAUCUUGCGGCAACUAGCAGGGGAAAGUUUUUGCCACUAAUCAGCAGAAGACCGAGAAAGCUGAUGCAGUGGUGGACACUAUUUCUAGACACGCAUGCUGUACAAAGACUGAAGAUAUAAAAGAAUGCGAAGACCCAAAGUCAAACAGUACUAGUGCAUAGUGUCCCAAGAUUGGGAGUGUACCUAUCACCACCGUGUCAGCUUUCUUGGCCUCCUUCGAUUAGUAGCAAAAACUCUCCCCUAUUGCGAGGUAGAAUCCUGGUUUGAAAUAGACUCA…	Chr5:17194303-17194799 strand -	3'	UUGAAGCAAACUCUUUUACCGGCC	31	24	Csa4G641550	UCGGUAAAAGAGUUUGCUUCAAAU	5'	2	24
Cluster_41238	csa-novel-50	GAGGCGAGUUGGAAAGGGCGCAAGGUUGAGAAAGUCUUCGGACAUCGGCGACUUGGAAACUAGAAAUUGAAACUUAGUGCAAAAUUCAUUCUGUUCUUGUGAAUUUGAGCUGUUCUUUAAUUUCCAAGUCCACCCAUGCCCGCUGAUUUUCUCAUCUCUUCUACCUUUUCCUUCUCCCUCGCCUC	Chr5:20153589-20153773 strand -	5'	GGACAUCGGCGACUUGGAAAC	54588	21	Csa4G632110	UUCCAAGUCCACCCAUGCCCGC	3'	40760	22
Cluster_41238	csa-novel-51	GAGGCGAGUUGGAAAGGGCGCAAGGUUGAGAAAGUCUUCGGACAUCGGCGACUUGGAAACUAGAAAUUGAAACUUAGUGCAAAAUUCAUUCUGUUCUUGUGAAUUUGAGCUGUUCUUUAAUUUCCAAGUCCACCCAUGCCCGCUGAUUUUCUCAUCUCUUCUACCUUUUCCUUCUCCCUCGCCUC	Chr5:20153589-20153773 strand -	5'	GGACAUCGGCGACUUGGAAACU	1302	22	N/A	UUUCCAAGUCCACCCAUGCCCGC	3'	97	23
Cluster_7066	csa-novel-52	UAUUUCUAAAAAUUCUGAGACUAAAGAUGUACAUUCUGAAAGUCUUGAGACUAAAAGGGUUUAUUUUUAUAAAUGUGGAGACUAAAAAUGUACAUUUUUAAAAUCUAGAAUUCAAGCACAUAUAUUAUUCAAAACUUGAAAAGUUUUUUAAUACCCUAUUAUUUAUUUGUCUUUUAUAUGGAGUAAGUAAAAUAUUCAUCUUGCUAUAUUUGAAAAUAACUAAAAAAAUAUCAAUUUAAAUUUUAACCAAUUGUAGGUAGACUGUGAUAUACAAAUAGUAGUAUAUCUUGAUCUAUCACAUUCGAUUGUAAAUAGACAGUGAUAUUUUAUAUAUCUAGUAAAUA	Chr2:1584122-1584465 strand -	5'	AAUUGUAGGUAGACUGUGAU	46	20	N/A	CUUGAUCUAUCACAUUCGAUUGU	3'	1	23
Cluster_7533	csa-novel-53	AUGUACAAGUUAUGACUUAUGAGUCUGCAGGUGGUGGAUAAAGAAACCGACUUCGAUUAAGCAAAACGAAAGCAUCCACUAUACGUAGACUCAUAACUUGUAACUUGUCCGU	Chr2:3548764-3548875 strand -	5'	UACAAGUUAUGACUUAUGAGU	14	21	N/A	UCAUAACUUGUAACUUGUCCG	3'	1	21
Cluster_832	csa-novel-54	AUAGAACUUGAUGCUUUGGGUAGUUCGAGAUUCUUUGGGGAUUAAACUGAAUCACAUAUAUGGUGUGCUUUUGAUUCGGUUUGAUACAAACUCGCGAUUCGAUUCGGUUUCAAAGCAAUUUUAGAUUGAAACCGAACCGAAUUGUGAAUACUCCUAACUAUAAACAAACAUUAUUAUUUAU	Chr1:4012222-4012402 strand +	3'	AAACCGAACCGAAUUGUGAAUACU	18	24	N/A	AACUCGCGAUUCGAUUCGGUUUCA	5'	1	24
Cluster_8364	csa-novel-55	UUAAAAACACAUUUGAAUUCUAAGCCAAAUUUAAAAACAAACCCAUAUAUAUAAAAAAAAGUUUUGAAAUUUGGCUUAGACUUUAAAUAUGUUUUUGA	Chr2:7590914-7591011 strand -	5'	ACACAUUUGAAUUCUAAGCCA	234	21	Csa2G436040	GCUUAGACUUUAAAUAUGUUU	3'	1	21
Cluster_8364	csa-novel-56	UUAAAAACACAUUUGAAUUCUAAGCCAAAUUUAAAAACAAACCCAUAUAUAUAAAAAAAAGUUUUGAAAUUUGGCUUAGACUUUAAAUAUGUUUUUGA	Chr2:7590914-7591011 strand -	5'	AACACAUUUGAAUUCUAAGCC	75	21	N/A	CUUAGACUUUAAAUAUGUUUU	3'	6	21
Cluster_9319	csa-novel-57	CCAAUCUUAUGAUGACUUCAAUUUUAAAUAAUUAAACCAAUUGAAUUAAUUAUUUAAAAUUGGAGUCAUCAUAAGAUUGG	Chr2:11138379-11138458 strand +	3'	UUAUUUAAAAUUGGAGUCAUC	13	21	N/A	UGACUUCAAUUUUAAAUAAUU	5'	3	21
