# Supplementary material for: Identification of cucumber circular RNAs responsive to salt stress
Source: BMC Plant Biol. 2019 Apr 27;19:164. doi: 10.1186/s12870-019-1712-3 (PMC6486992; doi:10.1186/s12870-019-1712-3)
Supplement: Supplementary file 3 — Table S3. Primers used for circRNAs sequences validation. (XLSX 13 kb) [file 12870_2019_1712_MOESM3_ESM.xlsx]

## Sheet: Valication
Code	Gene ID	Forward primer sequence 5'-3'	Reverse primer sequence 5'-3'	Product (bp)
Confirmed cucumber circRNA
CsCirc1	Chr1:5753317|5755836	GATTCAAATACATCAGCGACAGC	AGGAGTTTGTTCAATCAGCCAC	270
CsCirc2	Chr1:10866021|10866780	TGCTTCATCACCATTCCTGTG	TGGAGCAACATAGCTGGTCAC	190
CsCirc3	Chr1:15134080|15135254	AAAGAACAGGCACGAACAATATG	AGAAGTTAGTCAGGACGGACGATA	147
CsCirc4	Chr1:20458665|20464986	AAGAAGGATGCAACGGAGGG	AGGAACGGGTGAACCAAGAGT	149
CsCirc5	Chr2:226834|229565	CTCCATTTCGCACCGCTAAC	TCACCAATACGCCTCTCCTGTAG	145
CsCirc6	Chr2:1524236|1525777	TTCCTGAGTGGGATTCTTTGAG	GTCCTTGAGCCTGGGATTTAC	234
CsCirc7	Chr2:4559045|4559775	AAACTCATCGGTTATTCCCACA	GTCCAGTTCTGATGTCCTCCAA	251
CsCirc8	Chr2:4994269|4995074	GTTAAGAGCAATTAGTGGAAAGCTG	CATCATGCTGGTCACCGTAAGT	180
CsCirc9	Chr2:6551448|6552098	GCCACATAAACACCTTGCTCAC	GAGGAGGCATCTATACGGGAAA	176
CsCirc10	Chr2:7372163|7373086	CAAGGAATGATTGACGAGGCT	TGGGTTTGGCAGAGGTTGAG	266
CsCirc11	Chr2:9567963|9570258	AACTTCATTTGCCGCTTGCT	AAAGATGTTCCTACCTACGTGTGC	172
CsCirc12	Chr3:20827778|20828725	TTCCACCTCTACGGATTTGTTT	GAAGATACGAGGGCGTTTGATT	189
CsCirc13	Chr3:23151087|23151398	GGGACTTGACAACCATGATTGA	CTCCTTGATGAACCCAGCAGT	91
CsCirc14	Chr3:38159556|38160385	GTCAATGGATCAAGTCGAGGAT	CGGAAGGAAGACCAACCAAA	219
CsCirc15	Chr3:39337788|39338275	TGCTGCTTTGCCCTGTGAA	TGCCCGGTGGATTTGAATA	152
CsCirc16	Chr3:39447683|39448599	GGGATAATGTTGTCCAACGAAG	ATTCCAGTTCAGTTCCCTCACG	201
CsCirc17	Chr3:11683926|11685909	ACATCGGCAACTCGTCCAC	CTGTGACAGCATTTCGACAATC	259
CsCirc18	Chr4:22849032|22853406	GCAGCCAGCGATGAACTCTTT	TCCTTGACAGTCACGCAGACG	297
CsCirc19	Chr4:17196263|17198682	GTGCCACTACACGCATGAGAAT	CCCTTGCTTTAGAACCACCTGA	191
CsCirc20	Chr4:16538020|16539456	CTTGGAGCAGTTGTTATCAGGC	TATCACAGAAGTTAGAGCGTCAATC	99
CsCirc21	Chr4:1397748313983383	CCTGCTTATGTATTGCTTCTCCA	AATAGTCCTACCCAGCAGCAAAT	235
CsCirc22	Chr4:8742278-8744242	ATTGAGGAAGACCAAGAAATAGCAG	AAGATTCTCGCTCACAAGATAACG	176
CsCirc23	Chr4:11624505-11628460	GAGGCACTCAACTTTCGGGTAG	CCATCAGATGTTGTATCTTGGTCTT	216
CsCirc24	Chr4:13577748-13579836	TGGTTGTGATTAGATGGACCTTTC	AACCGACTTCAGCACTTCTTGG	236
CsCirc25	Chr5:15440700|15442005	GAAGCATTGTAGTTCTCCCGAA	TTGAAACAGCACTGGAGGAAGA	206
CsCirc26	Chr5:15464649|15467148	TTCTTCTATCACCGCCCTTGC	TACTGGAGCCTCCATTCGCA	231
CsCirc27	Chr5:16647002|16648029	CGAGCAACAGCAACTAGGGAT	CCAGAGGAACTTGATGACATACG	199
CsCirc28	Chr6:429413|430723	AGAGAAGAAGCAGCAGCGATTA	GAGGTATGGTCACTCCAGCAAG	224
CsCirc29	Chr6:3631778|3636245	GGACAAGGAAAGGACCGATTAC	AGCAACTGAAGTCCGAACCC	273
CsCirc30	Chr6:8539243|8541067	AAATGGTTCAGCAGGAAGTTGA	GGAAGAGCTTGGTAGCTCGTT	222
CsCirc31	Chr6:11259594|11261100	AGGCTGGTGTCTGGTAGTGATG	GTTGGTGTTGTGAAATAAGTCCC	243
CsCirc32	Chr7:3830539|3833275	CGATGCCATTACGGCTATTT	GATCATTGTCACGCTTTCCCT	269
CsCirc33	Chr7:8943498|8953951	TTGAAGGCTGATTTGAAGAGACA	ACAGTTTCCTGGTACTTGGCATA	231
CsCirc34	Chr7:12399468|12400460	CCTCCACTTTGGTACATAACCATC	GTCGGAACATGAAGGGAGATACT	112
CsCirc35	Chr7:18081610|18082396	CCTCATCAGATTCGGGTTTACTC	ATGCGGTAGTTGTGGCAAGATA	215
Reference gene	Csa000874 (AY372537)	CACCAAGCCCAAGAAGATC	TAAACCTAATCACCACCAGC	220	Ubiquitin extension protein (UBI-ep)
Unconfirmed cucumber circRNA
	Chr1:8234122|8237073	GAGACACCTTGGCCCTTAGTAGC	GACTGAATCGTGCTGACCCTTT	264
	Chr2:6238622|6240027	CCATCCATCTCATGTCCAACG	AAGATCGAAGCAGCCTACAGAGT	187
	Chr4:12864914|12865959	ATGTGATGAAGATCGGTAAAGAAGG	TGTGGTCAAAGTAGACTAAGGGAGA	168
	Chr5:17669045|17672463	GCTGTTAATGGTGATGGTCGAT	TTCTCGCCAAAGGATCATCTT	172
	Chr7:13589034|13590086	GAGTAAATCACGCAGCAAAGTCC	TTGAGCAGACATCATCCGTTT	181

## Sheet: Proline
Code	Gene ID	Forward primer sequence 5'-3'	Reverse primer sequence 5'-3'	Product (bp)
Csa6G008780	Csa6G008780.1	GGGTGGGAAGAGGTGGTATGA	CATATCACGAGCACCAACATCCT	197
Csa3G185140	Csa3G185140.1	ATATTCCTACAGAAGCCTACCC	TACATCACTCATAACCTCCCAC	239
Csa5G643300	Csa5G643300.1	CACCGTTGATTTCACCGACTC	GGTAAAAACTATGCTTAACCGTACC	197
