# Supplementary material for: Identification of cucumber circular RNAs responsive to salt stress
Source: BMC Plant Biol. 2019 Apr 27;19:164. doi: 10.1186/s12870-019-1712-3 (PMC6486992; doi:10.1186/s12870-019-1712-3)
Supplement: Supplementary file 4 — Table S4. Detailed information of identified circRNAs. (XLSX 726 kb) [file 12870_2019_1712_MOESM4_ESM.xlsx]

## Sheet: sheet1
circRNA_ID	CK-L1_count	CK-L2_count	CK-L_SRPBM	Na-L1_count	Na-L2_count	Na-L_SRPBM	CK-R1_count	CK-R2_count	CK-R_SRPBM	Na-R1_count	Na-R2_count	Na-R_SRPBM	circRNA_type	circRNA_length	start	end	parent gene	COG_class	COG_class_annotation	GO_annotation	KEGG_annotation	KOG_class	KOG_class_annotation	Pfam_annotation	Swissprot_annotation	eggNOG_class	eggNOG_class_annotation	nr_annotation
Chr1:8976|9670	4	0	0.241718	5	0	0.311364	0	0	0	50	0	4.68106	exon	585	8976	9670	Csa1G000020	[L]	Replication, recombination and repair	Molecular Function: RNA binding (GO:0003723);; Molecular Function: nuclease activity (GO:0004518);; Cellular Component: cell wall (GO:0005618);; Cellular Component: nuclear envelope (GO:0005635);; Cellular Component: endoplasmic reticulum (GO:0005783);; Cellular Component: cytosol (GO:0005829);; Cellular Component: plasma membrane (GO:0005886);; Biological Process: protein secretion (GO:0009306);…	K15979|0|csv:101205177|staphylococcal nuclease domain-containing protein 1-like; K15979 staphylococcal nuclease domain-containing protein 1 (A)	[K]	Transcription	Staphylococcal nuclease homologue;; Tudor domain	Short-chain dehydrogenase/reductase OS=Cucumis melo subsp. melo PE=4 SV=1	K	Transcription	PREDICTED: staphylococcal nuclease domain-containing protein 1-like [Cucumis sativus]
Chr1:63335|63936	0	0	0	4	0	0.249091	0	0	0	0	0	0	exon	425	63335	63936	Csa1G000600	[O]	Posttranslational modification, protein turnover, chaperones	Molecular Function: DNA binding (GO:0003677);; Molecular Function: ATP-dependent peptidase activity (GO:0004176);; Molecular Function: nuclease activity (GO:0004518);; Molecular Function: ATP binding (GO:0005524);; Cellular Component: cell wall (GO:0005618);; Cellular Component: mitochondrion (GO:0005739);; Biological Process: ATP catabolic process (GO:0006200);; Biological Process: nucleotide-ex…	K03696|0|cmo:103502278|ATP-dependent Clp protease ATP-binding subunit clpA homolog CD4B, chloroplastic; K03696 ATP-dependent Clp protease ATP-binding subunit ClpC (A)	[O]	Posttranslational modification, protein turnover, chaperones	AAA domain (Cdc48 subfamily);; Clp amino terminal domain;; ATPase family associated with various cellular activities (AAA);; C-terminal, D2-small domain, of ClpB protein;; AAA domain (dynein-related subfamily);; AAA ATPase domain;; Sigma-54 interaction domain;; AAA domain;; UvrB/uvrC motif;; AAA domain;; IstB-like ATP binding protein;; AAA domain;; AAA domain;; Zeta toxin;; Magnesium chelatase, s…	ATP-dependent clp protease OS=Cucumis melo subsp. melo PE=3 SV=1	O	Posttranslational modification, protein turnover, chaperones	PREDICTED: chaperone protein ClpC, chloroplastic-like [Cucumis sativus]
Chr1:75721|77643	10	0	0.604295	0	0	0	0	26	2.17412	46	0	4.30658	exon	1447	75721	77643	Csa1G000610	[T]	Signal transduction mechanisms	Biological Process: inactivation of MAPK activity (GO:0000188);; Molecular Function: phosphorylase activity (GO:0004645);; Molecular Function: protein tyrosine phosphatase activity (GO:0004725);; Molecular Function: protein binding (GO:0005515);; Cellular Component: nucleus (GO:0005634);; Cellular Component: cytoplasm (GO:0005737);; Cellular Component: cytosol (GO:0005829);; Biological Process: s…	K14165|0|cmo:103502276|dual specificity protein phosphatase PHS1; K14165 atypical dual specificity phosphatase [EC:3.1.3.16 3.1.3.48] (A)	[V]	Defense mechanisms	Actin-fragmin kinase, catalytic;; Dual specificity phosphatase, catalytic domain	Putative uncharacterized protein GN=VIT_17s0000g00360 OS=Vitis vinifera (Grape) PE=4 SV=1	V	Defense mechanisms	PREDICTED: dual specificity protein phosphatase PHS1-like [Cucumis sativus]
Chr1:83607|84440	0	0	0	0	0	0	25	0	2.0905	0	0	0	exon	338	83607	84440	Csa1G000610	[T]	Signal transduction mechanisms	Biological Process: inactivation of MAPK activity (GO:0000188);; Molecular Function: phosphorylase activity (GO:0004645);; Molecular Function: protein tyrosine phosphatase activity (GO:0004725);; Molecular Function: protein binding (GO:0005515);; Cellular Component: nucleus (GO:0005634);; Cellular Component: cytoplasm (GO:0005737);; Cellular Component: cytosol (GO:0005829);; Biological Process: s…	K14165|0|cmo:103502276|dual specificity protein phosphatase PHS1; K14165 atypical dual specificity phosphatase [EC:3.1.3.16 3.1.3.48] (A)	[V]	Defense mechanisms	Actin-fragmin kinase, catalytic;; Dual specificity phosphatase, catalytic domain	Putative uncharacterized protein GN=VIT_17s0000g00360 OS=Vitis vinifera (Grape) PE=4 SV=1	V	Defense mechanisms	PREDICTED: dual specificity protein phosphatase PHS1-like [Cucumis sativus]
Chr1:370655|371544	0	0	0	3	0	0.186818	0	0	0	0	0	0	exon	493	370655	371544	Csa1G002130	[E]	Amino acid transport and metabolism	Molecular Function: argininosuccinate synthase activity (GO:0004055);; Molecular Function: ATP binding (GO:0005524);; Biological Process: arginine biosynthetic process (GO:0006526);; Biological Process: threonine catabolic process (GO:0006567);; Biological Process: nucleotide biosynthetic process (GO:0009165);; Cellular Component: chloroplast stroma (GO:0009570);;	K01940|0|csv:101215982|argininosuccinate synthase, chloroplastic-like; K01940 argininosuccinate synthase [EC:6.3.4.5] (A)	[E]	Amino acid transport and metabolism	Arginosuccinate synthase	Argininosuccinate synthase GN=MTR_5g042880 OS=Medicago truncatula (Barrel medic) PE=3 SV=1	E	Amino acid transport and metabolism	PREDICTED: argininosuccinate synthase, chloroplastic-like [Cucumis sativus]
Chr1:483120|484184	0	0	0	0	0	0	27	0	2.25774	0	0	0	exon	417	483120	484184	Csa1G002750	--	--	Molecular Function: nucleic acid binding (GO:0003676);; Cellular Component: intracellular (GO:0005622);; Molecular Function: zinc ion binding (GO:0008270);;	--	--	--	--	Putative uncharacterized protein GN=VIT_17s0000g10170 OS=Vitis vinifera (Grape) PE=4 SV=1	R	General function prediction only	PREDICTED: uncharacterized protein LOC101218367 [Cucumis sativus]
Chr1:785108|786168	0	0	0	0	0	0	0	0	0	0	36	3.37036	exon	476	785108	786168	Csa1G004310	--	--	Biological Process: macromolecule metabolic process (GO:0043170);;	--	--	--	--	Putative uncharacterized protein GN=VIT_17s0000g08810 OS=Vitis vinifera (Grape) PE=4 SV=1	S	Function unknown	PREDICTED: protein MODIFIER OF SNC1 1-like [Cucumis sativus]
Chr1:814924|821921	6	0	0.362577	0	0	0	0	0	0	141	0	13.2006	intergenic_region	6998	814924	821921	n/a	No_host_gene_anno
Chr1:848572|850096	0	0	0	0	0	0	0	0	0	20	0	1.87242	exon	967	848572	850096	Csa1G004880	--	--	Molecular Function: nucleotide binding (GO:0000166);; Cellular Component: nucleus (GO:0005634);; Cellular Component: Cul4-RING E3 ubiquitin ligase complex (GO:0080008);;	K17868|0|csv:101207084|WD repeat-containing protein 85-like; K17868 diphthamide biosynthesis protein 7 (A)	[E]	Amino acid transport and metabolism	WD domain, G-beta repeat	Uncharacterized protein GN=PRUPE_ppa007997mg OS=Prunus persica (Peach) PE=4 SV=1	E	Amino acid transport and metabolism	PREDICTED: WD repeat-containing protein 85-like [Cucumis sativus]
Chr1:879086|881903	0	0	0	0	0	0	6	0	0.501719	0	0	0	intergenic_region	2818	879086	881903	n/a	No_host_gene_anno
Chr1:905816|914086	0	0	0	0	0	0	0	29	2.42498	0	0	0	intergenic_region	8271	905816	914086	n/a	No_host_gene_anno
Chr1:957564|958316	0	0	0	0	0	0	0	0	0	0	34	3.18312	exon	333	957564	958316	Csa1G004950	[J]	Translation, ribosomal structure and biogenesis	Cellular Component: exosome (RNase complex) (GO:0000178);; Molecular Function: RNA binding (GO:0003723);; Molecular Function: structural constituent of ribosome (GO:0003735);; Molecular Function: exonuclease activity (GO:0004527);; Cellular Component: nucleus (GO:0005634);; Cellular Component: ribosome (GO:0005840);; Biological Process: translation (GO:0006412);; Biological Process: protein targe…	K03681|5.25507e-175|csv:101208208|putative exosome complex component rrp40-like; K03681 exosome complex component RRP40 (A)	[J]	Translation, ribosomal structure and biogenesis	--	Uncharacterized protein GN=PRUPE_ppa010609mg OS=Prunus persica (Peach) PE=4 SV=1	J	Translation, ribosomal structure and biogenesis	PREDICTED: putative exosome complex component rrp40-like [Cucumis sativus]
Chr1:1090211|1091726	0	0	0	0	0	0	0	17	1.42154	0	0	0	exon	599	1090211	1091726	Csa1G005640	--	--	Cellular Component: cell wall (GO:0005618);; Cellular Component: vacuole (GO:0005773);; Cellular Component: endoplasmic reticulum (GO:0005783);; Cellular Component: plasma membrane (GO:0005886);; Cellular Component: plasmodesma (GO:0009506);; Cellular Component: membrane (GO:0016020);; Molecular Function: transmembrane transporter activity (GO:0022857);; Biological Process: transmembrane transpor…	--	[F]	Nucleotide transport and metabolism	Permease family	Uncharacterized protein OS=Glycine max (Soybean) PE=4 SV=1	P	Inorganic ion transport and metabolism	PREDICTED: nucleobase-ascorbate transporter 6-like [Cucumis sativus]
Chr1:1091125|1092304	0	0	0	0	0	0	0	29	2.42498	0	40	3.74485	exon	505	1091125	1092304	Csa1G005640	--	--	Cellular Component: cell wall (GO:0005618);; Cellular Component: vacuole (GO:0005773);; Cellular Component: endoplasmic reticulum (GO:0005783);; Cellular Component: plasma membrane (GO:0005886);; Cellular Component: plasmodesma (GO:0009506);; Cellular Component: membrane (GO:0016020);; Molecular Function: transmembrane transporter activity (GO:0022857);; Biological Process: transmembrane transpor…	--	[F]	Nucleotide transport and metabolism	Permease family	Uncharacterized protein OS=Glycine max (Soybean) PE=4 SV=1	P	Inorganic ion transport and metabolism	PREDICTED: nucleobase-ascorbate transporter 6-like [Cucumis sativus]
Chr1:1237322|1239008	0	0	0	0	0	0	0	0	0	0	19	1.7788	exon	633	1237322	1239008	Csa1G007870	--	--	Cellular Component: nuclear pore (GO:0005643);; Biological Process: protein import into nucleus (GO:0006606);; Molecular Function: Ran GTPase binding (GO:0008536);; Molecular Function: protein transporter activity (GO:0008565);; Biological Process: regulation of RNA splicing (GO:0043484);; Molecular Function: protein dimerization activity (GO:0046983);;	K15436|0|csv:101215103|transportin-3-like; K15436 transportin-3 (A)	[U]	Intracellular trafficking, secretion, and vesicular transport	Exportin 1-like protein;; Importin-beta N-terminal domain	Uncharacterized protein OS=Glycine max (Soybean) PE=4 SV=1	U	Intracellular trafficking, secretion, and vesicular transport	PREDICTED: transportin-3-like [Cucumis sativus]
Chr1:1271310|1273631	0	0	0	0	0	0	0	0	0	9	0	0.842591	intergenic_region	2322	1271310	1273631	n/a	No_host_gene_anno
Chr1:1733207|1734667	0	0	0	0	0	0	0	44	3.67928	0	0	0	exon	424	1733207	1734667	Csa1G012660	--	--	Molecular Function: nucleic acid binding (GO:0003676);; Molecular Function: ATP-dependent RNA helicase activity (GO:0004004);; Molecular Function: ATP binding (GO:0005524);; Cellular Component: nucleus (GO:0005634);; Biological Process: DNA methylation (GO:0006306);; Biological Process: chromatin silencing (GO:0006342);; Biological Process: mRNA processing (GO:0006397);; Biological Process: cell-…	K12813|0|csv:101206270|putative pre-mRNA-splicing factor ATP-dependent RNA helicase DHX16-like; K12813 pre-mRNA-splicing factor ATP-dependent RNA helicase DHX16 [EC:3.6.4.13] (A)	[A]	RNA processing and modification	Oligonucleotide/oligosaccharide-binding (OB)-fold;; Helicase associated domain (HA2);; Helicase conserved C-terminal domain;; DEAD/DEAH box helicase	Uncharacterized protein OS=Glycine max (Soybean) PE=4 SV=1	A	RNA processing and modification	PREDICTED: putative pre-mRNA-splicing factor ATP-dependent RNA helicase DHX16-like [Cucumis sativus]
Chr1:1739326|1740254	0	0	0	0	0	0	21	0	1.75602	0	25	2.34053	exon	333	1739326	1740254	Csa1G012660	--	--	Molecular Function: nucleic acid binding (GO:0003676);; Molecular Function: ATP-dependent RNA helicase activity (GO:0004004);; Molecular Function: ATP binding (GO:0005524);; Cellular Component: nucleus (GO:0005634);; Biological Process: DNA methylation (GO:0006306);; Biological Process: chromatin silencing (GO:0006342);; Biological Process: mRNA processing (GO:0006397);; Biological Process: cell-…	K12813|0|csv:101206270|putative pre-mRNA-splicing factor ATP-dependent RNA helicase DHX16-like; K12813 pre-mRNA-splicing factor ATP-dependent RNA helicase DHX16 [EC:3.6.4.13] (A)	[A]	RNA processing and modification	Oligonucleotide/oligosaccharide-binding (OB)-fold;; Helicase associated domain (HA2);; Helicase conserved C-terminal domain;; DEAD/DEAH box helicase	Uncharacterized protein OS=Glycine max (Soybean) PE=4 SV=1	A	RNA processing and modification	PREDICTED: putative pre-mRNA-splicing factor ATP-dependent RNA helicase DHX16-like [Cucumis sativus]
Chr1:1775105|1778479	0	0	0	0	0	0	0	0	0	0	27	2.52777	exon	766	1775105	1778479	Csa1G013220	[BQ]	--	Molecular Function: histone deacetylase activity (GO:0004407);; Cellular Component: nucleus (GO:0005634);; Cellular Component: cytoplasm (GO:0005737);; Biological Process: cellular protein modification process (GO:0006464);; Biological Process: protein N-linked glycosylation (GO:0006487);; Biological Process: fatty acid beta-oxidation (GO:0006635);; Biological Process: organelle organization (GO:…	K11407|0|csv:101207819|histone deacetylase 5-like; K11407 histone deacetylase 6 [EC:3.5.1.98] (A)	[B]	Chromatin structure and dynamics	Histone deacetylase domain	Histone deacetylase GN=HDA906 OS=Populus trichocarpa (Western balsam poplar) PE=4 SV=1	B	Chromatin structure and dynamics	PREDICTED: histone deacetylase 5-like [Cucumis sativus]
Chr1:1775105|1779170	0	0	0	0	0	0	19	0	1.58878	0	0	0	exon	1082	1775105	1779170	Csa1G013220	[BQ]	--	Molecular Function: histone deacetylase activity (GO:0004407);; Cellular Component: nucleus (GO:0005634);; Cellular Component: cytoplasm (GO:0005737);; Biological Process: cellular protein modification process (GO:0006464);; Biological Process: protein N-linked glycosylation (GO:0006487);; Biological Process: fatty acid beta-oxidation (GO:0006635);; Biological Process: organelle organization (GO:…	K11407|0|csv:101207819|histone deacetylase 5-like; K11407 histone deacetylase 6 [EC:3.5.1.98] (A)	[B]	Chromatin structure and dynamics	Histone deacetylase domain	Histone deacetylase GN=HDA906 OS=Populus trichocarpa (Western balsam poplar) PE=4 SV=1	B	Chromatin structure and dynamics	PREDICTED: histone deacetylase 5-like [Cucumis sativus]
Chr1:1906770|1907346	0	0	0	0	0	0	0	0	0	68	59	11.8899	exon	473	1906770	1907346	Csa1G014400	[G]	Carbohydrate transport and metabolism	Cellular Component: phosphopyruvate hydratase complex (GO:0000015);; Molecular Function: magnesium ion binding (GO:0000287);; Molecular Function: phosphopyruvate hydratase activity (GO:0004634);; Biological Process: glycolytic process (GO:0006096);; Cellular Component: chloroplast stroma (GO:0009570);; Biological Process: trichome morphogenesis (GO:0010090);;	K01689|0|csv:101225817|enolase 1, chloroplastic-like; K01689 enolase [EC:4.2.1.11] (A)	[G]	Carbohydrate transport and metabolism	Enolase, C-terminal TIM barrel domain;; Enolase, N-terminal domain;; Methylaspartate ammonia-lyase C-terminus	JHL10I11.2 protein GN=JHL10I11.2 OS=Jatropha curcas PE=3 SV=1	G	Carbohydrate transport and metabolism	PREDICTED: enolase 1, chloroplastic-like [Cucumis sativus]
Chr1:1972230|1974829	0	5	0.302147	0	0	0	0	0	0	0	0	0	exon	677	1972230	1974829	Csa1G015030	[OU]	--	Molecular Function: serine-type endopeptidase activity (GO:0004252);; Cellular Component: mitochondrion (GO:0005739);; Cellular Component: plasma membrane (GO:0005886);; Biological Process: signal peptide processing (GO:0006465);; Biological Process: proteolysis (GO:0006508);; Cellular Component: chloroplast thylakoid membrane (GO:0009535);; Biological Process: response to light intensity (GO:000…	K04773|0|csv:101211243|protease 4-like; K04773 protease IV [EC:3.4.21.-] (A)	--	--	Peptidase family S49	Uncharacterized protein GN=PRUPE_ppa002273mg OS=Prunus persica (Peach) PE=4 SV=1	O	Posttranslational modification, protein turnover, chaperones	PREDICTED: protease 4-like [Cucumis sativus]
Chr1:2009286|2009894	0	0	0	0	0	0	7	0	0.585339	0	0	0	exon	323	2009286	2009894	Csa1G015580	--	--	Molecular Function: hydrogen ion transmembrane transporter activity (GO:0015078);; Biological Process: ATP synthesis coupled proton transport (GO:0015986);; Cellular Component: proton-transporting ATP synthase complex, coupling factor F(o) (GO:0045263);;	--	--	--	GDP-fucose protein O-fucosyltransferase	Putative uncharacterized protein GN=VIT_17s0000g04810 OS=Vitis vinifera (Grape) PE=4 SV=1	S	Function unknown	PREDICTED: DUF246 domain-containing protein At1g04910-like [Cucumis sativus]
Chr1:2105214|2106109	0	0	0	3	0	0.186818	0	0	0	29	11	3.74485	exon	617	2105214	2106109	Csa1G015710	--	--	Biological Process: polysaccharide biosynthetic process (GO:0000271);; Biological Process: polysaccharide catabolic process (GO:0000272);; Cellular Component: mitochondrial respiratory chain complex III (GO:0005750);; Biological Process: starch metabolic process (GO:0005982);; Biological Process: glycolytic process (GO:0006096);; Biological Process: calcium ion transport (GO:0006816);; Biological…	--	--	--	COBRA-like protein	Putative uncharacterized protein GN=VIT_17s0000g05070 OS=Vitis vinifera (Grape) PE=4 SV=1	R	General function prediction only	PREDICTED: protein COBRA-like [Cucumis sativus]
Chr1:2105653|2106109	0	0	0	0	0	0	0	23	1.92326	37	23	5.61727	exon	457	2105653	2106109	Csa1G015710	--	--	Biological Process: polysaccharide biosynthetic process (GO:0000271);; Biological Process: polysaccharide catabolic process (GO:0000272);; Cellular Component: mitochondrial respiratory chain complex III (GO:0005750);; Biological Process: starch metabolic process (GO:0005982);; Biological Process: glycolytic process (GO:0006096);; Biological Process: calcium ion transport (GO:0006816);; Biological…	--	--	--	COBRA-like protein	Putative uncharacterized protein GN=VIT_17s0000g05070 OS=Vitis vinifera (Grape) PE=4 SV=1	R	General function prediction only	PREDICTED: protein COBRA-like [Cucumis sativus]
Chr1:2105653|2106513	0	0	0	0	0	0	0	23	1.92326	0	0	0	intergenic_region	861	2105653	2106513	n/a	No_host_gene_anno
Chr1:2154259|2155971	0	0	0	0	0	0	15	0	1.2543	0	0	0	exon	422	2154259	2155971	Csa1G015790	--	--	Biological Process: mitotic cell cycle (GO:0000278);; Biological Process: nuclear-transcribed mRNA catabolic process (GO:0000956);; Molecular Function: protein binding (GO:0005515);; Cellular Component: nucleus (GO:0005634);; Biological Process: auxin-activated signaling pathway (GO:0009734);; Biological Process: auxin polar transport (GO:0009926);; Biological Process: phloem or xylem histogenesi…	K13123|0|csv:101222702|G patch domain-containing protein 1-like; K13123 G patch domain-containing protein 1 (A)	[A]	RNA processing and modification	Protein of unknown function (DUF1604);; Surp module	Uncharacterized protein GN=PRUPE_ppa000826mg OS=Prunus persica (Peach) PE=4 SV=1	A	RNA processing and modification	PREDICTED: G patch domain-containing protein 1-like [Cucumis sativus]
Chr1:2178811|2180940	0	0	0	0	0	0	0	28	2.34136	0	0	0	exon	1364	2178811	2180940	Csa1G015840	[J]	Translation, ribosomal structure and biogenesis	Molecular Function: translation initiation factor activity (GO:0003743);; Molecular Function: guanyl-nucleotide exchange factor activity (GO:0005085);; Molecular Function: GTP binding (GO:0005525);; Cellular Component: nucleus (GO:0005634);; Cellular Component: eukaryotic translation initiation factor 2B complex (GO:0005851);; Biological Process: cellular metabolic process (GO:0044237);; Biologic…	K03680|0|cmo:103494100|translation initiation factor eIF-2B subunit delta-like; K03680 translation initiation factor eIF-2B subunit delta (A)	[J]	Translation, ribosomal structure and biogenesis	Initiation factor 2 subunit family	Uncharacterized protein GN=PRUPE_ppa002668mg OS=Prunus persica (Peach) PE=4 SV=1	J	Translation, ribosomal structure and biogenesis	PREDICTED: translation initiation factor eIF-2B subunit delta-like [Cucumis sativus]
Chr1:2210879|2211561	0	0	0	0	0	0	0	0	0	23	0	2.15329	exon	423	2210879	2211561	Csa1G020880	[K]	Transcription	Biological Process: RNA splicing, via endonucleolytic cleavage and ligation (GO:0000394);; Biological Process: nuclear-transcribed mRNA catabolic process (GO:0000956);; Molecular Function: translation initiation factor activity (GO:0003743);; Cellular Component: transcription factor TFIIE complex (GO:0005673);; Biological Process: transcription initiation from RNA polymerase II promoter (GO:00063…	K03136|0|csv:101214868|general transcription factor IIE subunit 1-like; K03136 transcription initiation factor TFIIE subunit alpha (A)	[K]	Transcription	TFIIE alpha subunit	Putative uncharacterized protein GN=VIT_11s0052g01850 OS=Vitis vinifera (Grape) PE=4 SV=1	K	Transcription	PREDICTED: general transcription factor IIE subunit 1-like [Cucumis sativus]
Chr1:2210879|2212793	0	0	0	0	0	0	18	0	1.50516	0	0	0	exon	544	2210879	2212793	Csa1G020880	[K]	Transcription	Biological Process: RNA splicing, via endonucleolytic cleavage and ligation (GO:0000394);; Biological Process: nuclear-transcribed mRNA catabolic process (GO:0000956);; Molecular Function: translation initiation factor activity (GO:0003743);; Cellular Component: transcription factor TFIIE complex (GO:0005673);; Biological Process: transcription initiation from RNA polymerase II promoter (GO:00063…	K03136|0|csv:101214868|general transcription factor IIE subunit 1-like; K03136 transcription initiation factor TFIIE subunit alpha (A)	[K]	Transcription	TFIIE alpha subunit	Putative uncharacterized protein GN=VIT_11s0052g01850 OS=Vitis vinifera (Grape) PE=4 SV=1	K	Transcription	PREDICTED: general transcription factor IIE subunit 1-like [Cucumis sativus]
Chr1:2248761|2253344	0	0	0	0	0	0	0	11	0.919819	0	0	0	intron	4584	2248761	2253344	Csa1G021900	--	--	Cellular Component: extracellular region (GO:0005576);; Cellular Component: mitochondrion (GO:0005739);; Cellular Component: vacuole (GO:0005773);; Cellular Component: cytosol (GO:0005829);; Molecular Function: zinc ion binding (GO:0008270);;	--	--	--	Transmembrane Fragile-X-F protein;; Zinc finger, C3HC4 type (RING finger)	Uncharacterized protein GN=PRUPE_ppa005259mg OS=Prunus persica (Peach) PE=4 SV=1	O	Posttranslational modification, protein turnover, chaperones	PREDICTED: LOW QUALITY PROTEIN: uncharacterized LOC101215825 [Cucumis sativus]
Chr1:2282302|2284362	0	5	0.302147	0	0	0	0	0	0	0	0	0	exon	308	2282302	2284362	Csa1G021970	--	--	Biological Process: mRNA splicing, via spliceosome (GO:0000398);; Molecular Function: structural constituent of cytoskeleton (GO:0005200);; Cellular Component: nucleolus (GO:0005730);; Biological Process: DNA methylation (GO:0006306);; Biological Process: mitotic recombination (GO:0006312);; Biological Process: methylation-dependent chromatin silencing (GO:0006346);; Biological Process: reciproca…	K11340|0|csv:101218049|actin-related protein 4-like; K11340 actin-like protein 6A (A)	[Z]	Cytoskeleton	Actin	Uncharacterized protein OS=Glycine max (Soybean) PE=3 SV=1	Z	Cytoskeleton	PREDICTED: actin-related protein 4-like [Cucumis sativus]
Chr1:2374330|2376505	0	0	0	0	0	0	0	0	0	4	0	0.374485	exon	1194	2374330	2376505	Csa1G023610	[R]	General function prediction only	Cellular Component: endoplasmic reticulum (GO:0005783);;	--	[R]	General function prediction only	C2 domain	Uncharacterized protein GN=PRUPE_ppa001476mg OS=Prunus persica (Peach) PE=4 SV=1	R	General function prediction only	PREDICTED: synaptotagmin-4-like [Cucumis sativus]
Chr1:2535550|2535799	0	0	0	0	0	0	0	0	0	0	3	0.280864	exon	138	2535550	2535799	Csa1G024300	[T]	Signal transduction mechanisms	Molecular Function: protein serine/threonine phosphatase activity (GO:0004722);; Cellular Component: cytoplasm (GO:0005737);; Biological Process: metabolic process (GO:0008152);;	K17500|0|csv:101216467|probable protein phosphatase 2C 8-like; K17500 integrin-linked kinase-associated serine/threonine phosphatase 2C [EC:3.1.3.16] (A)	[T]	Signal transduction mechanisms	Protein phosphatase 2C	Putative uncharacterized protein GN=VIT_17s0000g03100 OS=Vitis vinifera (Grape) PE=4 SV=1	T	Signal transduction mechanisms	PREDICTED: probable protein phosphatase 2C 8-like [Cucumis sativus]
Chr1:2760813|2762341	0	0	0	0	0	0	0	20	1.6724	0	0	0	exon	455	2760813	2762341	Csa1G025160	[S]	Function unknown	Molecular Function: nucleotide binding (GO:0000166);; Molecular Function: fructose-bisphosphate aldolase activity (GO:0004332);; Molecular Function: phosphogluconate dehydrogenase (decarboxylating) activity (GO:0004616);; Cellular Component: nucleus (GO:0005634);; Cellular Component: mitochondrion (GO:0005739);; Biological Process: glycolytic process (GO:0006096);; Biological Process: pentose-pho…	--	[R]	General function prediction only	Fructose-bisphosphate aldolase class-II;; NAD-binding of NADP-dependent 3-hydroxyisobutyrate dehydrogenase;; NAD binding domain of 6-phosphogluconate dehydrogenase;; Protein of unknown function, DUF1537;; NADP oxidoreductase coenzyme F420-dependent	Uncharacterized protein OS=Glycine max (Soybean) PE=4 SV=1	G	Carbohydrate transport and metabolism	PREDICTED: uncharacterized protein LOC101221907 [Cucumis sativus]
Chr1:2760813|2762345	8	0	0.483436	3	0	0.186818	63	66	10.787	0	30	2.80864	exon	459	2760813	2762345	Csa1G025160	[S]	Function unknown	Molecular Function: nucleotide binding (GO:0000166);; Molecular Function: fructose-bisphosphate aldolase activity (GO:0004332);; Molecular Function: phosphogluconate dehydrogenase (decarboxylating) activity (GO:0004616);; Cellular Component: nucleus (GO:0005634);; Cellular Component: mitochondrion (GO:0005739);; Biological Process: glycolytic process (GO:0006096);; Biological Process: pentose-pho…	--	[R]	General function prediction only	Fructose-bisphosphate aldolase class-II;; NAD-binding of NADP-dependent 3-hydroxyisobutyrate dehydrogenase;; NAD binding domain of 6-phosphogluconate dehydrogenase;; Protein of unknown function, DUF1537;; NADP oxidoreductase coenzyme F420-dependent	Uncharacterized protein OS=Glycine max (Soybean) PE=4 SV=1	G	Carbohydrate transport and metabolism	PREDICTED: uncharacterized protein LOC101221907 [Cucumis sativus]
Chr1:2839613|2842993	0	0	0	0	0	0	3	0	0.25086	0	0	0	exon	510	2839613	2842993	Csa1G025770	[RTKL]	--	Molecular Function: protein serine/threonine kinase activity (GO:0004674);; Molecular Function: ATP binding (GO:0005524);; Cellular Component: nucleus (GO:0005634);; Biological Process: protein phosphorylation (GO:0006468);; Cellular Component: chloroplast (GO:0009507);; Molecular Function: identical protein binding (GO:0042802);;	K08864|0|csv:101204597|serine/threonine-protein kinase TOUSLED-like; K08864 tousled-like kinase [EC:2.7.11.1] (A)	[T]	Signal transduction mechanisms	Protein kinase domain;; Protein tyrosine kinase	Uncharacterized protein GN=PRUPE_ppa002302mg OS=Prunus persica (Peach) PE=4 SV=1	T	Signal transduction mechanisms	PREDICTED: serine/threonine-protein kinase TOUSLED-like [Cucumis sativus]
Chr1:3046979|3055990	0	0	0	0	0	0	0	25	2.0905	0	0	0	exon	438	3046979	3055990	Csa1G027520	[RTKL]	--	Molecular Function: protein serine/threonine kinase activity (GO:0004674);; Molecular Function: protein tyrosine kinase activity (GO:0004713);; Molecular Function: ATP binding (GO:0005524);; Cellular Component: plasma membrane (GO:0005886);; Biological Process: protein phosphorylation (GO:0006468);; Biological Process: transmembrane receptor protein tyrosine kinase signaling pathway (GO:0007169);…	--	--	--	Protein kinase domain;; Protein tyrosine kinase	Putative uncharacterized protein GN=VITISV_043541 OS=Vitis vinifera (Grape) PE=3 SV=1	T	Signal transduction mechanisms	PREDICTED: probable LRR receptor-like serine/threonine-protein kinase At1g06840-like [Cucumis sativus]
Chr1:3055534|3055990	0	2	0.120859	0	0	0	0	0	0	0	0	0	exon	303	3055534	3055990	Csa1G027520	[RTKL]	--	Molecular Function: protein serine/threonine kinase activity (GO:0004674);; Molecular Function: protein tyrosine kinase activity (GO:0004713);; Molecular Function: ATP binding (GO:0005524);; Cellular Component: plasma membrane (GO:0005886);; Biological Process: protein phosphorylation (GO:0006468);; Biological Process: transmembrane receptor protein tyrosine kinase signaling pathway (GO:0007169);…	--	--	--	Protein kinase domain;; Protein tyrosine kinase	Putative uncharacterized protein GN=VITISV_043541 OS=Vitis vinifera (Grape) PE=3 SV=1	T	Signal transduction mechanisms	PREDICTED: probable LRR receptor-like serine/threonine-protein kinase At1g06840-like [Cucumis sativus]
Chr1:3055534|3062738	7	0	0.423006	0	0	0	44	0	3.67928	0	0	0	intergenic_region	7205	3055534	3062738	n/a	No_host_gene_anno
Chr1:3055534|3069630	0	0	0	0	0	0	0	0	0	0	11	1.02983	intergenic_region	14097	3055534	3069630	n/a	No_host_gene_anno
Chr1:3066193|3069617	0	0	0	0	0	0	0	0	0	0	31	2.90226	exon	821	3066193	3069617	Csa1G028020	--	--	Molecular Function: nucleotide binding (GO:0000166);; Molecular Function: protein kinase activity (GO:0004672);; Molecular Function: protein serine/threonine kinase activity (GO:0004674);; Molecular Function: ATP binding (GO:0005524);; Cellular Component: extracellular region (GO:0005576);; Cellular Component: plasma membrane (GO:0005886);; Biological Process: protein phosphorylation (GO:0006468)…	--	--	--	Protein tyrosine kinase;; Protein kinase domain	Uncharacterized protein GN=PRUPE_ppa000952mg OS=Prunus persica (Peach) PE=4 SV=1	T	Signal transduction mechanisms	PREDICTED: probable LRR receptor-like serine/threonine-protein kinase At1g06840-like [Cucumis sativus]
Chr1:3079900|3080372	0	0	0	0	0	0	0	23	1.92326	0	0	0	exon	210	3079900	3080372	Csa1G028040	[S]	Function unknown	Molecular Function: protein serine/threonine kinase activity (GO:0004674);; Molecular Function: protein tyrosine kinase activity (GO:0004713);; Molecular Function: ATP binding (GO:0005524);; Cellular Component: extracellular region (GO:0005576);; Cellular Component: plasma membrane (GO:0005886);; Biological Process: protein phosphorylation (GO:0006468);; Biological Process: transmembrane receptor…	--	--	--	Leucine Rich repeats (2 copies);; Leucine rich repeat;; Leucine Rich Repeat;; Leucine rich repeat N-terminal domain;; Leucine Rich repeat	Uncharacterized protein GN=PRUPE_ppa000952mg OS=Prunus persica (Peach) PE=4 SV=1	T	Signal transduction mechanisms	PREDICTED: probable LRR receptor-like serine/threonine-protein kinase At1g06840-like [Cucumis sativus]
Chr1:3079900|3082891	0	0	0	0	0	0	34	0	2.84308	0	28	2.62139	exon	285	3079900	3082891	Csa1G028040	[S]	Function unknown	Molecular Function: protein serine/threonine kinase activity (GO:0004674);; Molecular Function: protein tyrosine kinase activity (GO:0004713);; Molecular Function: ATP binding (GO:0005524);; Cellular Component: extracellular region (GO:0005576);; Cellular Component: plasma membrane (GO:0005886);; Biological Process: protein phosphorylation (GO:0006468);; Biological Process: transmembrane receptor…	--	--	--	Leucine Rich repeats (2 copies);; Leucine rich repeat;; Leucine Rich Repeat;; Leucine rich repeat N-terminal domain;; Leucine Rich repeat	Uncharacterized protein GN=PRUPE_ppa000952mg OS=Prunus persica (Peach) PE=4 SV=1	T	Signal transduction mechanisms	PREDICTED: probable LRR receptor-like serine/threonine-protein kinase At1g06840-like [Cucumis sativus]
Chr1:3088265|3089366	0	0	0	0	0	0	39	0	3.26118	0	0	0	exon	432	3088265	3089366	Csa1G028040	[S]	Function unknown	Molecular Function: protein serine/threonine kinase activity (GO:0004674);; Molecular Function: protein tyrosine kinase activity (GO:0004713);; Molecular Function: ATP binding (GO:0005524);; Cellular Component: extracellular region (GO:0005576);; Cellular Component: plasma membrane (GO:0005886);; Biological Process: protein phosphorylation (GO:0006468);; Biological Process: transmembrane receptor…	--	--	--	Leucine Rich repeats (2 copies);; Leucine rich repeat;; Leucine Rich Repeat;; Leucine rich repeat N-terminal domain;; Leucine Rich repeat	Uncharacterized protein GN=PRUPE_ppa000952mg OS=Prunus persica (Peach) PE=4 SV=1	T	Signal transduction mechanisms	PREDICTED: probable LRR receptor-like serine/threonine-protein kinase At1g06840-like [Cucumis sativus]
Chr1:3089110|3089366	3	0	0.181288	0	0	0	0	0	0	0	0	0	exon	144	3089110	3089366	Csa1G028040	[S]	Function unknown	Molecular Function: protein serine/threonine kinase activity (GO:0004674);; Molecular Function: protein tyrosine kinase activity (GO:0004713);; Molecular Function: ATP binding (GO:0005524);; Cellular Component: extracellular region (GO:0005576);; Cellular Component: plasma membrane (GO:0005886);; Biological Process: protein phosphorylation (GO:0006468);; Biological Process: transmembrane receptor…	--	--	--	Leucine Rich repeats (2 copies);; Leucine rich repeat;; Leucine Rich Repeat;; Leucine rich repeat N-terminal domain;; Leucine Rich repeat	Uncharacterized protein GN=PRUPE_ppa000952mg OS=Prunus persica (Peach) PE=4 SV=1	T	Signal transduction mechanisms	PREDICTED: probable LRR receptor-like serine/threonine-protein kinase At1g06840-like [Cucumis sativus]
Chr1:3123899|3125516	0	0	0	0	0	0	26	0	2.17412	0	0	0	exon	811	3123899	3125516	Csa1G029580	[RTKL]	--	Molecular Function: protein serine/threonine kinase activity (GO:0004674);; Molecular Function: protein serine/threonine/tyrosine kinase activity (GO:0004712);; Molecular Function: ATP binding (GO:0005524);; Biological Process: protein phosphorylation (GO:0006468);;	--	[R]	General function prediction only	Protein kinase domain;; Protein tyrosine kinase	Uncharacterized protein GN=PRUPE_ppa000434mg OS=Prunus persica (Peach) PE=4 SV=1	T	Signal transduction mechanisms	PREDICTED: uncharacterized protein LOC101208935 [Cucumis sativus]
Chr1:3161011|3167720	0	0	0	8	0	0.498183	0	0	0	0	45	4.21295	exon	635	3161011	3167720	Csa1G030620	[G]	Carbohydrate transport and metabolism	Molecular Function: glycerone kinase activity (GO:0004371);; Molecular Function: ATP binding (GO:0005524);; Cellular Component: cytoplasm (GO:0005737);; Biological Process: glycerol metabolic process (GO:0006071);; Biological Process: response to symbiotic fungus (GO:0009610);; Biological Process: cellular response to phosphate starvation (GO:0016036);; Biological Process: phosphorylation (GO:001…	K00863|0|csv:101209672|putative 3,4-dihydroxy-2-butanone kinase-like; K00863 dihydroxyacetone kinase [EC:2.7.1.29] (A)	[G]	Carbohydrate transport and metabolism	Dak1 domain;; DAK2 domain	Putative uncharacterized protein GN=VIT_17s0119g00350 OS=Vitis vinifera (Grape) PE=4 SV=1	G	Carbohydrate transport and metabolism	PREDICTED: putative 3,4-dihydroxy-2-butanone kinase-like [Cucumis sativus]
Chr1:3166798|3189972	0	0	0	0	0	0	13	0	1.08706	0	0	0	exon	1252	3166798	3189972	Csa1G030620	[G]	Carbohydrate transport and metabolism	Molecular Function: glycerone kinase activity (GO:0004371);; Molecular Function: ATP binding (GO:0005524);; Cellular Component: cytoplasm (GO:0005737);; Biological Process: glycerol metabolic process (GO:0006071);; Biological Process: response to symbiotic fungus (GO:0009610);; Biological Process: cellular response to phosphate starvation (GO:0016036);; Biological Process: phosphorylation (GO:001…	K00863|0|csv:101209672|putative 3,4-dihydroxy-2-butanone kinase-like; K00863 dihydroxyacetone kinase [EC:2.7.1.29] (A)	[G]	Carbohydrate transport and metabolism	Dak1 domain;; DAK2 domain	Putative uncharacterized protein GN=VIT_17s0119g00350 OS=Vitis vinifera (Grape) PE=4 SV=1	G	Carbohydrate transport and metabolism	PREDICTED: putative 3,4-dihydroxy-2-butanone kinase-like [Cucumis sativus]
Chr1:3172929|3173499	0	0	0	0	0	0	0	0	0	0	37	3.46398	exon	258	3172929	3173499	Csa1G030620	[G]	Carbohydrate transport and metabolism	Molecular Function: glycerone kinase activity (GO:0004371);; Molecular Function: ATP binding (GO:0005524);; Cellular Component: cytoplasm (GO:0005737);; Biological Process: glycerol metabolic process (GO:0006071);; Biological Process: response to symbiotic fungus (GO:0009610);; Biological Process: cellular response to phosphate starvation (GO:0016036);; Biological Process: phosphorylation (GO:001…	K00863|0|csv:101209672|putative 3,4-dihydroxy-2-butanone kinase-like; K00863 dihydroxyacetone kinase [EC:2.7.1.29] (A)	[G]	Carbohydrate transport and metabolism	Dak1 domain;; DAK2 domain	Putative uncharacterized protein GN=VIT_17s0119g00350 OS=Vitis vinifera (Grape) PE=4 SV=1	G	Carbohydrate transport and metabolism	PREDICTED: putative 3,4-dihydroxy-2-butanone kinase-like [Cucumis sativus]
Chr1:3192355|3196268	0	0	0	0	0	0	0	0	0	25	0	2.34053	intergenic_region	3914	3192355	3196268	n/a	No_host_gene_anno
Chr1:3194851|3196268	0	0	0	0	0	0	0	11	0.919819	0	0	0	intergenic_region	1418	3194851	3196268	n/a	No_host_gene_anno
Chr1:3237717|3251375	0	0	0	0	0	0	0	16	1.33792	0	0	0	intergenic_region	13659	3237717	3251375	n/a	No_host_gene_anno
Chr1:3244941|3245447	16	0	0.966872	0	0	0	0	11	0.919819	4	0	0.374485	exon	327	3244941	3245447	Csa1G031190	[RTKL]	--	Molecular Function: protein kinase C activity (GO:0004697);; Molecular Function: protein tyrosine kinase activity (GO:0004713);; Molecular Function: ATP binding (GO:0005524);; Cellular Component: nucleus (GO:0005634);; Cellular Component: cytosol (GO:0005829);; Cellular Component: plasma membrane (GO:0005886);; Biological Process: protein autophosphorylation (GO:0046777);;	--	[TR]	--	Protein kinase domain;; Protein tyrosine kinase	Predicted protein GN=POPTRDRAFT_806321 OS=Populus trichocarpa (Western balsam poplar) PE=4 SV=1	T	Signal transduction mechanisms	Kinase superfamily protein isoform 7 [Theobroma cacao]
Chr1:3244941|3249940	0	0	0	0	0	0	0	0	0	28	0	2.62139	exon	532	3244941	3249940	Csa1G031190	[RTKL]	--	Molecular Function: protein kinase C activity (GO:0004697);; Molecular Function: protein tyrosine kinase activity (GO:0004713);; Molecular Function: ATP binding (GO:0005524);; Cellular Component: nucleus (GO:0005634);; Cellular Component: cytosol (GO:0005829);; Cellular Component: plasma membrane (GO:0005886);; Biological Process: protein autophosphorylation (GO:0046777);;	--	[TR]	--	Protein kinase domain;; Protein tyrosine kinase	Predicted protein GN=POPTRDRAFT_806321 OS=Populus trichocarpa (Western balsam poplar) PE=4 SV=1	T	Signal transduction mechanisms	Kinase superfamily protein isoform 7 [Theobroma cacao]
Chr1:3269238|3289708	0	0	0	0	14	0.871819	0	14	1.17068	0	30	2.80864	intergenic_region	20471	3269238	3289708	n/a	No_host_gene_anno
Chr1:3274237|3285193	31	14	2.71933	10	13	1.43227	0	85	7.10769	68	28	8.98764	intergenic_region	10957	3274237	3285193	n/a	No_host_gene_anno
Chr1:3274237|3289708	17	4	1.26902	6	0	0.373637	43	42	7.10769	20	0	1.87242	intergenic_region	15472	3274237	3289708	n/a	No_host_gene_anno
Chr1:3284237|3289708	0	5	0.302147	6	0	0.373637	0	22	1.83964	0	0	0	intron	5472	3284237	3289708	Csa1G031710	[O]	Posttranslational modification, protein turnover, chaperones	Molecular Function: protein binding (GO:0005515);; Biological Process: protein folding (GO:0006457);; Biological Process: response to stress (GO:0006950);; Molecular Function: ion binding (GO:0043167);; Molecular Function: metal ion binding (GO:0046872);; Molecular Function: organic cyclic compound binding (GO:0097159);; Molecular Function: heterocyclic compound binding (GO:1901363);;	K03686|0|cmo:103484140|chaperone protein dnaJ 1, mitochondrial; K03686 molecular chaperone DnaJ (A)	[O]	Posttranslational modification, protein turnover, chaperones	DnaJ domain;; DnaJ central domain	Putative uncharacterized protein GN=VIT_17s0000g02030 OS=Vitis vinifera (Grape) PE=3 SV=1	O	Posttranslational modification, protein turnover, chaperones	PREDICTED: dnaJ homolog subfamily B member 12-like [Cucumis sativus]
Chr1:3284237|3293605	0	0	0	0	0	0	0	0	0	41	0	3.83847	exon	593	3284237	3293605	Csa1G031710	[O]	Posttranslational modification, protein turnover, chaperones	Molecular Function: protein binding (GO:0005515);; Biological Process: protein folding (GO:0006457);; Biological Process: response to stress (GO:0006950);; Molecular Function: ion binding (GO:0043167);; Molecular Function: metal ion binding (GO:0046872);; Molecular Function: organic cyclic compound binding (GO:0097159);; Molecular Function: heterocyclic compound binding (GO:1901363);;	K03686|0|cmo:103484140|chaperone protein dnaJ 1, mitochondrial; K03686 molecular chaperone DnaJ (A)	[O]	Posttranslational modification, protein turnover, chaperones	DnaJ domain;; DnaJ central domain	Putative uncharacterized protein GN=VIT_17s0000g02030 OS=Vitis vinifera (Grape) PE=3 SV=1	O	Posttranslational modification, protein turnover, chaperones	PREDICTED: dnaJ homolog subfamily B member 12-like [Cucumis sativus]
Chr1:3339523|3340164	0	0	0	0	0	0	0	0	0	0	16	1.49794	intergenic_region	642	3339523	3340164	n/a	No_host_gene_anno
Chr1:3339523|3344185	0	0	0	0	0	0	16	0	1.33792	12	0	1.12345	intergenic_region	4663	3339523	3344185	n/a	No_host_gene_anno
Chr1:3343548|3344264	0	0	0	0	0	0	0	20	1.6724	0	0	0	intergenic_region	717	3343548	3344264	n/a	No_host_gene_anno
Chr1:3418427|3419012	0	0	0	0	0	0	0	25	2.0905	0	0	0	exon	363	3418427	3419012	Csa1G031900	--	--	Molecular Function: translation initiation factor activity (GO:0003743);; Molecular Function: endoribonuclease activity (GO:0004521);; Molecular Function: protein binding (GO:0005515);; Cellular Component: nucleus (GO:0005634);; Cellular Component: cytosol (GO:0005829);; Biological Process: DNA methylation (GO:0006306);; Biological Process: methylation-dependent chromatin silencing (GO:0006346);;…	K11593|0|csv:101212130|protein argonaute 1A-like; K11593 eukaryotic translation initiation factor 2C (A)	[J]	Translation, ribosomal structure and biogenesis	Piwi domain;; PAZ domain;; Glycine-rich region of argonaut;; Domain of unknown function (DUF1785)	Uncharacterized protein GN=PRUPE_ppa000619mg OS=Prunus persica (Peach) PE=4 SV=1	J	Translation, ribosomal structure and biogenesis	PREDICTED: protein argonaute 1A-like [Cucumis sativus]
Chr1:3452111|3452427	0	0	0	0	0	0	0	5	0.418099	0	0	0	exon	317	3452111	3452427	Csa1G032450	--	--	Molecular Function: nucleic acid binding (GO:0003676);; Molecular Function: transcription cofactor activity (GO:0003712);; Molecular Function: histone acetyltransferase activity (GO:0004402);; Molecular Function: RNA-DNA hybrid ribonuclease activity (GO:0004523);; Cellular Component: nucleus (GO:0005634);; Cellular Component: cytoplasm (GO:0005737);; Biological Process: regulation of transcriptio…	--	[K]	Transcription	BTB/POZ domain;; TAZ zinc finger	Protein binding protein, putative GN=RCOM_1507810 OS=Ricinus communis (Castor bean) PE=4 SV=1	K	Transcription	PREDICTED: BTB/POZ and TAZ domain-containing protein 1-like [Cucumis sativus]
Chr1:3571139|3571740	0	0	0	0	0	0	21	0	1.75602	0	0	0	exon	328	3571139	3571740	Csa1G033230	[A]	RNA processing and modification	Molecular Function: zinc ion binding (GO:0008270);;	--	[A]	RNA processing and modification	Protein of unknown function (DUF3675);; RING-variant domain	Putative uncharacterized protein GN=VIT_17s0000g06230 OS=Vitis vinifera (Grape) PE=4 SV=1	A	RNA processing and modification	PREDICTED: uncharacterized protein LOC101217964 [Cucumis sativus]
Chr1:3572454|3573663	0	0	0	0	0	0	0	32	2.67584	0	0	0	intergenic_region	1210	3572454	3573663	n/a	No_host_gene_anno
Chr1:3763931|3764657	4	0	0.241718	0	0	0	0	11	0.919819	0	0	0	exon	397	3763931	3764657	Csa1G039090	--	--	Biological Process: microtubule cytoskeleton organization (GO:0000226);; Biological Process: cytokinesis by cell plate formation (GO:0000911);; Cellular Component: nucleus (GO:0005634);; Cellular Component: cytosol (GO:0005829);; Biological Process: positive regulation of cell proliferation (GO:0008284);; Biological Process: negative regulation of flower development (GO:0009910);; Biological Proc…	K15177|0|csv:101229895|uncharacterized LOC101229895; K15177 RNA polymerase-associated protein LEO1 (A)	[S]	Function unknown	Leo1-like protein	Putative uncharacterized protein GN=VIT_17s0000g07160 OS=Vitis vinifera (Grape) PE=4 SV=1	S	Function unknown	PREDICTED: uncharacterized protein LOC101221752 [Cucumis sativus]
Chr1:3820390|3821143	0	2	0.120859	0	0	0	0	0	0	0	0	0	exon	395	3820390	3821143	Csa1G039160	[C]	Energy production and conversion	Cellular Component: cell wall (GO:0005618);; Cellular Component: nucleolus (GO:0005730);; Cellular Component: mitochondrial proton-transporting ATP synthase, catalytic core (GO:0005754);; Biological Process: ubiquitin-dependent protein catabolic process (GO:0006511);; Molecular Function: zinc ion binding (GO:0008270);; Cellular Component: chloroplast (GO:0009507);; Biological Process: photorespir…	K02136|0|csv:101222697|ATP synthase subunit gamma, mitochondrial-like; K02136 F-type H+-transporting ATPase subunit gamma (A)	[C]	Energy production and conversion	ATP synthase	Uncharacterized protein GN=PRUPE_ppa008674mg OS=Prunus persica (Peach) PE=4 SV=1	C	Energy production and conversion	PREDICTED: ATP synthase subunit gamma, mitochondrial-like [Cucumis sativus]
Chr1:3842081|3843436	0	0	0	0	0	0	17	0	1.42154	0	0	0	exon	441	3842081	3843436	Csa1G039220	[C]	Energy production and conversion	Cellular Component: vacuole (GO:0005773);; Cellular Component: plasma membrane (GO:0005886);; Biological Process: glycerol metabolic process (GO:0006071);; Biological Process: lipid metabolic process (GO:0006629);; Molecular Function: glycerophosphodiester phosphodiesterase activity (GO:0008889);; Molecular Function: glycerophosphocholine phosphodiesterase activity (GO:0047389);;	K01126|0|csv:101222932|glycerophosphoryl diester phosphodiesterase-like; K01126 glycerophosphoryl diester phosphodiesterase [EC:3.1.4.46] (A)	[C]	Energy production and conversion	Glycerophosphoryl diester phosphodiesterase family	Uncharacterized protein GN=PRUPE_ppa006823mg OS=Prunus persica (Peach) PE=4 SV=1	C	Energy production and conversion	PREDICTED: glycerophosphoryl diester phosphodiesterase-like [Cucumis sativus]
Chr1:3844773|3846845	0	0	0	0	0	0	0	17	1.42154	0	0	0	intergenic_region	2073	3844773	3846845	n/a	No_host_gene_anno
Chr1:3846691|3848137	0	0	0	0	0	0	88	0	7.35855	0	27	2.52777	exon	748	3846691	3848137	Csa1G039230	--	--	Biological Process: response to oxygen-containing compound (GO:1901700);;	--	--	--	Protein of unknown function (DUF1675)	Putative uncharacterized protein GN=VIT_01s0011g00410 OS=Vitis vinifera (Grape) PE=4 SV=1	S	Function unknown	PREDICTED: ninja-family protein AFP2-like [Cucumis sativus]
Chr1:3971691|3972365	0	0	0	0	0	0	0	11	0.919819	0	0	0	exon	573	3971691	3972365	Csa1G039950	--	--	Molecular Function: protein binding (GO:0005515);; Biological Process: response to water deprivation (GO:0009414);; Biological Process: stomatal complex patterning (GO:0010375);; Biological Process: plasmodesmata-mediated intercellular transport (GO:0010497);; Cellular Component: microtubule cytoskeleton (GO:0015630);; Biological Process: cortical microtubule organization (GO:0043622);; Biologica…	--	--	--	--	Putative uncharacterized protein GN=RCOM_1467490 OS=Ricinus communis (Castor bean) PE=4 SV=1	S	Function unknown	PREDICTED: uncharacterized protein LOC101224915 [Cucumis sativus]
Chr1:3985740|3987425	0	0	0	0	0	0	0	0	0	0	13	1.21708	exon	600	3985740	3987425	Csa1G039980	--	--	Molecular Function: binding (GO:0005488);; Biological Process: multicellular organismal development (GO:0007275);;	--	--	--	Helix-loop-helix DNA-binding domain	Putative uncharacterized protein GN=VIT_17s0000g04790 OS=Vitis vinifera (Grape) PE=2 SV=1	K	Transcription	PREDICTED: transcription factor BIM1-like [Cucumis sativus]
Chr1:4030930|4032626	0	0	0	0	8	0.498183	0	15	1.2543	80	0	7.4897	exon	1009	4030930	4032626	Csa1G041560	--	--	Biological Process: maltose metabolic process (GO:0000023);; Cellular Component: mitochondrion (GO:0005739);; Biological Process: pentose-phosphate shunt (GO:0006098);; Biological Process: rRNA processing (GO:0006364);; Biological Process: unsaturated fatty acid biosynthetic process (GO:0006636);; Cellular Component: chloroplast thylakoid membrane (GO:0009535);; Biological Process: response to bl…	--	--	--	--	Extracellular calcium sensing receptor GN=CAS OS=Castanopsis chinensis (Chinese evergreen chinquapin) PE=2 SV=1	R	General function prediction only	PREDICTED: calcium sensing receptor, chloroplastic-like [Cucumis sativus]
Chr1:4070769|4071296	0	0	0	0	0	0	15	23	3.17756	0	0	0	exon	372	4070769	4071296	Csa1G042100	[LKJ]	--	Molecular Function: RNA binding (GO:0003723);; Molecular Function: ATP binding (GO:0005524);; Cellular Component: nucleolus (GO:0005730);; Molecular Function: ATP-dependent helicase activity (GO:0008026);;	K13179|0|csv:101209673|DEAD-box ATP-dependent RNA helicase 27-like; K13179 ATP-dependent RNA helicase DDX18/HAS1 [EC:3.6.4.13] (A)	[A]	RNA processing and modification	DEAD/DEAH box helicase;; Domain of unknown function (DUF4217);; Helicase conserved C-terminal domain;; Type III restriction enzyme, res subunit	Putative uncharacterized protein GN=VIT_17s0000g04310 OS=Vitis vinifera (Grape) PE=3 SV=1	A	RNA processing and modification	PREDICTED: DEAD-box ATP-dependent RNA helicase 27-like [Cucumis sativus]
Chr1:4070769|4073511	0	5	0.302147	0	0	0	0	0	0	0	0	0	exon	1014	4070769	4073511	Csa1G042100	[LKJ]	--	Molecular Function: RNA binding (GO:0003723);; Molecular Function: ATP binding (GO:0005524);; Cellular Component: nucleolus (GO:0005730);; Molecular Function: ATP-dependent helicase activity (GO:0008026);;	K13179|0|csv:101209673|DEAD-box ATP-dependent RNA helicase 27-like; K13179 ATP-dependent RNA helicase DDX18/HAS1 [EC:3.6.4.13] (A)	[A]	RNA processing and modification	DEAD/DEAH box helicase;; Domain of unknown function (DUF4217);; Helicase conserved C-terminal domain;; Type III restriction enzyme, res subunit	Putative uncharacterized protein GN=VIT_17s0000g04310 OS=Vitis vinifera (Grape) PE=3 SV=1	A	RNA processing and modification	PREDICTED: DEAD-box ATP-dependent RNA helicase 27-like [Cucumis sativus]
Chr1:4106812|4111876	8	0	0.483436	0	0	0	0	0	0	0	0	0	exon	1020	4106812	4111876	Csa1G042170	--	--	Cellular Component: nucleus (GO:0005634);; Molecular Function: metallopeptidase activity (GO:0008237);; Molecular Function: zinc ion binding (GO:0008270);; Cellular Component: plasmodesma (GO:0009506);; Biological Process: gravitropism (GO:0009630);;	K03128|0|csv:101210662|transcription initiation factor TFIID subunit 2-like; K03128 transcription initiation factor TFIID subunit 2 (A)	[K]	Transcription	Peptidase family M1	Uncharacterized protein OS=Glycine max (Soybean) PE=4 SV=1	K	Transcription	PREDICTED: transcription initiation factor TFIID subunit 2-like [Cucumis sativus]
Chr1:4179740|4181111	0	0	0	0	7	0.43591	0	0	0	0	0	0	exon	283	4179740	4181111	Csa1G042240	[R]	General function prediction only	Biological Process: microtubule cytoskeleton organization (GO:0000226);; Cellular Component: nucleus (GO:0005634);; Biological Process: multidimensional cell growth (GO:0009825);; Biological Process: guard cell differentiation (GO:0010052);; Biological Process: guard mother cell cytokinesis (GO:0010235);; Molecular Function: myosin heavy chain kinase activity (GO:0016905);; Cellular Component: Cu…	--	[T]	Signal transduction mechanisms	DENN (AEX-3) domain;; WD domain, G-beta repeat;; dDENN domain;; uDENN domain	Putative uncharacterized protein GN=VIT_17s0000g03950 OS=Vitis vinifera (Grape) PE=2 SV=1	T	Signal transduction mechanisms	PREDICTED: uncharacterized protein LOC101212131 [Cucumis sativus]
Chr1:4181419|4182071	0	0	0	0	0	0	0	6	0.501719	0	0	0	exon	432	4181419	4182071	Csa1G042240	[R]	General function prediction only	Biological Process: microtubule cytoskeleton organization (GO:0000226);; Cellular Component: nucleus (GO:0005634);; Biological Process: multidimensional cell growth (GO:0009825);; Biological Process: guard cell differentiation (GO:0010052);; Biological Process: guard mother cell cytokinesis (GO:0010235);; Molecular Function: myosin heavy chain kinase activity (GO:0016905);; Cellular Component: Cu…	--	[T]	Signal transduction mechanisms	DENN (AEX-3) domain;; WD domain, G-beta repeat;; dDENN domain;; uDENN domain	Putative uncharacterized protein GN=VIT_17s0000g03950 OS=Vitis vinifera (Grape) PE=2 SV=1	T	Signal transduction mechanisms	PREDICTED: uncharacterized protein LOC101212131 [Cucumis sativus]
Chr1:4191838|4194128	0	0	0	0	0	0	51	9	5.01719	61	32	8.70677	exon	931	4191838	4194128	Csa1G042250	--	--	Biological Process: N-terminal protein myristoylation (GO:0006499);; Molecular Function: peptidase activity (GO:0008233);;	--	[O]	Posttranslational modification, protein turnover, chaperones	Xylanase inhibitor N-terminal;; Eukaryotic aspartyl protease;; Xylanase inhibitor C-terminal	Putative uncharacterized protein GN=RCOM_1617370 OS=Ricinus communis (Castor bean) PE=4 SV=1	O	Posttranslational modification, protein turnover, chaperones	PREDICTED: aspartic proteinase Asp1-like [Cucumis sativus]
Chr1:4273945|4274422	0	0	0	0	0	0	0	38	3.17756	0	0	0	exon	283	4273945	4274422	Csa1G042360	--	--	Molecular Function: structural constituent of ribosome (GO:0003735);; Cellular Component: cell wall (GO:0005618);; Cellular Component: nucleolus (GO:0005730);; Cellular Component: plasma membrane (GO:0005886);; Biological Process: translation (GO:0006412);; Cellular Component: chloroplast (GO:0009507);; Cellular Component: cytosolic ribosome (GO:0022626);;	K02993|3.69794e-135|csv:101214225|40S ribosomal protein S7-like; K02993 small subunit ribosomal protein S7e (A)	[J]	Translation, ribosomal structure and biogenesis	Ribosomal protein S7e	40S ribosomal protein S7, putative GN=RCOM_1198120 OS=Ricinus communis (Castor bean) PE=4 SV=1	J	Translation, ribosomal structure and biogenesis	PREDICTED: 40S ribosomal protein S7-like [Cucumis sativus]
Chr1:4273945|4274993	0	0	0	0	0	0	0	20	1.6724	0	0	0	exon	466	4273945	4274993	Csa1G042360	--	--	Molecular Function: structural constituent of ribosome (GO:0003735);; Cellular Component: cell wall (GO:0005618);; Cellular Component: nucleolus (GO:0005730);; Cellular Component: plasma membrane (GO:0005886);; Biological Process: translation (GO:0006412);; Cellular Component: chloroplast (GO:0009507);; Cellular Component: cytosolic ribosome (GO:0022626);;	K02993|3.69794e-135|csv:101214225|40S ribosomal protein S7-like; K02993 small subunit ribosomal protein S7e (A)	[J]	Translation, ribosomal structure and biogenesis	Ribosomal protein S7e	40S ribosomal protein S7, putative GN=RCOM_1198120 OS=Ricinus communis (Castor bean) PE=4 SV=1	J	Translation, ribosomal structure and biogenesis	PREDICTED: 40S ribosomal protein S7-like [Cucumis sativus]
Chr1:4412144|4415198	0	0	0	0	0	0	0	0	0	36	53	8.33229	intergenic_region	3055	4412144	4415198	n/a	No_host_gene_anno
Chr1:4480168|4481669	0	0	0	0	9	0.560455	0	0	0	0	0	0	exon	446	4480168	4481669	Csa1G042750	[S]	Function unknown	Cellular Component: vacuole (GO:0005773);; Cellular Component: plasma membrane (GO:0005886);; Biological Process: lipid metabolic process (GO:0006629);; Cellular Component: integral component of membrane (GO:0016021);; Cellular Component: cytoplasmic membrane-bounded vesicle (GO:0016023);; Molecular Function: oxidoreductase activity, acting on the CH-CH group of donors (GO:0016627);;	--	[R]	General function prediction only	Protein of unknown function (DUF1295);; 3-oxo-5-alpha-steroid 4-dehydrogenase	Putative uncharacterized protein GN=VIT_17s0000g02520 OS=Vitis vinifera (Grape) PE=4 SV=1	I	Lipid transport and metabolism	PREDICTED: uncharacterized protein LOC101219154 [Cucumis sativus]
Chr1:4546086|4547149	0	0	0	0	0	0	23	0	1.92326	0	0	0	exon	300	4546086	4547149	Csa1G042860	--	--	Cellular Component: nucleus (GO:0005634);; Biological Process: intracellular protein transport (GO:0006886);; Biological Process: vacuolar transport (GO:0007034);; Cellular Component: retromer complex (GO:0030904);; Biological Process: retrograde transport, endosome to Golgi (GO:0042147);; Biological Process: photoperiodism, flowering (GO:0048573);;	--	[R]	General function prediction only	Vacuolar protein sorting-associated protein 26;; Arrestin (or S-antigen), N-terminal domain	Predicted protein GN=POPTRDRAFT_733107 OS=Populus trichocarpa (Western balsam poplar) PE=4 SV=1	R	General function prediction only	PREDICTED: Down syndrome critical region protein 3-like [Cucumis sativus]
Chr1:4675587|4678118	0	0	0	0	0	0	0	36	3.01032	0	0	0	exon	454	4675587	4678118	Csa1G043030	--	--	Cellular Component: chloroplast (GO:0009507);;	--	--	--	--	Putative uncharacterized protein GN=VIT_17s0000g00930 OS=Vitis vinifera (Grape) PE=4 SV=1	S	Function unknown	PREDICTED: uncharacterized protein LOC101204111 [Cucumis sativus]
Chr1:4698194|4698583	0	0	0	0	0	0	0	19	1.58878	0	0	0	exon	192	4698194	4698583	Csa1G043050	--	--	Biological Process: nuclear-transcribed mRNA catabolic process (GO:0000956);; Cellular Component: nucleus (GO:0005634);; Biological Process: regulation of mitotic cell cycle (GO:0007346);; Biological Process: vernalization response (GO:0010048);;	--	--	--	NRDE-2, necessary for RNA interference	Uncharacterized protein GN=PRUPE_ppa000464mg OS=Prunus persica (Peach) PE=4 SV=1	S	Function unknown	PREDICTED: UPF0614 protein C14orf102-like [Cucumis sativus]
Chr1:4761246|4762330	13	0	0.785583	0	8	0.498183	0	0	0	0	0	0	exon	307	4761246	4762330	Csa1G043150	[R]	General function prediction only	Cellular Component: cytoplasm (GO:0005737);; Molecular Function: oxidoreductase activity (GO:0016491);; Biological Process: oxidation-reduction process (GO:0055114);;	--	[R]	General function prediction only	Aldo/keto reductase family	Predicted protein GN=POPTRDRAFT_796610 OS=Populus trichocarpa (Western balsam poplar) PE=4 SV=1	R	General function prediction only	PREDICTED: aldo-keto reductase family 4 member C9-like, partial [Cucumis sativus]
Chr1:4836004|4837948	0	0	0	0	0	0	30	0	2.5086	0	0	0	exon	877	4836004	4837948	Csa1G043280	[TD]	--	Molecular Function: protein serine/threonine kinase activity (GO:0004674);; Molecular Function: ATP binding (GO:0005524);; Cellular Component: cytoplasm (GO:0005737);; Biological Process: protein phosphorylation (GO:0006468);; Biological Process: phosphorylation (GO:0016310);;	K07178|0|csv:101208620|serine/threonine-protein kinase RIO1-like; K07178 RIO kinase 1 [EC:2.7.11.1] (A)	[TD]	--	RIO1 family;; Phosphotransferase enzyme family	Putative uncharacterized protein GN=VIT_17s0000g01390 OS=Vitis vinifera (Grape) PE=4 SV=1	T	Signal transduction mechanisms	PREDICTED: serine/threonine-protein kinase RIO1-like [Cucumis sativus]
Chr1:5312581|5315092	4	0	0.241718	0	0	0	0	0	0	0	0	0	intergenic_region	2512	5312581	5315092	n/a	No_host_gene_anno
Chr1:5318647|5320757	0	0	0	0	0	0	0	0	0	0	13	1.21708	intergenic_region	2111	5318647	5320757	n/a	No_host_gene_anno
Chr1:5339164|5343411	0	0	0	0	0	0	20	0	1.6724	0	0	0	exon	2055	5339164	5343411	Csa1G046110	--	--	Molecular Function: inorganic anion exchanger activity (GO:0005452);; Biological Process: anion transport (GO:0006820);; Cellular Component: integral component of membrane (GO:0016021);;	--	[P]	Inorganic ion transport and metabolism	HCO3- transporter family	Uncharacterized protein GN=PRUPE_ppa002100mg OS=Prunus persica (Peach) PE=4 SV=1	P	Inorganic ion transport and metabolism	PREDICTED: probable boron transporter 2-like [Cucumis sativus]
Chr1:5341639|5341958	0	0	0	0	0	0	0	15	1.2543	0	0	0	exon	320	5341639	5341958	Csa1G046110	--	--	Molecular Function: inorganic anion exchanger activity (GO:0005452);; Biological Process: anion transport (GO:0006820);; Cellular Component: integral component of membrane (GO:0016021);;	--	[P]	Inorganic ion transport and metabolism	HCO3- transporter family	Uncharacterized protein GN=PRUPE_ppa002100mg OS=Prunus persica (Peach) PE=4 SV=1	P	Inorganic ion transport and metabolism	PREDICTED: probable boron transporter 2-like [Cucumis sativus]
Chr1:5366088|5366620	0	0	0	0	0	0	13	0	1.08706	0	0	0	exon	334	5366088	5366620	Csa1G046150	--	--	Cellular Component: cytoplasm (GO:0005737);; Cellular Component: membrane (GO:0016020);; Cellular Component: integral component of membrane (GO:0016021);;	--	[S]	Function unknown	Tim17/Tim22/Tim23/Pmp24 family	Putative uncharacterized protein GN=RCOM_1510380 OS=Ricinus communis (Castor bean) PE=4 SV=1	S	Function unknown	PREDICTED: uncharacterized protein LOC101204093 [Cucumis sativus]
Chr1:5497709|5499248	0	0	0	0	0	0	0	0	0	39	0	3.65123	exon	526	5497709	5499248	Csa1G046890	[O]	Posttranslational modification, protein turnover, chaperones	Molecular Function: ATP binding (GO:0005524);; Cellular Component: plasma membrane (GO:0005886);; Biological Process: glucose metabolic process (GO:0006006);; Biological Process: ATP catabolic process (GO:0006200);; Molecular Function: microtubule-severing ATPase activity (GO:0008568);; Molecular Function: isomerase activity (GO:0016853);; Biological Process: response to stimulus (GO:0050896);; B…	--	[O]	Posttranslational modification, protein turnover, chaperones	ATPase family associated with various cellular activities (AAA);; AAA domain;; AAA domain;; AAA ATPase domain;; AAA domain;; Archaeal ATPase;; NACHT domain;; AAA domain (Cdc48 subfamily);; KAP family P-loop domain	Predicted protein GN=POPTRDRAFT_728506 OS=Populus trichocarpa (Western balsam poplar) PE=2 SV=1	O	Posttranslational modification, protein turnover, chaperones	PREDICTED: pachytene checkpoint protein 2 homolog [Cucumis sativus]
Chr1:5604117|5604829	0	0	0	0	0	0	10	0	0.836199	0	0	0	exon	894	5604117	5604829	Csa1G048950	[RTKL]	--	Biological Process: maltose metabolic process (GO:0000023);; Molecular Function: ferrochelatase activity (GO:0004325);; Molecular Function: protein serine/threonine kinase activity (GO:0004674);; Molecular Function: protein serine/threonine/tyrosine kinase activity (GO:0004712);; Molecular Function: protein binding (GO:0005515);; Molecular Function: ATP binding (GO:0005524);; Cellular Component: …	K08287|0|csv:101228333|serine/threonine-protein kinase AFC2-like; K08287 dual-specificity kinase [EC:2.7.12.1] (A)	[T]	Signal transduction mechanisms	Protein kinase domain;; Protein tyrosine kinase	Putative uncharacterized protein GN=VIT_17s0000g09500 OS=Vitis vinifera (Grape) PE=2 SV=1	T	Signal transduction mechanisms	PREDICTED: serine/threonine-protein kinase AFC2-like [Cucumis sativus]
Chr1:5753317|5755836	0	9	0.543865	9	12	1.30773	140	87	18.9817	82	22	9.73661	exon	626	5753317	5755836	Csa1G050140	--	--	Cellular Component: nucleus (GO:0005634);; Biological Process: embryo development ending in seed dormancy (GO:0009793);;	K11137|0|csv:101210804|telomere length regulation protein TEL2 homolog; K11137 telomere length regulation protein (A)	[S]	Function unknown	Telomere length regulation protein	Putative uncharacterized protein OS=Cucumis melo subsp. melo PE=4 SV=1	S	Function unknown	PREDICTED: telomere length regulation protein TEL2 homolog [Cucumis sativus]
Chr1:5810124|5810628	6	0	0.362577	0	0	0	0	0	0	0	0	0	exon	317	5810124	5810628	Csa1G050250	[G]	Carbohydrate transport and metabolism	Molecular Function: glyceraldehyde-3-phosphate dehydrogenase (NAD+) (phosphorylating) activity (GO:0004365);; Cellular Component: cytoplasm (GO:0005737);; Biological Process: glucose metabolic process (GO:0006006);; Biological Process: glycolytic process (GO:0006096);; Molecular Function: NADP binding (GO:0050661);; Molecular Function: NAD binding (GO:0051287);; Biological Process: oxidation-redu…	K00134|0|csv:101226669|glyceraldehyde-3-phosphate dehydrogenase, cytosolic-like; K00134 glyceraldehyde 3-phosphate dehydrogenase [EC:1.2.1.12] (A)	[G]	Carbohydrate transport and metabolism	Glyceraldehyde 3-phosphate dehydrogenase, C-terminal domain;; Glyceraldehyde 3-phosphate dehydrogenase, NAD binding domain	Glyceraldehyde-3-phosphate dehydrogenase OS=Cucumis melo subsp. melo PE=3 SV=1	G	Carbohydrate transport and metabolism	PREDICTED: glyceraldehyde-3-phosphate dehydrogenase, cytosolic-like [Cucumis sativus]
Chr1:5908564|5911782	0	0	0	0	0	0	0	11	0.919819	0	0	0	exon	1101	5908564	5911782	Csa1G050430	[O]	Posttranslational modification, protein turnover, chaperones	Molecular Function: ATP binding (GO:0005524);; Molecular Function: microtubule-severing ATPase activity (GO:0008568);;	--	[O]	Posttranslational modification, protein turnover, chaperones	ATPase family associated with various cellular activities (AAA);; FHA domain;; Holliday junction DNA helicase ruvB N-terminus	ATP binding protein, putative GN=RCOM_1506560 OS=Ricinus communis (Castor bean) PE=4 SV=1	O	Posttranslational modification, protein turnover, chaperones	PREDICTED: uncharacterized protein LOC101214766 [Cucumis sativus]
Chr1:5910841|5913452	0	0	0	0	6	0.373637	0	0	0	0	0	0	exon	929	5910841	5913452	Csa1G050430	[O]	Posttranslational modification, protein turnover, chaperones	Molecular Function: ATP binding (GO:0005524);; Molecular Function: microtubule-severing ATPase activity (GO:0008568);;	--	[O]	Posttranslational modification, protein turnover, chaperones	ATPase family associated with various cellular activities (AAA);; FHA domain;; Holliday junction DNA helicase ruvB N-terminus	ATP binding protein, putative GN=RCOM_1506560 OS=Ricinus communis (Castor bean) PE=4 SV=1	O	Posttranslational modification, protein turnover, chaperones	PREDICTED: uncharacterized protein LOC101214766 [Cucumis sativus]
Chr1:5919961|5920425	0	0	0	0	0	0	0	20	1.6724	0	0	0	exon	327	5919961	5920425	Csa1G050430	[O]	Posttranslational modification, protein turnover, chaperones	Molecular Function: ATP binding (GO:0005524);; Molecular Function: microtubule-severing ATPase activity (GO:0008568);;	--	[O]	Posttranslational modification, protein turnover, chaperones	ATPase family associated with various cellular activities (AAA);; FHA domain;; Holliday junction DNA helicase ruvB N-terminus	ATP binding protein, putative GN=RCOM_1506560 OS=Ricinus communis (Castor bean) PE=4 SV=1	O	Posttranslational modification, protein turnover, chaperones	PREDICTED: uncharacterized protein LOC101214766 [Cucumis sativus]
Chr1:6012717|6014130	0	0	0	0	0	0	12	0	1.00344	0	0	0	exon	315	6012717	6014130	Csa1G051600	[H]	Coenzyme transport and metabolism	Molecular Function: protein binding (GO:0005515);; Cellular Component: nucleus (GO:0005634);; Biological Process: protein sumoylation (GO:0016925);; Molecular Function: SUMO activating enzyme activity (GO:0019948);;	K10684|0|csv:101205865|SUMO-activating enzyme subunit 1A-like; K10684 ubiquitin-like 1-activating enzyme E1 A [EC:6.3.2.19] (A)	[O]	Posttranslational modification, protein turnover, chaperones	ThiF family	Putative uncharacterized protein GN=VIT_17s0000g01270 OS=Vitis vinifera (Grape) PE=4 SV=1	O	Posttranslational modification, protein turnover, chaperones	PREDICTED: SUMO-activating enzyme subunit 1A-like [Cucumis sativus]
Chr1:6280753|6284136	0	0	0	0	0	0	40	0	3.3448	0	0	0	exon	1255	6280753	6284136	Csa1G057010	[F]	Nucleotide transport and metabolism	Molecular Function: IMP cyclohydrolase activity (GO:0003937);; Molecular Function: phosphoribosylaminoimidazolecarboxamide formyltransferase activity (GO:0004643);; Biological Process: purine nucleotide biosynthetic process (GO:0006164);; Biological Process: pyrimidine ribonucleotide biosynthetic process (GO:0009220);; Biological Process: response to cold (GO:0009409);; Cellular Component: chloro…	K00602|0|csv:101223563|bifunctional purine biosynthesis protein PurH-like; K00602 phosphoribosylaminoimidazolecarboxamide formyltransferase / IMP cyclohydrolase [EC:2.1.2.3 3.5.4.10] (A)	[F]	Nucleotide transport and metabolism	AICARFT/IMPCHase bienzyme;; MGS-like domain	Bifunctional purine biosynthesis protein, putative GN=RCOM_0503930 OS=Ricinus communis (Castor bean) PE=3 SV=1	F	Nucleotide transport and metabolism	PREDICTED: bifunctional purine biosynthesis protein PurH-like [Cucumis sativus]
Chr1:6374785|6375273	0	0	0	0	0	0	0	0	0	0	15	1.40432	exon	489	6374785	6375273	Csa1G058110	--	--	--	--	[R]	General function prediction only	Domain of unknown function;; Ankyrin repeats (3 copies);; Ankyrin repeats (many copies);; Ankyrin repeat;; Ankyrin repeats (many copies);; Ankyrin repeat	Uncharacterized protein GN=Bra027577 OS=Brassica rapa subsp. pekinensis (Chinese cabbage) PE=4 SV=1	S	Function unknown	PREDICTED: ankyrin repeat-containing protein At3g12360-like [Cucumis sativus]
Chr1:6613477|6615038	0	0	0	0	0	0	20	0	1.6724	0	0	0	exon	457	6613477	6615038	Csa1G062880	[E]	Amino acid transport and metabolism	Molecular Function: lactoylglutathione lyase activity (GO:0004462);; Cellular Component: vacuole (GO:0005773);; Cellular Component: peroxisome (GO:0005777);; Cellular Component: cytosol (GO:0005829);; Cellular Component: plasma membrane (GO:0005886);; Biological Process: gluconeogenesis (GO:0006094);; Biological Process: glycolytic process (GO:0006096);; Biological Process: response to salt stres…	K01759|0|csv:101208120|putative lactoylglutathione lyase-like; K01759 lactoylglutathione lyase [EC:4.4.1.5] (A)	[G]	Carbohydrate transport and metabolism	Glyoxalase/Bleomycin resistance protein/Dioxygenase superfamily;; Glyoxalase-like domain;; Glyoxalase/Bleomycin resistance protein/Dioxygenase superfamily	Lactoylglutathione lyase OS=Cucumis melo subsp. melo PE=4 SV=1	G	Carbohydrate transport and metabolism	PREDICTED: putative lactoylglutathione lyase-like [Cucumis sativus]
Chr1:6638456|6639076	0	0	0	2	0	0.124546	0	0	0	0	0	0	exon	447	6638456	6639076	Csa1G062920	[G]	Carbohydrate transport and metabolism	Molecular Function: starch synthase activity (GO:0009011);; Cellular Component: amyloplast (GO:0009501);; Cellular Component: chloroplast (GO:0009507);; Biological Process: starch biosynthetic process (GO:0019252);; Molecular Function: starch binding (GO:2001070);;	--	--	--	Carbohydrate binding domain (family 25);; Starch synthase catalytic domain;; Glycosyl transferase 4-like domain;; Glycosyl transferases group 1	Starch synthase OS=Cucumis melo subsp. melo PE=3 SV=1	M	Cell wall/membrane/envelope biogenesis	PREDICTED: soluble starch synthase 3, chloroplastic/amyloplastic-like [Cucumis sativus]
Chr1:6638456|6640180	0	4	0.241718	0	0	0	0	0	0	0	0	0	exon	662	6638456	6640180	Csa1G062920	[G]	Carbohydrate transport and metabolism	Molecular Function: starch synthase activity (GO:0009011);; Cellular Component: amyloplast (GO:0009501);; Cellular Component: chloroplast (GO:0009507);; Biological Process: starch biosynthetic process (GO:0019252);; Molecular Function: starch binding (GO:2001070);;	--	--	--	Carbohydrate binding domain (family 25);; Starch synthase catalytic domain;; Glycosyl transferase 4-like domain;; Glycosyl transferases group 1	Starch synthase OS=Cucumis melo subsp. melo PE=3 SV=1	M	Cell wall/membrane/envelope biogenesis	PREDICTED: soluble starch synthase 3, chloroplastic/amyloplastic-like [Cucumis sativus]
Chr1:6706698|6707438	0	0	0	0	0	0	0	28	2.34136	28	44	6.74073	intergenic_region	741	6706698	6707438	n/a	No_host_gene_anno
Chr1:6726344|6727649	0	0	0	3	0	0.186818	0	0	0	0	0	0	exon	309	6726344	6727649	Csa1G063580	--	--	Cellular Component: vacuolar membrane (GO:0005774);; Cellular Component: plasma membrane (GO:0005886);; Biological Process: autophagy (GO:0006914);; Biological Process: viral replication complex formation and maintenance (GO:0046786);;	--	--	--	Protein of unknown function (DUF1084)	Uncharacterized protein GN=PRUPE_ppa009482mg OS=Prunus persica (Peach) PE=4 SV=1	S	Function unknown	PREDICTED: uncharacterized protein LOC101212327 [Cucumis sativus]
Chr1:6816078|6817887	0	0	0	0	0	0	0	19	1.58878	0	0	0	exon	432	6816078	6817887	Csa1G064710	[O]	Posttranslational modification, protein turnover, chaperones	Cellular Component: endoplasmic reticulum (GO:0005783);; Biological Process: protein folding (GO:0006457);; Cellular Component: membrane (GO:0016020);; Biological Process: endoplasmic reticulum unfolded protein response (GO:0030968);; Molecular Function: heat shock protein binding (GO:0031072);; Molecular Function: unfolded protein binding (GO:0051082);;	--	[O]	Posttranslational modification, protein turnover, chaperones	DnaJ domain	Uncharacterized protein GN=PRUPE_ppa009237mg OS=Prunus persica (Peach) PE=4 SV=1	O	Posttranslational modification, protein turnover, chaperones	PREDICTED: dnaJ homolog subfamily C member 25-like [Cucumis sativus]
Chr1:6885876|6886673	0	0	0	0	0	0	0	0	0	36	0	3.37036	exon	480	6885876	6886673	Csa1G064870	[RTKL]	--	Molecular Function: kinase activity (GO:0016301);;	--	--	--	Salt stress response/antifungal;; Protein kinase domain;; Protein tyrosine kinase	Cysteine-rich receptor-like protein kinase (Fragment) GN=MTR_116s0032 OS=Medicago truncatula (Barrel medic) PE=3 SV=1	T	Signal transduction mechanisms	PREDICTED: cysteine-rich receptor-like protein kinase 29-like [Cucumis sativus]
Chr1:6901441|6903151	0	0	0	0	0	0	0	35	2.9267	0	0	0	intergenic_region	1711	6901441	6903151	n/a	No_host_gene_anno
Chr1:7211965|7212285	12	0	0.725154	0	0	0	0	0	0	5	0	0.468106	exon	321	7211965	7212285	Csa1G071830	[R]	General function prediction only	Cellular Component: nucleus (GO:0005634);; Cellular Component: cytoplasm (GO:0005737);; Molecular Function: phosphatidylethanolamine binding (GO:0008429);; Biological Process: response to abscisic acid (GO:0009737);; Biological Process: positive regulation of seed germination (GO:0010030);; Biological Process: response to chemical (GO:0042221);; Biological Process: response to arsenic-containing …	--	[R]	General function prediction only	Phosphatidylethanolamine-binding protein	MFT1 GN=MFT1 OS=Gossypium barbadense (Sea-island cotton) PE=2 SV=1	R	General function prediction only	PREDICTED: protein MOTHER of FT and TF 1-like [Cucumis sativus]
Chr1:7259199|7260128	0	0	0	0	0	0	0	0	0	32	0	2.99588	exon	576	7259199	7260128	Csa1G071890	[C]	Energy production and conversion	Molecular Function: calcium ion binding (GO:0005509);; Molecular Function: NADH dehydrogenase (ubiquinone) activity (GO:0008137);; Cellular Component: plastid (GO:0009536);; Molecular Function: disulfide oxidoreductase activity (GO:0015036);; Cellular Component: extrinsic component of mitochondrial inner membrane (GO:0031314);; Molecular Function: flavin adenine dinucleotide binding (GO:0050660);…	K17871|0|csv:101228770|NAD(P)H dehydrogenase B3, mitochondrial-like; K17871 NADH:ubiquinone reductase (non-electrogenic) [EC:1.6.5.9] (A)	[C]	Energy production and conversion	Pyridine nucleotide-disulphide oxidoreductase;; Pyridine nucleotide-disulphide oxidoreductase;; Pyridine nucleotide-disulphide oxidoreductase;; EF hand	Uncharacterized protein GN=PRUPE_ppa003286mg OS=Prunus persica (Peach) PE=4 SV=1	C	Energy production and conversion	PREDICTED: NAD(P)H dehydrogenase B3, mitochondrial-like [Cucumis sativus]
Chr1:7300124|7301121	0	0	0	0	0	0	0	21	1.75602	0	0	0	exon	712	7300124	7301121	Csa1G072440	--	--	Cellular Component: integral component of membrane (GO:0016021);;	--	[T]	Signal transduction mechanisms	Organic solute transporter Ostalpha	Putative uncharacterized protein GN=RCOM_1062980 OS=Ricinus communis (Castor bean) PE=4 SV=1	T	Signal transduction mechanisms	PREDICTED: transmembrane protein 184C-like [Cucumis sativus]
Chr1:7300602|7301121	0	0	0	0	0	0	0	0	0	0	28	2.62139	exon	421	7300602	7301121	Csa1G072440	--	--	Cellular Component: integral component of membrane (GO:0016021);;	--	[T]	Signal transduction mechanisms	Organic solute transporter Ostalpha	Putative uncharacterized protein GN=RCOM_1062980 OS=Ricinus communis (Castor bean) PE=4 SV=1	T	Signal transduction mechanisms	PREDICTED: transmembrane protein 184C-like [Cucumis sativus]
Chr1:7320840|7321348	0	0	0	0	0	0	0	0	0	33	0	3.0895	exon	305	7320840	7321348	Csa1G072470	--	--	Cellular Component: mitochondrion (GO:0005739);; Molecular Function: transferase activity, transferring glycosyl groups (GO:0016757);;	--	--	--	Protein of unknown function (DUF707)	Uncharacterized protein GN=PRUPE_ppa006425mg OS=Prunus persica (Peach) PE=4 SV=1	S	Function unknown	PREDICTED: uncharacterized protein LOC101230572 [Cucumis sativus]
Chr1:7492892|7494508	0	0	0	0	0	0	0	0	0	0	14	1.3107	exon	562	7492892	7494508	Csa1G073700	[RTKL]	--	Biological Process: response to molecule of bacterial origin (GO:0002237);; Molecular Function: protein serine/threonine kinase activity (GO:0004674);; Molecular Function: non-membrane spanning protein tyrosine kinase activity (GO:0004715);; Molecular Function: ATP binding (GO:0005524);; Biological Process: protein phosphorylation (GO:0006468);; Biological Process: detection of external stimulus …	--	[T]	Signal transduction mechanisms	Protein kinase domain;; Protein tyrosine kinase	Uncharacterized protein GN=PRUPE_ppa007355mg OS=Prunus persica (Peach) PE=4 SV=1	T	Signal transduction mechanisms	PREDICTED: probable leucine-rich repeat receptor-like serine/threonine-protein kinase At3g14840-like [Cucumis sativus]
Chr1:7509353|7510270	0	0	0	0	0	0	0	33	2.75946	78	22	9.36212	exon	555	7509353	7510270	Csa1G073710	--	--	Cellular Component: nucleus (GO:0005634);; Biological Process: regulation of transcription, DNA-templated (GO:0006355);; Biological Process: response to osmotic stress (GO:0006970);; Biological Process: cell adhesion (GO:0007155);; Cellular Component: plastid (GO:0009536);; Biological Process: cold acclimation (GO:0009631);; Biological Process: trichome morphogenesis (GO:0010090);; Biological Pro…	--	--	--	--	Putative uncharacterized protein GN=RCOM_0935900 OS=Ricinus communis (Castor bean) PE=4 SV=1	S	Function unknown	PREDICTED: mediator of RNA polymerase II transcription subunit 16-like [Cucumis sativus]
Chr1:7509893|7510270	0	0	0	0	0	0	0	18	1.50516	0	0	0	exon	378	7509893	7510270	Csa1G073710	--	--	Cellular Component: nucleus (GO:0005634);; Biological Process: regulation of transcription, DNA-templated (GO:0006355);; Biological Process: response to osmotic stress (GO:0006970);; Biological Process: cell adhesion (GO:0007155);; Cellular Component: plastid (GO:0009536);; Biological Process: cold acclimation (GO:0009631);; Biological Process: trichome morphogenesis (GO:0010090);; Biological Pro…	--	--	--	--	Putative uncharacterized protein GN=RCOM_0935900 OS=Ricinus communis (Castor bean) PE=4 SV=1	S	Function unknown	PREDICTED: mediator of RNA polymerase II transcription subunit 16-like [Cucumis sativus]
Chr1:7515515|7517526	0	0	0	0	0	0	0	0	0	29	0	2.71502	exon	537	7515515	7517526	Csa1G073730	--	--	Biological Process: fatty acid beta-oxidation (GO:0006635);; Cellular Component: chloroplast (GO:0009507);; Biological Process: protein import into peroxisome matrix (GO:0016558);;	--	[S]	Function unknown	Protein of unknown function (DUF974)	Putative uncharacterized protein GN=VIT_00s0586g00020 OS=Vitis vinifera (Grape) PE=4 SV=1	S	Function unknown	PREDICTED: UPF0533 protein C5orf44-like [Cucumis sativus]
Chr1:7533415|7534799	0	0	0	0	0	0	0	7	0.585339	0	0	0	exon	395	7533415	7534799	Csa1G073760	[F]	Nucleotide transport and metabolism	Biological Process: allantoin catabolic process (GO:0000256);; Molecular Function: allantoinase activity (GO:0004038);; Cellular Component: endoplasmic reticulum (GO:0005783);; Biological Process: cellular response to nitrogen starvation (GO:0006995);; Molecular Function: zinc ion binding (GO:0008270);; Biological Process: ureide catabolic process (GO:0010136);; Molecular Function: cobalt ion bin…	K01466|0|csv:101208006|allantoinase-like; K01466 allantoinase [EC:3.5.2.5] (A)	[F]	Nucleotide transport and metabolism	Amidohydrolase family;; Amidohydrolase;; Amidohydrolase;; Amidohydrolase family	Uncharacterized protein GN=PRUPE_ppa004531mg OS=Prunus persica (Peach) PE=4 SV=1	F	Nucleotide transport and metabolism	PREDICTED: allantoinase-like [Cucumis sativus]
Chr1:7533415|7538772	0	0	0	0	0	0	0	0	0	37	0	3.46398	exon	731	7533415	7538772	Csa1G073760	[F]	Nucleotide transport and metabolism	Biological Process: allantoin catabolic process (GO:0000256);; Molecular Function: allantoinase activity (GO:0004038);; Cellular Component: endoplasmic reticulum (GO:0005783);; Biological Process: cellular response to nitrogen starvation (GO:0006995);; Molecular Function: zinc ion binding (GO:0008270);; Biological Process: ureide catabolic process (GO:0010136);; Molecular Function: cobalt ion bin…	K01466|0|csv:101208006|allantoinase-like; K01466 allantoinase [EC:3.5.2.5] (A)	[F]	Nucleotide transport and metabolism	Amidohydrolase family;; Amidohydrolase;; Amidohydrolase;; Amidohydrolase family	Uncharacterized protein GN=PRUPE_ppa004531mg OS=Prunus persica (Peach) PE=4 SV=1	F	Nucleotide transport and metabolism	PREDICTED: allantoinase-like [Cucumis sativus]
Chr1:7716798|7721126	0	0	0	0	0	0	3	0	0.25086	0	0	0	exon	1908	7716798	7721126	Csa1G075020	--	--	Cellular Component: endosome (GO:0005768);; Cellular Component: Golgi apparatus (GO:0005794);; Cellular Component: trans-Golgi network (GO:0005802);; Cellular Component: plasma membrane (GO:0005886);; Biological Process: signal transduction (GO:0007165);; Molecular Function: kinase activity (GO:0016301);; Biological Process: phosphorylation (GO:0016310);;	--	[R]	General function prediction only	Carbohydrate-binding protein of the ER;; Di-glucose binding within endoplasmic reticulum;; Leucine Rich repeats (2 copies);; Leucine rich repeat;; Leucine Rich Repeat;; Leucine Rich repeat	Serine-threonine protein kinase, plant-type, putative GN=RCOM_1673790 OS=Ricinus communis (Castor bean) PE=4 SV=1	R	General function prediction only	PREDICTED: putative leucine-rich repeat receptor-like serine/threonine-protein kinase At2g14440-like isoform 1 [Cucumis sativus]
Chr1:7963596|7964995	0	0	0	0	0	0	0	0	0	36	0	3.37036	exon	845	7963596	7964995	Csa1G077740	[RTKL]	--	Molecular Function: protein serine/threonine kinase activity (GO:0004674);; Molecular Function: non-membrane spanning protein tyrosine kinase activity (GO:0004715);; Molecular Function: ATP binding (GO:0005524);; Cellular Component: nucleus (GO:0005634);; Cellular Component: plasma membrane (GO:0005886);; Biological Process: protein phosphorylation (GO:0006468);;	K04733|0|csv:101229566|probable serine/threonine-protein kinase RLCKVII-like; K04733 interleukin-1 receptor-associated kinase 4 [EC:2.7.11.1] (A)	[T]	Signal transduction mechanisms	Protein kinase domain;; Protein tyrosine kinase	Uncharacterized protein OS=Glycine max (Soybean) PE=3 SV=1	T	Signal transduction mechanisms	PREDICTED: probable serine/threonine-protein kinase RLCKVII-like [Cucumis sativus]
Chr1:7983222|7983763	9	0	0.543865	0	0	0	13	31	3.67928	0	21	1.96605	exon	359	7983222	7983763	Csa1G084260	[K]	Transcription	Biological Process: mitotic cell cycle (GO:0000278);; Molecular Function: DNA binding (GO:0003677);; Molecular Function: DNA-directed RNA polymerase activity (GO:0003899);; Cellular Component: nucleus (GO:0005634);; Biological Process: double-strand break repair (GO:0006302);; Biological Process: mitotic recombination (GO:0006312);; Biological Process: DNA-templated transcription, elongation (GO:…	K03018|0|csv:101214828|DNA-directed RNA polymerase III subunit rpc1-like; K03018 DNA-directed RNA polymerase III subunit RPC1 [EC:2.7.7.6] (A)	[K]	Transcription	RNA polymerase Rpb1, domain 2;; RNA polymerase Rpb1, domain 5;; RNA polymerase Rpb1, domain 1;; RNA polymerase Rpb1, domain 3;; RNA polymerase Rpb1, domain 4	DNA-directed RNA polymerase OS=Glycine max (Soybean) PE=3 SV=2	K	Transcription	PREDICTED: DNA-directed RNA polymerase III subunit rpc1-like [Cucumis sativus]
Chr1:7991922|8003654	5	0	0.302147	0	0	0	0	0	0	0	0	0	exon	1946	7991922	8003654	Csa1G084260	[K]	Transcription	Biological Process: mitotic cell cycle (GO:0000278);; Molecular Function: DNA binding (GO:0003677);; Molecular Function: DNA-directed RNA polymerase activity (GO:0003899);; Cellular Component: nucleus (GO:0005634);; Biological Process: double-strand break repair (GO:0006302);; Biological Process: mitotic recombination (GO:0006312);; Biological Process: DNA-templated transcription, elongation (GO:…	K03018|0|csv:101214828|DNA-directed RNA polymerase III subunit rpc1-like; K03018 DNA-directed RNA polymerase III subunit RPC1 [EC:2.7.7.6] (A)	[K]	Transcription	RNA polymerase Rpb1, domain 2;; RNA polymerase Rpb1, domain 5;; RNA polymerase Rpb1, domain 1;; RNA polymerase Rpb1, domain 3;; RNA polymerase Rpb1, domain 4	DNA-directed RNA polymerase OS=Glycine max (Soybean) PE=3 SV=2	K	Transcription	PREDICTED: DNA-directed RNA polymerase III subunit rpc1-like [Cucumis sativus]
Chr1:7996799|8003305	0	0	0	0	0	0	0	9	0.752579	0	0	0	exon	1355	7996799	8003305	Csa1G084260	[K]	Transcription	Biological Process: mitotic cell cycle (GO:0000278);; Molecular Function: DNA binding (GO:0003677);; Molecular Function: DNA-directed RNA polymerase activity (GO:0003899);; Cellular Component: nucleus (GO:0005634);; Biological Process: double-strand break repair (GO:0006302);; Biological Process: mitotic recombination (GO:0006312);; Biological Process: DNA-templated transcription, elongation (GO:…	K03018|0|csv:101214828|DNA-directed RNA polymerase III subunit rpc1-like; K03018 DNA-directed RNA polymerase III subunit RPC1 [EC:2.7.7.6] (A)	[K]	Transcription	RNA polymerase Rpb1, domain 2;; RNA polymerase Rpb1, domain 5;; RNA polymerase Rpb1, domain 1;; RNA polymerase Rpb1, domain 3;; RNA polymerase Rpb1, domain 4	DNA-directed RNA polymerase OS=Glycine max (Soybean) PE=3 SV=2	K	Transcription	PREDICTED: DNA-directed RNA polymerase III subunit rpc1-like [Cucumis sativus]
Chr1:8091452|8093626	0	0	0	0	0	0	0	0	0	30	0	2.80864	exon	818	8091452	8093626	Csa1G085360	[G]	Carbohydrate transport and metabolism	Molecular Function: hydrolase activity, hydrolyzing O-glycosyl compounds (GO:0004553);; Molecular Function: binding (GO:0005488);; Biological Process: metabolic process (GO:0008152);;	--	[G]	Carbohydrate transport and metabolism	Glycosyl hydrolases family 35;; Galactose binding lectin domain;; Beta-galactosidase;; Glycosyl hydrolases family 2, sugar binding domain	Beta-galactosidase GN=RCOM_0155170 OS=Ricinus communis (Castor bean) PE=3 SV=1	G	Carbohydrate transport and metabolism	PREDICTED: beta-galactosidase 8-like [Cucumis sativus]
Chr1:8183338|8191623	0	8	0.483436	0	0	0	0	0	0	0	0	0	exon	661	8183338	8191623	Csa1G086890	[H]	Coenzyme transport and metabolism	Cellular Component: mitochondrion (GO:0005739);; Biological Process: ubiquinone biosynthetic process (GO:0006744);; Molecular Function: methyltransferase activity (GO:0008168);; Biological Process: methylation (GO:0032259);;	K06127|0|cmo:103501793|2-methoxy-6-polyprenyl-1,4-benzoquinol methylase, mitochondrial; K06127 2-methoxy-6-polyprenyl-1,4-benzoquinol methylase [EC:2.1.1.201] (A)	[H]	Coenzyme transport and metabolism	ubiE/COQ5 methyltransferase family;; Methyltransferase domain;; Methyltransferase domain;; Methyltransferase domain;; Methyltransferase domain;; Methyltransferase domain	Uncharacterized protein GN=PRUPE_ppa009519mg OS=Prunus persica (Peach) PE=4 SV=1	H	Coenzyme transport and metabolism	PREDICTED: 2-methoxy-6-polyprenyl-1,4-benzoquinol methylase, mitochondrial-like [Cucumis sativus]
Chr1:8229452|8231907	0	0	0	0	0	0	0	15	1.2543	0	0	0	exon	346	8229452	8231907	Csa1G086920	--	--	Molecular Function: DNA binding (GO:0003677);; Molecular Function: protein binding (GO:0005515);; Cellular Component: nucleus (GO:0005634);; Molecular Function: zinc ion binding (GO:0008270);; Biological Process: embryo sac development (GO:0009553);; Biological Process: regulation of abscisic acid-activated signaling pathway (GO:0009787);; Biological Process: induced systemic resistance, jasmonic…	--	[K]	Transcription	MIZ/SP-RING zinc finger;; SAP domain;; PHD-finger	Uncharacterized protein GN=PRUPE_ppa001221mg OS=Prunus persica (Peach) PE=4 SV=1	K	Transcription	PREDICTED: E3 SUMO-protein ligase SIZ1-like [Cucumis sativus]
Chr1:8234122|8237073	10	5	0.906442	12	0	0.747274	115	27	11.874	141	123	24.716	exon	485	8234122	8237073	Csa1G086920	--	--	Molecular Function: DNA binding (GO:0003677);; Molecular Function: protein binding (GO:0005515);; Cellular Component: nucleus (GO:0005634);; Molecular Function: zinc ion binding (GO:0008270);; Biological Process: embryo sac development (GO:0009553);; Biological Process: regulation of abscisic acid-activated signaling pathway (GO:0009787);; Biological Process: induced systemic resistance, jasmonic…	--	[K]	Transcription	MIZ/SP-RING zinc finger;; SAP domain;; PHD-finger	Uncharacterized protein GN=PRUPE_ppa001221mg OS=Prunus persica (Peach) PE=4 SV=1	K	Transcription	PREDICTED: E3 SUMO-protein ligase SIZ1-like [Cucumis sativus]
Chr1:8265832|8269552	5	0	0.302147	0	0	0	0	0	0	0	0	0	exon	569	8265832	8269552	Csa1G087430	--	--	Molecular Function: translation elongation factor activity (GO:0003746);; Molecular Function: RNA ligase (ATP) activity (GO:0003972);; Molecular Function: 2',3'-cyclic-nucleotide 3'-phosphodiesterase activity (GO:0004113);; Molecular Function: ATP binding (GO:0005524);; Cellular Component: nucleus (GO:0005634);; Biological Process: tRNA splicing, via endonucleolytic cleavage and ligation (GO:0006…	--	--	--	Fungal tRNA ligase phosphodiesterase domain	Putative uncharacterized protein GN=VIT_06s0004g03300 OS=Vitis vinifera (Grape) PE=4 SV=1	S	Function unknown	PREDICTED: uncharacterized protein LOC101214899 [Cucumis sativus]
Chr1:8270923|8273539	0	0	0	0	0	0	0	0	0	0	16	1.49794	exon	464	8270923	8273539	Csa1G087430	--	--	Molecular Function: translation elongation factor activity (GO:0003746);; Molecular Function: RNA ligase (ATP) activity (GO:0003972);; Molecular Function: 2',3'-cyclic-nucleotide 3'-phosphodiesterase activity (GO:0004113);; Molecular Function: ATP binding (GO:0005524);; Cellular Component: nucleus (GO:0005634);; Biological Process: tRNA splicing, via endonucleolytic cleavage and ligation (GO:0006…	--	--	--	Fungal tRNA ligase phosphodiesterase domain	Putative uncharacterized protein GN=VIT_06s0004g03300 OS=Vitis vinifera (Grape) PE=4 SV=1	S	Function unknown	PREDICTED: uncharacterized protein LOC101214899 [Cucumis sativus]
Chr1:8274603|8279012	0	0	0	0	0	0	19	0	1.58878	0	0	0	exon	793	8274603	8279012	Csa1G087430	--	--	Molecular Function: translation elongation factor activity (GO:0003746);; Molecular Function: RNA ligase (ATP) activity (GO:0003972);; Molecular Function: 2',3'-cyclic-nucleotide 3'-phosphodiesterase activity (GO:0004113);; Molecular Function: ATP binding (GO:0005524);; Cellular Component: nucleus (GO:0005634);; Biological Process: tRNA splicing, via endonucleolytic cleavage and ligation (GO:0006…	--	--	--	Fungal tRNA ligase phosphodiesterase domain	Putative uncharacterized protein GN=VIT_06s0004g03300 OS=Vitis vinifera (Grape) PE=4 SV=1	S	Function unknown	PREDICTED: uncharacterized protein LOC101214899 [Cucumis sativus]
Chr1:8309312|8310773	0	0	0	0	0	0	38	0	3.17756	0	30	2.80864	exon	832	8309312	8310773	Csa1G087940	[O]	Posttranslational modification, protein turnover, chaperones	Biological Process: nuclear-transcribed mRNA catabolic process (GO:0000956);; Molecular Function: ubiquitin thiolesterase activity (GO:0004221);; Molecular Function: ubiquitin-specific protease activity (GO:0004843);; Cellular Component: nucleus (GO:0005634);; Biological Process: ubiquitin-dependent protein catabolic process (GO:0006511);;	K11835|0|csv:101215135|ubiquitin carboxyl-terminal hydrolase 5-like; K11835 ubiquitin carboxyl-terminal hydrolase 4/11/15 [EC:3.4.19.12] (A)	[O]	Posttranslational modification, protein turnover, chaperones	Ubiquitin carboxyl-terminal hydrolase;; Ubiquitin carboxyl-terminal hydrolase;; DUSP domain	Ubiquitin carboxyl-terminal hydrolase GN=VIT_00s0174g00150 OS=Vitis vinifera (Grape) PE=2 SV=1	O	Posttranslational modification, protein turnover, chaperones	PREDICTED: ubiquitin carboxyl-terminal hydrolase 5-like [Cucumis sativus]
Chr1:8605799|8606372	0	3	0.181288	0	0	0	0	0	0	0	0	0	exon	381	8605799	8606372	Csa1G097710	[V]	Defense mechanisms	Molecular Function: ATP binding (GO:0005524);; Cellular Component: plasma membrane (GO:0005886);; Biological Process: ATP catabolic process (GO:0006200);; Molecular Function: maltose-transporting ATPase activity (GO:0015423);;	--	[Q]	Secondary metabolites biosynthesis, transport and catabolism	ABC-2 type transporter;; ABC transporter	ATP-binding cassette transporter, putative GN=RCOM_0472860 OS=Ricinus communis (Castor bean) PE=4 SV=1	Q	Secondary metabolites biosynthesis, transport and catabolism	PREDICTED: ABC transporter G family member 3-like [Cucumis sativus]
Chr1:8653139|8653696	0	0	0	0	0	0	0	11	0.919819	0	13	1.21708	intron	558	8653139	8653696	Csa1G097730	--	--	Cellular Component: plastid (GO:0009536);;	--	--	--	--	Putative uncharacterized protein GN=VIT_14s0068g01990 OS=Vitis vinifera (Grape) PE=4 SV=1	S	Function unknown	PREDICTED: uncharacterized protein LOC101214890 [Cucumis sativus]
Chr1:8834920|8836475	0	0	0	0	0	0	0	0	0	14	0	1.3107	exon	1458	8834920	8836475	Csa1G109350	--	--	Molecular Function: protein binding (GO:0005515);; Cellular Component: nucleus (GO:0005634);; Cellular Component: cytoplasm (GO:0005737);; Biological Process: mRNA polyadenylation (GO:0006378);; Biological Process: positive regulation of flower development (GO:0009911);;	K14400|0|csv:101206311|uncharacterized LOC101206311; K14400 pre-mRNA cleavage complex 2 protein Pcf11 (A)	[A]	RNA processing and modification	RNA polymerase II-binding domain.	Uncharacterized protein GN=PRUPE_ppa000684mg OS=Prunus persica (Peach) PE=4 SV=1	A	RNA processing and modification	PREDICTED: uncharacterized LOC101206311 [Cucumis sativus]
Chr1:8991597|8993289	0	0	0	0	0	0	29	0	2.42498	0	0	0	exon	1044	8991597	8993289	Csa1G118880	--	--	--	--	--	--	Myb-like DNA-binding domain;; Myb-like DNA-binding domain	Putative uncharacterized protein GN=VIT_06s0004g02520 OS=Vitis vinifera (Grape) PE=4 SV=1	R	General function prediction only	PREDICTED: uncharacterized protein LOC101213992 [Cucumis sativus]
Chr1:9131028|9132148	0	2	0.120859	0	0	0	0	9	0.752579	0	0	0	exon	513	9131028	9132148	Csa1G120460	[R]	General function prediction only	Cellular Component: mitochondrion (GO:0005739);; Cellular Component: peroxisome (GO:0005777);; Cellular Component: cytosol (GO:0005829);; Biological Process: sulfur compound metabolic process (GO:0006790);; Molecular Function: sulfite oxidase activity (GO:0008482);; Molecular Function: electron carrier activity (GO:0009055);; Cellular Component: chloroplast (GO:0009507);; Biological Process: resp…	K00387|0|csv:101214714|sulfite oxidase-like; K00387 sulfite oxidase [EC:1.8.3.1] (A)	[C]	Energy production and conversion	Oxidoreductase molybdopterin binding domain;; Mo-co oxidoreductase dimerisation domain	Uncharacterized protein GN=PRUPE_ppa006835mg OS=Prunus persica (Peach) PE=4 SV=1	C	Energy production and conversion	PREDICTED: sulfite oxidase-like [Cucumis sativus]
Chr1:9196282|9198390	0	0	0	12	5	1.05864	0	0	0	0	0	0	exon	456	9196282	9198390	Csa1G123490	[KL]	--	Molecular Function: ion binding (GO:0043167);; Cellular Component: intracellular membrane-bounded organelle (GO:0043231);; Molecular Function: organic cyclic compound binding (GO:0097159);; Molecular Function: heterocyclic compound binding (GO:1901363);;	K11643|0|cmo:103501044|helicase protein MOM1; K11643 chromodomain-helicase-DNA-binding protein 4 [EC:3.6.4.12] (A)	[R]	General function prediction only	Chromo (CHRromatin Organisation MOdifier) domain;; Bacterial flagellin C-terminal helical region;; TPR/MLP1/MLP2-like protein;; Phage minor structural protein GP20;; Domain of unknown function (DUF3552);; Flagellar FliJ protein	Putative uncharacterized protein GN=VIT_06s0004g02600 OS=Vitis vinifera (Grape) PE=4 SV=1	R	General function prediction only	PREDICTED: uncharacterized protein LOC101222705 [Cucumis sativus]
Chr1:9196282|9201183	0	0	0	0	0	0	44	0	3.67928	0	30	2.80864	exon	753	9196282	9201183	Csa1G123490	[KL]	--	Molecular Function: ion binding (GO:0043167);; Cellular Component: intracellular membrane-bounded organelle (GO:0043231);; Molecular Function: organic cyclic compound binding (GO:0097159);; Molecular Function: heterocyclic compound binding (GO:1901363);;	K11643|0|cmo:103501044|helicase protein MOM1; K11643 chromodomain-helicase-DNA-binding protein 4 [EC:3.6.4.12] (A)	[R]	General function prediction only	Chromo (CHRromatin Organisation MOdifier) domain;; Bacterial flagellin C-terminal helical region;; TPR/MLP1/MLP2-like protein;; Phage minor structural protein GP20;; Domain of unknown function (DUF3552);; Flagellar FliJ protein	Putative uncharacterized protein GN=VIT_06s0004g02600 OS=Vitis vinifera (Grape) PE=4 SV=1	R	General function prediction only	PREDICTED: uncharacterized protein LOC101222705 [Cucumis sativus]
Chr1:9196287|9198390	0	0	0	0	0	0	13	0	1.08706	0	0	0	exon	451	9196287	9198390	Csa1G123490	[KL]	--	Molecular Function: ion binding (GO:0043167);; Cellular Component: intracellular membrane-bounded organelle (GO:0043231);; Molecular Function: organic cyclic compound binding (GO:0097159);; Molecular Function: heterocyclic compound binding (GO:1901363);;	K11643|0|cmo:103501044|helicase protein MOM1; K11643 chromodomain-helicase-DNA-binding protein 4 [EC:3.6.4.12] (A)	[R]	General function prediction only	Chromo (CHRromatin Organisation MOdifier) domain;; Bacterial flagellin C-terminal helical region;; TPR/MLP1/MLP2-like protein;; Phage minor structural protein GP20;; Domain of unknown function (DUF3552);; Flagellar FliJ protein	Putative uncharacterized protein GN=VIT_06s0004g02600 OS=Vitis vinifera (Grape) PE=4 SV=1	R	General function prediction only	PREDICTED: uncharacterized protein LOC101222705 [Cucumis sativus]
Chr1:9200887|9202738	4	0	0.241718	0	0	0	0	0	0	112	32	13.4815	exon	453	9200887	9202738	Csa1G123490	[KL]	--	Molecular Function: ion binding (GO:0043167);; Cellular Component: intracellular membrane-bounded organelle (GO:0043231);; Molecular Function: organic cyclic compound binding (GO:0097159);; Molecular Function: heterocyclic compound binding (GO:1901363);;	K11643|0|cmo:103501044|helicase protein MOM1; K11643 chromodomain-helicase-DNA-binding protein 4 [EC:3.6.4.12] (A)	[R]	General function prediction only	Chromo (CHRromatin Organisation MOdifier) domain;; Bacterial flagellin C-terminal helical region;; TPR/MLP1/MLP2-like protein;; Phage minor structural protein GP20;; Domain of unknown function (DUF3552);; Flagellar FliJ protein	Putative uncharacterized protein GN=VIT_06s0004g02600 OS=Vitis vinifera (Grape) PE=4 SV=1	R	General function prediction only	PREDICTED: uncharacterized protein LOC101222705 [Cucumis sativus]
Chr1:9200895|9202738	0	0	0	0	5	0.311364	0	0	0	0	0	0	exon	445	9200895	9202738	Csa1G123490	[KL]	--	Molecular Function: ion binding (GO:0043167);; Cellular Component: intracellular membrane-bounded organelle (GO:0043231);; Molecular Function: organic cyclic compound binding (GO:0097159);; Molecular Function: heterocyclic compound binding (GO:1901363);;	K11643|0|cmo:103501044|helicase protein MOM1; K11643 chromodomain-helicase-DNA-binding protein 4 [EC:3.6.4.12] (A)	[R]	General function prediction only	Chromo (CHRromatin Organisation MOdifier) domain;; Bacterial flagellin C-terminal helical region;; TPR/MLP1/MLP2-like protein;; Phage minor structural protein GP20;; Domain of unknown function (DUF3552);; Flagellar FliJ protein	Putative uncharacterized protein GN=VIT_06s0004g02600 OS=Vitis vinifera (Grape) PE=4 SV=1	R	General function prediction only	PREDICTED: uncharacterized protein LOC101222705 [Cucumis sativus]
Chr1:9204834|9205468	11	0	0.664724	0	0	0	0	0	0	0	18	1.68518	exon	393	9204834	9205468	Csa1G123490	[KL]	--	Molecular Function: ion binding (GO:0043167);; Cellular Component: intracellular membrane-bounded organelle (GO:0043231);; Molecular Function: organic cyclic compound binding (GO:0097159);; Molecular Function: heterocyclic compound binding (GO:1901363);;	K11643|0|cmo:103501044|helicase protein MOM1; K11643 chromodomain-helicase-DNA-binding protein 4 [EC:3.6.4.12] (A)	[R]	General function prediction only	Chromo (CHRromatin Organisation MOdifier) domain;; Bacterial flagellin C-terminal helical region;; TPR/MLP1/MLP2-like protein;; Phage minor structural protein GP20;; Domain of unknown function (DUF3552);; Flagellar FliJ protein	Putative uncharacterized protein GN=VIT_06s0004g02600 OS=Vitis vinifera (Grape) PE=4 SV=1	R	General function prediction only	PREDICTED: uncharacterized protein LOC101222705 [Cucumis sativus]
Chr1:9204834|9209535	0	0	0	0	0	0	0	0	0	0	31	2.90226	exon	696	9204834	9209535	Csa1G123490	[KL]	--	Molecular Function: ion binding (GO:0043167);; Cellular Component: intracellular membrane-bounded organelle (GO:0043231);; Molecular Function: organic cyclic compound binding (GO:0097159);; Molecular Function: heterocyclic compound binding (GO:1901363);;	K11643|0|cmo:103501044|helicase protein MOM1; K11643 chromodomain-helicase-DNA-binding protein 4 [EC:3.6.4.12] (A)	[R]	General function prediction only	Chromo (CHRromatin Organisation MOdifier) domain;; Bacterial flagellin C-terminal helical region;; TPR/MLP1/MLP2-like protein;; Phage minor structural protein GP20;; Domain of unknown function (DUF3552);; Flagellar FliJ protein	Putative uncharacterized protein GN=VIT_06s0004g02600 OS=Vitis vinifera (Grape) PE=4 SV=1	R	General function prediction only	PREDICTED: uncharacterized protein LOC101222705 [Cucumis sativus]
Chr1:9379954|9382251	0	0	0	0	0	0	17	0	1.42154	0	0	0	intergenic_region	2298	9379954	9382251	n/a	No_host_gene_anno
Chr1:9380163|9382251	0	0	0	0	0	0	19	0	1.58878	0	0	0	exon	531	9380163	9382251	Csa1G132080	--	--	Cellular Component: nucleus (GO:0005634);; Biological Process: calcium ion transport (GO:0006816);; Biological Process: cellular zinc ion homeostasis (GO:0006882);; Biological Process: response to nematode (GO:0009624);;	--	[S]	Function unknown	Trafficking protein Mon1	Putative uncharacterized protein GN=VIT_06s0004g02820 OS=Vitis vinifera (Grape) PE=2 SV=1	S	Function unknown	PREDICTED: vacuolar fusion protein MON1 homolog A-like [Cucumis sativus]
Chr1:9583701|9589539	10	11	1.26902	20	30	3.11364	14	5	1.58878	35	0	3.27674	exon	679	9583701	9589539	Csa1G138280	--	--	Cellular Component: chloroplast envelope (GO:0009941);; Molecular Function: magnesium ion transmembrane transporter activity (GO:0015095);; Biological Process: magnesium ion transport (GO:0015693);; Cellular Component: membrane (GO:0016020);; Cellular Component: integral component of membrane (GO:0016021);; Biological Process: cellular cation homeostasis (GO:0030003);; Cellular Component: chlorop…	K16075|0|cmo:103500679|magnesium transporter MRS2-11, chloroplastic; K16075 magnesium transporter (A)	[P]	Inorganic ion transport and metabolism	CorA-like Mg2+ transporter protein	Uncharacterized protein GN=PRUPE_ppa005619mg OS=Prunus persica (Peach) PE=4 SV=1	P	Inorganic ion transport and metabolism	PREDICTED: magnesium transporter MRS2-11, chloroplastic-like [Cucumis sativus]
Chr1:9588054|9589539	0	0	0	0	0	0	23	0	1.92326	0	0	0	exon	362	9588054	9589539	Csa1G138280	--	--	Cellular Component: chloroplast envelope (GO:0009941);; Molecular Function: magnesium ion transmembrane transporter activity (GO:0015095);; Biological Process: magnesium ion transport (GO:0015693);; Cellular Component: membrane (GO:0016020);; Cellular Component: integral component of membrane (GO:0016021);; Biological Process: cellular cation homeostasis (GO:0030003);; Cellular Component: chlorop…	K16075|0|cmo:103500679|magnesium transporter MRS2-11, chloroplastic; K16075 magnesium transporter (A)	[P]	Inorganic ion transport and metabolism	CorA-like Mg2+ transporter protein	Uncharacterized protein GN=PRUPE_ppa005619mg OS=Prunus persica (Peach) PE=4 SV=1	P	Inorganic ion transport and metabolism	PREDICTED: magnesium transporter MRS2-11, chloroplastic-like [Cucumis sativus]
Chr1:9625160|9626089	0	0	0	0	0	0	0	0	0	0	37	3.46398	exon	327	9625160	9626089	Csa1G144290	--	--	Molecular Function: nucleotide binding (GO:0000166);; Cellular Component: nucleus (GO:0005634);; Biological Process: protein targeting to vacuole (GO:0006623);; Molecular Function: zinc ion binding (GO:0008270);; Biological Process: gravitropism (GO:0009630);; Biological Process: vesicle-mediated transport (GO:0016192);;	--	[U]	Intracellular trafficking, secretion, and vesicular transport	Region in Clathrin and VPS;; WD domain, G-beta repeat	Uncharacterized protein GN=PRUPE_ppa000938mg OS=Prunus persica (Peach) PE=4 SV=1	U	Intracellular trafficking, secretion, and vesicular transport	PREDICTED: vacuolar protein sorting-associated protein 41 homolog [Cucumis sativus]
Chr1:9627548|9628384	0	0	0	0	0	0	12	0	1.00344	46	0	4.30658	exon	483	9627548	9628384	Csa1G144290	--	--	Molecular Function: nucleotide binding (GO:0000166);; Cellular Component: nucleus (GO:0005634);; Biological Process: protein targeting to vacuole (GO:0006623);; Molecular Function: zinc ion binding (GO:0008270);; Biological Process: gravitropism (GO:0009630);; Biological Process: vesicle-mediated transport (GO:0016192);;	--	[U]	Intracellular trafficking, secretion, and vesicular transport	Region in Clathrin and VPS;; WD domain, G-beta repeat	Uncharacterized protein GN=PRUPE_ppa000938mg OS=Prunus persica (Peach) PE=4 SV=1	U	Intracellular trafficking, secretion, and vesicular transport	PREDICTED: vacuolar protein sorting-associated protein 41 homolog [Cucumis sativus]
Chr1:9649318|9649806	0	0	0	0	0	0	0	0	0	0	33	3.0895	intergenic_region	489	9649318	9649806	n/a	No_host_gene_anno
Chr1:9736974|9746325	0	0	0	0	0	0	0	0	0	30	0	2.80864	exon	495	9736974	9746325	Csa1G145910	--	--	Cellular Component: nucleus (GO:0005634);; Biological Process: protein glycosylation (GO:0006486);;	--	--	--	Protein of unknown function N-terminal domain (DUF2450)	Uncharacterized protein GN=PRUPE_ppa000504mg OS=Prunus persica (Peach) PE=4 SV=1	S	Function unknown	PREDICTED: LOW QUALITY PROTEIN: coiled-coil domain-containing protein 132-like [Cucumis sativus]
Chr1:9746247|9748338	5	0	0.302147	0	0	0	0	0	0	0	31	2.90226	exon	322	9746247	9748338	Csa1G145910	--	--	Cellular Component: nucleus (GO:0005634);; Biological Process: protein glycosylation (GO:0006486);;	--	--	--	Protein of unknown function N-terminal domain (DUF2450)	Uncharacterized protein GN=PRUPE_ppa000504mg OS=Prunus persica (Peach) PE=4 SV=1	S	Function unknown	PREDICTED: LOW QUALITY PROTEIN: coiled-coil domain-containing protein 132-like [Cucumis sativus]
Chr1:9779313|9781234	0	0	0	0	0	0	0	0	0	0	26	2.43415	intron	1922	9779313	9781234	Csa1G145930	[J]	Translation, ribosomal structure and biogenesis	Molecular Function: translation initiation factor activity (GO:0003743);; Cellular Component: plasma membrane (GO:0005886);; Biological Process: translational initiation (GO:0006413);; Molecular Function: metal ion binding (GO:0046872);;	K03238|0|csv:101220978|eukaryotic translation initiation factor 2 subunit beta-like; K03238 translation initiation factor 2 subunit 2 (A)	[J]	Translation, ribosomal structure and biogenesis	Domain found in IF2B/IF5	Putative uncharacterized protein GN=VIT_06s0004g08180 OS=Vitis vinifera (Grape) PE=4 SV=1	J	Translation, ribosomal structure and biogenesis	PREDICTED: eukaryotic translation initiation factor 2 subunit beta-like [Cucumis sativus]
Chr1:10149352|10150276	3	0	0.181288	0	0	0	0	0	0	0	0	0	exon	842	10149352	10150276	Csa1G161600	--	--	--	--	--	--	--	Putative uncharacterized protein GN=RCOM_1280790 OS=Ricinus communis (Castor bean) PE=4 SV=1	S	Function unknown	PREDICTED: uncharacterized protein LOC101209188 [Cucumis sativus]
Chr1:10214658|10215203	0	0	0	12	0	0.747274	0	0	0	0	0	0	exon	349	10214658	10215203	Csa1G163130	[CR]	--	Molecular Function: nucleotide binding (GO:0000166);; Molecular Function: NADPH:quinone reductase activity (GO:0003960);; Cellular Component: cytosol (GO:0005829);; Molecular Function: zinc ion binding (GO:0008270);; Biological Process: response to symbiotic fungus (GO:0009610);; Molecular Function: oxidoreductase activity (GO:0016491);; Biological Process: oxidation-reduction process (GO:0055114…	--	[CR]	--	Zinc-binding dehydrogenase;; Zinc-binding dehydrogenase;; Alcohol dehydrogenase GroES-like domain	Predicted protein GN=POPTRDRAFT_647716 OS=Populus trichocarpa (Western balsam poplar) PE=4 SV=1	Q	Secondary metabolites biosynthesis, transport and catabolism	PREDICTED: quinone oxidoreductase PIG3-like [Cucumis sativus]
Chr1:10370037|10372384	10	0	0.604295	0	0	0	0	0	0	0	0	0	exon	492	10370037	10372384	Csa1G166770	[R]	General function prediction only	Biological Process: putrescine biosynthetic process (GO:0009446);; Biological Process: putrescine biosynthetic process from arginine (GO:0033388);; Molecular Function: N-carbamoylputrescine amidase activity (GO:0050126);;	K12251|0|csv:101207902|N-carbamoylputrescine amidase-like; K12251 N-carbamoylputrescine amidase [EC:3.5.1.53] (A)	[E]	Amino acid transport and metabolism	Carbon-nitrogen hydrolase	Putative uncharacterized protein GN=VIT_06s0080g00560 OS=Vitis vinifera (Grape) PE=4 SV=1	E	Amino acid transport and metabolism	PREDICTED: N-carbamoylputrescine amidase-like [Cucumis sativus]
Chr1:10726667|10731997	0	0	0	0	0	0	0	0	0	59	0	5.52365	exon	1005	10726667	10731997	Csa1G172630	--	--	Cellular Component: nucleus (GO:0005634);; Cellular Component: mitochondrion (GO:0005739);; Cellular Component: cytosol (GO:0005829);; Biological Process: mitotic nuclear division (GO:0007067);; Cellular Component: chloroplast (GO:0009507);; Cellular Component: intracellular membrane-bounded organelle (GO:0043231);; Cellular Component: cytoplasmic part (GO:0044444);;	K11267|0|csv:101214549|sister chromatid cohesion protein PDS5 homolog B-like; K11267 sister chromatid cohesion protein PDS5 (A)	[D]	Cell cycle control, cell division, chromosome partitioning	--	Uncharacterized protein GN=PRUPE_ppa000138mg OS=Prunus persica (Peach) PE=4 SV=1	D	Cell cycle control, cell division, chromosome partitioning	PREDICTED: sister chromatid cohesion protein PDS5 homolog B-like [Cucumis sativus]
Chr1:10727729|10731997	0	0	0	0	0	0	0	0	0	41	0	3.83847	exon	855	10727729	10731997	Csa1G172630	--	--	Cellular Component: nucleus (GO:0005634);; Cellular Component: mitochondrion (GO:0005739);; Cellular Component: cytosol (GO:0005829);; Biological Process: mitotic nuclear division (GO:0007067);; Cellular Component: chloroplast (GO:0009507);; Cellular Component: intracellular membrane-bounded organelle (GO:0043231);; Cellular Component: cytoplasmic part (GO:0044444);;	K11267|0|csv:101214549|sister chromatid cohesion protein PDS5 homolog B-like; K11267 sister chromatid cohesion protein PDS5 (A)	[D]	Cell cycle control, cell division, chromosome partitioning	--	Uncharacterized protein GN=PRUPE_ppa000138mg OS=Prunus persica (Peach) PE=4 SV=1	D	Cell cycle control, cell division, chromosome partitioning	PREDICTED: sister chromatid cohesion protein PDS5 homolog B-like [Cucumis sativus]
Chr1:10745585|10747281	0	0	0	0	0	0	0	0	0	0	35	3.27674	exon	518	10745585	10747281	Csa1G173130	[I]	Lipid transport and metabolism	Molecular Function: acetyl-CoA C-acetyltransferase activity (GO:0003985);; Cellular Component: cytoplasm (GO:0005737);; Cellular Component: peroxisome (GO:0005777);; Cellular Component: cytosol (GO:0005829);; Cellular Component: plasma membrane (GO:0005886);; Biological Process: acetyl-CoA biosynthetic process (GO:0006085);; Biological Process: embryo development ending in seed dormancy (GO:00097…	K00626|0|csv:101212707|probable acetyl-CoA acetyltransferase, cytosolic 2-like; K00626 acetyl-CoA C-acetyltransferase [EC:2.3.1.9] (A)	[I]	Lipid transport and metabolism	Thiolase, N-terminal domain;; Thiolase, C-terminal domain	Predicted protein GN=POPTRDRAFT_652350 OS=Populus trichocarpa (Western balsam poplar) PE=3 SV=1	I	Lipid transport and metabolism	PREDICTED: probable acetyl-CoA acetyltransferase, cytosolic 2-like [Cucumis sativus]
Chr1:10745585|10748761	0	0	0	0	10	0.622728	0	0	0	0	36	3.37036	exon	748	10745585	10748761	Csa1G173130	[I]	Lipid transport and metabolism	Molecular Function: acetyl-CoA C-acetyltransferase activity (GO:0003985);; Cellular Component: cytoplasm (GO:0005737);; Cellular Component: peroxisome (GO:0005777);; Cellular Component: cytosol (GO:0005829);; Cellular Component: plasma membrane (GO:0005886);; Biological Process: acetyl-CoA biosynthetic process (GO:0006085);; Biological Process: embryo development ending in seed dormancy (GO:00097…	K00626|0|csv:101212707|probable acetyl-CoA acetyltransferase, cytosolic 2-like; K00626 acetyl-CoA C-acetyltransferase [EC:2.3.1.9] (A)	[I]	Lipid transport and metabolism	Thiolase, N-terminal domain;; Thiolase, C-terminal domain	Predicted protein GN=POPTRDRAFT_652350 OS=Populus trichocarpa (Western balsam poplar) PE=3 SV=1	I	Lipid transport and metabolism	PREDICTED: probable acetyl-CoA acetyltransferase, cytosolic 2-like [Cucumis sativus]
Chr1:10851191|10861235	0	0	0	0	8	0.498183	96	53	12.4594	48	94	13.2942	intergenic_region	10045	10851191	10861235	n/a	No_host_gene_anno
Chr1:10866021|10866780	44	46	5.43865	22	0	1.37	210	235	37.2108	344	264	56.9217	exon	306	10866021	10866780	Csa1G178240	[P]	Inorganic ion transport and metabolism	Cellular Component: endosome (GO:0005768);; Biological Process: fatty acid beta-oxidation (GO:0006635);; Biological Process: lipid transport (GO:0006869);; Biological Process: regulation of pH (GO:0006885);; Biological Process: intra-Golgi vesicle-mediated transport (GO:0006891);; Biological Process: lithium ion transport (GO:0010351);; Molecular Function: sodium:proton antiporter activity (GO:00…	K14724|0|csv:101204897|sodium/hydrogen exchanger 6-like; K14724 solute carrier family 9 (sodium/hydrogen exchanger), member 8 (A)	[P]	Inorganic ion transport and metabolism	Sodium/hydrogen exchanger family	Sodium/hydrogen exchanger GN=NHX6 OS=Populus euphratica (Euphrates poplar) PE=2 SV=1	P	Inorganic ion transport and metabolism	PREDICTED: sodium/hydrogen exchanger 6-like [Cucumis sativus]
Chr1:10866021|10869201	0	0	0	0	0	0	27	30	4.76633	0	80	7.4897	exon	744	10866021	10869201	Csa1G178240	[P]	Inorganic ion transport and metabolism	Cellular Component: endosome (GO:0005768);; Biological Process: fatty acid beta-oxidation (GO:0006635);; Biological Process: lipid transport (GO:0006869);; Biological Process: regulation of pH (GO:0006885);; Biological Process: intra-Golgi vesicle-mediated transport (GO:0006891);; Biological Process: lithium ion transport (GO:0010351);; Molecular Function: sodium:proton antiporter activity (GO:00…	K14724|0|csv:101204897|sodium/hydrogen exchanger 6-like; K14724 solute carrier family 9 (sodium/hydrogen exchanger), member 8 (A)	[P]	Inorganic ion transport and metabolism	Sodium/hydrogen exchanger family	Sodium/hydrogen exchanger GN=NHX6 OS=Populus euphratica (Euphrates poplar) PE=2 SV=1	P	Inorganic ion transport and metabolism	PREDICTED: sodium/hydrogen exchanger 6-like [Cucumis sativus]
Chr1:10866888|10869205	11	11	1.32945	0	5	0.311364	0	13	1.08706	57	0	5.33641	exon	433	10866888	10869205	Csa1G178240	[P]	Inorganic ion transport and metabolism	Cellular Component: endosome (GO:0005768);; Biological Process: fatty acid beta-oxidation (GO:0006635);; Biological Process: lipid transport (GO:0006869);; Biological Process: regulation of pH (GO:0006885);; Biological Process: intra-Golgi vesicle-mediated transport (GO:0006891);; Biological Process: lithium ion transport (GO:0010351);; Molecular Function: sodium:proton antiporter activity (GO:00…	K14724|0|csv:101204897|sodium/hydrogen exchanger 6-like; K14724 solute carrier family 9 (sodium/hydrogen exchanger), member 8 (A)	[P]	Inorganic ion transport and metabolism	Sodium/hydrogen exchanger family	Sodium/hydrogen exchanger GN=NHX6 OS=Populus euphratica (Euphrates poplar) PE=2 SV=1	P	Inorganic ion transport and metabolism	PREDICTED: sodium/hydrogen exchanger 6-like [Cucumis sativus]
Chr1:11034814|11036174	0	0	0	0	0	0	37	0	3.09394	0	0	0	exon	541	11034814	11036174	Csa1G181420	[R]	General function prediction only	Biological Process: mitotic cell cycle (GO:0000278);; Cellular Component: nucleus (GO:0005634);; Cellular Component: cytosol (GO:0005829);; Biological Process: RNA processing (GO:0006396);; Biological Process: chromosome segregation (GO:0007059);; Biological Process: synapsis (GO:0007129);; Biological Process: reciprocal meiotic recombination (GO:0007131);; Molecular Function: ferredoxin hydrogen…	--	[Y]	Nuclear structure	Iron only hydrogenase large subunit, C-terminal domain;; Iron hydrogenase small subunit	Uncharacterized protein GN=PRUPE_ppa005089mg OS=Prunus persica (Peach) PE=4 SV=1	Y	Nuclear structure	PREDICTED: cytosolic Fe-S cluster assembly factor NARFL-like [Cucumis sativus]
Chr1:11055920|11057730	0	0	0	0	0	0	0	0	0	18	0	1.68518	exon	610	11055920	11057730	Csa1G181440	--	--	Molecular Function: dolichyl-diphosphooligosaccharide-protein glycotransferase activity (GO:0004579);; Cellular Component: mitochondrion (GO:0005739);; Cellular Component: vacuolar membrane (GO:0005774);; Cellular Component: Golgi apparatus (GO:0005794);; Cellular Component: plasma membrane (GO:0005886);; Biological Process: rRNA processing (GO:0006364);; Cellular Component: oligosaccharyltransfe…	K12667|0|csv:101216794|dolichyl-diphosphooligosaccharide--protein glycosyltransferase subunit 2-like; K12667 oligosaccharyltransferase complex subunit delta (ribophorin II) (A)	[O]	Posttranslational modification, protein turnover, chaperones	Oligosaccharyltransferase subunit Ribophorin II	Putative uncharacterized protein GN=VIT_07s0005g03640 OS=Vitis vinifera (Grape) PE=4 SV=1	O	Posttranslational modification, protein turnover, chaperones	PREDICTED: dolichyl-diphosphooligosaccharide--protein glycosyltransferase subunit 2-like [Cucumis sativus]
Chr1:11125911|11128066	0	0	0	0	0	0	0	11	0.919819	0	0	0	intergenic_region	2156	11125911	11128066	n/a	No_host_gene_anno
Chr1:11865075|11868879	0	0	0	0	0	0	12	0	1.00344	0	0	0	exon	764	11865075	11868879	Csa1G226420	--	--	Biological Process: long-chain fatty acid metabolic process (GO:0001676);; Biological Process: defense response to insect (GO:0002213);; Biological Process: protein glycosylation (GO:0006486);; Biological Process: fatty acid biosynthetic process (GO:0006633);; Cellular Component: plastid (GO:0009536);; Molecular Function: acetyltransferase activity (GO:0016407);;	--	[R]	General function prediction only	Mak10 subunit, NatC N(alpha)-terminal acetyltransferase	Predicted protein GN=POPTRDRAFT_560565 OS=Populus trichocarpa (Western balsam poplar) PE=2 SV=1	R	General function prediction only	PREDICTED: N-alpha-acetyltransferase 35, NatC auxiliary subunit-like [Cucumis sativus]
Chr1:11874082|11875330	4	10	0.846013	11	5	0.996365	25	46	5.93701	3	38	3.83847	exon	378	11874082	11875330	Csa1G226420	--	--	Biological Process: long-chain fatty acid metabolic process (GO:0001676);; Biological Process: defense response to insect (GO:0002213);; Biological Process: protein glycosylation (GO:0006486);; Biological Process: fatty acid biosynthetic process (GO:0006633);; Cellular Component: plastid (GO:0009536);; Molecular Function: acetyltransferase activity (GO:0016407);;	--	[R]	General function prediction only	Mak10 subunit, NatC N(alpha)-terminal acetyltransferase	Predicted protein GN=POPTRDRAFT_560565 OS=Populus trichocarpa (Western balsam poplar) PE=2 SV=1	R	General function prediction only	PREDICTED: N-alpha-acetyltransferase 35, NatC auxiliary subunit-like [Cucumis sativus]
Chr1:11882963|11884409	0	0	0	3	8	0.685001	0	12	1.00344	18	0	1.68518	exon	535	11882963	11884409	Csa1G226430	--	--	Molecular Function: 1-phosphatidylinositol binding (GO:0005545);; Cellular Component: plasma membrane (GO:0005886);; Cellular Component: clathrin coat (GO:0030118);; Molecular Function: clathrin binding (GO:0030276);; Molecular Function: 2-alkenal reductase [NAD(P)] activity (GO:0032440);; Biological Process: clathrin coat assembly (GO:0048268);; Biological Process: oxidation-reduction process (G…	--	[TU]	--	ANTH domain	Uncharacterized protein GN=PRUPE_ppa003855mg OS=Prunus persica (Peach) PE=4 SV=1	TU	--	PREDICTED: putative clathrin assembly protein At5g35200-like [Cucumis sativus]
Chr1:11884080|11886424	0	0	0	0	0	0	0	0	0	0	17	1.59156	exon	669	11884080	11886424	Csa1G226430	--	--	Molecular Function: 1-phosphatidylinositol binding (GO:0005545);; Cellular Component: plasma membrane (GO:0005886);; Cellular Component: clathrin coat (GO:0030118);; Molecular Function: clathrin binding (GO:0030276);; Molecular Function: 2-alkenal reductase [NAD(P)] activity (GO:0032440);; Biological Process: clathrin coat assembly (GO:0048268);; Biological Process: oxidation-reduction process (G…	--	[TU]	--	ANTH domain	Uncharacterized protein GN=PRUPE_ppa003855mg OS=Prunus persica (Peach) PE=4 SV=1	TU	--	PREDICTED: putative clathrin assembly protein At5g35200-like [Cucumis sativus]
Chr1:11897656|11899015	0	0	0	0	0	0	0	12	1.00344	0	0	0	exon	506	11897656	11899015	Csa1G226450	[U]	Intracellular trafficking, secretion, and vesicular transport	Cellular Component: vacuolar membrane (GO:0005774);; Cellular Component: Golgi apparatus (GO:0005794);; Cellular Component: plasma membrane (GO:0005886);; Biological Process: response to salt stress (GO:0009651);; Biological Process: response to abscisic acid (GO:0009737);; Biological Process: stomatal movement (GO:0010118);; Cellular Component: integral component of membrane (GO:0016021);; Biolo…	K08515|5.64121e-166|csv:101208350|vesicle-associated membrane protein 713-like; K08515 vesicle-associated membrane protein 7 (A)	[U]	Intracellular trafficking, secretion, and vesicular transport	Synaptobrevin;; Regulated-SNARE-like domain	Uncharacterized protein OS=Lotus japonicus (Lotus corniculatus var. japonicus) PE=2 SV=1	U	Intracellular trafficking, secretion, and vesicular transport	PREDICTED: vesicle-associated membrane protein 713-like [Cucumis sativus]
Chr1:11991284|11991777	11	23	2.0546	12	12	1.49455	60	58	9.86715	138	44	17.0391	exon	333	11991284	11991777	Csa1G228970	--	--	Biological Process: glucose catabolic process (GO:0006007);;	K12607|0|csv:101202801|CCR4-NOT transcription complex subunit 10-like; K12607 CCR4-NOT transcription complex subunit 10 (A)	[R]	General function prediction only	Tetratricopeptide repeat;; TPR repeat;; Tetratricopeptide repeat;; Tetratricopeptide repeat;; Tetratricopeptide repeat;; Tetratricopeptide repeat;; Tetratricopeptide repeat;; Tetratricopeptide repeat	Uncharacterized protein OS=Glycine max (Soybean) PE=4 SV=1	R	General function prediction only	PREDICTED: CCR4-NOT transcription complex subunit 10-like [Cucumis sativus]
Chr1:11991284|11997870	0	0	0	14	3	1.05864	16	50	5.51891	64	12	7.11521	intergenic_region	6587	11991284	11997870	n/a	No_host_gene_anno
Chr1:12150976|12154349	0	0	0	0	0	0	0	0	0	20	0	1.87242	intergenic_region	3374	12150976	12154349	n/a	No_host_gene_anno
Chr1:12519777|12520508	0	0	0	0	0	0	0	0	0	0	14	1.3107	intergenic_region	732	12519777	12520508	n/a	No_host_gene_anno
Chr1:12652923|12656180	0	0	0	0	0	0	16	0	1.33792	0	18	1.68518	intergenic_region	3258	12652923	12656180	n/a	No_host_gene_anno
Chr1:12786787|12787384	0	0	0	0	9	0.560455	0	0	0	0	0	0	intergenic_region	598	12786787	12787384	n/a	No_host_gene_anno
Chr1:12840010|12841164	0	0	0	0	0	0	0	0	0	30	0	2.80864	intergenic_region	1155	12840010	12841164	n/a	No_host_gene_anno
Chr1:12911099|12913435	0	0	0	0	0	0	14	0	1.17068	0	0	0	exon	368	12911099	12913435	Csa1G267180	[K]	Transcription	Biological Process: mitotic cell cycle (GO:0000278);; Biological Process: mRNA splicing, via spliceosome (GO:0000398);; Molecular Function: RNA binding (GO:0003723);; Molecular Function: helicase activity (GO:0004386);; Molecular Function: protein binding (GO:0005515);; Cellular Component: nucleus (GO:0005634);; Biological Process: chromatin silencing (GO:0006342);; Biological Process: DNA-templa…	K11592|0|csv:101203337|dicer-like protein 4-like; K11592 endoribonuclease Dicer [EC:3.1.26.-] (A)	[A]	RNA processing and modification	Ribonuclease III domain;; Ribonuclease-III-like;; Dicer dimerisation domain;; Double-stranded RNA binding motif;; DEAD/DEAH box helicase;; Helicase conserved C-terminal domain;; double strand RNA binding domain from DEAD END PROTEIN 1;; Type III restriction enzyme, res subunit;; PAZ domain	Uncharacterized protein GN=PRUPE_ppa000144mg OS=Prunus persica (Peach) PE=4 SV=1	A	RNA processing and modification	PREDICTED: dicer-like protein 4-like [Cucumis sativus]
Chr1:13019716|13021355	0	0	0	0	0	0	0	18	1.50516	0	0	0	exon	588	13019716	13021355	Csa1G268330	[A]	RNA processing and modification	Molecular Function: RNA binding (GO:0003723);; Molecular Function: protein binding (GO:0005515);; Biological Process: cellular process (GO:0009987);; Biological Process: single-organism process (GO:0044699);;	--	[A]	RNA processing and modification	Fip1 motif	Uncharacterized protein GN=PRUPE_ppa000270mg OS=Prunus persica (Peach) PE=4 SV=1	A	RNA processing and modification	PREDICTED: uncharacterized LOC101212971 [Cucumis sativus]
Chr1:13127089|13129824	0	0	0	0	0	0	0	10	0.836199	0	0	0	exon	754	13127089	13129824	Csa1G270410	--	--	Molecular Function: mannosyltransferase activity (GO:0000030);; Cellular Component: nucleus (GO:0005634);; Biological Process: GPI anchor biosynthetic process (GO:0006506);; Cellular Component: intrinsic component of endoplasmic reticulum membrane (GO:0031227);;	K05286|0|csv:101230904|GPI mannosyltransferase 3-like; K05286 phosphatidylinositol glycan, class B [EC:2.4.1.-] (A)	[MO]	--	Alg9-like mannosyltransferase family	Uncharacterized protein GN=PRUPE_ppa003843mg OS=Prunus persica (Peach) PE=4 SV=1	G	Carbohydrate transport and metabolism	PREDICTED: GPI mannosyltransferase 3-like [Cucumis sativus]
Chr1:13383937|13385376	8	0	0.483436	0	0	0	38	0	3.17756	14	0	1.3107	exon	838	13383937	13385376	Csa1G294620	[U]	Intracellular trafficking, secretion, and vesicular transport	Molecular Function: protein binding (GO:0005515);; Biological Process: DNA-templated transcription, elongation (GO:0006354);; Biological Process: protein secretion (GO:0009306);; Cellular Component: chloroplast (GO:0009507);; Cellular Component: chloroplast thylakoid membrane (GO:0009535);; Biological Process: thylakoid membrane organization (GO:0010027);; Molecular Function: P-P-bond-hydrolysis-…	K10956|0|csv:101222431|preprotein translocase subunit SCY1, chloroplastic-like; K10956 protein transport protein SEC61 subunit alpha (A)	--	--	SecY translocase	Putative uncharacterized protein GN=VIT_11s0065g00940 OS=Vitis vinifera (Grape) PE=3 SV=1	U	Intracellular trafficking, secretion, and vesicular transport	PREDICTED: preprotein translocase subunit SCY1, chloroplastic-like [Cucumis sativus]
Chr1:13384207|13385376	0	0	0	0	0	0	0	0	0	0	7	0.655348	exon	678	13384207	13385376	Csa1G294620	[U]	Intracellular trafficking, secretion, and vesicular transport	Molecular Function: protein binding (GO:0005515);; Biological Process: DNA-templated transcription, elongation (GO:0006354);; Biological Process: protein secretion (GO:0009306);; Cellular Component: chloroplast (GO:0009507);; Cellular Component: chloroplast thylakoid membrane (GO:0009535);; Biological Process: thylakoid membrane organization (GO:0010027);; Molecular Function: P-P-bond-hydrolysis-…	K10956|0|csv:101222431|preprotein translocase subunit SCY1, chloroplastic-like; K10956 protein transport protein SEC61 subunit alpha (A)	--	--	SecY translocase	Putative uncharacterized protein GN=VIT_11s0065g00940 OS=Vitis vinifera (Grape) PE=3 SV=1	U	Intracellular trafficking, secretion, and vesicular transport	PREDICTED: preprotein translocase subunit SCY1, chloroplastic-like [Cucumis sativus]
Chr1:13477453|13480233	0	0	0	0	0	0	33	0	2.75946	104	0	9.73661	exon	955	13477453	13480233	Csa1G302200	--	--	Molecular Function: zinc ion binding (GO:0008270);; Cellular Component: membrane (GO:0016020);; Molecular Function: ligase activity (GO:0016874);;	--	[A]	RNA processing and modification	RING-variant domain	Uncharacterized protein GN=PRUPE_ppa008380mg OS=Prunus persica (Peach) PE=4 SV=1	A	RNA processing and modification	PREDICTED: uncharacterized protein LOC101220313 [Cucumis sativus]
Chr1:14060058|14063163	0	0	0	0	0	0	0	0	0	27	0	2.52777	exon	529	14060058	14063163	Csa1G351950	--	--	Molecular Function: nucleotide binding (GO:0000166);; Cellular Component: nucleus (GO:0005634);; Biological Process: protein glycosylation (GO:0006486);; Biological Process: protein N-linked glycosylation (GO:0006487);; Cellular Component: chloroplast (GO:0009507);;	--	[R]	General function prediction only	--	Uncharacterized protein GN=PRUPE_ppa000324mg OS=Prunus persica (Peach) PE=4 SV=1	R	General function prediction only	PREDICTED: WD repeat-containing protein 11-like [Cucumis sativus]
Chr1:14061844|14065304	0	0	0	0	3	0.186818	0	0	0	0	0	0	exon	1113	14061844	14065304	Csa1G351950	--	--	Molecular Function: nucleotide binding (GO:0000166);; Cellular Component: nucleus (GO:0005634);; Biological Process: protein glycosylation (GO:0006486);; Biological Process: protein N-linked glycosylation (GO:0006487);; Cellular Component: chloroplast (GO:0009507);;	--	[R]	General function prediction only	--	Uncharacterized protein GN=PRUPE_ppa000324mg OS=Prunus persica (Peach) PE=4 SV=1	R	General function prediction only	PREDICTED: WD repeat-containing protein 11-like [Cucumis sativus]
Chr1:14359193|14359884	0	0	0	0	0	0	31	0	2.59222	62	26	8.23867	exon	474	14359193	14359884	Csa1G372010	[C]	Energy production and conversion	Molecular Function: retinal dehydrogenase activity (GO:0001758);; Molecular Function: 3-chloroallyl aldehyde dehydrogenase activity (GO:0004028);; Molecular Function: aldehyde dehydrogenase (NAD) activity (GO:0004029);; Biological Process: systemic acquired resistance (GO:0009627);; Biological Process: phenylpropanoid biosynthetic process (GO:0009699);; Biological Process: response to nitrate (GO…	K12355|0|csv:101230897|aldehyde dehydrogenase family 2 member C4-like; K12355 coniferyl-aldehyde dehydrogenase [EC:1.2.1.68] (A)	[C]	Energy production and conversion	Aldehyde dehydrogenase family	Aldehyde dehydrogenase, putative GN=RCOM_1053300 OS=Ricinus communis (Castor bean) PE=3 SV=1	C	Energy production and conversion	PREDICTED: aldehyde dehydrogenase family 2 member C4-like [Cucumis sativus]
Chr1:14432373|14485920	0	0	0	0	0	0	73	61	11.2051	0	50	4.68106	intergenic_region	53548	14432373	14485920	n/a	No_host_gene_anno
Chr1:14591260|14596487	5	0	0.302147	0	0	0	0	0	0	0	0	0	exon	439	14591260	14596487	Csa1G386570	--	--	Molecular Function: nucleotide binding (GO:0000166);; Cellular Component: anaphase-promoting complex (GO:0005680);; Biological Process: embryo development (GO:0009790);; Biological Process: regulation of mitotic metaphase/anaphase transition (GO:0030071);; Biological Process: anaphase-promoting complex-dependent proteasomal ubiquitin-dependent protein catabolic process (GO:0031145);; Biological P…	K03351|0|cmo:103501540|anaphase-promoting complex subunit 4; K03351 anaphase-promoting complex subunit 4 (A)	[DO]	--	Anaphase-promoting complex, cyclosome, subunit 4;; Anaphase-promoting complex subunit 4 WD40 domain;; WD domain, G-beta repeat	Uncharacterized protein GN=PRUPE_ppa001703mg OS=Prunus persica (Peach) PE=4 SV=1	D	Cell cycle control, cell division, chromosome partitioning	PREDICTED: anaphase-promoting complex subunit 4-like, partial [Cucumis sativus]
Chr1:14621783|14623554	0	0	0	0	0	0	0	37	3.09394	22	0	2.05967	exon	443	14621783	14623554	Csa1G386580	[LR]	--	Cellular Component: chloroplast (GO:0009507);; Molecular Function: hydrolase activity (GO:0016787);;	--	[F]	Nucleotide transport and metabolism	--	Uncharacterized protein GN=PRUPE_ppa007288mg OS=Prunus persica (Peach) PE=4 SV=1	F	Nucleotide transport and metabolism	PREDICTED: nudix hydrolase 20, chloroplastic-like [Cucumis sativus]
Chr1:14712530|14713323	0	0	0	5	0	0.311364	0	0	0	4	0	0.374485	exon	531	14712530	14713323	Csa1G397110	[O]	Posttranslational modification, protein turnover, chaperones	Cellular Component: nucleus (GO:0005634);; Cellular Component: late endosome (GO:0005770);; Cellular Component: vacuolar membrane (GO:0005774);; Cellular Component: endoplasmic reticulum (GO:0005783);; Cellular Component: Golgi apparatus (GO:0005794);; Cellular Component: trans-Golgi network (GO:0005802);; Cellular Component: plasma membrane (GO:0005886);; Biological Process: protein folding (GO:…	K09533|0|csv:101212425|dnaJ homolog subfamily C member 13-like; K09533 DnaJ homolog subfamily C member 13 (A)	[UO]	--	DnaJ domain;; Domain of unknown function (DUF4339)	Uncharacterized protein GN=PRUPE_ppa000017mg OS=Prunus persica (Peach) PE=4 SV=1	O	Posttranslational modification, protein turnover, chaperones	PREDICTED: dnaJ homolog subfamily C member 13-like [Cucumis sativus]
Chr1:14736801|14738249	0	0	0	0	9	0.560455	0	0	0	0	0	0	exon	887	14736801	14738249	Csa1G397120	--	--	Molecular Function: ACP phosphopantetheine attachment site binding involved in fatty acid biosynthetic process (GO:0000036);; Molecular Function: oleoyl-[acyl-carrier-protein] hydrolase activity (GO:0004320);; Biological Process: fatty acid biosynthetic process (GO:0006633);; Cellular Component: plastid (GO:0009536);; Molecular Function: myristoyl-[acyl-carrier-protein] hydrolase activity (GO:001…	K10781|0|csv:101210955|palmitoyl-acyl carrier protein thioesterase, chloroplastic-like; K10781 fatty acyl-ACP thioesterase B [EC:3.1.2.14 3.1.2.21] (A)	--	--	Acyl-ACP thioesterase;; Acyl-ATP thioesterase	Putative uncharacterized protein GN=VIT_11s0016g04480 OS=Vitis vinifera (Grape) PE=2 SV=1	I	Lipid transport and metabolism	PREDICTED: palmitoyl-acyl carrier protein thioesterase, chloroplastic-like [Cucumis sativus]
Chr1:15134080|15135254	10	10	1.20859	0	15	0.934092	96	147	20.3196	55	69	11.609	exon	396	15134080	15135254	Csa1G418250	[R]	General function prediction only	Molecular Function: kinase activity (GO:0016301);; Biological Process: phosphorylation (GO:0016310);;	K13137|0|csv:101213930|serine-threonine kinase receptor-associated protein-like; K13137 serine-threonine kinase receptor-associated protein (A)	[I]	Lipid transport and metabolism	WD domain, G-beta repeat	Uncharacterized protein GN=PRUPE_ppa008052mg OS=Prunus persica (Peach) PE=4 SV=1	I	Lipid transport and metabolism	PREDICTED: serine-threonine kinase receptor-associated protein-like [Cucumis sativus]
Chr1:15278368|15280028	0	0	0	0	0	0	0	17	1.42154	0	0	0	exon	464	15278368	15280028	Csa1G421880	[H]	Coenzyme transport and metabolism	Molecular Function: nucleotide binding (GO:0000166);; Molecular Function: adenosylmethionine-8-amino-7-oxononanoate transaminase activity (GO:0004015);; Molecular Function: dethiobiotin synthase activity (GO:0004141);; Cellular Component: mitochondrion (GO:0005739);; Biological Process: DNA replication (GO:0006260);; Biological Process: DNA replication initiation (GO:0006270);; Biological Process…	K00833|0|csv:101216016|bifunctional dethiobiotin synthetase/7,8-diamino-pelargonic acid aminotransferase, mitochondrial-like; K00833 adenosylmethionine-8-amino-7-oxononanoate aminotransferase [EC:2.6.1.62] (A)	[E]	Amino acid transport and metabolism	AAA domain;; Aminotransferase class-III	Putative uncharacterized protein GN=VIT_11s0052g01390 OS=Vitis vinifera (Grape) PE=3 SV=1	H	Coenzyme transport and metabolism	PREDICTED: bifunctional dethiobiotin synthetase/7,8-diamino-pelargonic acid aminotransferase, mitochondrial-like [Cucumis sativus]
Chr1:15512862|15514543	0	0	0	6	0	0.373637	0	0	0	0	0	0	exon	637	15512862	15514543	Csa1G423250	[R]	General function prediction only	Molecular Function: nucleotide binding (GO:0000166);; Cellular Component: nucleus (GO:0005634);; Biological Process: protein import into nucleus (GO:0006606);;	K14552|0|csv:101221320|WD repeat-containing protein 75-like; K14552 NET1-associated nuclear protein 1 (U3 small nucleolar RNA-associated protein 17) (A)	[R]	General function prediction only	WD domain, G-beta repeat	Predicted protein GN=POPTRDRAFT_580503 OS=Populus trichocarpa (Western balsam poplar) PE=2 SV=1	R	General function prediction only	PREDICTED: WD repeat-containing protein 75-like [Cucumis sativus]
Chr1:15607055|15608038	0	0	0	0	0	0	0	27	2.25774	0	0	0	exon	737	15607055	15608038	Csa1G423340	[P]	Inorganic ion transport and metabolism	Molecular Function: nucleotide binding (GO:0000166);; Molecular Function: binding (GO:0005488);; Biological Process: cation transport (GO:0006812);; Molecular Function: hydrolase activity (GO:0016787);; Molecular Function: cation-transporting ATPase activity (GO:0019829);; Molecular Function: ion binding (GO:0043167);;	K01534|0|csv:101211188|HMA4; cadmium/zinc-transporting ATPase HMA2-like; K01534 Cd2+/Zn2+-exporting ATPase [EC:3.6.3.3 3.6.3.5] (A)	[P]	Inorganic ion transport and metabolism	E1-E2 ATPase;; haloacid dehalogenase-like hydrolase;; haloacid dehalogenase-like hydrolase;; Dynamin GTPase effector domain	Uncharacterized protein OS=Glycine max (Soybean) PE=3 SV=1	P	Inorganic ion transport and metabolism	PREDICTED: cadmium/zinc-transporting ATPase HMA2-like [Cucumis sativus]
Chr1:15630196|15630843	0	0	0	3	0	0.186818	0	0	0	0	0	0	exon	395	15630196	15630843	Csa1G424360	--	--	--	--	[T]	Signal transduction mechanisms	Oxysterol-binding protein	Uncharacterized protein GN=PRUPE_ppa007030mg OS=Prunus persica (Peach) PE=4 SV=1	T	Signal transduction mechanisms	PREDICTED: oxysterol-binding protein-related protein 4C-like [Cucumis sativus]
Chr1:15896921|15899434	0	0	0	0	0	0	31	0	2.59222	0	0	0	exon	476	15896921	15899434	Csa1G434140	[G]	Carbohydrate transport and metabolism	Molecular Function: galactokinase activity (GO:0004335);; Molecular Function: ATP binding (GO:0005524);; Cellular Component: cytosol (GO:0005829);; Biological Process: galactose metabolic process (GO:0006012);; Biological Process: D-galacturonate metabolic process (GO:0046396);; Biological Process: carbohydrate phosphorylation (GO:0046835);; Molecular Function: galacturonokinase activity (GO:0047…	K18677|0|csv:101227672|galacturonokinase-like; K18677 galacturonokinase [EC:2.7.1.44] (A)	[G]	Carbohydrate transport and metabolism	GHMP kinases C terminal;; GHMP kinases N terminal domain;; Galactokinase galactose-binding signature	GALK GN=GALK OS=Morus alba var. multicaulis PE=2 SV=1	G	Carbohydrate transport and metabolism	PREDICTED: galacturonokinase-like [Cucumis sativus]
Chr1:15896921|15901003	0	0	0	0	9	0.560455	0	0	0	0	0	0	exon	652	15896921	15901003	Csa1G434140	[G]	Carbohydrate transport and metabolism	Molecular Function: galactokinase activity (GO:0004335);; Molecular Function: ATP binding (GO:0005524);; Cellular Component: cytosol (GO:0005829);; Biological Process: galactose metabolic process (GO:0006012);; Biological Process: D-galacturonate metabolic process (GO:0046396);; Biological Process: carbohydrate phosphorylation (GO:0046835);; Molecular Function: galacturonokinase activity (GO:0047…	K18677|0|csv:101227672|galacturonokinase-like; K18677 galacturonokinase [EC:2.7.1.44] (A)	[G]	Carbohydrate transport and metabolism	GHMP kinases C terminal;; GHMP kinases N terminal domain;; Galactokinase galactose-binding signature	GALK GN=GALK OS=Morus alba var. multicaulis PE=2 SV=1	G	Carbohydrate transport and metabolism	PREDICTED: galacturonokinase-like [Cucumis sativus]
Chr1:15933013|15935954	0	0	0	0	0	0	39	0	3.26118	0	0	0	exon	531	15933013	15935954	Csa1G434170	[MI]	--	Biological Process: biosynthetic process (GO:0009058);; Molecular Function: nucleotidyltransferase activity (GO:0016779);;	K00967|0|csv:101228357|ethanolamine-phosphate cytidylyltransferase-like; K00967 ethanolamine-phosphate cytidylyltransferase [EC:2.7.7.14] (A)	[I]	Lipid transport and metabolism	Cytidylyltransferase;; FAD synthetase	Uncharacterized protein GN=PRUPE_ppa006288mg OS=Prunus persica (Peach) PE=4 SV=1	I	Lipid transport and metabolism	PREDICTED: ethanolamine-phosphate cytidylyltransferase-like [Cucumis sativus]
Chr1:15962010|15962564	0	0	0	0	0	0	0	21	1.75602	0	0	0	intergenic_region	555	15962010	15962564	n/a	No_host_gene_anno
Chr1:16220121|16225918	0	0	0	0	0	0	29	0	2.42498	0	0	0	exon	1640	16220121	16225918	Csa1G442350	--	--	Cellular Component: mitochondrion (GO:0005739);; Cellular Component: Golgi apparatus (GO:0005794);; Cellular Component: chloroplast (GO:0009507);; Biological Process: plant-type secondary cell wall biogenesis (GO:0009834);; Biological Process: glucuronoxylan metabolic process (GO:0010413);; Molecular Function: O-acetyltransferase activity (GO:0016413);; Biological Process: xylan biosynthetic proc…	--	[R]	General function prediction only	10 TM Acyl Transferase domain found in Cas1p	Predicted protein GN=POPTRDRAFT_641544 OS=Populus trichocarpa (Western balsam poplar) PE=2 SV=1	S	Function unknown	PREDICTED: probable O-acetyltransferase CAS1-like [Cucumis sativus]
Chr1:16316660|16321874	0	0	0	0	0	0	0	0	0	0	9	0.842591	exon	781	16316660	16321874	Csa1G446400	--	--	Biological Process: fatty acid beta-oxidation (GO:0006635);; Cellular Component: membrane (GO:0016020);; Biological Process: protein import into peroxisome matrix (GO:0016558);;	--	--	--	Protein of unknown function (DUF1084)	Putative uncharacterized protein GN=VIT_10s0003g03010 OS=Vitis vinifera (Grape) PE=4 SV=1	S	Function unknown	PREDICTED: uncharacterized protein LOC100250429 [Vitis vinifera]
Chr1:16510645|16512483	0	0	0	0	0	0	0	10	0.836199	0	0	0	exon	915	16510645	16512483	Csa1G460000	[R]	General function prediction only	Cellular Component: intracellular (GO:0005622);;	K13217|0|csv:101215136|pre-mRNA-processing factor 39-like; K13217 pre-mRNA-processing factor 39 (A)	[A]	RNA processing and modification	--	Putative uncharacterized protein GN=VIT_10s0003g02700 OS=Vitis vinifera (Grape) PE=4 SV=1	A	RNA processing and modification	PREDICTED: pre-mRNA-processing factor 39-like [Cucumis sativus]
Chr1:16583286|16584554	0	0	0	0	0	0	0	14	1.17068	0	0	0	exon	284	16583286	16584554	Csa1G462020	[J]	Translation, ribosomal structure and biogenesis	Molecular Function: structural constituent of ribosome (GO:0003735);; Cellular Component: nucleolus (GO:0005730);; Biological Process: translation (GO:0006412);; Cellular Component: cytosolic large ribosomal subunit (GO:0022625);;	K02912|3.39043e-94|csv:101207271|60S ribosomal protein L32-1-like; K02912 large subunit ribosomal protein L32e (A)	[J]	Translation, ribosomal structure and biogenesis	Ribosomal protein L32	60S ribosomal protein L32, putative GN=RCOM_0634780 OS=Ricinus communis (Castor bean) PE=4 SV=1	J	Translation, ribosomal structure and biogenesis	PREDICTED: 60S ribosomal protein L32-1-like [Cucumis sativus]
Chr1:16968634|16969600	0	0	0	0	0	0	11	0	0.919819	0	0	0	exon	580	16968634	16969600	Csa1G470390	--	--	Cellular Component: membrane (GO:0016020);; Molecular Function: transmembrane transporter activity (GO:0022857);; Biological Process: transmembrane transport (GO:0055085);;	K14611|0|csv:101206560|nucleobase-ascorbate transporter 2-like; K14611 solute carrier family 23 (nucleobase transporter), member 1/2 (A)	[F]	Nucleotide transport and metabolism	Permease family	Uncharacterized protein GN=PRUPE_ppa004190mg OS=Prunus persica (Peach) PE=4 SV=1	P	Inorganic ion transport and metabolism	PREDICTED: nucleobase-ascorbate transporter 2-like [Cucumis sativus]
Chr1:17105857|17106987	6	0	0.362577	0	0	0	0	0	0	0	0	0	exon	377	17105857	17106987	Csa1G475980	--	--	--	--	--	--	--	Uncharacterized protein OS=Glycine max (Soybean) PE=4 SV=2	S	Function unknown	PREDICTED: protein SCAR3-like [Cucumis sativus]
Chr1:17124424|17124920	0	0	0	0	0	0	0	0	0	0	19	1.7788	exon	216	17124424	17124920	Csa1G476000	--	--	Cellular Component: nucleus (GO:0005634);; Cellular Component: chloroplast (GO:0009507);;	--	[R]	General function prediction only	Putative serine esterase (DUF676);; Alpha/beta hydrolase family	Uncharacterized protein OS=Glycine max (Soybean) PE=4 SV=1	R	General function prediction only	PREDICTED: uncharacterized protein LOC101204733 [Cucumis sativus]
Chr1:17530754|17531178	0	0	0	0	0	0	5	0	0.418099	0	0	0	exon	333	17530754	17531178	Csa1G495290	[Z]	Cytoskeleton	Molecular Function: microtubule motor activity (GO:0003777);; Molecular Function: ATP binding (GO:0005524);; Cellular Component: kinesin complex (GO:0005871);; Cellular Component: microtubule (GO:0005874);; Cellular Component: plasma membrane (GO:0005886);; Biological Process: microtubule-based movement (GO:0007018);; Biological Process: microtubule nucleation (GO:0007020);; Molecular Function: m…	K10398|0|csv:101206252|125 kDa kinesin-related protein-like; K10398 kinesin family member 11 (A)	[Z]	Cytoskeleton	Kinesin motor domain	Uncharacterized protein GN=PRUPE_ppa000651mg OS=Prunus persica (Peach) PE=4 SV=1	Z	Cytoskeleton	PREDICTED: 125 kDa kinesin-related protein-like [Cucumis sativus]
Chr1:17546454|17548438	2	0	0.120859	0	0	0	0	42	3.51204	0	0	0	intron	1985	17546454	17548438	Csa1G496290	[S]	Function unknown	Molecular Function: structural molecule activity (GO:0005198);; Cellular Component: mitochondrion (GO:0005739);; Biological Process: iron-sulfur cluster assembly (GO:0016226);; Biological Process: methylglyoxal catabolic process to D-lactate (GO:0019243);; Molecular Function: iron-sulfur cluster binding (GO:0051536);;	--	[CU]	--	Iron-sulphur cluster biosynthesis	Putative uncharacterized protein GN=ARALYDRAFT_908267 OS=Arabidopsis lyrata subsp. lyrata (Lyre-leaved rock-cress) PE=4 SV=1	CU	--	PREDICTED: iron-sulfur assembly protein IscA-like 2, mitochondrial-like [Cucumis sativus]
Chr1:17546472|17548438	0	0	0	0	0	0	0	23	1.92326	31	0	2.90226	exon	367	17546472	17548438	Csa1G496290	[S]	Function unknown	Molecular Function: structural molecule activity (GO:0005198);; Cellular Component: mitochondrion (GO:0005739);; Biological Process: iron-sulfur cluster assembly (GO:0016226);; Biological Process: methylglyoxal catabolic process to D-lactate (GO:0019243);; Molecular Function: iron-sulfur cluster binding (GO:0051536);;	--	[CU]	--	Iron-sulphur cluster biosynthesis	Putative uncharacterized protein GN=ARALYDRAFT_908267 OS=Arabidopsis lyrata subsp. lyrata (Lyre-leaved rock-cress) PE=4 SV=1	CU	--	PREDICTED: iron-sulfur assembly protein IscA-like 2, mitochondrial-like [Cucumis sativus]
Chr1:17786334|17788182	0	0	0	0	0	0	10	0	0.836199	0	15	1.40432	exon	866	17786334	17788182	Csa1G502860	--	--	Molecular Function: DNA binding (GO:0003677);; Cellular Component: intracellular membrane-bounded organelle (GO:0043231);;	--	--	--	--	Putative uncharacterized protein GN=RCOM_0557140 OS=Ricinus communis (Castor bean) PE=3 SV=1	R	General function prediction only	NDX1 homeobox protein, putative isoform 2 [Theobroma cacao]
Chr1:18167991|18169938	0	0	0	0	0	0	0	0	0	19	0	1.7788	exon	563	18167991	18169938	Csa1G523090	--	--	Cellular Component: nucleus (GO:0005634);; Cellular Component: cytosol (GO:0005829);; Molecular Function: oxysterol binding (GO:0008142);; Biological Process: steroid metabolic process (GO:0008202);; Biological Process: response to symbiotic fungus (GO:0009610);; Biological Process: response to high light intensity (GO:0009644);; Biological Process: salicylic acid biosynthetic process (GO:0009697…	--	[I]	Lipid transport and metabolism	Oxysterol-binding protein	Uncharacterized protein OS=Glycine max (Soybean) PE=3 SV=1	I	Lipid transport and metabolism	PREDICTED: oxysterol-binding protein-related protein 3C-like [Cucumis sativus]
Chr1:18462082|18464310	0	0	0	0	0	0	0	9	0.752579	0	0	0	exon	636	18462082	18464310	Csa1G528460	[G]	Carbohydrate transport and metabolism	Cellular Component: phosphopyruvate hydratase complex (GO:0000015);; Molecular Function: magnesium ion binding (GO:0000287);; Molecular Function: phosphopyruvate hydratase activity (GO:0004634);; Cellular Component: nucleus (GO:0005634);; Biological Process: glycolytic process (GO:0006096);;	K01689|0|csv:101211681|cytosolic enolase 3-like; K01689 enolase [EC:4.2.1.11] (A)	[G]	Carbohydrate transport and metabolism	Enolase, C-terminal TIM barrel domain;; Enolase, N-terminal domain	Uncharacterized protein GN=PRUPE_ppa005134mg OS=Prunus persica (Peach) PE=4 SV=1	G	Carbohydrate transport and metabolism	PREDICTED: cytosolic enolase 3-like [Cucumis sativus]
Chr1:18462082|18466017	0	0	0	0	0	0	0	22	1.83964	0	0	0	exon	1062	18462082	18466017	Csa1G528460	[G]	Carbohydrate transport and metabolism	Cellular Component: phosphopyruvate hydratase complex (GO:0000015);; Molecular Function: magnesium ion binding (GO:0000287);; Molecular Function: phosphopyruvate hydratase activity (GO:0004634);; Cellular Component: nucleus (GO:0005634);; Biological Process: glycolytic process (GO:0006096);;	K01689|0|csv:101211681|cytosolic enolase 3-like; K01689 enolase [EC:4.2.1.11] (A)	[G]	Carbohydrate transport and metabolism	Enolase, C-terminal TIM barrel domain;; Enolase, N-terminal domain	Uncharacterized protein GN=PRUPE_ppa005134mg OS=Prunus persica (Peach) PE=4 SV=1	G	Carbohydrate transport and metabolism	PREDICTED: cytosolic enolase 3-like [Cucumis sativus]
Chr1:18578560|18579109	0	0	0	10	0	0.622728	0	0	0	0	0	0	exon	449	18578560	18579109	Csa1G528590	[H]	Coenzyme transport and metabolism	Biological Process: maltose metabolic process (GO:0000023);; Molecular Function: ATP binding (GO:0005524);; Biological Process: pentose-phosphate shunt (GO:0006098);; Biological Process: thiamine biosynthetic process (GO:0009228);; Cellular Component: chloroplast stroma (GO:0009570);; Biological Process: response to vitamin B1 (GO:0010266);; Biological Process: detection of bacterium (GO:0016045)…	K03147|0|csv:101213311|phosphomethylpyrimidine synthase, chloroplastic-like; K03147 phosphomethylpyrimidine synthase [EC:4.1.99.17] (A)	--	--	ThiC family;; ThiC-associated domain	Uncharacterized protein GN=PRUPE_ppa002651mg OS=Prunus persica (Peach) PE=4 SV=1	H	Coenzyme transport and metabolism	PREDICTED: phosphomethylpyrimidine synthase, chloroplastic-like [Cucumis sativus]
Chr1:18578560|18580494	5	0	0.302147	0	0	0	0	0	0	0	0	0	exon	1276	18578560	18580494	Csa1G528590	[H]	Coenzyme transport and metabolism	Biological Process: maltose metabolic process (GO:0000023);; Molecular Function: ATP binding (GO:0005524);; Biological Process: pentose-phosphate shunt (GO:0006098);; Biological Process: thiamine biosynthetic process (GO:0009228);; Cellular Component: chloroplast stroma (GO:0009570);; Biological Process: response to vitamin B1 (GO:0010266);; Biological Process: detection of bacterium (GO:0016045)…	K03147|0|csv:101213311|phosphomethylpyrimidine synthase, chloroplastic-like; K03147 phosphomethylpyrimidine synthase [EC:4.1.99.17] (A)	--	--	ThiC family;; ThiC-associated domain	Uncharacterized protein GN=PRUPE_ppa002651mg OS=Prunus persica (Peach) PE=4 SV=1	H	Coenzyme transport and metabolism	PREDICTED: phosphomethylpyrimidine synthase, chloroplastic-like [Cucumis sativus]
Chr1:18643447|18644281	0	0	0	0	0	0	11	0	0.919819	0	0	0	exon	453	18643447	18644281	Csa1G530140	--	--	Cellular Component: nucleus (GO:0005634);; Molecular Function: zinc ion binding (GO:0008270);; Biological Process: chlorophyll catabolic process (GO:0015996);; Molecular Function: ligase activity (GO:0016874);;	--	[O]	Posttranslational modification, protein turnover, chaperones	Zinc finger, C3HC4 type (RING finger);; Ring finger domain;; Zinc finger, C3HC4 type (RING finger);; Zinc finger, C3HC4 type (RING finger)	Ubiquitin-protein ligase, putative GN=RCOM_0612080 OS=Ricinus communis (Castor bean) PE=4 SV=1	O	Posttranslational modification, protein turnover, chaperones	PREDICTED: uncharacterized protein LOC101210033 [Cucumis sativus]
Chr1:18898334|18901486	0	0	0	0	0	0	23	0	1.92326	0	0	0	exon	711	18898334	18901486	Csa1G533420	--	--	Molecular Function: Rab GTPase activator activity (GO:0005097);; Biological Process: protein glycosylation (GO:0006486);; Cellular Component: chloroplast (GO:0009507);; Biological Process: positive regulation of Rab GTPase activity (GO:0032851);; Molecular Function: organic cyclic compound binding (GO:0097159);; Molecular Function: heterocyclic compound binding (GO:1901363);;	K18270|0|cmo:103497052|rab3 GTPase-activating protein catalytic subunit; K18270 Rab3 GTPase-activating protein catalytic subunit (A)	[S]	Function unknown	Rab3 GTPase-activating protein catalytic subunit	Uncharacterized protein GN=PRUPE_ppa000959mg OS=Prunus persica (Peach) PE=4 SV=1	S	Function unknown	PREDICTED: rab3 GTPase-activating protein catalytic subunit-like [Cucumis sativus]
Chr1:19020328|19022059	0	0	0	2	0	0.124546	0	0	0	0	0	0	exon	977	19020328	19022059	Csa1G533630	--	--	Biological Process: DNA repair (GO:0006281);; Biological Process: DNA recombination (GO:0006310);; Molecular Function: 5'-flap endonuclease activity (GO:0017108);; Cellular Component: Slx1-Slx4 complex (GO:0033557);; Biological Process: nucleic acid phosphodiester bond hydrolysis (GO:0090305);;	K15078|0|csv:101229010|uncharacterized LOC101229010; K15078 structure-specific endonuclease subunit SLX1 [EC:3.6.1.-] (A)	[R]	General function prediction only	GIY-YIG catalytic domain	Structure-specific endonuclease subunit SLX1 homolog OS=Glycine max (Soybean) PE=3 SV=1	R	General function prediction only	PREDICTED: uncharacterized protein LOC101203492 [Cucumis sativus]
Chr1:19036173|19038432	0	0	0	0	4	0.249091	0	0	0	0	0	0	exon	748	19036173	19038432	Csa1G533660	--	--	Molecular Function: protein binding (GO:0005515);; Biological Process: chloroplast organization (GO:0009658);; Cellular Component: viral envelope (GO:0019031);; Cellular Component: Tic complex (GO:0031897);; Biological Process: protein import into chloroplast stroma (GO:0045037);;	--	--	--	--	Uncharacterized protein GN=PRUPE_ppa000779mg OS=Prunus persica (Peach) PE=4 SV=1	S	Function unknown	PREDICTED: protein TIC110, chloroplastic-like [Cucumis sativus]
Chr1:19692562|19694306	0	0	0	0	0	0	0	0	0	0	18	1.68518	intron	1745	19692562	19694306	Csa1G538160	[J]	Translation, ribosomal structure and biogenesis	Molecular Function: GTP binding (GO:0005525);; Cellular Component: cytosol (GO:0005829);; Biological Process: gluconeogenesis (GO:0006094);; Biological Process: glycolytic process (GO:0006096);; Biological Process: protein targeting to vacuole (GO:0006623);; Cellular Component: plasmodesma (GO:0009506);; Biological Process: response to salt stress (GO:0009651);; Biological Process: response to ca…	K06942|0|csv:101210333|obg-like ATPase 1-like; K06942 (A)	[R]	General function prediction only	Protein of unknown function (DUF933);; 50S ribosome-binding GTPase;; Ferrous iron transport protein B	Putative uncharacterized protein OS=Glycine max (Soybean) PE=2 SV=1	R	General function prediction only	PREDICTED: obg-like ATPase 1-like [Cucumis sativus]
Chr1:19751107|19752152	0	0	0	0	0	0	32	0	2.67584	0	0	0	exon	334	19751107	19752152	Csa1G538220	[U]	Intracellular trafficking, secretion, and vesicular transport	Biological Process: cell morphogenesis (GO:0000902);; Molecular Function: phospholipid binding (GO:0005543);; Cellular Component: nucleus (GO:0005634);; Cellular Component: vacuole (GO:0005773);; Cellular Component: Golgi apparatus (GO:0005794);; Cellular Component: plasma membrane (GO:0005886);; Biological Process: protein targeting (GO:0006605);; Biological Process: protein targeting to vacuole…	K12486|0|cmo:103488311|ADP-ribosylation factor GTPase-activating protein AGD12-like; K12486 stromal membrane-associated protein (A)	[R]	General function prediction only	Putative GTPase activating protein for Arf;; C2 domain	Uncharacterized protein GN=PRUPE_ppa008355mg OS=Prunus persica (Peach) PE=4 SV=1	T	Signal transduction mechanisms	PREDICTED: ADP-ribosylation factor GTPase-activating protein AGD12-like [Cucumis sativus]
Chr1:20030689|20037388	0	0	0	0	7	0.43591	17	5	1.83964	0	17	1.59156	intergenic_region	6700	20030689	20037388	n/a	No_host_gene_anno
Chr1:20078945|20080482	7	0	0.423006	0	0	0	0	0	0	0	0	0	exon	484	20078945	20080482	Csa1G542480	[IQR]	--	Molecular Function: nucleotide binding (GO:0000166);; Cellular Component: chloroplast (GO:0009507);; Molecular Function: oxidoreductase activity (GO:0016491);; Biological Process: starch biosynthetic process (GO:0019252);; Biological Process: oxidation-reduction process (GO:0055114);;	--	[R]	General function prediction only	short chain dehydrogenase;; Enoyl-(Acyl carrier protein) reductase	Short-chain dehydrogenase, putative GN=RCOM_0140060 OS=Ricinus communis (Castor bean) PE=3 SV=1	Q	Secondary metabolites biosynthesis, transport and catabolism	PREDICTED: uncharacterized oxidoreductase C663.09c-like [Cucumis sativus]
Chr1:20205848|20207816	0	0	0	0	0	0	0	0	0	0	22	2.05967	exon	546	20205848	20207816	Csa1G554560	[G]	Carbohydrate transport and metabolism	Molecular Function: ribose-5-phosphate isomerase activity (GO:0004751);; Biological Process: pentose-phosphate shunt, non-oxidative branch (GO:0009052);; Cellular Component: chloroplast (GO:0009507);; Biological Process: mRNA modification (GO:0016556);;	K01807|0|csv:101214374|probable ribose-5-phosphate isomerase-like; K01807 ribose 5-phosphate isomerase A [EC:5.3.1.6] (A)	[G]	Carbohydrate transport and metabolism	Ribose 5-phosphate isomerase A (phosphoriboisomerase A)	Uncharacterized protein GN=PRUPE_ppa009259mg OS=Prunus persica (Peach) PE=4 SV=1	G	Carbohydrate transport and metabolism	PREDICTED: probable ribose-5-phosphate isomerase-like [Cucumis sativus]
Chr1:20205848|20208523	0	0	0	0	0	0	0	10	0.836199	0	0	0	exon	616	20205848	20208523	Csa1G554560	[G]	Carbohydrate transport and metabolism	Molecular Function: ribose-5-phosphate isomerase activity (GO:0004751);; Biological Process: pentose-phosphate shunt, non-oxidative branch (GO:0009052);; Cellular Component: chloroplast (GO:0009507);; Biological Process: mRNA modification (GO:0016556);;	K01807|0|csv:101214374|probable ribose-5-phosphate isomerase-like; K01807 ribose 5-phosphate isomerase A [EC:5.3.1.6] (A)	[G]	Carbohydrate transport and metabolism	Ribose 5-phosphate isomerase A (phosphoriboisomerase A)	Uncharacterized protein GN=PRUPE_ppa009259mg OS=Prunus persica (Peach) PE=4 SV=1	G	Carbohydrate transport and metabolism	PREDICTED: probable ribose-5-phosphate isomerase-like [Cucumis sativus]
Chr1:20231944|20234033	0	0	0	0	0	0	0	0	0	0	14	1.3107	exon	975	20231944	20234033	Csa1G554580	--	--	Biological Process: multicellular organismal development (GO:0007275);; Cellular Component: plastid (GO:0009536);; Biological Process: negative regulation of flower development (GO:0009910);; Biological Process: maintenance of DNA methylation (GO:0010216);; Molecular Function: histone demethylase activity (H3-K4 specific) (GO:0032453);; Biological Process: histone H3-K4 demethylation (GO:0034720)…	K11446|0|csv:101214856|probable lysine-specific demethylase JMJ14-like; K11446 histone demethylase JARID1 [EC:1.14.11.-] (A)	[R]	General function prediction only	JmjC domain, hydroxylase;; F/Y rich C-terminus;; jmjN domain;; C5HC2 zinc finger;; F/Y-rich N-terminus	Uncharacterized protein GN=PRUPE_ppa000634mg OS=Prunus persica (Peach) PE=4 SV=1	R	General function prediction only	PREDICTED: probable lysine-specific demethylase JMJ14-like [Cucumis sativus]
Chr1:20232947|20233775	0	0	0	0	0	0	0	0	0	36	0	3.37036	exon	735	20232947	20233775	Csa1G554580	--	--	Biological Process: multicellular organismal development (GO:0007275);; Cellular Component: plastid (GO:0009536);; Biological Process: negative regulation of flower development (GO:0009910);; Biological Process: maintenance of DNA methylation (GO:0010216);; Molecular Function: histone demethylase activity (H3-K4 specific) (GO:0032453);; Biological Process: histone H3-K4 demethylation (GO:0034720)…	K11446|0|csv:101214856|probable lysine-specific demethylase JMJ14-like; K11446 histone demethylase JARID1 [EC:1.14.11.-] (A)	[R]	General function prediction only	JmjC domain, hydroxylase;; F/Y rich C-terminus;; jmjN domain;; C5HC2 zinc finger;; F/Y-rich N-terminus	Uncharacterized protein GN=PRUPE_ppa000634mg OS=Prunus persica (Peach) PE=4 SV=1	R	General function prediction only	PREDICTED: probable lysine-specific demethylase JMJ14-like [Cucumis sativus]
Chr1:20279556|20282141	3	0	0.181288	0	0	0	0	0	0	0	0	0	exon	587	20279556	20282141	Csa1G555590	--	--	Biological Process: maltose metabolic process (GO:0000023);; Molecular Function: beta-phosphoglucomutase activity (GO:0008801);; Cellular Component: chloroplast thylakoid (GO:0009534);; Cellular Component: chloroplast stroma (GO:0009570);; Biological Process: photosynthetic electron transport in photosystem I (GO:0009773);; Biological Process: chloroplast relocation (GO:0009902);; Biological Proc…	--	[O]	Posttranslational modification, protein turnover, chaperones	NHL repeat;; Haloacid dehalogenase-like hydrolase;; Thioredoxin-like;; haloacid dehalogenase-like hydrolase;; Redoxin;; HAD-hyrolase-like;; SMP-30/Gluconolaconase/LRE-like region;; AhpC/TSA family;; Thioredoxin-like domain;; Thioredoxin	Uncharacterized protein GN=PRUPE_ppa000671mg OS=Prunus persica (Peach) PE=4 SV=1	O	Posttranslational modification, protein turnover, chaperones	PREDICTED: NHL repeat-containing protein 2-like [Cucumis sativus]
Chr1:20279556|20283080	0	0	0	8	0	0.498183	0	0	0	0	0	0	exon	839	20279556	20283080	Csa1G555590	--	--	Biological Process: maltose metabolic process (GO:0000023);; Molecular Function: beta-phosphoglucomutase activity (GO:0008801);; Cellular Component: chloroplast thylakoid (GO:0009534);; Cellular Component: chloroplast stroma (GO:0009570);; Biological Process: photosynthetic electron transport in photosystem I (GO:0009773);; Biological Process: chloroplast relocation (GO:0009902);; Biological Proc…	--	[O]	Posttranslational modification, protein turnover, chaperones	NHL repeat;; Haloacid dehalogenase-like hydrolase;; Thioredoxin-like;; haloacid dehalogenase-like hydrolase;; Redoxin;; HAD-hyrolase-like;; SMP-30/Gluconolaconase/LRE-like region;; AhpC/TSA family;; Thioredoxin-like domain;; Thioredoxin	Uncharacterized protein GN=PRUPE_ppa000671mg OS=Prunus persica (Peach) PE=4 SV=1	O	Posttranslational modification, protein turnover, chaperones	PREDICTED: NHL repeat-containing protein 2-like [Cucumis sativus]
Chr1:20336460|20339620	16	0	0.966872	0	0	0	0	0	0	0	0	0	exon	432	20336460	20339620	Csa1G560670	[U]	Intracellular trafficking, secretion, and vesicular transport	Molecular Function: transporter activity (GO:0005215);; Cellular Component: cytosol (GO:0005829);; Biological Process: protein N-linked glycosylation (GO:0006487);; Biological Process: intracellular protein transport (GO:0006886);; Biological Process: ER to Golgi vesicle-mediated transport (GO:0006888);; Molecular Function: zinc ion binding (GO:0008270);; Biological Process: positive regulation o…	K14007|0|csv:101223095|protein transport protein Sec24-like At3g07100-like; K14007 protein transport protein SEC24 (A)	[U]	Intracellular trafficking, secretion, and vesicular transport	Sec23/Sec24 trunk domain;; Sec23/Sec24 zinc finger;; Sec23/Sec24 helical domain;; Sec23/Sec24 beta-sandwich domain;; Gelsolin repeat	Uncharacterized protein GN=PRUPE_ppa000637mg OS=Prunus persica (Peach) PE=4 SV=1	U	Intracellular trafficking, secretion, and vesicular transport	PREDICTED: protein transport protein Sec24-like At3g07100-like [Cucumis sativus]
Chr1:20342868|20343683	0	0	0	0	0	0	0	0	0	21	0	1.96605	exon	544	20342868	20343683	Csa1G560670	[U]	Intracellular trafficking, secretion, and vesicular transport	Molecular Function: transporter activity (GO:0005215);; Cellular Component: cytosol (GO:0005829);; Biological Process: protein N-linked glycosylation (GO:0006487);; Biological Process: intracellular protein transport (GO:0006886);; Biological Process: ER to Golgi vesicle-mediated transport (GO:0006888);; Molecular Function: zinc ion binding (GO:0008270);; Biological Process: positive regulation o…	K14007|0|csv:101223095|protein transport protein Sec24-like At3g07100-like; K14007 protein transport protein SEC24 (A)	[U]	Intracellular trafficking, secretion, and vesicular transport	Sec23/Sec24 trunk domain;; Sec23/Sec24 zinc finger;; Sec23/Sec24 helical domain;; Sec23/Sec24 beta-sandwich domain;; Gelsolin repeat	Uncharacterized protein GN=PRUPE_ppa000637mg OS=Prunus persica (Peach) PE=4 SV=1	U	Intracellular trafficking, secretion, and vesicular transport	PREDICTED: protein transport protein Sec24-like At3g07100-like [Cucumis sativus]
Chr1:20347141|20348454	0	6	0.362577	0	0	0	0	0	0	0	0	0	exon	1237	20347141	20348454	Csa1G560670	[U]	Intracellular trafficking, secretion, and vesicular transport	Molecular Function: transporter activity (GO:0005215);; Cellular Component: cytosol (GO:0005829);; Biological Process: protein N-linked glycosylation (GO:0006487);; Biological Process: intracellular protein transport (GO:0006886);; Biological Process: ER to Golgi vesicle-mediated transport (GO:0006888);; Molecular Function: zinc ion binding (GO:0008270);; Biological Process: positive regulation o…	K14007|0|csv:101223095|protein transport protein Sec24-like At3g07100-like; K14007 protein transport protein SEC24 (A)	[U]	Intracellular trafficking, secretion, and vesicular transport	Sec23/Sec24 trunk domain;; Sec23/Sec24 zinc finger;; Sec23/Sec24 helical domain;; Sec23/Sec24 beta-sandwich domain;; Gelsolin repeat	Uncharacterized protein GN=PRUPE_ppa000637mg OS=Prunus persica (Peach) PE=4 SV=1	U	Intracellular trafficking, secretion, and vesicular transport	PREDICTED: protein transport protein Sec24-like At3g07100-like [Cucumis sativus]
Chr1:20424158|20425193	0	0	0	0	0	0	13	0	1.08706	0	0	0	intergenic_region	1036	20424158	20425193	n/a	No_host_gene_anno
Chr1:20426535|20433066	0	0	0	0	0	0	0	0	0	29	0	2.71502	intergenic_region	6532	20426535	20433066	n/a	No_host_gene_anno
Chr1:20454568|20464986	0	0	0	0	0	0	0	0	0	34	0	3.18312	exon	858	20454568	20464986	Csa1G560800	--	--	Molecular Function: sequence-specific DNA binding transcription factor activity (GO:0003700);; Biological Process: regulation of transcription, DNA-templated (GO:0006355);; Cellular Component: Piccolo NuA4 histone acetyltransferase complex (GO:0032777);;	K11322|0|csv:101217797|hypothetical protein; K11322 enhancer of polycomb-like protein (A)	[K]	Transcription	Enhancer of polycomb-like	Uncharacterized protein GN=PRUPE_ppa005548mg OS=Prunus persica (Peach) PE=4 SV=1	K	Transcription	PREDICTED: uncharacterized protein LOC101217797 [Cucumis sativus]
Chr1:20456357|20464986	0	0	0	0	0	0	0	0	0	0	35	3.27674	intron	8630	20456357	20464986	Csa1G560800	--	--	Molecular Function: sequence-specific DNA binding transcription factor activity (GO:0003700);; Biological Process: regulation of transcription, DNA-templated (GO:0006355);; Cellular Component: Piccolo NuA4 histone acetyltransferase complex (GO:0032777);;	K11322|0|csv:101217797|hypothetical protein; K11322 enhancer of polycomb-like protein (A)	[K]	Transcription	Enhancer of polycomb-like	Uncharacterized protein GN=PRUPE_ppa005548mg OS=Prunus persica (Peach) PE=4 SV=1	K	Transcription	PREDICTED: uncharacterized protein LOC101217797 [Cucumis sativus]
Chr1:20458647|20464986	0	0	0	0	0	0	0	25	2.0905	0	0	0	intron	6340	20458647	20464986	Csa1G560800	--	--	Molecular Function: sequence-specific DNA binding transcription factor activity (GO:0003700);; Biological Process: regulation of transcription, DNA-templated (GO:0006355);; Cellular Component: Piccolo NuA4 histone acetyltransferase complex (GO:0032777);;	K11322|0|csv:101217797|hypothetical protein; K11322 enhancer of polycomb-like protein (A)	[K]	Transcription	Enhancer of polycomb-like	Uncharacterized protein GN=PRUPE_ppa005548mg OS=Prunus persica (Peach) PE=4 SV=1	K	Transcription	PREDICTED: uncharacterized protein LOC101217797 [Cucumis sativus]
Chr1:20458665|20464986	0	2	0.120859	12	0	0.747274	53	132	15.4697	89	25	10.6728	exon	358	20458665	20464986	Csa1G560800	--	--	Molecular Function: sequence-specific DNA binding transcription factor activity (GO:0003700);; Biological Process: regulation of transcription, DNA-templated (GO:0006355);; Cellular Component: Piccolo NuA4 histone acetyltransferase complex (GO:0032777);;	K11322|0|csv:101217797|hypothetical protein; K11322 enhancer of polycomb-like protein (A)	[K]	Transcription	Enhancer of polycomb-like	Uncharacterized protein GN=PRUPE_ppa005548mg OS=Prunus persica (Peach) PE=4 SV=1	K	Transcription	PREDICTED: uncharacterized protein LOC101217797 [Cucumis sativus]
Chr1:20458665|20469352	0	0	0	4	0	0.249091	0	0	0	50	31	7.58332	exon	409	20458665	20469352	Csa1G560800	--	--	Molecular Function: sequence-specific DNA binding transcription factor activity (GO:0003700);; Biological Process: regulation of transcription, DNA-templated (GO:0006355);; Cellular Component: Piccolo NuA4 histone acetyltransferase complex (GO:0032777);;	K11322|0|csv:101217797|hypothetical protein; K11322 enhancer of polycomb-like protein (A)	[K]	Transcription	Enhancer of polycomb-like	Uncharacterized protein GN=PRUPE_ppa005548mg OS=Prunus persica (Peach) PE=4 SV=1	K	Transcription	PREDICTED: uncharacterized protein LOC101217797 [Cucumis sativus]
Chr1:20525843|20529388	0	0	0	0	0	0	0	0	0	0	4	0.374485	exon	2046	20525843	20529388	Csa1G561380	[J]	Translation, ribosomal structure and biogenesis	Molecular Function: glutamate-tRNA ligase activity (GO:0004818);; Molecular Function: glutamine-tRNA ligase activity (GO:0004819);; Molecular Function: ATP binding (GO:0005524);; Cellular Component: cytosol (GO:0005829);; Biological Process: gluconeogenesis (GO:0006094);; Biological Process: glutamyl-tRNA aminoacylation (GO:0006424);; Biological Process: cytoskeleton organization (GO:0007010);; B…	K01885|0|csv:101218513|probable glutamate--tRNA ligase, cytoplasmic-like; K01885 glutamyl-tRNA synthetase [EC:6.1.1.17] (A)	[J]	Translation, ribosomal structure and biogenesis	tRNA synthetases class I (E and Q), catalytic domain;; tRNA synthetases class I (E and Q), anti-codon binding domain;; Glutathione S-transferase, C-terminal domain	Uncharacterized protein GN=PRUPE_ppa001925mg OS=Prunus persica (Peach) PE=4 SV=1	J	Translation, ribosomal structure and biogenesis	PREDICTED: probable glutamate--tRNA ligase, cytoplasmic-like [Cucumis sativus]
Chr1:20537658|20541601	0	0	0	0	0	0	12	0	1.00344	0	0	0	exon	561	20537658	20541601	Csa1G561390	[L]	Replication, recombination and repair	Molecular Function: magnesium ion binding (GO:0000287);; Molecular Function: DNA binding (GO:0003677);; Cellular Component: nucleoplasm (GO:0005654);; Cellular Component: nucleolus (GO:0005730);; Cellular Component: mitochondrion (GO:0005739);; Cellular Component: cytosol (GO:0005829);; Biological Process: base-excision repair (GO:0006284);; Molecular Function: 5'-3' exonuclease activity (GO:0008…	K04799|0|cmo:103492083|flap endonuclease 1; K04799 flap endonuclease-1 [EC:3.-.-.-] (A)	[L]	Replication, recombination and repair	XPG N-terminal domain;; XPG I-region	Flap endonuclease 1 GN=FEN1 OS=Glycine max (Soybean) PE=3 SV=2	L	Replication, recombination and repair	PREDICTED: LOW QUALITY PROTEIN: flap endonuclease 1-like [Cucumis sativus]
Chr1:20864613|20865666	0	0	0	0	0	0	0	0	0	0	47	4.4002	exon	331	20864613	20865666	Csa1G569230	[R]	General function prediction only	Biological Process: metabolic process (GO:0008152);; Cellular Component: plastid (GO:0009536);; Molecular Function: hydrolase activity, acting on ester bonds (GO:0016788);;	--	--	--	--	Uncharacterized protein OS=Lotus japonicus (Lotus corniculatus var. japonicus) PE=2 SV=1	S	Function unknown	PREDICTED: uncharacterized LOC101203942 [Cucumis sativus]
Chr1:20864613|20865828	0	0	0	0	0	0	0	28	2.34136	0	14	1.3107	exon	394	20864613	20865828	Csa1G569230	[R]	General function prediction only	Biological Process: metabolic process (GO:0008152);; Cellular Component: plastid (GO:0009536);; Molecular Function: hydrolase activity, acting on ester bonds (GO:0016788);;	--	--	--	--	Uncharacterized protein OS=Lotus japonicus (Lotus corniculatus var. japonicus) PE=2 SV=1	S	Function unknown	PREDICTED: uncharacterized LOC101203942 [Cucumis sativus]
Chr1:20864613|20867040	0	0	0	0	0	0	0	0	0	53	0	4.96192	exon	614	20864613	20867040	Csa1G569230	[R]	General function prediction only	Biological Process: metabolic process (GO:0008152);; Cellular Component: plastid (GO:0009536);; Molecular Function: hydrolase activity, acting on ester bonds (GO:0016788);;	--	--	--	--	Uncharacterized protein OS=Lotus japonicus (Lotus corniculatus var. japonicus) PE=2 SV=1	S	Function unknown	PREDICTED: uncharacterized LOC101203942 [Cucumis sativus]
Chr1:20959867|20962579	0	0	0	0	0	0	7	0	0.585339	0	45	4.21295	exon	1413	20959867	20962579	Csa1G569410	--	--	Cellular Component: mitochondrion (GO:0005739);; Biological Process: phosphatidylglycerol biosynthetic process (GO:0006655);; Molecular Function: transferase activity, transferring acyl groups (GO:0016746);;	K13511|0|csv:101222774|uncharacterized LOC101222774; K13511 monolysocardiolipin acyltransferase [EC:2.3.1.-] (A)	[I]	Lipid transport and metabolism	Acyltransferase	Putative uncharacterized protein GN=VITISV_026039 OS=Vitis vinifera (Grape) PE=2 SV=1	I	Lipid transport and metabolism	PREDICTED: uncharacterized protein LOC101222774 [Cucumis sativus]
Chr1:21188431|21189746	0	0	0	0	0	0	22	0	1.83964	0	0	0	intergenic_region	1316	21188431	21189746	n/a	No_host_gene_anno
Chr1:21192558|21195105	0	0	0	0	7	0.43591	0	10	0.836199	0	0	0	exon	454	21192558	21195105	Csa1G570770	[S]	Function unknown	Cellular Component: mitochondrial inner membrane presequence translocase complex (GO:0005744);; Biological Process: intracellular protein transport (GO:0006886);; Molecular Function: P-P-bond-hydrolysis-driven protein transmembrane transporter activity (GO:0015450);;	K17426|0|csv:101211143|hypothetical protein; K17426 large subunit ribosomal protein L45 (A)	[J]	Translation, ribosomal structure and biogenesis	Tim44-like domain	Uncharacterized protein GN=PRUPE_ppa009363mg OS=Prunus persica (Peach) PE=4 SV=1	J	Translation, ribosomal structure and biogenesis	PREDICTED: uncharacterized protein LOC101211143 [Cucumis sativus]
Chr1:21203470|21204532	0	7	0.423006	0	4	0.249091	30	27	4.76633	46	57	9.64298	exon	377	21203470	21204532	Csa1G571280	--	--	Molecular Function: magnesium ion binding (GO:0000287);; Molecular Function: glutathione synthase activity (GO:0004363);; Molecular Function: ATP binding (GO:0005524);; Cellular Component: cytosol (GO:0005829);; Biological Process: glutathione biosynthetic process (GO:0006750);; Biological Process: toxin catabolic process (GO:0009407);; Cellular Component: chloroplast (GO:0009507);; Biological Pr…	K01920|0|csv:101211392|glutathione synthetase, chloroplastic-like; K01920 glutathione synthase [EC:6.3.2.3] (A)	[Q]	Secondary metabolites biosynthesis, transport and catabolism	Eukaryotic glutathione synthase, ATP binding domain;; Eukaryotic glutathione synthase	Glutathione synthetase GN=GSH2 OS=Cucumis sativus (Cucumber) PE=2 SV=1	Q	Secondary metabolites biosynthesis, transport and catabolism	PREDICTED: glutathione synthetase, chloroplastic-like [Cucumis sativus]
Chr1:21203470|21207616	0	0	0	0	0	0	0	0	0	0	24	2.24691	exon	854	21203470	21207616	Csa1G571280	--	--	Molecular Function: magnesium ion binding (GO:0000287);; Molecular Function: glutathione synthase activity (GO:0004363);; Molecular Function: ATP binding (GO:0005524);; Cellular Component: cytosol (GO:0005829);; Biological Process: glutathione biosynthetic process (GO:0006750);; Biological Process: toxin catabolic process (GO:0009407);; Cellular Component: chloroplast (GO:0009507);; Biological Pr…	K01920|0|csv:101211392|glutathione synthetase, chloroplastic-like; K01920 glutathione synthase [EC:6.3.2.3] (A)	[Q]	Secondary metabolites biosynthesis, transport and catabolism	Eukaryotic glutathione synthase, ATP binding domain;; Eukaryotic glutathione synthase	Glutathione synthetase GN=GSH2 OS=Cucumis sativus (Cucumber) PE=2 SV=1	Q	Secondary metabolites biosynthesis, transport and catabolism	PREDICTED: glutathione synthetase, chloroplastic-like [Cucumis sativus]
Chr1:21205717|21206424	7	12	1.14816	0	0	0	0	0	0	0	23	2.15329	exon	355	21205717	21206424	Csa1G571280	--	--	Molecular Function: magnesium ion binding (GO:0000287);; Molecular Function: glutathione synthase activity (GO:0004363);; Molecular Function: ATP binding (GO:0005524);; Cellular Component: cytosol (GO:0005829);; Biological Process: glutathione biosynthetic process (GO:0006750);; Biological Process: toxin catabolic process (GO:0009407);; Cellular Component: chloroplast (GO:0009507);; Biological Pr…	K01920|0|csv:101211392|glutathione synthetase, chloroplastic-like; K01920 glutathione synthase [EC:6.3.2.3] (A)	[Q]	Secondary metabolites biosynthesis, transport and catabolism	Eukaryotic glutathione synthase, ATP binding domain;; Eukaryotic glutathione synthase	Glutathione synthetase GN=GSH2 OS=Cucumis sativus (Cucumber) PE=2 SV=1	Q	Secondary metabolites biosynthesis, transport and catabolism	PREDICTED: glutathione synthetase, chloroplastic-like [Cucumis sativus]
Chr1:21272876|21276248	0	0	0	0	0	0	0	0	0	5	0	0.468106	exon	2111	21272876	21276248	Csa1G572400	[R]	General function prediction only	Molecular Function: protein kinase activity (GO:0004672);; Molecular Function: ATP binding (GO:0005524);; Cellular Component: mitochondrion (GO:0005739);; Biological Process: protein phosphorylation (GO:0006468);; Biological Process: vacuole organization (GO:0007033);; Biological Process: cellular response to phosphate starvation (GO:0016036);; Biological Process: galactolipid biosynthetic proces…	--	[R]	General function prediction only	Breast carcinoma amplified sequence 3;; WD domain, G-beta repeat	Uncharacterized protein GN=PRUPE_ppa000848mg OS=Prunus persica (Peach) PE=4 SV=1	R	General function prediction only	PREDICTED: uncharacterized protein LOC101212289 [Cucumis sativus]
Chr1:21299999|21303623	0	0	0	0	0	0	0	0	0	0	17	1.59156	exon	582	21299999	21303623	Csa1G572430	[K]	Transcription	Molecular Function: binding (GO:0005488);; Biological Process: transcription, DNA-templated (GO:0006351);; Biological Process: sister chromatid cohesion (GO:0007062);; Biological Process: stomatal lineage progression (GO:0010440);; Biological Process: chromatin silencing by small RNA (GO:0031048);; Biological Process: meiotic chromosome segregation (GO:0045132);;	K15196|0|csv:101231587|transcription factor IIIB 60 kDa subunit-like; K15196 transcription factor IIIB 90 kDa subunit (A)	[K]	Transcription	Brf1-like TBP-binding domain;; Transcription factor TFIIB repeat	Putative uncharacterized protein GN=VIT_08s0056g01250 OS=Vitis vinifera (Grape) PE=4 SV=1	K	Transcription	PREDICTED: transcription factor IIIB 60 kDa subunit-like [Cucumis sativus]
Chr1:21392467|21393911	0	0	0	0	0	0	0	17	1.42154	0	0	0	intergenic_region	1445	21392467	21393911	n/a	No_host_gene_anno
Chr1:21404221|21404714	0	0	0	0	0	0	0	25	2.0905	0	0	0	exon	286	21404221	21404714	Csa1G573600	[P]	Inorganic ion transport and metabolism	Biological Process: response to superoxide (GO:0000303);; Molecular Function: superoxide dismutase activity (GO:0004784);; Cellular Component: cytosol (GO:0005829);; Biological Process: superoxide metabolic process (GO:0006801);; Biological Process: response to salt stress (GO:0009651);; Biological Process: response to iron ion (GO:0010039);; Biological Process: response to ozone (GO:0010193);; B…	K04565|2.87642e-104|csv:101215417|SOD; superoxide dismutase [Cu-Zn]-like (EC:1.15.1.1); K04565 superoxide dismutase, Cu-Zn family [EC:1.15.1.1] (A)	[P]	Inorganic ion transport and metabolism	Copper/zinc superoxide dismutase (SODC)	Superoxide dismutase [Cu-Zn] GN=SOD OS=Cucumis sativus (Cucumber) PE=2 SV=1	P	Inorganic ion transport and metabolism	superoxide dismutase [Cu-Zn]-like [Cucumis sativus]
Chr1:21413718|21414294	0	0	0	14	0	0.871819	0	0	0	0	0	0	exon	440	21413718	21414294	Csa1G573610	[P]	Inorganic ion transport and metabolism	Cellular Component: vacuole (GO:0005773);; Cellular Component: plasma membrane (GO:0005886);; Biological Process: sodium ion transport (GO:0006814);; Biological Process: regulation of pH (GO:0006885);; Biological Process: response to salt stress (GO:0009651);; Biological Process: lithium ion transport (GO:0010351);; Molecular Function: sodium:proton antiporter activity (GO:0015385);; Cellular Com…	--	[P]	Inorganic ion transport and metabolism	Sodium/hydrogen exchanger family	Sodium/hydrogen exchanger GN=NHX1 OS=Gossypium hirsutum (Upland cotton) PE=2 SV=1	P	Inorganic ion transport and metabolism	PREDICTED: sodium/hydrogen exchanger 2-like [Cucumis sativus]
Chr1:21431294|21432916	0	0	0	0	0	0	0	17	1.42154	0	0	0	exon	546	21431294	21432916	Csa1G573620	[RTKL]	--	Molecular Function: ATP binding (GO:0005524);; Cellular Component: plasma membrane (GO:0005886);; Biological Process: protein phosphorylation (GO:0006468);; Molecular Function: RNA polymerase II carboxy-terminal domain kinase activity (GO:0008353);;	K08819|0|csv:101215893|probable serine/threonine-protein kinase At1g54610-like; K08819 cyclin-dependent kinase 12/13 [EC:2.7.11.22 2.7.11.23] (A)	[D]	Cell cycle control, cell division, chromosome partitioning	Protein kinase domain;; Protein tyrosine kinase	Serine/threonine-protein kinase cdk9, putative GN=RCOM_1429130 OS=Ricinus communis (Castor bean) PE=4 SV=1	T	Signal transduction mechanisms	PREDICTED: probable serine/threonine-protein kinase At1g54610-like [Cucumis sativus]
Chr1:21522408|21523334	0	0	0	0	0	0	0	0	0	0	8	0.74897	exon	518	21522408	21523334	Csa1G574260	[RTKL]	--	Biological Process: MAPK cascade (GO:0000165);; Biological Process: regulation of response to biotic stimulus (GO:0002831);; Molecular Function: protein serine/threonine kinase activity (GO:0004674);; Biological Process: protein phosphorylation (GO:0006468);; Biological Process: defense response (GO:0006952);; Biological Process: response to bacterium (GO:0009617);; Biological Process: response t…	--	[T]	Signal transduction mechanisms	Ethylene-responsive protein kinase Le-CTR1;; Protein tyrosine kinase;; Protein kinase domain	Uncharacterized protein GN=PRUPE_ppa000944mg OS=Prunus persica (Peach) PE=4 SV=1	T	Signal transduction mechanisms	PREDICTED: LOW QUALITY PROTEIN: serine/threonine-protein kinase CTR1-like [Cucumis sativus]
Chr1:21538452|21540625	0	0	0	0	0	0	27	41	5.68615	0	120	11.2345	exon	348	21538452	21540625	Csa1G574270	--	--	Molecular Function: RNA binding (GO:0003723);; Molecular Function: RNA-directed DNA polymerase activity (GO:0003964);; Molecular Function: ARF guanyl-nucleotide exchange factor activity (GO:0005086);; Cellular Component: cytoplasm (GO:0005737);; Cellular Component: plasma membrane (GO:0005886);; Biological Process: RNA-dependent DNA replication (GO:0006278);; Biological Process: intra-Golgi vesic…	--	[S]	Function unknown	Guanine nucleotide exchange factor in Golgi transport N-terminal	Uncharacterized protein OS=Glycine max (Soybean) PE=4 SV=2	S	Function unknown	PREDICTED: LOW QUALITY PROTEIN: protein MON2 homolog [Cucumis sativus]
Chr1:21538452|21546709	0	0	0	0	0	0	49	20	5.76977	0	0	0	intergenic_region	8258	21538452	21546709	n/a	No_host_gene_anno
Chr1:21540387|21554885	0	0	0	0	0	0	0	0	0	0	8	0.74897	intergenic_region	14499	21540387	21554885	n/a	No_host_gene_anno
Chr1:21546640|21552298	0	0	0	6	0	0.373637	12	0	1.00344	54	0	5.05555	exon	469	21546640	21552298	Csa1G574770	--	--	Molecular Function: ARF guanyl-nucleotide exchange factor activity (GO:0005086);; Cellular Component: cytoplasm (GO:0005737);; Cellular Component: plasma membrane (GO:0005886);; Biological Process: intra-Golgi vesicle-mediated transport (GO:0006891);; Biological Process: membrane fusion (GO:0006944);; Biological Process: regulation of catalytic activity (GO:0050790);;	--	[S]	Function unknown	Domain of unknown function (DUF1981)	Putative uncharacterized protein GN=VIT_14s0030g01530 OS=Vitis vinifera (Grape) PE=4 SV=1	S	Function unknown	PREDICTED: LOW QUALITY PROTEIN: protein MON2 homolog [Cucumis sativus]
Chr1:21549571|21552298	5	0	0.302147	0	0	0	54	39	7.77665	0	0	0	exon	399	21549571	21552298	Csa1G574770	--	--	Molecular Function: ARF guanyl-nucleotide exchange factor activity (GO:0005086);; Cellular Component: cytoplasm (GO:0005737);; Cellular Component: plasma membrane (GO:0005886);; Biological Process: intra-Golgi vesicle-mediated transport (GO:0006891);; Biological Process: membrane fusion (GO:0006944);; Biological Process: regulation of catalytic activity (GO:0050790);;	--	[S]	Function unknown	Domain of unknown function (DUF1981)	Putative uncharacterized protein GN=VIT_14s0030g01530 OS=Vitis vinifera (Grape) PE=4 SV=1	S	Function unknown	PREDICTED: LOW QUALITY PROTEIN: protein MON2 homolog [Cucumis sativus]
Chr1:21549571|21554885	0	0	0	0	0	0	0	0	0	36	23	5.52365	exon	708	21549571	21554885	Csa1G574770	--	--	Molecular Function: ARF guanyl-nucleotide exchange factor activity (GO:0005086);; Cellular Component: cytoplasm (GO:0005737);; Cellular Component: plasma membrane (GO:0005886);; Biological Process: intra-Golgi vesicle-mediated transport (GO:0006891);; Biological Process: membrane fusion (GO:0006944);; Biological Process: regulation of catalytic activity (GO:0050790);;	--	[S]	Function unknown	Domain of unknown function (DUF1981)	Putative uncharacterized protein GN=VIT_14s0030g01530 OS=Vitis vinifera (Grape) PE=4 SV=1	S	Function unknown	PREDICTED: LOW QUALITY PROTEIN: protein MON2 homolog [Cucumis sativus]
Chr1:21551776|21552298	0	0	0	0	0	0	0	0	0	50	0	4.68106	exon	335	21551776	21552298	Csa1G574770	--	--	Molecular Function: ARF guanyl-nucleotide exchange factor activity (GO:0005086);; Cellular Component: cytoplasm (GO:0005737);; Cellular Component: plasma membrane (GO:0005886);; Biological Process: intra-Golgi vesicle-mediated transport (GO:0006891);; Biological Process: membrane fusion (GO:0006944);; Biological Process: regulation of catalytic activity (GO:0050790);;	--	[S]	Function unknown	Domain of unknown function (DUF1981)	Putative uncharacterized protein GN=VIT_14s0030g01530 OS=Vitis vinifera (Grape) PE=4 SV=1	S	Function unknown	PREDICTED: LOW QUALITY PROTEIN: protein MON2 homolog [Cucumis sativus]
Chr1:21553476|21554885	3	0	0.181288	0	0	0	15	26	3.42842	0	0	0	exon	309	21553476	21554885	Csa1G574770	--	--	Molecular Function: ARF guanyl-nucleotide exchange factor activity (GO:0005086);; Cellular Component: cytoplasm (GO:0005737);; Cellular Component: plasma membrane (GO:0005886);; Biological Process: intra-Golgi vesicle-mediated transport (GO:0006891);; Biological Process: membrane fusion (GO:0006944);; Biological Process: regulation of catalytic activity (GO:0050790);;	--	[S]	Function unknown	Domain of unknown function (DUF1981)	Putative uncharacterized protein GN=VIT_14s0030g01530 OS=Vitis vinifera (Grape) PE=4 SV=1	S	Function unknown	PREDICTED: LOW QUALITY PROTEIN: protein MON2 homolog [Cucumis sativus]
Chr1:21651999|21653857	0	0	0	0	0	0	0	0	0	33	0	3.0895	exon	871	21651999	21653857	Csa1G574870	[C]	Energy production and conversion	Molecular Function: malate dehydrogenase (decarboxylating) (NADP+) activity (GO:0004473);; Cellular Component: cytoplasm (GO:0005737);; Biological Process: gluconeogenesis (GO:0006094);; Biological Process: malate metabolic process (GO:0006108);; Biological Process: fatty acid biosynthetic process (GO:0006633);; Biological Process: cytoskeleton organization (GO:0007010);; Molecular Function: zinc…	K00029|0|csv:101219936|NADP-dependent malic enzyme-like; K00029 malate dehydrogenase (oxaloacetate-decarboxylating)(NADP+) [EC:1.1.1.40] (A)	[C]	Energy production and conversion	Malic enzyme, NAD binding domain;; Malic enzyme, N-terminal domain	Malic enzyme GN=RCOM_1049930 OS=Ricinus communis (Castor bean) PE=3 SV=1	C	Energy production and conversion	PREDICTED: NADP-dependent malic enzyme-like [Cucumis sativus]
Chr1:21653218|21654579	0	0	0	0	0	0	0	0	0	38	0	3.55761	exon	642	21653218	21654579	Csa1G574870	[C]	Energy production and conversion	Molecular Function: malate dehydrogenase (decarboxylating) (NADP+) activity (GO:0004473);; Cellular Component: cytoplasm (GO:0005737);; Biological Process: gluconeogenesis (GO:0006094);; Biological Process: malate metabolic process (GO:0006108);; Biological Process: fatty acid biosynthetic process (GO:0006633);; Biological Process: cytoskeleton organization (GO:0007010);; Molecular Function: zinc…	K00029|0|csv:101219936|NADP-dependent malic enzyme-like; K00029 malate dehydrogenase (oxaloacetate-decarboxylating)(NADP+) [EC:1.1.1.40] (A)	[C]	Energy production and conversion	Malic enzyme, NAD binding domain;; Malic enzyme, N-terminal domain	Malic enzyme GN=RCOM_1049930 OS=Ricinus communis (Castor bean) PE=3 SV=1	C	Energy production and conversion	PREDICTED: NADP-dependent malic enzyme-like [Cucumis sativus]
Chr1:21691367|21692576	0	9	0.543865	0	0	0	0	0	0	0	0	0	exon	646	21691367	21692576	Csa1G574910	--	--	Cellular Component: Golgi apparatus (GO:0005794);; Molecular Function: ceramide glucosyltransferase activity (GO:0008120);;	--	[IM]	--	Glycosyl transferase family 21;; Glycosyltransferase like family 2;; Glycosyl transferase family 2	Uncharacterized protein GN=PRUPE_ppa004285mg OS=Prunus persica (Peach) PE=4 SV=1	IM	--	PREDICTED: uncharacterized protein LOC101220411 [Cucumis sativus]
Chr1:21691935|21692923	7	0	0.423006	0	0	0	0	0	0	0	0	0	exon	427	21691935	21692923	Csa1G574910	--	--	Cellular Component: Golgi apparatus (GO:0005794);; Molecular Function: ceramide glucosyltransferase activity (GO:0008120);;	--	[IM]	--	Glycosyl transferase family 21;; Glycosyltransferase like family 2;; Glycosyl transferase family 2	Uncharacterized protein GN=PRUPE_ppa004285mg OS=Prunus persica (Peach) PE=4 SV=1	IM	--	PREDICTED: uncharacterized protein LOC101220411 [Cucumis sativus]
Chr1:21836694|21837709	0	0	0	0	0	0	0	0	0	0	7	0.655348	exon	400	21836694	21837709	Csa1G575110	[G]	Carbohydrate transport and metabolism	Molecular Function: 6-phosphofructokinase activity (GO:0003872);; Molecular Function: ATP binding (GO:0005524);; Cellular Component: plasma membrane (GO:0005886);; Cellular Component: 6-phosphofructokinase complex (GO:0005945);; Biological Process: fructose 6-phosphate metabolic process (GO:0006002);; Biological Process: glycolytic process (GO:0006096);; Biological Process: phosphorylation (GO:00…	K00850|0|csv:101227797|6-phosphofructokinase 7-like; K00850 6-phosphofructokinase 1 [EC:2.7.1.11] (A)	[G]	Carbohydrate transport and metabolism	Phosphofructokinase	Uncharacterized protein GN=PRUPE_ppa003994mg OS=Prunus persica (Peach) PE=4 SV=1	G	Carbohydrate transport and metabolism	PREDICTED: 6-phosphofructokinase 7-like [Cucumis sativus]
Chr1:21962731|21964086	0	3	0.181288	0	0	0	12	7	1.58878	0	0	0	exon	342	21962731	21964086	Csa1G586750	[E]	Amino acid transport and metabolism	Molecular Function: aminopeptidase activity (GO:0004177);; Cellular Component: plastid (GO:0009536);; Biological Process: cellular process (GO:0009987);; Molecular Function: dipeptidase activity (GO:0016805);; Molecular Function: manganese ion binding (GO:0030145);;	K14213|0|csv:101230791|PEPD; peptidase D; K14213 Xaa-Pro dipeptidase [EC:3.4.13.9] (A)	[R]	General function prediction only	Metallopeptidase family M24;; Aminopeptidase P, N-terminal domain	Putative uncharacterized protein GN=VIT_11s0016g02540 OS=Vitis vinifera (Grape) PE=3 SV=1	R	General function prediction only	PREDICTED: xaa-Pro dipeptidase-like [Cucumis sativus]
Chr1:22075860|22081634	0	0	0	0	0	0	26	0	2.17412	0	0	0	exon	945	22075860	22081634	Csa1G587440	--	--	Molecular Function: DNA binding (GO:0003677);; Molecular Function: DNA-directed RNA polymerase activity (GO:0003899);; Molecular Function: protein binding (GO:0005515);; Biological Process: chromatin silencing (GO:0006342);; Biological Process: microtubule nucleation (GO:0007020);; Molecular Function: zinc ion binding (GO:0008270);; Biological Process: pollen tube growth (GO:0009860);; Biological…	K05749|0|cmo:103492319|protein PIR; K05749 cytoplasmic FMR1 interacting protein (A)	[R]	General function prediction only	Cytoplasmic Fragile-X interacting family	Uncharacterized protein GN=PRUPE_ppa000317mg OS=Prunus persica (Peach) PE=4 SV=1	R	General function prediction only	PREDICTED: LOW QUALITY PROTEIN: protein PIR-like [Cucumis sativus]
Chr1:22088137|22092503	0	3	0.181288	0	0	0	0	0	0	0	0	0	exon	523	22088137	22092503	Csa1G587440	--	--	Molecular Function: DNA binding (GO:0003677);; Molecular Function: DNA-directed RNA polymerase activity (GO:0003899);; Molecular Function: protein binding (GO:0005515);; Biological Process: chromatin silencing (GO:0006342);; Biological Process: microtubule nucleation (GO:0007020);; Molecular Function: zinc ion binding (GO:0008270);; Biological Process: pollen tube growth (GO:0009860);; Biological…	K05749|0|cmo:103492319|protein PIR; K05749 cytoplasmic FMR1 interacting protein (A)	[R]	General function prediction only	Cytoplasmic Fragile-X interacting family	Uncharacterized protein GN=PRUPE_ppa000317mg OS=Prunus persica (Peach) PE=4 SV=1	R	General function prediction only	PREDICTED: LOW QUALITY PROTEIN: protein PIR-like [Cucumis sativus]
Chr1:22089918|22094722	0	0	0	0	0	0	0	10	0.836199	0	0	0	exon	567	22089918	22094722	Csa1G587440	--	--	Molecular Function: DNA binding (GO:0003677);; Molecular Function: DNA-directed RNA polymerase activity (GO:0003899);; Molecular Function: protein binding (GO:0005515);; Biological Process: chromatin silencing (GO:0006342);; Biological Process: microtubule nucleation (GO:0007020);; Molecular Function: zinc ion binding (GO:0008270);; Biological Process: pollen tube growth (GO:0009860);; Biological…	K05749|0|cmo:103492319|protein PIR; K05749 cytoplasmic FMR1 interacting protein (A)	[R]	General function prediction only	Cytoplasmic Fragile-X interacting family	Uncharacterized protein GN=PRUPE_ppa000317mg OS=Prunus persica (Peach) PE=4 SV=1	R	General function prediction only	PREDICTED: LOW QUALITY PROTEIN: protein PIR-like [Cucumis sativus]
Chr1:22092292|22094722	0	0	0	0	0	0	0	54	4.51547	0	0	0	exon	425	22092292	22094722	Csa1G587440	--	--	Molecular Function: DNA binding (GO:0003677);; Molecular Function: DNA-directed RNA polymerase activity (GO:0003899);; Molecular Function: protein binding (GO:0005515);; Biological Process: chromatin silencing (GO:0006342);; Biological Process: microtubule nucleation (GO:0007020);; Molecular Function: zinc ion binding (GO:0008270);; Biological Process: pollen tube growth (GO:0009860);; Biological…	K05749|0|cmo:103492319|protein PIR; K05749 cytoplasmic FMR1 interacting protein (A)	[R]	General function prediction only	Cytoplasmic Fragile-X interacting family	Uncharacterized protein GN=PRUPE_ppa000317mg OS=Prunus persica (Peach) PE=4 SV=1	R	General function prediction only	PREDICTED: LOW QUALITY PROTEIN: protein PIR-like [Cucumis sativus]
Chr1:22153804|22155844	0	0	0	0	0	0	0	0	0	0	33	3.0895	exon	732	22153804	22155844	Csa1G587990	[G]	Carbohydrate transport and metabolism	Molecular Function: beta-galactosidase activity (GO:0004565);; Cellular Component: cell wall (GO:0005618);; Biological Process: carbohydrate metabolic process (GO:0005975);; Molecular Function: zinc ion binding (GO:0008270);; Molecular Function: carbohydrate binding (GO:0030246);; Cellular Component: apoplast (GO:0048046);;	--	[G]	Carbohydrate transport and metabolism	Glycosyl hydrolases family 35;; Beta-galactosidase	Beta-galactosidase GN=POPTRDRAFT_802053 OS=Populus trichocarpa (Western balsam poplar) PE=3 SV=1	G	Carbohydrate transport and metabolism	PREDICTED: beta-galactosidase-like [Cucumis sativus]
Chr1:22169416|22175129	0	0	0	0	0	0	0	0	0	0	14	1.3107	intergenic_region	5714	22169416	22175129	n/a	No_host_gene_anno
Chr1:22300634|22301285	0	0	0	0	0	0	0	0	0	0	22	2.05967	exon	301	22300634	22301285	Csa1G589140	--	--	--	--	--	--	Helix-loop-helix DNA-binding domain	Uncharacterized protein GN=PRUPE_ppa020972mg OS=Prunus persica (Peach) PE=4 SV=1	K	Transcription	PREDICTED: LOW QUALITY PROTEIN: putative transcription factor bHLH041-like, partial [Cucumis sativus]
Chr1:22378711|22380234	0	0	0	0	0	0	0	17	1.42154	0	0	0	exon	1088	22378711	22380234	Csa1G589730	--	--	--	--	--	--	--	Uncharacterized protein GN=PRUPE_ppa000310mg OS=Prunus persica (Peach) PE=4 SV=1	S	Function unknown	PREDICTED: uncharacterized protein LOC101208478 [Cucumis sativus]
Chr1:22420905|22424091	0	0	0	0	0	0	0	0	0	32	0	2.99588	exon	996	22420905	22424091	Csa1G590280	--	--	Molecular Function: motor activity (GO:0003774);; Molecular Function: actin binding (GO:0003779);; Molecular Function: signal transducer activity (GO:0004871);; Molecular Function: ATP binding (GO:0005524);; Biological Process: protein import into nucleus (GO:0006606);; Biological Process: sister chromatid cohesion (GO:0007062);; Biological Process: signal transduction (GO:0007165);; Cellular Com…	K10357|0|cmo:103492348|myosin-17-like; K10357 myosin V (A)	[Z]	Cytoskeleton	Myosin head (motor domain);; DIL domain;; IQ calmodulin-binding motif;; Myosin N-terminal SH3-like domain	Myosin XI, putative GN=RCOM_1046280 OS=Ricinus communis (Castor bean) PE=4 SV=1	Z	Cytoskeleton	PREDICTED: unconventional myosin-Va-like [Cucumis sativus]
Chr1:22431613|22433147	0	0	0	0	0	0	17	0	1.42154	0	0	0	exon	464	22431613	22433147	Csa1G590290	--	--	Molecular Function: catalytic activity (GO:0003824);; Cellular Component: nucleus (GO:0005634);; Biological Process: metabolic process (GO:0008152);;	--	[S]	Function unknown	Protein of unknown function (DUF2838)	Putative uncharacterized protein GN=VIT_11s0016g01700 OS=Vitis vinifera (Grape) PE=2 SV=1	S	Function unknown	PREDICTED: uncharacterized membrane protein C776.05-like [Cucumis sativus]
Chr1:22509678|22510118	0	0	0	0	0	0	41	0	3.42842	0	0	0	intergenic_region	441	22509678	22510118	n/a	No_host_gene_anno
Chr1:22569224|22570004	0	0	0	0	0	0	0	0	0	5	0	0.468106	exon	448	22569224	22570004	Csa1G596510	--	--	Molecular Function: protein binding (GO:0005515);; Cellular Component: nucleus (GO:0005634);; Biological Process: protein targeting to vacuole (GO:0006623);; Biological Process: membrane fusion (GO:0006944);; Cellular Component: chloroplast (GO:0009507);; Cellular Component: membrane (GO:0016020);; Biological Process: vesicle-mediated transport (GO:0016192);; Biological Process: endosomal transpo…	--	--	--	TMEM192 family	Uncharacterized protein GN=PRUPE_ppa007773mg OS=Prunus persica (Peach) PE=4 SV=1	S	Function unknown	PREDICTED: uncharacterized protein LOC101208802 [Cucumis sativus]
Chr1:22569224|22573364	0	0	0	0	0	0	0	17	1.42154	0	0	0	exon	753	22569224	22573364	Csa1G596510	--	--	Molecular Function: protein binding (GO:0005515);; Cellular Component: nucleus (GO:0005634);; Biological Process: protein targeting to vacuole (GO:0006623);; Biological Process: membrane fusion (GO:0006944);; Cellular Component: chloroplast (GO:0009507);; Cellular Component: membrane (GO:0016020);; Biological Process: vesicle-mediated transport (GO:0016192);; Biological Process: endosomal transpo…	--	--	--	TMEM192 family	Uncharacterized protein GN=PRUPE_ppa007773mg OS=Prunus persica (Peach) PE=4 SV=1	S	Function unknown	PREDICTED: uncharacterized protein LOC101208802 [Cucumis sativus]
Chr1:22661685|22662118	0	0	0	0	0	0	0	16	1.33792	0	49	4.58744	exon	337	22661685	22662118	Csa1G597150	[S]	Function unknown	Cellular Component: mitochondrion (GO:0005739);; Biological Process: ubiquinone biosynthetic process (GO:0006744);;	K18587|0|csv:101231748|ubiquinone biosynthesis protein COQ9, mitochondrial-like; K18587 ubiquinone biosynthesis protein COQ9 (A)	[S]	Function unknown	COQ9	Predicted protein GN=POPTRDRAFT_1108923 OS=Populus trichocarpa (Western balsam poplar) PE=4 SV=1	S	Function unknown	PREDICTED: ubiquinone biosynthesis protein COQ9, mitochondrial-like [Cucumis sativus]
Chr1:22748790|22749289	10	0	0.604295	8	6	0.871819	0	0	0	0	55	5.14917	exon	410	22748790	22749289	Csa1G597750	[IQ]	--	Biological Process: very long-chain fatty acid metabolic process (GO:0000038);; Biological Process: sulfur amino acid metabolic process (GO:0000096);; Molecular Function: 3-oxoacyl-[acyl-carrier-protein] synthase activity (GO:0004315);; Biological Process: glycine catabolic process (GO:0006546);; Biological Process: unsaturated fatty acid biosynthetic process (GO:0006636);; Biological Process: ox…	K09458|0|csv:101213530|3-oxoacyl-[acyl-carrier-protein] synthase II, chloroplastic-like; K09458 3-oxoacyl-[acyl-carrier-protein] synthase II [EC:2.3.1.179] (A)	[IQ]	--	Beta-ketoacyl synthase, N-terminal domain;; Beta-ketoacyl synthase, C-terminal domain;; Thiolase, N-terminal domain	Ketoacyl-ACP synthase II OS=Camellia chekiangoleosa PE=2 SV=1	IQ	--	PREDICTED: 3-oxoacyl-[acyl-carrier-protein] synthase II, chloroplastic-like [Cucumis sativus]
Chr1:22748790|22758290	0	0	0	0	0	0	0	17	1.42154	0	0	0	intergenic_region	9501	22748790	22758290	n/a	No_host_gene_anno
Chr1:22805726|22806398	0	0	0	0	0	0	0	0	0	0	44	4.11933	exon	432	22805726	22806398	Csa1G597800	[M]	Cell wall/membrane/envelope biogenesis	Biological Process: sucrose metabolic process (GO:0005985);; Biological Process: biosynthetic process (GO:0009058);; Biological Process: nodulation (GO:0009877);; Molecular Function: sucrose synthase activity (GO:0016157);;	K00695|0|csv:101213767|sucrose synthase-like; K00695 sucrose synthase [EC:2.4.1.13] (A)	[M]	Cell wall/membrane/envelope biogenesis	Sucrose synthase;; Glycosyl transferases group 1;; Glycosyl transferases group 1	Sucrose synthase GN=sus OS=Cucumis sativus (Cucumber) PE=2 SV=1	M	Cell wall/membrane/envelope biogenesis	PREDICTED: sucrose synthase-like [Cucumis sativus]
Chr1:22836071|22837052	0	0	0	0	0	0	0	0	0	0	12	1.12345	exon	444	22836071	22837052	Csa1G598330	[E]	Amino acid transport and metabolism	Molecular Function: nucleotide binding (GO:0000166);; Molecular Function: saccharopine dehydrogenase (NADP+, L-glutamate-forming) activity (GO:0004755);; Cellular Component: mitochondrion (GO:0005739);; Cellular Component: cytosol (GO:0005829);; Biological Process: response to sucrose (GO:0009744);; Biological Process: response to fructose (GO:0009750);; Biological Process: vegetative to reproduc…	K14157|0|csv:101214976|alpha-aminoadipic semialdehyde synthase-like; K14157 alpha-aminoadipic semialdehyde synthase [EC:1.5.1.8 1.5.1.9] (A)	[E]	Amino acid transport and metabolism	Saccharopine dehydrogenase;; Alanine dehydrogenase/PNT, C-terminal domain;; LOR/SDH bifunctional enzyme conserved region;; Alanine dehydrogenase/PNT, N-terminal domain	Putative uncharacterized protein GN=VIT_11s0016g00280 OS=Vitis vinifera (Grape) PE=2 SV=1	E	Amino acid transport and metabolism	PREDICTED: alpha-aminoadipic semialdehyde synthase-like [Cucumis sativus]
Chr1:22837733|22842532	0	0	0	0	0	0	0	0	0	45	0	4.21295	exon	719	22837733	22842532	Csa1G598330	[E]	Amino acid transport and metabolism	Molecular Function: nucleotide binding (GO:0000166);; Molecular Function: saccharopine dehydrogenase (NADP+, L-glutamate-forming) activity (GO:0004755);; Cellular Component: mitochondrion (GO:0005739);; Cellular Component: cytosol (GO:0005829);; Biological Process: response to sucrose (GO:0009744);; Biological Process: response to fructose (GO:0009750);; Biological Process: vegetative to reproduc…	K14157|0|csv:101214976|alpha-aminoadipic semialdehyde synthase-like; K14157 alpha-aminoadipic semialdehyde synthase [EC:1.5.1.8 1.5.1.9] (A)	[E]	Amino acid transport and metabolism	Saccharopine dehydrogenase;; Alanine dehydrogenase/PNT, C-terminal domain;; LOR/SDH bifunctional enzyme conserved region;; Alanine dehydrogenase/PNT, N-terminal domain	Putative uncharacterized protein GN=VIT_11s0016g00280 OS=Vitis vinifera (Grape) PE=2 SV=1	E	Amino acid transport and metabolism	PREDICTED: alpha-aminoadipic semialdehyde synthase-like [Cucumis sativus]
Chr1:22842436|22844351	0	0	0	0	0	0	0	0	0	23	34	5.33641	exon	460	22842436	22844351	Csa1G598330	[E]	Amino acid transport and metabolism	Molecular Function: nucleotide binding (GO:0000166);; Molecular Function: saccharopine dehydrogenase (NADP+, L-glutamate-forming) activity (GO:0004755);; Cellular Component: mitochondrion (GO:0005739);; Cellular Component: cytosol (GO:0005829);; Biological Process: response to sucrose (GO:0009744);; Biological Process: response to fructose (GO:0009750);; Biological Process: vegetative to reproduc…	K14157|0|csv:101214976|alpha-aminoadipic semialdehyde synthase-like; K14157 alpha-aminoadipic semialdehyde synthase [EC:1.5.1.8 1.5.1.9] (A)	[E]	Amino acid transport and metabolism	Saccharopine dehydrogenase;; Alanine dehydrogenase/PNT, C-terminal domain;; LOR/SDH bifunctional enzyme conserved region;; Alanine dehydrogenase/PNT, N-terminal domain	Putative uncharacterized protein GN=VIT_11s0016g00280 OS=Vitis vinifera (Grape) PE=2 SV=1	E	Amino acid transport and metabolism	PREDICTED: alpha-aminoadipic semialdehyde synthase-like [Cucumis sativus]
Chr1:22899611|22903734	12	0	0.725154	6	0	0.373637	54	45	8.27837	37	35	6.74073	exon	544	22899611	22903734	Csa1G599390	[K]	Transcription	Molecular Function: DNA binding (GO:0003677);; Cellular Component: nucleus (GO:0005634);; Biological Process: DNA-templated transcription, initiation (GO:0006352);;	K03120|2.30165e-145|csv:101216807|TATA-box-binding protein-like; K03120 transcription initiation factor TFIID TATA-box-binding protein (A)	[K]	Transcription	Transcription factor TFIID (or TATA-binding protein, TBP);; Domain of unknown function (DUF3378)	Uncharacterized protein GN=Solyc01g028930.2 OS=Solanum lycopersicum (Tomato) PE=3 SV=1	K	Transcription	PREDICTED: TATA-box-binding protein-like [Cucumis sativus]
Chr1:22901844|22904172	0	6	0.362577	0	0	0	0	0	0	53	0	4.96192	exon	365	22901844	22904172	Csa1G599390	[K]	Transcription	Molecular Function: DNA binding (GO:0003677);; Cellular Component: nucleus (GO:0005634);; Biological Process: DNA-templated transcription, initiation (GO:0006352);;	K03120|2.30165e-145|csv:101216807|TATA-box-binding protein-like; K03120 transcription initiation factor TFIID TATA-box-binding protein (A)	[K]	Transcription	Transcription factor TFIID (or TATA-binding protein, TBP);; Domain of unknown function (DUF3378)	Uncharacterized protein GN=Solyc01g028930.2 OS=Solanum lycopersicum (Tomato) PE=3 SV=1	K	Transcription	PREDICTED: TATA-box-binding protein-like [Cucumis sativus]
Chr1:22999632|23000074	0	3	0.181288	4	0	0.249091	73	36	9.11457	0	0	0	exon	319	22999632	23000074	Csa1G599520	--	--	Biological Process: regulation of cell growth (GO:0001558);; Biological Process: cell fate specification (GO:0001708);; Molecular Function: calcium-dependent cysteine-type endopeptidase activity (GO:0004198);; Cellular Component: endoplasmic reticulum (GO:0005783);; Cellular Component: endoplasmic reticulum membrane (GO:0005789);; Cellular Component: plasma membrane (GO:0005886);; Cellular Compon…	--	[OT]	--	Calpain family cysteine protease;; Calpain large subunit, domain III;; Concanavalin A-like lectin/glucanases superfamily	Uncharacterized protein GN=PRUPE_ppa000045mg OS=Prunus persica (Peach) PE=4 SV=1	OT	--	PREDICTED: LOW QUALITY PROTEIN: uncharacterized LOC101213361 [Cucumis sativus]
Chr1:23003598|23005308	0	0	0	0	0	0	0	17	1.42154	0	0	0	exon	1390	23003598	23005308	Csa1G599520	--	--	Biological Process: regulation of cell growth (GO:0001558);; Biological Process: cell fate specification (GO:0001708);; Molecular Function: calcium-dependent cysteine-type endopeptidase activity (GO:0004198);; Cellular Component: endoplasmic reticulum (GO:0005783);; Cellular Component: endoplasmic reticulum membrane (GO:0005789);; Cellular Component: plasma membrane (GO:0005886);; Cellular Compon…	--	[OT]	--	Calpain family cysteine protease;; Calpain large subunit, domain III;; Concanavalin A-like lectin/glucanases superfamily	Uncharacterized protein GN=PRUPE_ppa000045mg OS=Prunus persica (Peach) PE=4 SV=1	OT	--	PREDICTED: LOW QUALITY PROTEIN: uncharacterized LOC101213361 [Cucumis sativus]
Chr1:23051457|23056197	0	0	0	0	0	0	0	0	0	17	0	1.59156	intergenic_region	4741	23051457	23056197	n/a	No_host_gene_anno
Chr1:23151344|23151878	7	11	1.08773	0	9	0.560455	0	92	7.69303	0	15	1.40432	exon	322	23151344	23151878	Csa1G600210	[H]	Coenzyme transport and metabolism	Biological Process: MAPK cascade (GO:0000165);; Cellular Component: cytosol (GO:0005829);; Biological Process: protein targeting to membrane (GO:0006612);; Biological Process: Mo-molybdopterin cofactor biosynthetic process (GO:0006777);; Biological Process: response to cold (GO:0009409);; Biological Process: auxin-activated signaling pathway (GO:0009734);; Biological Process: abscisic acid-activa…	K15376|0|csv:101214811|molybdopterin biosynthesis protein CNX1-like; K15376 gephyrin [EC:2.10.1.1 2.7.7.75] (A)	[H]	Coenzyme transport and metabolism	Probable molybdopterin binding domain;; MoeA C-terminal region (domain IV)	Molybdopterin biosynthesis protein, putative GN=RCOM_0953150 OS=Ricinus communis (Castor bean) PE=4 SV=1	H	Coenzyme transport and metabolism	PREDICTED: LOW QUALITY PROTEIN: molybdopterin biosynthesis protein CNX1-like [Cucumis sativus]
Chr1:23237407|23239701	0	0	0	0	0	0	0	0	0	0	34	3.18312	exon	547	23237407	23239701	Csa1G600810	[MJ]	--	Molecular Function: translation initiation factor activity (GO:0003743);; Molecular Function: phosphoprotein phosphatase activity (GO:0004721);; Cellular Component: nucleus (GO:0005634);; Cellular Component: cytoplasm (GO:0005737);; Biological Process: translational initiation (GO:0006413);; Molecular Function: transferase activity, transferring acyl groups (GO:0016746);; Molecular Function: nucl…	K03241|0|csv:101231526|translation initiation factor eIF-2B subunit gamma-like; K03241 translation initiation factor eIF-2B subunit gamma (A)	[J]	Translation, ribosomal structure and biogenesis	Nucleotidyl transferase;; Bacterial transferase hexapeptide (six repeats);; MobA-like NTP transferase domain	Uncharacterized protein GN=PRUPE_ppa005429mg OS=Prunus persica (Peach) PE=4 SV=1	J	Translation, ribosomal structure and biogenesis	PREDICTED: translation initiation factor eIF-2B subunit gamma-like [Cucumis sativus]
Chr1:23274126|23275297	0	0	0	0	10	0.622728	26	26	4.34823	0	18	1.68518	exon	382	23274126	23275297	Csa1G600870	[O]	Posttranslational modification, protein turnover, chaperones	Molecular Function: ATP binding (GO:0005524);; Cellular Component: cytosol (GO:0005829);; Biological Process: gluconeogenesis (GO:0006094);; Biological Process: glycolytic process (GO:0006096);; Biological Process: protein folding (GO:0006457);; Biological Process: response to salt stress (GO:0009651);; Biological Process: plant-type cell wall organization (GO:0009664);; Biological Process: cell …	K09499|0|csv:101231311|T-complex protein 1 subunit eta-like; K09499 T-complex protein 1 subunit eta (A)	[O]	Posttranslational modification, protein turnover, chaperones	TCP-1/cpn60 chaperonin family	Chaperonin containing t-complex protein 1, eta subunit, tcph, putative GN=RCOM_0395630 OS=Ricinus communis (Castor bean) PE=3 SV=1	O	Posttranslational modification, protein turnover, chaperones	PREDICTED: T-complex protein 1 subunit eta-like [Cucumis sativus]
Chr1:23303398|23306894	0	0	0	0	0	0	13	0	1.08706	0	0	0	exon	500	23303398	23306894	Csa1G600930	[E]	Amino acid transport and metabolism	Molecular Function: homoserine dehydrogenase activity (GO:0004412);; Cellular Component: cytosol (GO:0005829);; Biological Process: methionine biosynthetic process (GO:0009086);; Biological Process: threonine biosynthetic process (GO:0009088);; Biological Process: isoleucine biosynthetic process (GO:0009097);; Molecular Function: kinase activity (GO:0016301);; Biological Process: phosphorylation …	--	[E]	Amino acid transport and metabolism	Homoserine dehydrogenase	Homoserine dehydrogenase GN=POPTRDRAFT_594921 OS=Populus trichocarpa (Western balsam poplar) PE=3 SV=1	C	Energy production and conversion	PREDICTED: bifunctional aspartokinase/homoserine dehydrogenase-like [Cucumis sativus]
Chr1:23369841|23371752	2	0	0.120859	0	0	0	0	0	0	0	0	0	exon	672	23369841	23371752	Csa1G601510	--	--	Cellular Component: nucleus (GO:0005634);; Molecular Function: metal ion binding (GO:0046872);;	K14801|0|cmo:103492470|programmed cell death protein 2; K14801 pre-rRNA-processing protein TSR4 (A)	[R]	General function prediction only	Programmed cell death protein 2, C-terminal putative domain;; MYND finger	Predicted protein GN=POPTRDRAFT_816702 OS=Populus trichocarpa (Western balsam poplar) PE=4 SV=1	R	General function prediction only	PREDICTED: programmed cell death protein 2-like [Cucumis sativus]
Chr1:23415794|23417247	0	0	0	0	0	0	14	79	7.77665	0	44	4.11933	exon	360	23415794	23417247	Csa1G601530	--	--	Cellular Component: plasma membrane (GO:0005886);; Biological Process: glycolytic process (GO:0006096);; Biological Process: water transport (GO:0006833);; Biological Process: hyperosmotic response (GO:0006972);; Biological Process: Golgi organization (GO:0007030);; Biological Process: signal transduction (GO:0007165);; Biological Process: response to temperature stimulus (GO:0009266);; Biologica…	--	[R]	General function prediction only	Leucine Rich repeats (2 copies);; Leucine rich repeat N-terminal domain;; Leucine Rich Repeat;; Leucine rich repeat;; Leucine Rich repeat;; Leucine rich repeat	Serine-threonine protein kinase, plant-type, putative GN=RCOM_0657710 OS=Ricinus communis (Castor bean) PE=4 SV=1	R	General function prediction only	PREDICTED: somatic embryogenesis receptor kinase 1-like [Cucumis sativus]
Chr1:23416558|23417247	0	0	0	0	0	0	0	16	1.33792	0	0	0	exon	288	23416558	23417247	Csa1G601530	--	--	Cellular Component: plasma membrane (GO:0005886);; Biological Process: glycolytic process (GO:0006096);; Biological Process: water transport (GO:0006833);; Biological Process: hyperosmotic response (GO:0006972);; Biological Process: Golgi organization (GO:0007030);; Biological Process: signal transduction (GO:0007165);; Biological Process: response to temperature stimulus (GO:0009266);; Biologica…	--	[R]	General function prediction only	Leucine Rich repeats (2 copies);; Leucine rich repeat N-terminal domain;; Leucine Rich Repeat;; Leucine rich repeat;; Leucine Rich repeat;; Leucine rich repeat	Serine-threonine protein kinase, plant-type, putative GN=RCOM_0657710 OS=Ricinus communis (Castor bean) PE=4 SV=1	R	General function prediction only	PREDICTED: somatic embryogenesis receptor kinase 1-like [Cucumis sativus]
Chr1:23582471|23586398	0	0	0	0	0	0	11	0	0.919819	0	0	0	intergenic_region	3928	23582471	23586398	n/a	No_host_gene_anno
Chr1:23588746|23591085	7	0	0.423006	7	8	0.934092	38	23	5.10081	116	8	11.609	intergenic_region	2340	23588746	23591085	n/a	No_host_gene_anno
Chr1:23602450|23607038	0	0	0	0	0	0	0	13	1.08706	0	0	0	intergenic_region	4589	23602450	23607038	n/a	No_host_gene_anno
Chr1:23653300|23658476	0	0	0	0	0	0	0	26	2.17412	0	0	0	exon	769	23653300	23658476	Csa1G605110	--	--	Cellular Component: 1,3-beta-D-glucan synthase complex (GO:0000148);; Biological Process: microtubule cytoskeleton organization (GO:0000226);; Biological Process: cytokinesis by cell plate formation (GO:0000911);; Molecular Function: 1,3-beta-D-glucan synthase activity (GO:0003843);; Biological Process: (1->3)-beta-D-glucan biosynthetic process (GO:0006075);; Biological Process: methylation-depen…	K11000|0|csv:101216678|CALS1, CALS2; callose synthase 3-like; K11000 callose synthase [EC:2.4.1.-] (A)	[M]	Cell wall/membrane/envelope biogenesis	1,3-beta-glucan synthase component;; 1,3-beta-glucan synthase subunit FKS1, domain-1;; Vta1 like	Transferase, transferring glycosyl groups, putative GN=RCOM_0146290 OS=Ricinus communis (Castor bean) PE=4 SV=1	M	Cell wall/membrane/envelope biogenesis	PREDICTED: LOW QUALITY PROTEIN: callose synthase 3-like [Cucumis sativus]
Chr1:23653509|23658476	0	0	0	0	0	0	0	0	0	0	28	2.62139	exon	651	23653509	23658476	Csa1G605110	--	--	Cellular Component: 1,3-beta-D-glucan synthase complex (GO:0000148);; Biological Process: microtubule cytoskeleton organization (GO:0000226);; Biological Process: cytokinesis by cell plate formation (GO:0000911);; Molecular Function: 1,3-beta-D-glucan synthase activity (GO:0003843);; Biological Process: (1->3)-beta-D-glucan biosynthetic process (GO:0006075);; Biological Process: methylation-depen…	K11000|0|csv:101216678|CALS1, CALS2; callose synthase 3-like; K11000 callose synthase [EC:2.4.1.-] (A)	[M]	Cell wall/membrane/envelope biogenesis	1,3-beta-glucan synthase component;; 1,3-beta-glucan synthase subunit FKS1, domain-1;; Vta1 like	Transferase, transferring glycosyl groups, putative GN=RCOM_0146290 OS=Ricinus communis (Castor bean) PE=4 SV=1	M	Cell wall/membrane/envelope biogenesis	PREDICTED: LOW QUALITY PROTEIN: callose synthase 3-like [Cucumis sativus]
Chr1:23662699|23663602	0	0	0	0	12	0.747274	0	10	0.836199	0	31	2.90226	exon	415	23662699	23663602	Csa1G605110	--	--	Cellular Component: 1,3-beta-D-glucan synthase complex (GO:0000148);; Biological Process: microtubule cytoskeleton organization (GO:0000226);; Biological Process: cytokinesis by cell plate formation (GO:0000911);; Molecular Function: 1,3-beta-D-glucan synthase activity (GO:0003843);; Biological Process: (1->3)-beta-D-glucan biosynthetic process (GO:0006075);; Biological Process: methylation-depen…	K11000|0|csv:101216678|CALS1, CALS2; callose synthase 3-like; K11000 callose synthase [EC:2.4.1.-] (A)	[M]	Cell wall/membrane/envelope biogenesis	1,3-beta-glucan synthase component;; 1,3-beta-glucan synthase subunit FKS1, domain-1;; Vta1 like	Transferase, transferring glycosyl groups, putative GN=RCOM_0146290 OS=Ricinus communis (Castor bean) PE=4 SV=1	M	Cell wall/membrane/envelope biogenesis	PREDICTED: LOW QUALITY PROTEIN: callose synthase 3-like [Cucumis sativus]
Chr1:23667809|23670133	0	0	0	0	0	0	0	0	0	0	26	2.43415	intergenic_region	2325	23667809	23670133	n/a	No_host_gene_anno
Chr1:23909692|23910756	0	0	0	0	0	0	0	0	0	43	0	4.02571	exon	459	23909692	23910756	Csa1G612320	[G]	Carbohydrate transport and metabolism	Molecular Function: catalytic activity (GO:0003824);; Biological Process: metabolic process (GO:0008152);; Cellular Component: cytoplasmic membrane-bounded vesicle (GO:0016023);; Molecular Function: hydrolase activity, acting on glycosyl bonds (GO:0016798);;	K01188|0|csv:101229333|beta-glucosidase 11-like; K01188 beta-glucosidase [EC:3.2.1.21] (A)	[G]	Carbohydrate transport and metabolism	Glycosyl hydrolase family 1	Silverleaf whitefly-induced protein 3 GN=SLW3 OS=Cucurbita pepo (Vegetable marrow) PE=2 SV=1	G	Carbohydrate transport and metabolism	PREDICTED: beta-glucosidase 11-like [Cucumis sativus]
Chr1:23973214|23975164	0	0	0	0	0	0	22	0	1.83964	0	0	0	exon	658	23973214	23975164	Csa1G612920	--	--	Molecular Function: sequence-specific DNA binding transcription factor activity (GO:0003700);; Molecular Function: peptide-aspartate beta-dioxygenase activity (GO:0004597);; Cellular Component: nucleus (GO:0005634);; Biological Process: regulation of transcription, DNA-templated (GO:0006355);; Molecular Function: methyltransferase activity (GO:0008168);; Biological Process: methylation (GO:003225…	--	[BT]	--	Cupin-like domain;; Cupin superfamily protein;; JmjC domain, hydroxylase	Putative uncharacterized protein GN=VIT_06s0004g01630 OS=Vitis vinifera (Grape) PE=4 SV=1	BT	--	PREDICTED: lysine-specific demethylase 8-like [Cucumis sativus]
Chr1:24000501|24001369	0	6	0.362577	0	0	0	0	0	0	0	0	0	exon	306	24000501	24001369	Csa1G612950	--	--	Molecular Function: binding (GO:0005488);; Biological Process: response to stimulus (GO:0050896);;	--	--	--	Helix-loop-helix DNA-binding domain	Uncharacterized protein GN=PRUPE_ppa006295mg OS=Prunus persica (Peach) PE=4 SV=1	K	Transcription	PREDICTED: transcription factor bHLH122-like [Cucumis sativus]
Chr1:24000645|24001369	0	0	0	0	0	0	0	0	0	0	18	1.68518	exon	237	24000645	24001369	Csa1G612950	--	--	Molecular Function: binding (GO:0005488);; Biological Process: response to stimulus (GO:0050896);;	--	--	--	Helix-loop-helix DNA-binding domain	Uncharacterized protein GN=PRUPE_ppa006295mg OS=Prunus persica (Peach) PE=4 SV=1	K	Transcription	PREDICTED: transcription factor bHLH122-like [Cucumis sativus]
Chr1:24088188|24093656	0	0	0	2	0	0.124546	0	0	0	0	0	0	exon	1281	24088188	24093656	Csa1G613540	--	--	Biological Process: response to reactive oxygen species (GO:0000302);; Molecular Function: xanthine dehydrogenase activity (GO:0004854);; Molecular Function: xanthine oxidase activity (GO:0004855);; Molecular Function: iron ion binding (GO:0005506);; Cellular Component: cytosol (GO:0005829);; Biological Process: purine nucleobase catabolic process (GO:0006145);; Molecular Function: UDP-N-acetylmu…	K00106|0|csv:101211977|xanthine dehydrogenase 1-like; K00106 xanthine dehydrogenase/oxidase [EC:1.17.1.4 1.17.3.2] (A)	[F]	Nucleotide transport and metabolism	Molybdopterin-binding domain of aldehyde dehydrogenase;; FAD binding domain in molybdopterin dehydrogenase;; Aldehyde oxidase and xanthine dehydrogenase, a/b hammerhead domain;; CO dehydrogenase flavoprotein C-terminal domain;; [2Fe-2S] binding domain;; 2Fe-2S iron-sulfur cluster binding domain	Uncharacterized protein GN=PRUPE_ppa000271mg OS=Prunus persica (Peach) PE=4 SV=1	F	Nucleotide transport and metabolism	PREDICTED: xanthine dehydrogenase 1-like [Cucumis sativus]
Chr1:24109962|24110597	0	0	0	0	0	0	0	0	0	0	17	1.59156	exon	381	24109962	24110597	Csa1G613570	[U]	Intracellular trafficking, secretion, and vesicular transport	Cellular Component: nucleus (GO:0005634);; Cellular Component: plasma membrane (GO:0005886);; Molecular Function: protein transporter activity (GO:0008565);; Biological Process: protein transport (GO:0015031);; Cellular Component: integral component of membrane (GO:0016021);;	K12275|0|csv:101212624|uncharacterized LOC101212624; K12275 translocation protein SEC62 (A)	[U]	Intracellular trafficking, secretion, and vesicular transport	Translocation protein Sec62	Uncharacterized protein GN=PRUPE_ppa007283mg OS=Prunus persica (Peach) PE=4 SV=1	U	Intracellular trafficking, secretion, and vesicular transport	PREDICTED: uncharacterized protein LOC101212624 [Cucumis sativus]
Chr1:24186279|24186925	0	0	0	0	0	0	0	0	0	0	3	0.280864	exon	437	24186279	24186925	Csa1G614120	[RTKL]	--	Molecular Function: calmodulin-dependent protein kinase activity (GO:0004683);; Molecular Function: protein tyrosine kinase activity (GO:0004713);; Molecular Function: calcium ion binding (GO:0005509);; Molecular Function: ATP binding (GO:0005524);; Cellular Component: nucleus (GO:0005634);; Cellular Component: plasma membrane (GO:0005886);; Biological Process: protein phosphorylation (GO:0006468…	K13412|0|csv:101213819|calcium-dependent protein kinase 8-like; K13412 calcium-dependent protein kinase [EC:2.7.11.1] (A)	[T]	Signal transduction mechanisms	Protein kinase domain;; Protein tyrosine kinase;; EF-hand domain pair;; EF hand;; EF-hand domain;; EF-hand domain pair;; EF hand;; Kinase-like;; Cytoskeletal-regulatory complex EF hand;; Lipopolysaccharide kinase (Kdo/WaaP) family	Calcium-dependent protein kinase GN=MCDPK OS=Morus alba var. multicaulis PE=2 SV=1	T	Signal transduction mechanisms	PREDICTED: calcium-dependent protein kinase 8-like [Cucumis sativus]
Chr1:24247419|24250607	0	0	0	0	0	0	0	11	0.919819	56	23	7.39608	exon	648	24247419	24250607	Csa1G615160	[G]	Carbohydrate transport and metabolism	Molecular Function: NAD+ kinase activity (GO:0003951);; Molecular Function: calmodulin binding (GO:0005516);; Cellular Component: cytoplasm (GO:0005737);; Biological Process: NADP biosynthetic process (GO:0006741);; Biological Process: phosphorylation (GO:0016310);; Biological Process: NAD metabolic process (GO:0019674);; Molecular Function: NADH kinase activity (GO:0042736);;	K00858|0|csv:101214308|NAD(H) kinase 1-like; K00858 NAD+ kinase [EC:2.7.1.23] (A)	[G]	Carbohydrate transport and metabolism	ATP-NAD kinase	Poly(P)/ATP NAD kinase, putative GN=RCOM_1578630 OS=Ricinus communis (Castor bean) PE=3 SV=1	G	Carbohydrate transport and metabolism	PREDICTED: NAD(H) kinase 1-like [Cucumis sativus]
Chr1:24249350|24251389	0	0	0	0	0	0	0	0	0	29	0	2.71502	exon	413	24249350	24251389	Csa1G615160	[G]	Carbohydrate transport and metabolism	Molecular Function: NAD+ kinase activity (GO:0003951);; Molecular Function: calmodulin binding (GO:0005516);; Cellular Component: cytoplasm (GO:0005737);; Biological Process: NADP biosynthetic process (GO:0006741);; Biological Process: phosphorylation (GO:0016310);; Biological Process: NAD metabolic process (GO:0019674);; Molecular Function: NADH kinase activity (GO:0042736);;	K00858|0|csv:101214308|NAD(H) kinase 1-like; K00858 NAD+ kinase [EC:2.7.1.23] (A)	[G]	Carbohydrate transport and metabolism	ATP-NAD kinase	Poly(P)/ATP NAD kinase, putative GN=RCOM_1578630 OS=Ricinus communis (Castor bean) PE=3 SV=1	G	Carbohydrate transport and metabolism	PREDICTED: NAD(H) kinase 1-like [Cucumis sativus]
Chr1:24275211|24278430	0	0	0	0	0	0	0	10	0.836199	0	0	0	exon	416	24275211	24278430	Csa1G615180	--	--	Cellular Component: mitochondrion (GO:0005739);;	--	--	--	Putative S-adenosyl-L-methionine-dependent methyltransferase	Putative uncharacterized protein GN=RCOM_1019820 OS=Ricinus communis (Castor bean) PE=4 SV=1	S	Function unknown	PREDICTED: LOW QUALITY PROTEIN: uncharacterized protein LOC101214232 [Cucumis sativus]
Chr1:24293970|24296777	0	0	0	0	0	0	0	0	0	18	0	1.68518	exon	1163	24293970	24296777	Csa1G615210	[J]	Translation, ribosomal structure and biogenesis	Molecular Function: 3'-5'-exoribonuclease activity (GO:0000175);; Molecular Function: RNA binding (GO:0003723);; Cellular Component: nucleus (GO:0005634);; Cellular Component: cytoplasm (GO:0005737);; Biological Process: RNA processing (GO:0006396);; Biological Process: wax biosynthetic process (GO:0010025);;	K03678|0|csv:101215027|exosome complex component RRP45-like; K03678 exosome complex component RRP45 (A)	[J]	Translation, ribosomal structure and biogenesis	3' exoribonuclease family, domain 1;; 3' exoribonuclease family, domain 2	Uncharacterized protein GN=PRUPE_ppa005510mg OS=Prunus persica (Peach) PE=4 SV=1	J	Translation, ribosomal structure and biogenesis	PREDICTED: exosome complex component RRP45-like [Cucumis sativus]
Chr1:24295200|24296504	0	0	0	0	0	0	5	0	0.418099	0	0	0	exon	521	24295200	24296504	Csa1G615210	[J]	Translation, ribosomal structure and biogenesis	Molecular Function: 3'-5'-exoribonuclease activity (GO:0000175);; Molecular Function: RNA binding (GO:0003723);; Cellular Component: nucleus (GO:0005634);; Cellular Component: cytoplasm (GO:0005737);; Biological Process: RNA processing (GO:0006396);; Biological Process: wax biosynthetic process (GO:0010025);;	K03678|0|csv:101215027|exosome complex component RRP45-like; K03678 exosome complex component RRP45 (A)	[J]	Translation, ribosomal structure and biogenesis	3' exoribonuclease family, domain 1;; 3' exoribonuclease family, domain 2	Uncharacterized protein GN=PRUPE_ppa005510mg OS=Prunus persica (Peach) PE=4 SV=1	J	Translation, ribosomal structure and biogenesis	PREDICTED: exosome complex component RRP45-like [Cucumis sativus]
Chr1:24381730|24384043	0	0	0	0	6	0.373637	0	0	0	0	0	0	intergenic_region	2314	24381730	24384043	n/a	No_host_gene_anno
Chr1:24417270|24419777	0	0	0	0	0	0	0	25	2.0905	0	0	0	exon	399	24417270	24419777	Csa1G616300	--	--	Biological Process: microtubule cytoskeleton organization (GO:0000226);; Molecular Function: RNA cap binding (GO:0000339);; Biological Process: RNA splicing, via endonucleolytic cleavage and ligation (GO:0000394);; Biological Process: cytokinesis by cell plate formation (GO:0000911);; Molecular Function: DNA binding (GO:0003677);; Molecular Function: translation initiation factor activity (GO:000…	K12882|0|csv:101216950|nuclear cap-binding protein subunit 1-like; K12882 nuclear cap-binding protein subunit 1 (A)	[A]	RNA processing and modification	MIF4G like;; MIF4G like;; MIF4G domain	Putative uncharacterized protein GN=VIT_06s0009g03810 OS=Vitis vinifera (Grape) PE=4 SV=1	A	RNA processing and modification	PREDICTED: nuclear cap-binding protein subunit 1-like [Cucumis sativus]
Chr1:24417270|24426092	0	0	0	0	0	0	28	0	2.34136	0	0	0	exon	743	24417270	24426092	Csa1G616300	--	--	Biological Process: microtubule cytoskeleton organization (GO:0000226);; Molecular Function: RNA cap binding (GO:0000339);; Biological Process: RNA splicing, via endonucleolytic cleavage and ligation (GO:0000394);; Biological Process: cytokinesis by cell plate formation (GO:0000911);; Molecular Function: DNA binding (GO:0003677);; Molecular Function: translation initiation factor activity (GO:000…	K12882|0|csv:101216950|nuclear cap-binding protein subunit 1-like; K12882 nuclear cap-binding protein subunit 1 (A)	[A]	RNA processing and modification	MIF4G like;; MIF4G like;; MIF4G domain	Putative uncharacterized protein GN=VIT_06s0009g03810 OS=Vitis vinifera (Grape) PE=4 SV=1	A	RNA processing and modification	PREDICTED: nuclear cap-binding protein subunit 1-like [Cucumis sativus]
Chr1:24423617|24426092	0	0	0	0	0	0	20	29	4.09737	0	35	3.27674	exon	344	24423617	24426092	Csa1G616300	--	--	Biological Process: microtubule cytoskeleton organization (GO:0000226);; Molecular Function: RNA cap binding (GO:0000339);; Biological Process: RNA splicing, via endonucleolytic cleavage and ligation (GO:0000394);; Biological Process: cytokinesis by cell plate formation (GO:0000911);; Molecular Function: DNA binding (GO:0003677);; Molecular Function: translation initiation factor activity (GO:000…	K12882|0|csv:101216950|nuclear cap-binding protein subunit 1-like; K12882 nuclear cap-binding protein subunit 1 (A)	[A]	RNA processing and modification	MIF4G like;; MIF4G like;; MIF4G domain	Putative uncharacterized protein GN=VIT_06s0009g03810 OS=Vitis vinifera (Grape) PE=4 SV=1	A	RNA processing and modification	PREDICTED: nuclear cap-binding protein subunit 1-like [Cucumis sativus]
Chr1:24431141|24433401	4	0	0.241718	0	0	0	0	0	0	0	0	0	exon	940	24431141	24433401	Csa1G616300	--	--	Biological Process: microtubule cytoskeleton organization (GO:0000226);; Molecular Function: RNA cap binding (GO:0000339);; Biological Process: RNA splicing, via endonucleolytic cleavage and ligation (GO:0000394);; Biological Process: cytokinesis by cell plate formation (GO:0000911);; Molecular Function: DNA binding (GO:0003677);; Molecular Function: translation initiation factor activity (GO:000…	K12882|0|csv:101216950|nuclear cap-binding protein subunit 1-like; K12882 nuclear cap-binding protein subunit 1 (A)	[A]	RNA processing and modification	MIF4G like;; MIF4G like;; MIF4G domain	Putative uncharacterized protein GN=VIT_06s0009g03810 OS=Vitis vinifera (Grape) PE=4 SV=1	A	RNA processing and modification	PREDICTED: nuclear cap-binding protein subunit 1-like [Cucumis sativus]
Chr1:24451202|24455252	0	4	0.241718	0	0	0	0	0	0	0	0	0	exon	1248	24451202	24455252	Csa1G616320	--	--	Molecular Function: binding (GO:0005488);; Biological Process: anatomical structure morphogenesis (GO:0009653);; Biological Process: epidermal cell differentiation (GO:0009913);; Biological Process: cellular component organization (GO:0016043);; Biological Process: RNA metabolic process (GO:0016070);; Biological Process: cellular component biogenesis (GO:0044085);; Biological Process: cellular bi…	--	[BK]	--	--	Uncharacterized protein GN=PRUPE_ppa000168mg OS=Prunus persica (Peach) PE=4 SV=1	BK	--	hypothetical protein PRUPE_ppa000168mg [Prunus persica]
Chr1:24721598|24723009	0	0	0	0	0	0	0	0	0	0	36	3.37036	exon	308	24721598	24723009	Csa1G627500	--	--	Molecular Function: signal recognition particle binding (GO:0005047);; Cellular Component: nucleus (GO:0005634);; Cellular Component: signal recognition particle, endoplasmic reticulum targeting (GO:0005786);; Cellular Component: cytosol (GO:0005829);; Biological Process: SRP-dependent cotranslational protein targeting to membrane (GO:0006614);; Molecular Function: 7S RNA binding (GO:0008312);; M…	K03107|0|csv:101227257|signal recognition particle 68 kDa protein-like; K03107 signal recognition particle subunit SRP68 (A)	[U]	Intracellular trafficking, secretion, and vesicular transport	--	Uncharacterized protein GN=PRUPE_ppa002649mg OS=Prunus persica (Peach) PE=4 SV=1	U	Intracellular trafficking, secretion, and vesicular transport	PREDICTED: signal recognition particle 68 kDa protein-like [Cucumis sativus]
Chr1:24727866|24728641	0	5	0.302147	0	0	0	70	69	11.6232	0	39	3.65123	exon	280	24727866	24728641	Csa1G627500	--	--	Molecular Function: signal recognition particle binding (GO:0005047);; Cellular Component: nucleus (GO:0005634);; Cellular Component: signal recognition particle, endoplasmic reticulum targeting (GO:0005786);; Cellular Component: cytosol (GO:0005829);; Biological Process: SRP-dependent cotranslational protein targeting to membrane (GO:0006614);; Molecular Function: 7S RNA binding (GO:0008312);; M…	K03107|0|csv:101227257|signal recognition particle 68 kDa protein-like; K03107 signal recognition particle subunit SRP68 (A)	[U]	Intracellular trafficking, secretion, and vesicular transport	--	Uncharacterized protein GN=PRUPE_ppa002649mg OS=Prunus persica (Peach) PE=4 SV=1	U	Intracellular trafficking, secretion, and vesicular transport	PREDICTED: signal recognition particle 68 kDa protein-like [Cucumis sativus]
Chr1:24870873|24871714	0	0	0	0	0	0	0	0	0	0	4	0.374485	exon	708	24870873	24871714	Csa1G629070	--	--	Biological Process: meiotic nuclear division (GO:0007126);; Biological Process: cellular process (GO:0009987);;	K14409|0|csv:101220502|uncharacterized LOC101220502; K14409 protein SMG7 (A)	[A]	RNA processing and modification	Est1 DNA/RNA binding domain;; Telomerase activating protein Est1	Uncharacterized protein GN=PRUPE_ppa000760mg OS=Prunus persica (Peach) PE=4 SV=1	A	RNA processing and modification	PREDICTED: uncharacterized protein LOC101220502 [Cucumis sativus]
Chr1:24879318|24885707	0	0	0	0	0	0	24	21	3.76289	0	0	0	exon	879	24879318	24885707	Csa1G629080	--	--	Molecular Function: Rho GTPase activator activity (GO:0005100);; Cellular Component: chloroplast thylakoid membrane (GO:0009535);; Biological Process: positive regulation of Rho GTPase activity (GO:0032321);; Molecular Function: phosphatidylinositol binding (GO:0035091);;	--	[T]	Signal transduction mechanisms	RhoGAP domain;; Leucine-zipper of ternary complex factor MIP1;; PH domain	Uncharacterized protein GN=PRUPE_ppa001224mg OS=Prunus persica (Peach) PE=4 SV=1	T	Signal transduction mechanisms	PREDICTED: uncharacterized protein LOC101220273 [Cucumis sativus]
Chr1:24881078|24881449	0	0	0	0	0	0	0	13	1.08706	0	32	2.99588	exon	284	24881078	24881449	Csa1G629080	--	--	Molecular Function: Rho GTPase activator activity (GO:0005100);; Cellular Component: chloroplast thylakoid membrane (GO:0009535);; Biological Process: positive regulation of Rho GTPase activity (GO:0032321);; Molecular Function: phosphatidylinositol binding (GO:0035091);;	--	[T]	Signal transduction mechanisms	RhoGAP domain;; Leucine-zipper of ternary complex factor MIP1;; PH domain	Uncharacterized protein GN=PRUPE_ppa001224mg OS=Prunus persica (Peach) PE=4 SV=1	T	Signal transduction mechanisms	PREDICTED: uncharacterized protein LOC101220273 [Cucumis sativus]
Chr1:24881078|24882316	0	0	0	0	0	0	14	0	1.17068	0	0	0	exon	429	24881078	24882316	Csa1G629080	--	--	Molecular Function: Rho GTPase activator activity (GO:0005100);; Cellular Component: chloroplast thylakoid membrane (GO:0009535);; Biological Process: positive regulation of Rho GTPase activity (GO:0032321);; Molecular Function: phosphatidylinositol binding (GO:0035091);;	--	[T]	Signal transduction mechanisms	RhoGAP domain;; Leucine-zipper of ternary complex factor MIP1;; PH domain	Uncharacterized protein GN=PRUPE_ppa001224mg OS=Prunus persica (Peach) PE=4 SV=1	T	Signal transduction mechanisms	PREDICTED: uncharacterized protein LOC101220273 [Cucumis sativus]
Chr1:24881078|24883786	2	0	0.120859	0	0	0	0	0	0	0	11	1.02983	exon	479	24881078	24883786	Csa1G629080	--	--	Molecular Function: Rho GTPase activator activity (GO:0005100);; Cellular Component: chloroplast thylakoid membrane (GO:0009535);; Biological Process: positive regulation of Rho GTPase activity (GO:0032321);; Molecular Function: phosphatidylinositol binding (GO:0035091);;	--	[T]	Signal transduction mechanisms	RhoGAP domain;; Leucine-zipper of ternary complex factor MIP1;; PH domain	Uncharacterized protein GN=PRUPE_ppa001224mg OS=Prunus persica (Peach) PE=4 SV=1	T	Signal transduction mechanisms	PREDICTED: uncharacterized protein LOC101220273 [Cucumis sativus]
Chr1:24888938|24892279	0	0	0	0	0	0	0	17	1.42154	0	0	0	exon	324	24888938	24892279	Csa1G629080	--	--	Molecular Function: Rho GTPase activator activity (GO:0005100);; Cellular Component: chloroplast thylakoid membrane (GO:0009535);; Biological Process: positive regulation of Rho GTPase activity (GO:0032321);; Molecular Function: phosphatidylinositol binding (GO:0035091);;	--	[T]	Signal transduction mechanisms	RhoGAP domain;; Leucine-zipper of ternary complex factor MIP1;; PH domain	Uncharacterized protein GN=PRUPE_ppa001224mg OS=Prunus persica (Peach) PE=4 SV=1	T	Signal transduction mechanisms	PREDICTED: uncharacterized protein LOC101220273 [Cucumis sativus]
Chr1:24892160|24892884	0	0	0	10	0	0.622728	17	27	3.67928	0	75	7.02159	exon	415	24892160	24892884	Csa1G629080	--	--	Molecular Function: Rho GTPase activator activity (GO:0005100);; Cellular Component: chloroplast thylakoid membrane (GO:0009535);; Biological Process: positive regulation of Rho GTPase activity (GO:0032321);; Molecular Function: phosphatidylinositol binding (GO:0035091);;	--	[T]	Signal transduction mechanisms	RhoGAP domain;; Leucine-zipper of ternary complex factor MIP1;; PH domain	Uncharacterized protein GN=PRUPE_ppa001224mg OS=Prunus persica (Peach) PE=4 SV=1	T	Signal transduction mechanisms	PREDICTED: uncharacterized protein LOC101220273 [Cucumis sativus]
Chr1:24892160|24894194	0	0	0	0	0	0	17	0	1.42154	0	0	0	exon	492	24892160	24894194	Csa1G629080	--	--	Molecular Function: Rho GTPase activator activity (GO:0005100);; Cellular Component: chloroplast thylakoid membrane (GO:0009535);; Biological Process: positive regulation of Rho GTPase activity (GO:0032321);; Molecular Function: phosphatidylinositol binding (GO:0035091);;	--	[T]	Signal transduction mechanisms	RhoGAP domain;; Leucine-zipper of ternary complex factor MIP1;; PH domain	Uncharacterized protein GN=PRUPE_ppa001224mg OS=Prunus persica (Peach) PE=4 SV=1	T	Signal transduction mechanisms	PREDICTED: uncharacterized protein LOC101220273 [Cucumis sativus]
Chr1:24892160|24895073	0	0	0	0	0	0	0	27	2.25774	0	0	0	exon	529	24892160	24895073	Csa1G629080	--	--	Molecular Function: Rho GTPase activator activity (GO:0005100);; Cellular Component: chloroplast thylakoid membrane (GO:0009535);; Biological Process: positive regulation of Rho GTPase activity (GO:0032321);; Molecular Function: phosphatidylinositol binding (GO:0035091);;	--	[T]	Signal transduction mechanisms	RhoGAP domain;; Leucine-zipper of ternary complex factor MIP1;; PH domain	Uncharacterized protein GN=PRUPE_ppa001224mg OS=Prunus persica (Peach) PE=4 SV=1	T	Signal transduction mechanisms	PREDICTED: uncharacterized protein LOC101220273 [Cucumis sativus]
Chr1:24948560|24953547	0	0	0	0	0	0	38	17	4.59909	0	0	0	exon	333	24948560	24953547	Csa1G629160	--	--	Cellular Component: intracellular (GO:0005622);; Biological Process: DNA mediated transformation (GO:0009294);; Molecular Function: hydrolase activity (GO:0016787);; Biological Process: photoperiodism, flowering (GO:0048573);;	K11407|0|csv:101223581|histone deacetylase 15-like; K11407 histone deacetylase 6 [EC:3.5.1.98] (A)	[B]	Chromatin structure and dynamics	--	Putative uncharacterized protein GN=VIT_17s0000g04120 OS=Vitis vinifera (Grape) PE=4 SV=1	B	Chromatin structure and dynamics	PREDICTED: histone deacetylase 15-like, partial [Cucumis sativus]
Chr1:24948560|24954124	0	0	0	0	0	0	0	8	0.668959	0	0	0	exon	389	24948560	24954124	Csa1G629160	--	--	Cellular Component: intracellular (GO:0005622);; Biological Process: DNA mediated transformation (GO:0009294);; Molecular Function: hydrolase activity (GO:0016787);; Biological Process: photoperiodism, flowering (GO:0048573);;	K11407|0|csv:101223581|histone deacetylase 15-like; K11407 histone deacetylase 6 [EC:3.5.1.98] (A)	[B]	Chromatin structure and dynamics	--	Putative uncharacterized protein GN=VIT_17s0000g04120 OS=Vitis vinifera (Grape) PE=4 SV=1	B	Chromatin structure and dynamics	PREDICTED: histone deacetylase 15-like, partial [Cucumis sativus]
Chr1:24960787|24962694	0	0	0	0	0	0	0	24	2.00688	0	0	0	exon	479	24960787	24962694	Csa1G629170	[BQ]	--	Molecular Function: histone deacetylase activity (GO:0004407);; Cellular Component: nucleus (GO:0005634);; Molecular Function: zinc ion binding (GO:0008270);; Biological Process: DNA mediated transformation (GO:0009294);; Cellular Component: plastid (GO:0009536);; Biological Process: histone deacetylation (GO:0016575);; Biological Process: photoperiodism, flowering (GO:0048573);;	K11407|0|csv:101218292|histone deacetylase 15-like; K11407 histone deacetylase 6 [EC:3.5.1.98] (A)	[B]	Chromatin structure and dynamics	Histone deacetylase domain	Uncharacterized protein OS=Glycine max (Soybean) PE=4 SV=1	B	Chromatin structure and dynamics	PREDICTED: histone deacetylase 15-like [Cucumis sativus]
Chr1:24960787|24967543	0	0	0	0	0	0	0	0	0	33	0	3.0895	exon	967	24960787	24967543	Csa1G629170	[BQ]	--	Molecular Function: histone deacetylase activity (GO:0004407);; Cellular Component: nucleus (GO:0005634);; Molecular Function: zinc ion binding (GO:0008270);; Biological Process: DNA mediated transformation (GO:0009294);; Cellular Component: plastid (GO:0009536);; Biological Process: histone deacetylation (GO:0016575);; Biological Process: photoperiodism, flowering (GO:0048573);;	K11407|0|csv:101218292|histone deacetylase 15-like; K11407 histone deacetylase 6 [EC:3.5.1.98] (A)	[B]	Chromatin structure and dynamics	Histone deacetylase domain	Uncharacterized protein OS=Glycine max (Soybean) PE=4 SV=1	B	Chromatin structure and dynamics	PREDICTED: histone deacetylase 15-like [Cucumis sativus]
Chr1:25015892|25017270	0	0	0	0	0	0	0	0	0	40	0	3.74485	exon	1019	25015892	25017270	Csa1G629730	--	--	Biological Process: signal transduction (GO:0007165);; Biological Process: monocarboxylic acid metabolic process (GO:0032787);; Biological Process: primary metabolic process (GO:0044238);; Biological Process: cellular macromolecule catabolic process (GO:0044265);; Molecular Function: metal ion binding (GO:0046872);; Biological Process: gametophyte development (GO:0048229);; Biological Process: an…	--	[O]	Posttranslational modification, protein turnover, chaperones	Ring finger domain;; RING-H2 zinc finger;; Zinc finger, C3HC4 type (RING finger);; Anaphase-promoting complex subunit 11 RING-H2 finger	Uncharacterized protein GN=PRUPE_ppa006952mg OS=Prunus persica (Peach) PE=4 SV=1	O	Posttranslational modification, protein turnover, chaperones	PREDICTED: E3 ubiquitin-protein ligase RHF2A-like [Cucumis sativus]
Chr1:25106884|25109207	0	0	0	0	0	0	0	18	1.50516	0	0	0	exon	436	25106884	25109207	Csa1G630290	[R]	General function prediction only	Molecular Function: nucleotide binding (GO:0000166);; Biological Process: mitotic cell cycle (GO:0000278);; Biological Process: mRNA splicing, via spliceosome (GO:0000398);; Molecular Function: RNA binding (GO:0003723);; Cellular Component: nucleolus (GO:0005730);; Cellular Component: cytosol (GO:0005829);; Cellular Component: plasma membrane (GO:0005886);; Cellular Component: nuclear speck (GO:0…	K12900|3.5515e-93|csv:101222791|serine/arginine-rich splicing factor 33-like; K12900 FUS-interacting serine-arginine-rich protein 1 (A)	[R]	General function prediction only	RNA recognition motif. (a.k.a. RRM, RBD, or RNP domain);; RNA recognition motif (a.k.a. RRM, RBD, or RNP domain);; RNA recognition motif. (a.k.a. RRM, RBD, or RNP domain)	Uncharacterized protein GN=PRUPE_ppa010237mg OS=Prunus persica (Peach) PE=4 SV=1	A	RNA processing and modification	PREDICTED: serine/arginine-rich splicing factor 33-like [Cucumis sativus]
Chr1:25235158|25237192	0	0	0	9	0	0.560455	0	0	0	0	0	0	exon	1941	25235158	25237192	Csa1G632370	--	--	Biological Process: regulation of transcription, DNA-templated (GO:0006355);; Biological Process: anatomical structure morphogenesis (GO:0009653);; Biological Process: single-organism cellular process (GO:0044763);; Molecular Function: protein dimerization activity (GO:0046983);; Biological Process: root development (GO:0048364);; Biological Process: meristem development (GO:0048507);; Biological…	--	--	--	bHLH-MYC and R2R3-MYB transcription factors N-terminal	Putative uncharacterized protein GN=VIT_06s0009g00440 OS=Vitis vinifera (Grape) PE=4 SV=1	K	Transcription	PREDICTED: transcription factor LHW-like [Cucumis sativus]
Chr1:25649233|25650658	0	0	0	0	0	0	0	0	0	0	10	0.936212	exon	951	25649233	25650658	Csa1G648050	--	--	Biological Process: cytokinesis (GO:0000910);; Cellular Component: cytoplasm (GO:0005737);; Biological Process: DNA replication (GO:0006260);; Biological Process: DNA replication initiation (GO:0006270);; Biological Process: regulation of DNA replication (GO:0006275);; Biological Process: chromatin silencing (GO:0006342);; Biological Process: methylation-dependent chromatin silencing (GO:0006346)…	--	--	--	HEAT repeats;; HEAT repeat;; HEAT-like repeat	Putative uncharacterized protein GN=VIT_11s0065g00460 OS=Vitis vinifera (Grape) PE=4 SV=1	S	Function unknown	PREDICTED: microtubule-associated protein TORTIFOLIA1-like [Cucumis sativus]
Chr1:25686638|25692817	19	0	1.14816	0	0	0	0	31	2.59222	0	43	4.02571	intergenic_region	6180	25686638	25692817	n/a	No_host_gene_anno
Chr1:25692331|25693255	9	0	0.543865	0	0	0	48	28	6.35511	105	23	11.9835	exon	455	25692331	25693255	Csa1G650070	--	--	Biological Process: cytokinesis (GO:0000910);; Molecular Function: triglyceride lipase activity (GO:0004806);; Biological Process: tubulin complex assembly (GO:0007021);; Cellular Component: chloroplast (GO:0009507);; Biological Process: embryo development ending in seed dormancy (GO:0009793);; Molecular Function: retinyl-palmitate esterase activity (GO:0050253);;	--	[S]	Function unknown	Leucine Rich repeats (2 copies)	Tubulin folding cofactor GN=TFCFE OS=Populus trichocarpa (Western balsam poplar) PE=4 SV=1	O	Posttranslational modification, protein turnover, chaperones	PREDICTED: tubulin-specific chaperone E-like [Cucumis sativus]
Chr1:25692331|25705624	0	0	0	0	0	0	22	0	1.83964	0	0	0	intergenic_region	13294	25692331	25705624	n/a	No_host_gene_anno
Chr1:25704692|25705624	0	14	0.846013	0	0	0	0	0	0	0	0	0	exon	269	25704692	25705624	Csa1G650080	--	--	Biological Process: cytokinesis (GO:0000910);; Molecular Function: triglyceride lipase activity (GO:0004806);; Biological Process: tubulin complex assembly (GO:0007021);; Cellular Component: chloroplast (GO:0009507);; Biological Process: embryo development ending in seed dormancy (GO:0009793);; Molecular Function: retinyl-palmitate esterase activity (GO:0050253);;	--	[S]	Function unknown	Leucine Rich repeats (2 copies);; Leucine Rich Repeat	Tubulin-specific chaperone E, putative GN=RCOM_0742380 OS=Ricinus communis (Castor bean) PE=4 SV=1	O	Posttranslational modification, protein turnover, chaperones	PREDICTED: tubulin-specific chaperone E-like [Cucumis sativus]
Chr1:25704692|25712042	0	0	0	0	0	0	34	0	2.84308	0	0	0	intergenic_region	7351	25704692	25712042	n/a	No_host_gene_anno
Chr1:25711319|25712042	8	7	0.906442	0	0	0	24	35	4.93357	51	123	16.2901	exon	489	25711319	25712042	Csa1G650100	[D]	Cell cycle control, cell division, chromosome partitioning	Biological Process: cytokinesis (GO:0000910);; Molecular Function: triglyceride lipase activity (GO:0004806);; Biological Process: tubulin complex assembly (GO:0007021);; Cellular Component: chloroplast (GO:0009507);; Biological Process: embryo development ending in seed dormancy (GO:0009793);; Molecular Function: retinyl-palmitate esterase activity (GO:0050253);;	--	[O]	Posttranslational modification, protein turnover, chaperones	CAP-Gly domain	Uncharacterized protein GN=PRUPE_ppa003930mg OS=Prunus persica (Peach) PE=4 SV=1	R	General function prediction only	PREDICTED: tubulin-specific chaperone E-like [Cucumis sativus]
Chr1:25731785|25732712	0	0	0	0	0	0	40	0	3.3448	0	0	0	exon	747	25731785	25732712	Csa1G650130	--	--	--	--	[R]	General function prediction only	YT521-B-like domain	Uncharacterized protein GN=PRUPE_ppa002677mg OS=Prunus persica (Peach) PE=4 SV=1	S	Function unknown	PREDICTED: uncharacterized protein LOC101206274 [Cucumis sativus]
Chr1:25794119|25796332	0	0	0	0	0	0	0	0	0	0	21	1.96605	exon	707	25794119	25796332	Csa1G651660	--	--	Cellular Component: mitochondrion (GO:0005739);; Cellular Component: endoplasmic reticulum (GO:0005783);; Cellular Component: Golgi apparatus (GO:0005794);; Biological Process: pollen exine formation (GO:0010584);; Cellular Component: cytoplasmic membrane-bounded vesicle (GO:0016023);;	--	--	--	--	Uncharacterized protein (Fragment) GN=PRUPE_ppa025999mg OS=Prunus persica (Peach) PE=4 SV=1	S	Function unknown	PREDICTED: uncharacterized protein LOC101207480 [Cucumis sativus]
Chr1:25794126|25798823	0	0	0	0	0	0	18	0	1.50516	0	0	0	exon	740	25794126	25798823	Csa1G651660	--	--	Cellular Component: mitochondrion (GO:0005739);; Cellular Component: endoplasmic reticulum (GO:0005783);; Cellular Component: Golgi apparatus (GO:0005794);; Biological Process: pollen exine formation (GO:0010584);; Cellular Component: cytoplasmic membrane-bounded vesicle (GO:0016023);;	--	--	--	--	Uncharacterized protein (Fragment) GN=PRUPE_ppa025999mg OS=Prunus persica (Peach) PE=4 SV=1	S	Function unknown	PREDICTED: uncharacterized protein LOC101207480 [Cucumis sativus]
Chr1:25798784|25802074	0	0	0	0	0	0	0	34	2.84308	54	0	5.05555	exon	515	25798784	25802074	Csa1G651660	--	--	Cellular Component: mitochondrion (GO:0005739);; Cellular Component: endoplasmic reticulum (GO:0005783);; Cellular Component: Golgi apparatus (GO:0005794);; Biological Process: pollen exine formation (GO:0010584);; Cellular Component: cytoplasmic membrane-bounded vesicle (GO:0016023);;	--	--	--	--	Uncharacterized protein (Fragment) GN=PRUPE_ppa025999mg OS=Prunus persica (Peach) PE=4 SV=1	S	Function unknown	PREDICTED: uncharacterized protein LOC101207480 [Cucumis sativus]
Chr1:25801221|25802074	0	0	0	0	5	0.311364	0	22	1.83964	29	0	2.71502	exon	475	25801221	25802074	Csa1G651660	--	--	Cellular Component: mitochondrion (GO:0005739);; Cellular Component: endoplasmic reticulum (GO:0005783);; Cellular Component: Golgi apparatus (GO:0005794);; Biological Process: pollen exine formation (GO:0010584);; Cellular Component: cytoplasmic membrane-bounded vesicle (GO:0016023);;	--	--	--	--	Uncharacterized protein (Fragment) GN=PRUPE_ppa025999mg OS=Prunus persica (Peach) PE=4 SV=1	S	Function unknown	PREDICTED: uncharacterized protein LOC101207480 [Cucumis sativus]
Chr1:25801221|25813195	0	0	0	0	0	0	0	23	1.92326	32	0	2.99588	intergenic_region	11975	25801221	25813195	n/a	No_host_gene_anno
Chr1:25808976|25813195	25	11	2.17546	16	7	1.43227	36	55	7.60941	116	27	13.3878	exon	580	25808976	25813195	Csa1G651670	--	--	Cellular Component: endoplasmic reticulum (GO:0005783);; Cellular Component: Golgi apparatus (GO:0005794);; Biological Process: pollen exine formation (GO:0010584);;	--	--	--	--	Putative uncharacterized protein GN=VIT_09s0070g00370 OS=Vitis vinifera (Grape) PE=4 SV=1	S	Function unknown	PREDICTED: uncharacterized protein LOC101207480 [Cucumis sativus]
Chr1:25812319|25813195	0	11	0.664724	8	0	0.498183	82	110	16.055	101	51	14.2304	exon	509	25812319	25813195	Csa1G651670	--	--	Cellular Component: endoplasmic reticulum (GO:0005783);; Cellular Component: Golgi apparatus (GO:0005794);; Biological Process: pollen exine formation (GO:0010584);;	--	--	--	--	Putative uncharacterized protein GN=VIT_09s0070g00370 OS=Vitis vinifera (Grape) PE=4 SV=1	S	Function unknown	PREDICTED: uncharacterized protein LOC101207480 [Cucumis sativus]
Chr1:25812319|25815578	0	8	0.483436	16	50	4.11001	262	185	37.3781	447	128	53.8322	exon	679	25812319	25815578	Csa1G651670	--	--	Cellular Component: endoplasmic reticulum (GO:0005783);; Cellular Component: Golgi apparatus (GO:0005794);; Biological Process: pollen exine formation (GO:0010584);;	--	--	--	--	Putative uncharacterized protein GN=VIT_09s0070g00370 OS=Vitis vinifera (Grape) PE=4 SV=1	S	Function unknown	PREDICTED: uncharacterized protein LOC101207480 [Cucumis sativus]
Chr1:25812319|25817779	0	0	0	5	11	0.996365	0	86	7.19131	88	48	12.7325	exon	869	25812319	25817779	Csa1G651670	--	--	Cellular Component: endoplasmic reticulum (GO:0005783);; Cellular Component: Golgi apparatus (GO:0005794);; Biological Process: pollen exine formation (GO:0010584);;	--	--	--	--	Putative uncharacterized protein GN=VIT_09s0070g00370 OS=Vitis vinifera (Grape) PE=4 SV=1	S	Function unknown	PREDICTED: uncharacterized protein LOC101207480 [Cucumis sativus]
Chr1:25815409|25816161	0	0	0	0	0	0	0	0	0	32	0	2.99588	intron	753	25815409	25816161	Csa1G651670	--	--	Cellular Component: endoplasmic reticulum (GO:0005783);; Cellular Component: Golgi apparatus (GO:0005794);; Biological Process: pollen exine formation (GO:0010584);;	--	--	--	--	Putative uncharacterized protein GN=VIT_09s0070g00370 OS=Vitis vinifera (Grape) PE=4 SV=1	S	Function unknown	PREDICTED: uncharacterized protein LOC101207480 [Cucumis sativus]
Chr1:25815409|25817779	0	0	0	6	0	0.373637	0	0	0	0	0	0	exon	360	25815409	25817779	Csa1G651670	--	--	Cellular Component: endoplasmic reticulum (GO:0005783);; Cellular Component: Golgi apparatus (GO:0005794);; Biological Process: pollen exine formation (GO:0010584);;	--	--	--	--	Putative uncharacterized protein GN=VIT_09s0070g00370 OS=Vitis vinifera (Grape) PE=4 SV=1	S	Function unknown	PREDICTED: uncharacterized protein LOC101207480 [Cucumis sativus]
Chr1:25896595|25911734	0	0	0	7	0	0.43591	0	18	1.50516	0	0	0	intergenic_region	15140	25896595	25911734	n/a	No_host_gene_anno
Chr1:25905303|25911734	3	0	0.181288	0	7	0.43591	0	28	2.34136	0	26	2.43415	exon	387	25905303	25911734	Csa1G652230	[E]	Amino acid transport and metabolism	Molecular Function: acetolactate synthase activity (GO:0003984);; Cellular Component: cytosol (GO:0005829);; Biological Process: gluconeogenesis (GO:0006094);; Biological Process: leucine metabolic process (GO:0006551);; Biological Process: valine metabolic process (GO:0006573);; Biological Process: cytoskeleton organization (GO:0007010);; Biological Process: branched-chain amino acid biosyntheti…	--	[E]	Amino acid transport and metabolism	Small subunit of acetolactate synthase	Putative uncharacterized protein GN=VIT_00s0220g00110 OS=Vitis vinifera (Grape) PE=4 SV=1	E	Amino acid transport and metabolism	PREDICTED: uncharacterized protein LOC101223450, partial [Cucumis sativus]
Chr1:25936753|25943148	0	0	0	0	0	0	0	0	0	0	22	2.05967	exon	279	25936753	25943148	Csa1G652250	--	--	Cellular Component: vacuolar membrane (GO:0005774);; Cellular Component: endoplasmic reticulum (GO:0005783);;	--	[S]	Function unknown	--	Uncharacterized protein GN=PRUPE_ppa009085mg OS=Prunus persica (Peach) PE=4 SV=1	R	General function prediction only	PREDICTED: ER membrane protein complex subunit 10-like [Cucumis sativus]
Chr1:25951939|25956242	8	0	0.483436	0	0	0	0	0	0	0	10	0.936212	exon	293	25951939	25956242	Csa1G652260	[J]	Translation, ribosomal structure and biogenesis	Molecular Function: structural constituent of ribosome (GO:0003735);; Cellular Component: ribosome (GO:0005840);; Biological Process: rRNA processing (GO:0006364);; Biological Process: translational termination (GO:0006415);; Molecular Function: acetylglucosaminyltransferase activity (GO:0008375);; Cellular Component: chloroplast stroma (GO:0009570);; Biological Process: chloroplast relocation (G…	K02836|0|cmo:103487209|peptide chain release factor 1, mitochondrial; K02836 peptide chain release factor 2 (A)	[J]	Translation, ribosomal structure and biogenesis	RF-1 domain;; PCRF domain	Putative translation releasing factor 2 GN=rf2 OS=Cucumis sativus (Cucumber) PE=2 SV=1	J	Translation, ribosomal structure and biogenesis	putative translation releasing factor 2 [Cucumis sativus]
Chr1:25970551|25973020	15	0	0.906442	0	0	0	0	0	0	0	17	1.59156	exon	684	25970551	25973020	Csa1G652290	--	--	Molecular Function: phosphatidylinositol-4,5-bisphosphate 5-phosphatase activity (GO:0004439);; Cellular Component: nucleus (GO:0005634);; Biological Process: phosphatidylinositol dephosphorylation (GO:0046856);;	--	[U]	Intracellular trafficking, secretion, and vesicular transport	Endonuclease/Exonuclease/phosphatase family	Uncharacterized protein GN=PRUPE_ppa000518mg OS=Prunus persica (Peach) PE=4 SV=1	U	Intracellular trafficking, secretion, and vesicular transport	PREDICTED: type II inositol 1,4,5-trisphosphate 5-phosphatase FRA3-like [Cucumis sativus]
Chr1:25995392|25995891	0	4	0.241718	0	0	0	0	0	0	0	0	0	intergenic_region	500	25995392	25995891	n/a	No_host_gene_anno
Chr1:26004528|26007645	0	0	0	0	0	0	0	0	0	51	0	4.77468	intergenic_region	3118	26004528	26007645	n/a	No_host_gene_anno
Chr1:26027233|26030468	0	0	0	9	0	0.560455	0	0	0	0	0	0	exon	657	26027233	26030468	Csa1G652810	[U]	Intracellular trafficking, secretion, and vesicular transport	Biological Process: regulation of root meristem growth (GO:0010082);; Biological Process: primary metabolic process (GO:0044238);; Biological Process: cellular macromolecule metabolic process (GO:0044260);; Biological Process: single-organism cellular process (GO:0044763);; Biological Process: cellular component organization or biogenesis (GO:0071840);; Biological Process: ground tissue pattern f…	--	--	--	Protein of unknown function (DUF1162)	Vacuolar protein sorting-associated protein, putative GN=RCOM_0902510 OS=Ricinus communis (Castor bean) PE=4 SV=1	U	Intracellular trafficking, secretion, and vesicular transport	PREDICTED: LOW QUALITY PROTEIN: uncharacterized protein LOC101204937 [Cucumis sativus]
Chr1:26028974|26030468	0	0	0	0	0	0	0	0	0	0	9	0.842591	exon	354	26028974	26030468	Csa1G652810	[U]	Intracellular trafficking, secretion, and vesicular transport	Biological Process: regulation of root meristem growth (GO:0010082);; Biological Process: primary metabolic process (GO:0044238);; Biological Process: cellular macromolecule metabolic process (GO:0044260);; Biological Process: single-organism cellular process (GO:0044763);; Biological Process: cellular component organization or biogenesis (GO:0071840);; Biological Process: ground tissue pattern f…	--	--	--	Protein of unknown function (DUF1162)	Vacuolar protein sorting-associated protein, putative GN=RCOM_0902510 OS=Ricinus communis (Castor bean) PE=4 SV=1	U	Intracellular trafficking, secretion, and vesicular transport	PREDICTED: LOW QUALITY PROTEIN: uncharacterized protein LOC101204937 [Cucumis sativus]
Chr1:26055284|26063273	0	0	0	0	0	0	0	10	0.836199	0	0	0	intergenic_region	7990	26055284	26063273	n/a	No_host_gene_anno
Chr1:26055284|26071176	0	0	0	0	0	0	0	23	1.92326	0	0	0	intergenic_region	15893	26055284	26071176	n/a	No_host_gene_anno
Chr1:26063081|26071176	0	0	0	5	0	0.311364	0	0	0	0	0	0	intergenic_region	8096	26063081	26071176	n/a	No_host_gene_anno
Chr1:26074152|26085232	0	0	0	7	0	0.43591	0	29	2.42498	0	19	1.7788	exon	320	26074152	26085232	Csa1G653320	--	--	Biological Process: mitotic cell cycle (GO:0000278);; Cellular Component: Golgi apparatus (GO:0005794);; Biological Process: RNA processing (GO:0006396);; Biological Process: organ morphogenesis (GO:0009887);; Biological Process: regulation of root meristem growth (GO:0010082);; Biological Process: glucuronoxylan metabolic process (GO:0010413);; Biological Process: positive regulation of organell…	--	--	--	N-terminal region of Chorein, a TM vesicle-mediated sorter	Uncharacterized protein OS=Arabidopsis thaliana (Mouse-ear cress) PE=2 SV=1	S	Function unknown	PREDICTED: LOW QUALITY PROTEIN: uncharacterized protein LOC101204937 [Cucumis sativus]
Chr1:26114871|26119521	5	0	0.302147	0	0	0	0	17	1.42154	0	0	0	intergenic_region	4651	26114871	26119521	n/a	No_host_gene_anno
Chr1:26114871|26127491	25	0	1.51074	8	19	1.68137	46	90	11.3723	97	29	11.7963	intergenic_region	12621	26114871	26127491	n/a	No_host_gene_anno
Chr1:26161689|26163533	0	0	0	0	0	0	0	0	0	0	44	4.11933	exon	503	26161689	26163533	Csa1G654870	[K]	Transcription	Biological Process: mRNA splicing, via spliceosome (GO:0000398);; Molecular Function: RNA binding (GO:0003723);; Molecular Function: helicase activity (GO:0004386);; Molecular Function: ribonuclease III activity (GO:0004525);; Molecular Function: protein binding (GO:0005515);; Cellular Component: nucleus (GO:0005634);; Biological Process: DNA methylation (GO:0006306);; Biological Process: chromat…	K11592|0|csv:101208698|endoribonuclease Dicer homolog 2-like; K11592 endoribonuclease Dicer [EC:3.1.26.-] (A)	[A]	RNA processing and modification	Ribonuclease III domain;; Ribonuclease-III-like;; Dicer dimerisation domain;; Helicase conserved C-terminal domain;; PAZ domain;; DEAD/DEAH box helicase;; Type III restriction enzyme, res subunit;; Double-stranded RNA binding motif	ATP binding protein, putative GN=RCOM_1077610 OS=Ricinus communis (Castor bean) PE=4 SV=1	A	RNA processing and modification	PREDICTED: endoribonuclease Dicer homolog 2-like [Cucumis sativus]
Chr1:26202906|26205999	0	0	0	0	3	0.186818	0	0	0	0	0	0	exon	415	26202906	26205999	Csa1G654900	[G]	Carbohydrate transport and metabolism	Molecular Function: phosphatase activity (GO:0003869);; Cellular Component: nucleus (GO:0005634);; Cellular Component: vacuole (GO:0005773);; Cellular Component: cytosol (GO:0005829);; Molecular Function: phosphoglycolate phosphatase activity (GO:0008967);; Cellular Component: chloroplast stroma (GO:0009570);; Biological Process: dephosphorylation (GO:0016311);; Cellular Component: apoplast (GO:0…	K01091|0|csv:101230478|phosphoglycolate phosphatase-like; K01091 phosphoglycolate phosphatase [EC:3.1.3.18] (A)	[P]	Inorganic ion transport and metabolism	Haloacid dehalogenase-like hydrolase;; HAD-hyrolase-like;; haloacid dehalogenase-like hydrolase;; Haloacid dehalogenase-like hydrolase;; Mitochondrial PGP phosphatase	Putative uncharacterized protein OS=Populus trichocarpa (Western balsam poplar) PE=2 SV=1	P	Inorganic ion transport and metabolism	PREDICTED: phosphoglycolate phosphatase-like [Cucumis sativus]
Chr1:26235476|26238189	0	0	0	0	0	0	0	0	0	88	0	8.23867	exon	1167	26235476	26238189	Csa1G655920	[H]	Coenzyme transport and metabolism	Biological Process: inactivation of MAPK activity (GO:0000188);; Molecular Function: phosphorylase activity (GO:0004645);; Molecular Function: protein binding (GO:0005515);; Cellular Component: nucleus (GO:0005634);; Cellular Component: cytosol (GO:0005829);; Biological Process: protein dephosphorylation (GO:0006470);; Biological Process: synapsis (GO:0007129);; Molecular Function: protein tyrosi…	--	[F]	Nucleotide transport and metabolism	RibD C-terminal domain;; Domain of unknown function (DUF1768)	Uncharacterized protein OS=Glycine max (Soybean) PE=4 SV=1	F	Nucleotide transport and metabolism	PREDICTED: riboflavin biosynthesis protein RibD-like [Cucumis sativus]
Chr1:26247591|26248132	0	0	0	0	0	0	0	14	1.17068	0	0	0	exon	440	26247591	26248132	Csa1G655950	[H]	Coenzyme transport and metabolism	Biological Process: inactivation of MAPK activity (GO:0000188);; Molecular Function: phosphorylase activity (GO:0004645);; Molecular Function: protein binding (GO:0005515);; Cellular Component: nucleus (GO:0005634);; Cellular Component: cytosol (GO:0005829);; Biological Process: protein dephosphorylation (GO:0006470);; Biological Process: synapsis (GO:0007129);; Molecular Function: protein tyrosi…	--	[F]	Nucleotide transport and metabolism	Domain of unknown function (DUF1768);; RibD C-terminal domain	Uncharacterized protein OS=Glycine max (Soybean) PE=4 SV=1	F	Nucleotide transport and metabolism	PREDICTED: riboflavin biosynthesis protein RibD-like [Cucumis sativus]
Chr1:26395265|26398862	26	5	1.87331	2	3	0.311364	34	0	2.84308	27	45	6.74073	exon	629	26395265	26398862	Csa1G659020	--	--	Molecular Function: DNA binding (GO:0003677);; Cellular Component: nucleus (GO:0005634);; Molecular Function: metal ion binding (GO:0046872);;	--	[R]	General function prediction only	Zinc finger C-x8-C-x5-C-x3-H type (and similar)	Nucleic acid binding protein OS=Cucumis melo subsp. melo PE=4 SV=1	R	General function prediction only	PREDICTED: zinc finger CCCH domain-containing protein ZFN-like [Cucumis sativus]
Chr1:26425057|26426387	6	0	0.362577	0	0	0	51	0	4.26461	0	60	5.61727	exon	319	26425057	26426387	Csa1G659040	--	--	--	--	--	--	Protein of unknown function (DUF707)	Putative uncharacterized protein OS=Cucumis melo subsp. melo PE=4 SV=1	S	Function unknown	PREDICTED: uncharacterized protein LOC101221459 [Cucumis sativus]
Chr1:26474976|26477037	0	0	0	0	0	0	0	0	0	0	4	0.374485	exon	507	26474976	26477037	Csa1G659590	[Q]	Secondary metabolites biosynthesis, transport and catabolism	Molecular Function: ATP binding (GO:0005524);; Biological Process: ATP catabolic process (GO:0006200);; Biological Process: lipid transport (GO:0006869);; Cellular Component: chloroplast (GO:0009507);; Molecular Function: sulfate transmembrane-transporting ATPase activity (GO:0015419);;	--	[Q]	Secondary metabolites biosynthesis, transport and catabolism	ABC transporter;; AAA domain	Abc transporter, putative GN=RCOM_1437480 OS=Ricinus communis (Castor bean) PE=3 SV=1	Q	Secondary metabolites biosynthesis, transport and catabolism	PREDICTED: protein TRIGALACTOSYLDIACYLGLYCEROL 3, chloroplastic-like [Cucumis sativus]
Chr1:26531620|26532693	0	0	0	0	0	0	28	45	6.10425	0	0	0	exon	437	26531620	26532693	Csa1G660150	--	--	Molecular Function: inorganic phosphate transmembrane transporter activity (GO:0005315);; Cellular Component: vacuolar membrane (GO:0005774);; Biological Process: glucose catabolic process (GO:0006007);; Biological Process: purine nucleobase transport (GO:0006863);; Biological Process: vacuole organization (GO:0007033);; Cellular Component: plastid (GO:0009536);; Biological Process: embryo sac de…	K15283|0|csv:101220046|glucose-6-phosphate/phosphate translocator 2, chloroplastic-like; K15283 solute carrier family 35, member E1 (A)	[GE]	--	Triose-phosphate Transporter family;; EamA-like transporter family;; UAA transporter family	Uncharacterized protein GN=PRUPE_ppa006795mg OS=Prunus persica (Peach) PE=4 SV=1	G	Carbohydrate transport and metabolism	PREDICTED: glucose-6-phosphate/phosphate translocator 2, chloroplastic-like [Cucumis sativus]
Chr1:26661035|26687720	0	0	0	0	0	0	0	10	0.836199	0	0	0	intergenic_region	26686	26661035	26687720	n/a	No_host_gene_anno
Chr1:26677510|26687733	0	0	0	0	0	0	0	18	1.50516	0	0	0	intergenic_region	10224	26677510	26687733	n/a	No_host_gene_anno
Chr1:26820163|26834527	0	6	0.362577	0	3	0.186818	0	0	0	49	0	4.58744	intergenic_region	14365	26820163	26834527	n/a	No_host_gene_anno
Chr1:26952529|26954359	0	0	0	0	0	0	27	0	2.25774	0	0	0	exon	470	26952529	26954359	Csa1G665390	[O]	Posttranslational modification, protein turnover, chaperones	Cellular Component: nucleus (GO:0005634);; Biological Process: protein O-linked glycosylation (GO:0006493);; Molecular Function: transferase activity, transferring glycosyl groups (GO:0016757);;	K09667|0|cmo:103487257|probable UDP-N-acetylglucosamine--peptide N-acetylglucosaminyltransferase SEC; K09667 protein O-GlcNAc transferase [EC:2.4.1.255] (A)	[GOT]	--	Glycosyl transferase family 41;; Tetratricopeptide repeat;; TPR repeat;; Tetratricopeptide repeat;; Tetratricopeptide repeat;; Tetratricopeptide repeat;; Tetratricopeptide repeat;; Tetratricopeptide repeat;; Tetratricopeptide repeat;; Tetratricopeptide repeat;; Tetratricopeptide repeat;; Tetratricopeptide repeat;; Tetratricopeptide repeat;; Tetratricopeptide repeat;; Anaphase-promoting complex, c…	Uncharacterized protein OS=Glycine max (Soybean) PE=4 SV=1	GOT	--	PREDICTED: probable UDP-N-acetylglucosamine--peptide N-acetylglucosaminyltransferase SEC-like [Cucumis sativus]
Chr1:26952529|26955491	0	0	0	0	0	0	0	0	0	0	16	1.49794	exon	732	26952529	26955491	Csa1G665390	[O]	Posttranslational modification, protein turnover, chaperones	Cellular Component: nucleus (GO:0005634);; Biological Process: protein O-linked glycosylation (GO:0006493);; Molecular Function: transferase activity, transferring glycosyl groups (GO:0016757);;	K09667|0|cmo:103487257|probable UDP-N-acetylglucosamine--peptide N-acetylglucosaminyltransferase SEC; K09667 protein O-GlcNAc transferase [EC:2.4.1.255] (A)	[GOT]	--	Glycosyl transferase family 41;; Tetratricopeptide repeat;; TPR repeat;; Tetratricopeptide repeat;; Tetratricopeptide repeat;; Tetratricopeptide repeat;; Tetratricopeptide repeat;; Tetratricopeptide repeat;; Tetratricopeptide repeat;; Tetratricopeptide repeat;; Tetratricopeptide repeat;; Tetratricopeptide repeat;; Tetratricopeptide repeat;; Tetratricopeptide repeat;; Anaphase-promoting complex, c…	Uncharacterized protein OS=Glycine max (Soybean) PE=4 SV=1	GOT	--	PREDICTED: probable UDP-N-acetylglucosamine--peptide N-acetylglucosaminyltransferase SEC-like [Cucumis sativus]
Chr1:27098711|27099568	0	0	0	0	0	0	8	0	0.668959	0	0	0	exon	365	27098711	27099568	Csa1G666970	--	--	Molecular Function: binding (GO:0005488);;	--	--	--	MYB-CC type transfactor, LHEQLE motif;; Myb-like DNA-binding domain	DNA binding protein, putative GN=RCOM_0609760 OS=Ricinus communis (Castor bean) PE=4 SV=1	K	Transcription	PREDICTED: protein PHR1-LIKE 1-like [Cucumis sativus]
Chr1:27185638|27201821	0	0	0	6	0	0.373637	0	13	1.08706	0	46	4.30658	intergenic_region	16184	27185638	27201821	n/a	No_host_gene_anno
Chr1:27194627|27201821	10	6	0.966872	0	9	0.560455	5	33	3.17756	0	0	0	intergenic_region	7195	27194627	27201821	n/a	No_host_gene_anno
Chr1:27194627|27220858	0	0	0	0	0	0	19	0	1.58878	0	0	0	intergenic_region	26232	27194627	27220858	n/a	No_host_gene_anno
Chr1:27201700|27220858	0	0	0	0	0	0	0	27	2.25774	0	0	0	intergenic_region	19159	27201700	27220858	n/a	No_host_gene_anno
Chr1:27368752|27375740	0	0	0	0	0	0	0	14	1.17068	0	0	0	exon	251	27368752	27375740	Csa1G680070	--	--	--	--	--	--	--	Putative uncharacterized protein GN=VIT_14s0036g00660 OS=Vitis vinifera (Grape) PE=4 SV=1	UY	--	PREDICTED: exportin-4-like [Cucumis sativus]
Chr1:27371813|27414158	0	0	0	0	0	0	0	0	0	0	17	1.59156	intergenic_region	42346	27371813	27414158	n/a	No_host_gene_anno
Chr1:27396076|27399669	0	0	0	0	0	0	62	0	5.18443	0	0	0	exon	713	27396076	27399669	Csa1G680090	--	--	--	--	[YU]	--	--	Putative uncharacterized protein GN=VIT_14s0036g00660 OS=Vitis vinifera (Grape) PE=4 SV=1	UY	--	PREDICTED: exportin-4-like [Cucumis sativus]
Chr1:27396076|27405849	0	8	0.483436	0	0	0	9	0	0.752579	46	13	5.52365	exon	787	27396076	27405849	Csa1G680090	--	--	--	--	[YU]	--	--	Putative uncharacterized protein GN=VIT_14s0036g00660 OS=Vitis vinifera (Grape) PE=4 SV=1	UY	--	PREDICTED: exportin-4-like [Cucumis sativus]
Chr1:27396087|27399669	0	0	0	0	0	0	0	0	0	12	0	1.12345	exon	702	27396087	27399669	Csa1G680090	--	--	--	--	[YU]	--	--	Putative uncharacterized protein GN=VIT_14s0036g00660 OS=Vitis vinifera (Grape) PE=4 SV=1	UY	--	PREDICTED: exportin-4-like [Cucumis sativus]
Chr1:27396087|27405849	0	0	0	0	3	0.186818	21	20	3.42842	0	0	0	exon	776	27396087	27405849	Csa1G680090	--	--	--	--	[YU]	--	--	Putative uncharacterized protein GN=VIT_14s0036g00660 OS=Vitis vinifera (Grape) PE=4 SV=1	UY	--	PREDICTED: exportin-4-like [Cucumis sativus]
Chr1:27445049|27451645	0	0	0	0	0	0	0	0	0	0	33	3.0895	intergenic_region	6597	27445049	27451645	n/a	No_host_gene_anno
Chr1:27664171|27665668	0	0	0	0	0	0	37	59	8.02751	52	16	6.36624	exon	727	27664171	27665668	Csa1G690210	--	--	Biological Process: single-organism process (GO:0044699);;	--	--	--	Targeting protein for Xklp2 (TPX2)	Putative uncharacterized protein GN=VIT_14s0081g00480 OS=Vitis vinifera (Grape) PE=4 SV=1	S	Function unknown	PREDICTED: uncharacterized protein LOC101212959 [Cucumis sativus]
Chr1:27745198|27746243	0	0	0	0	0	0	0	0	0	0	6	0.561727	intergenic_region	1046	27745198	27746243	n/a	No_host_gene_anno
Chr1:27779747|27786157	0	0	0	0	0	0	12	12	2.00688	0	0	0	intergenic_region	6411	27779747	27786157	n/a	No_host_gene_anno
Chr1:27790182|27792376	0	0	0	0	0	0	0	0	0	0	3	0.280864	exon	379	27790182	27792376	Csa1G690320	[S]	Function unknown	Biological Process: karyogamy (GO:0000741);; Biological Process: pseudouridine synthesis (GO:0001522);; Molecular Function: RNA binding (GO:0003723);; Biological Process: embryo sac egg cell differentiation (GO:0009560);; Molecular Function: pseudouridine synthase activity (GO:0009982);;	K06176|3.99721e-156|csv:101203320|putative pseudouridine synthase C1A4.09-like; K06176 tRNA pseudouridine13 synthase [EC:5.4.99.27] (A)	[S]	Function unknown	tRNA pseudouridine synthase D (TruD)	Putative uncharacterized protein GN=VIT_14s0030g01850 OS=Vitis vinifera (Grape) PE=4 SV=1	S	Function unknown	PREDICTED: putative pseudouridine synthase C1A4.09-like [Cucumis sativus]
Chr1:27800197|27801088	0	0	0	0	0	0	0	0	0	0	39	3.65123	exon	483	27800197	27801088	Csa1G690350	--	--	Biological Process: karyogamy (GO:0000741);; Biological Process: embryo sac egg cell differentiation (GO:0009560);; Molecular Function: pseudouridine synthase activity (GO:0009982);;	K06176|5.20839e-90|csv:101203320|putative pseudouridine synthase C1A4.09-like; K06176 tRNA pseudouridine13 synthase [EC:5.4.99.27] (A)	[S]	Function unknown	--	Uncharacterized protein GN=Solyc01g097590.2 OS=Solanum lycopersicum (Tomato) PE=4 SV=1	S	Function unknown	PREDICTED: putative pseudouridine synthase C1A4.09-like [Cucumis sativus]
Chr1:27800197|27802649	0	0	0	0	0	0	66	0	5.51891	0	0	0	intergenic_region	2453	27800197	27802649	n/a	No_host_gene_anno
Chr1:27800197|27803140	0	0	0	0	0	0	0	0	0	52	0	4.8683	intergenic_region	2944	27800197	27803140	n/a	No_host_gene_anno
Chr1:27949706|27951067	0	0	0	0	0	0	0	38	3.17756	0	0	0	exon	461	27949706	27951067	Csa1G696460	[GEPR]	--	Molecular Function: sugar:proton symporter activity (GO:0005351);; Cellular Component: endosome (GO:0005768);; Cellular Component: Golgi apparatus (GO:0005794);; Cellular Component: trans-Golgi network (GO:0005802);; Biological Process: determination of bilateral symmetry (GO:0009855);; Biological Process: organ morphogenesis (GO:0009887);; Biological Process: xylem and phloem pattern formation (…	--	[R]	General function prediction only	Sugar (and other) transporter;; Major Facilitator Superfamily	Uncharacterized protein GN=PRUPE_ppa004615mg OS=Prunus persica (Peach) PE=4 SV=1	R	General function prediction only	PREDICTED: probable plastidic glucose transporter 2-like [Cucumis sativus]
Chr1:28086736|28087135	0	9	0.543865	0	21	1.30773	0	0	0	0	0	0	intron	400	28086736	28087135	Csa1G699560	--	--	Cellular Component: mitochondrial envelope (GO:0005740);; Biological Process: respiratory gaseous exchange (GO:0007585);; Biological Process: response to temperature stimulus (GO:0009266);; Cellular Component: plastid (GO:0009536);; Cellular Component: thylakoid (GO:0009579);; Biological Process: response to high light intensity (GO:0009644);; Biological Process: chloroplast organization (GO:0009…	--	--	--	Alternative oxidase	Ubiquinol oxidase GN=POPTRDRAFT_1093171 OS=Populus trichocarpa (Western balsam poplar) PE=3 SV=1	R	General function prediction only	PREDICTED: ubiquinol oxidase 4, chloroplastic/chromoplastic-like [Cucumis sativus]
Chr1:28137040|28140176	6	6	0.725154	2	0	0.124546	0	9	0.752579	0	0	0	exon	660	28137040	28140176	Csa1G699620	[R]	General function prediction only	Cellular Component: nuclear ubiquitin ligase complex (GO:0000152);; Molecular Function: ubiquitin-protein transferase activity (GO:0004842);; Molecular Function: protein binding (GO:0005515);; Cellular Component: cytoplasm (GO:0005737);; Biological Process: DNA repair (GO:0006281);; Molecular Function: zinc ion binding (GO:0008270);; Biological Process: red, far-red light phototransduction (GO:00…	K10143|0|csv:101203654|E3 ubiquitin-protein ligase COP1-like; K10143 E3 ubiquitin-protein ligase RFWD2 [EC:6.3.2.19] (A)	--	--	WD domain, G-beta repeat;; Zinc finger, C3HC4 type (RING finger);; Zinc finger, C3HC4 type (RING finger);; Ring finger domain	Putative uncharacterized protein GN=VIT_10s0523g00030 OS=Vitis vinifera (Grape) PE=4 SV=1	O	Posttranslational modification, protein turnover, chaperones	PREDICTED: E3 ubiquitin-protein ligase COP1-like [Cucumis sativus]
Chr1:28347193|28348117	0	0	0	0	0	0	0	5	0.418099	0	0	0	exon	172	28347193	28348117	Csa1G701340	--	--	Cellular Component: mitochondrion (GO:0005739);; Biological Process: glycine catabolic process (GO:0006546);;	--	[R]	General function prediction only	PPR repeat;; PPR repeat	Putative uncharacterized protein GN=VIT_01s0011g01970 OS=Vitis vinifera (Grape) PE=4 SV=1	R	General function prediction only	PREDICTED: pentatricopeptide repeat-containing protein At2g35130-like [Cucumis sativus]
Chr1:28496248|28497567	0	0	0	0	0	0	14	0	1.17068	0	0	0	exon	757	28496248	28497567	Csa1G701990	[O]	Posttranslational modification, protein turnover, chaperones	Cellular Component: nucleus (GO:0005634);; Cellular Component: cytosol (GO:0005829);; Biological Process: glucuronoxylan metabolic process (GO:0010413);; Molecular Function: transferase activity (GO:0016740);; Biological Process: xylan biosynthetic process (GO:0045492);; Biological Process: response to cadmium ion (GO:0046686);;	K07393|0|cmo:103498268|glutathione S-transferase omega-like 2; K07393 putative glutathione S-transferase (A)	[O]	Posttranslational modification, protein turnover, chaperones	Glutathione S-transferase, N-terminal domain;; Glutathione S-transferase, C-terminal domain;; Glutathione S-transferase, C-terminal domain;; Glutathione S-transferase, C-terminal domain;; Glutathione S-transferase, N-terminal domain	Putative uncharacterized protein GN=VIT_01s0011g01900 OS=Vitis vinifera (Grape) PE=4 SV=1	O	Posttranslational modification, protein turnover, chaperones	PREDICTED: glutathionyl-hydroquinone reductase YqjG-like [Cucumis sativus]
Chr1:28534592|28536096	0	0	0	0	0	0	0	0	0	0	31	2.90226	exon	450	28534592	28536096	Csa1G702040	--	--	Molecular Function: phosphatidylcholine-sterol O-acyltransferase activity (GO:0004607);; Molecular Function: phospholipase activity (GO:0004620);; Cellular Component: cytosol (GO:0005829);; Biological Process: membrane fusion (GO:0006944);; Biological Process: phospholipid catabolic process (GO:0009395);; Biological Process: Golgi vesicle transport (GO:0048193);;	--	[I]	Lipid transport and metabolism	Lecithin:cholesterol acyltransferase;; Putative serine esterase (DUF676);; PGAP1-like protein	Uncharacterized protein GN=PRUPE_ppa004058mg OS=Prunus persica (Peach) PE=4 SV=1	I	Lipid transport and metabolism	PREDICTED: lecithine-cholesterol acyltransferase-like 4-like [Cucumis sativus]
Chr1:28675166|28675683	0	0	0	0	0	0	9	0	0.752579	0	0	0	intron	518	28675166	28675683	Csa1G705090	[R]	General function prediction only	Molecular Function: DNA binding (GO:0003677);; Molecular Function: sequence-specific DNA binding transcription factor activity (GO:0003700);; Molecular Function: protein binding (GO:0005515);; Molecular Function: GTP binding (GO:0005525);; Cellular Component: nucleus (GO:0005634);; Cellular Component: endosome (GO:0005768);; Cellular Component: early endosome (GO:0005769);; Cellular Component: va…	--	[U]	Intracellular trafficking, secretion, and vesicular transport	Ras family;; Miro-like protein;; ADP-ribosylation factor family;; Gtr1/RagA G protein conserved region	Putative uncharacterized protein GN=RCOM_1425460 OS=Ricinus communis (Castor bean) PE=3 SV=1	U	Intracellular trafficking, secretion, and vesicular transport	protein with unknown function [Ricinus communis]
Chr1:28675970|28677248	0	0	0	0	0	0	0	25	2.0905	0	33	3.0895	exon	369	28675970	28677248	Csa1G705090	[R]	General function prediction only	Molecular Function: DNA binding (GO:0003677);; Molecular Function: sequence-specific DNA binding transcription factor activity (GO:0003700);; Molecular Function: protein binding (GO:0005515);; Molecular Function: GTP binding (GO:0005525);; Cellular Component: nucleus (GO:0005634);; Cellular Component: endosome (GO:0005768);; Cellular Component: early endosome (GO:0005769);; Cellular Component: va…	--	[U]	Intracellular trafficking, secretion, and vesicular transport	Ras family;; Miro-like protein;; ADP-ribosylation factor family;; Gtr1/RagA G protein conserved region	Putative uncharacterized protein GN=RCOM_1425460 OS=Ricinus communis (Castor bean) PE=3 SV=1	U	Intracellular trafficking, secretion, and vesicular transport	protein with unknown function [Ricinus communis]
Chr1:28821602|28821943	0	0	0	0	0	0	27	55	6.85683	0	0	0	exon	263	28821602	28821943	Csa1G707630	--	--	Cellular Component: integral component of membrane (GO:0016021);; Biological Process: vesicle-mediated transport (GO:0016192);;	--	[U]	Intracellular trafficking, secretion, and vesicular transport	Regulated-SNARE-like domain	Uncharacterized protein GN=PRUPE_ppa011167mg OS=Prunus persica (Peach) PE=4 SV=1	U	Intracellular trafficking, secretion, and vesicular transport	PREDICTED: putative vesicle-associated membrane protein 726-like [Cucumis sativus]
Chr1:28846416|28857027	0	0	0	0	0	0	0	0	0	32	0	2.99588	intron	10612	28846416	28857027	Csa1G707650	[R]	General function prediction only	Molecular Function: monooxygenase activity (GO:0004497);; Molecular Function: iron ion binding (GO:0005506);; Cellular Component: nucleus (GO:0005634);; Cellular Component: cytosol (GO:0005829);; Molecular Function: zinc ion binding (GO:0008270);; Molecular Function: electron carrier activity (GO:0009055);; Molecular Function: oxidoreductase activity, acting on paired donors, with incorporation o…	K06874|0|csv:101208000|zinc finger protein ZPR1-like; K06874 zinc finger protein (A)	[R]	General function prediction only	ZPR1 zinc-finger domain	Predicted protein GN=POPTRDRAFT_759183 OS=Populus trichocarpa (Western balsam poplar) PE=4 SV=1	R	General function prediction only	PREDICTED: LOW QUALITY PROTEIN: zinc finger protein ZPR1-like [Cucumis sativus]
Chr1:29042591|29043045	0	0	0	0	0	0	0	0	0	0	49	4.58744	exon	328	29042591	29043045	Csa1G714690	[DKL]	--	Biological Process: RNA splicing, via endonucleolytic cleavage and ligation (GO:0000394);; Molecular Function: cyclin-dependent protein serine/threonine kinase activity (GO:0004693);; Cellular Component: nucleus (GO:0005634);; Biological Process: transcription, DNA-templated (GO:0006351);; Biological Process: transcription from RNA polymerase II promoter (GO:0006366);; Biological Process: cellula…	K15188|0|cmo:103498292|cyclin-T1-5; K15188 cyclin T (A)	[D]	Cell cycle control, cell division, chromosome partitioning	Cyclin, N-terminal domain;; Cyclin, C-terminal domain	Putative uncharacterized protein GN=VIT_19s0027g01670 OS=Vitis vinifera (Grape) PE=3 SV=1	DKL	--	PREDICTED: LOW QUALITY PROTEIN: cyclin-T1-5-like [Cucumis sativus]
Chr1:29073992|29076206	0	0	0	0	0	0	0	16	1.33792	0	0	0	intergenic_region	2215	29073992	29076206	n/a	No_host_gene_anno
Chr1:29077267|29077719	0	0	0	0	0	0	0	19	1.58878	0	0	0	intergenic_region	453	29077267	29077719	n/a	No_host_gene_anno
Chr1:29077267|29077741	0	0	0	0	0	0	0	0	0	0	31	2.90226	intergenic_region	475	29077267	29077741	n/a	No_host_gene_anno
Chr1:29077267|29087739	0	0	0	0	0	0	0	15	1.2543	0	0	0	intergenic_region	10473	29077267	29087739	n/a	No_host_gene_anno
Chr1:29126041|29131587	0	0	0	0	2	0.124546	11	8	1.58878	49	0	4.58744	exon	546	29126041	29131587	Csa1G716240	[O]	Posttranslational modification, protein turnover, chaperones	Molecular Function: nucleotide binding (GO:0000166);; Molecular Function: protein binding (GO:0005515);; Cellular Component: peroxisome (GO:0005777);; Biological Process: protein targeting to peroxisome (GO:0006625);; Biological Process: fatty acid beta-oxidation (GO:0006635);; Cellular Component: membrane (GO:0016020);; Biological Process: protein import into peroxisome matrix (GO:0016558);; Mol…	K13338|0|csv:101216440|peroxisome biogenesis protein 1-like; K13338 peroxin-1 (A)	[O]	Posttranslational modification, protein turnover, chaperones	Peroxisome biogenesis factor 1, N-terminal;; ATPase family associated with various cellular activities (AAA);; AAA domain;; AAA ATPase domain;; NACHT domain	Uncharacterized protein GN=PRUPE_ppa000485mg OS=Prunus persica (Peach) PE=4 SV=1	O	Posttranslational modification, protein turnover, chaperones	PREDICTED: peroxisome biogenesis protein 1-like [Cucumis sativus]
Chr2:13985|15474	0	7	0.423006	0	0	0	0	0	0	0	0	0	exon	437	13985	15474	Csa2G000020	[R]	General function prediction only	Molecular Function: nucleotide binding (GO:0000166);; Molecular Function: nucleic acid binding (GO:0003676);; Cellular Component: plasma membrane (GO:0005886);;	K13201|0|csv:101210917|nucleolysin TIAR-like; K13201 nucleolysin TIA-1/TIAR (A)	[R]	General function prediction only	RNA recognition motif. (a.k.a. RRM, RBD, or RNP domain);; RNA recognition motif (a.k.a. RRM, RBD, or RNP domain);; RNA recognition motif. (a.k.a. RRM, RBD, or RNP domain)	Uncharacterized protein GN=PRUPE_ppa006419mg OS=Prunus persica (Peach) PE=4 SV=1	R	General function prediction only	PREDICTED: nucleolysin TIAR-like [Cucumis sativus]
Chr2:29556|31289	0	0	0	0	0	0	0	0	0	21	0	1.96605	exon	507	29556	31289	Csa2G000030	--	--	Molecular Function: DNA binding (GO:0003677);; Cellular Component: nucleus (GO:0005634);; Biological Process: regulation of transcription, DNA-templated (GO:0006355);; Biological Process: phototropism (GO:0009638);; Biological Process: response to ethylene (GO:0009723);; Biological Process: auxin-activated signaling pathway (GO:0009734);; Biological Process: blue light signaling pathway (GO:00097…	--	--	--	Auxin response factor;; AUX/IAA family;; B3 DNA binding domain	Auxin response factor 1 GN=CsARF1 OS=Cucumis sativus (Cucumber) PE=2 SV=1	K	Transcription	PREDICTED: auxin response factor 19-like [Cucumis sativus]
Chr2:43107|45618	0	4	0.241718	0	7	0.43591	37	0	3.09394	31	31	5.80452	exon	620	43107	45618	Csa2G000040	[LKJ]	--	Biological Process: mitotic G2 phase (GO:0000085);; Molecular Function: RNA binding (GO:0003723);; Molecular Function: ATP binding (GO:0005524);; Cellular Component: nucleus (GO:0005634);; Biological Process: mitotic recombination (GO:0006312);; Biological Process: mRNA export from nucleus (GO:0006406);; Biological Process: protein targeting to mitochondrion (GO:0006626);; Molecular Function: ATP…	K14806|0|csv:101210430|DEAD-box ATP-dependent RNA helicase 17-like; K14806 ATP-dependent RNA helicase DDX31/DBP7 [EC:3.6.4.13] (A)	[A]	RNA processing and modification	Helicase conserved C-terminal domain;; Domain of unknown function (DUF4217);; DEAD/DEAH box helicase	Putative uncharacterized protein GN=VIT_11s0016g00630 OS=Vitis vinifera (Grape) PE=3 SV=1	A	RNA processing and modification	PREDICTED: DEAD-box ATP-dependent RNA helicase 17-like [Cucumis sativus]
Chr2:59260|59713	0	0	0	4	0	0.249091	0	0	0	24	0	2.24691	exon	270	59260	59713	Csa2G000050	[LKJ]	--	Biological Process: mitotic G2 phase (GO:0000085);; Molecular Function: RNA binding (GO:0003723);; Molecular Function: ATP binding (GO:0005524);; Cellular Component: nucleus (GO:0005634);; Biological Process: mitotic recombination (GO:0006312);; Biological Process: mRNA export from nucleus (GO:0006406);; Biological Process: protein targeting to mitochondrion (GO:0006626);; Molecular Function: ATP…	K14806|1.5561e-67|csv:101210430|DEAD-box ATP-dependent RNA helicase 17-like; K14806 ATP-dependent RNA helicase DDX31/DBP7 [EC:3.6.4.13] (A)	[A]	RNA processing and modification	DEAD/DEAH box helicase	Uncharacterized protein OS=Glycine max (Soybean) PE=3 SV=1	A	RNA processing and modification	PREDICTED: DEAD-box ATP-dependent RNA helicase 17-like [Cucumis sativus]
Chr2:165435|166595	0	3	0.181288	0	0	0	0	0	0	0	0	0	exon	687	165435	166595	Csa2G000290	--	--	--	K15263|0|csv:101225976|uncharacterized LOC101225976; K15263 cell growth-regulating nucleolar protein (A)	[D]	Cell cycle control, cell division, chromosome partitioning	LYAR-type C2HC zinc finger;; Zinc-finger of C2H2 type	Putative uncharacterized protein GN=VIT_11s0016g01740 OS=Vitis vinifera (Grape) PE=4 SV=1	D	Cell cycle control, cell division, chromosome partitioning	PREDICTED: uncharacterized protein LOC101207334 [Cucumis sativus]
Chr2:179770|182007	0	0	0	0	7	0.43591	0	0	0	0	87	8.14505	intergenic_region	2238	179770	182007	n/a	No_host_gene_anno
Chr2:222404|223495	0	0	0	10	0	0.622728	0	0	0	0	42	3.93209	exon	647	222404	223495	Csa2G000400	--	--	Molecular Function: DNA binding (GO:0003677);; Cellular Component: nucleus (GO:0005634);; Cellular Component: cytosol (GO:0005829);; Cellular Component: plasma membrane (GO:0005886);; Biological Process: DNA repair (GO:0006281);; Biological Process: nucleosome assembly (GO:0006334);; Biological Process: DNA mediated transformation (GO:0009294);; Biological Process: response to cadmium ion (GO:004…	K11279|0|csv:101224619|nucleosome assembly protein 1-like 1-like; K11279 nucleosome assembly protein 1-like 1 (A)	[BD]	--	Nucleosome assembly protein (NAP)	Uncharacterized protein GN=PRUPE_ppa007328mg OS=Prunus persica (Peach) PE=4 SV=1	BD	--	PREDICTED: nucleosome assembly protein 1-like 1-like [Cucumis sativus]
Chr2:222404|223747	0	0	0	0	0	0	44	0	3.67928	0	0	0	exon	743	222404	223747	Csa2G000400	--	--	Molecular Function: DNA binding (GO:0003677);; Cellular Component: nucleus (GO:0005634);; Cellular Component: cytosol (GO:0005829);; Cellular Component: plasma membrane (GO:0005886);; Biological Process: DNA repair (GO:0006281);; Biological Process: nucleosome assembly (GO:0006334);; Biological Process: DNA mediated transformation (GO:0009294);; Biological Process: response to cadmium ion (GO:004…	K11279|0|csv:101224619|nucleosome assembly protein 1-like 1-like; K11279 nucleosome assembly protein 1-like 1 (A)	[BD]	--	Nucleosome assembly protein (NAP)	Uncharacterized protein GN=PRUPE_ppa007328mg OS=Prunus persica (Peach) PE=4 SV=1	BD	--	PREDICTED: nucleosome assembly protein 1-like 1-like [Cucumis sativus]
Chr2:226834|229565	0	0	0	13	6	1.18318	48	17	5.43529	258	59	29.6779	exon	991	226834	229565	Csa2G000410	[L]	Replication, recombination and repair	Molecular Function: single-stranded DNA binding (GO:0003697);; Molecular Function: calcium-transporting ATPase activity (GO:0005388);; Molecular Function: ATP binding (GO:0005524);; Cellular Component: mitochondrion (GO:0005739);; Biological Process: DNA repair (GO:0006281);; Biological Process: DNA recombination (GO:0006310);; Molecular Function: DNA-dependent ATPase activity (GO:0008094);; Biol…	K03553|0|csv:101205667|DNA repair protein recA homolog 3, mitochondrial-like; K03553 recombination protein RecA (A)	[L]	Replication, recombination and repair	recA bacterial DNA recombination protein;; Rad51;; KaiC	Predicted protein GN=POPTRDRAFT_717577 OS=Populus trichocarpa (Western balsam poplar) PE=3 SV=1	L	Replication, recombination and repair	PREDICTED: DNA repair protein recA homolog 3, mitochondrial-like [Cucumis sativus]
Chr2:231281|233714	6	0	0.362577	0	0	0	0	0	0	0	0	0	intergenic_region	2434	231281	233714	n/a	No_host_gene_anno
Chr2:285991|288330	0	4	0.241718	0	0	0	0	0	0	0	0	0	exon	699	285991	288330	Csa2G000480	[L]	Replication, recombination and repair	Biological Process: response to superoxide (GO:0000303);; Cellular Component: proteasome complex (GO:0000502);; Molecular Function: protein binding (GO:0005515);; Cellular Component: nucleus (GO:0005634);; Cellular Component: mitochondrion (GO:0005739);; Biological Process: cell death (GO:0008219);; Biological Process: response to salt stress (GO:0009651);; Biological Process: response to auxin (…	--	[D]	Cell cycle control, cell division, chromosome partitioning	PCI domain	Predicted protein GN=POPTRDRAFT_832070 OS=Populus trichocarpa (Western balsam poplar) PE=4 SV=1	D	Cell cycle control, cell division, chromosome partitioning	PREDICTED: PCI domain-containing protein 2-like [Cucumis sativus]
Chr2:321218|321668	0	0	0	0	0	0	0	9	0.752579	0	45	4.21295	exon	373	321218	321668	Csa2G000590	[R]	General function prediction only	Molecular Function: metalloendopeptidase activity (GO:0004222);; Cellular Component: mitochondrion (GO:0005739);; Biological Process: proteolysis (GO:0006508);; Molecular Function: zinc ion binding (GO:0008270);; Cellular Component: chloroplast (GO:0009507);;	--	[O]	Posttranslational modification, protein turnover, chaperones	Peptidase M16 inactive domain;; Insulinase (Peptidase family M16)	Uncharacterized protein GN=PRUPE_ppa000776mg OS=Prunus persica (Peach) PE=4 SV=1	O	Posttranslational modification, protein turnover, chaperones	PREDICTED: probable zinc protease PqqL-like [Cucumis sativus]
Chr2:374697|375756	0	0	0	0	0	0	0	0	0	0	10	0.936212	exon	509	374697	375756	Csa2G000650	--	--	Cellular Component: membrane (GO:0016020);;	--	--	--	--	Uncharacterized protein GN=PRUPE_ppa000221mg OS=Prunus persica (Peach) PE=4 SV=1	S	Function unknown	PREDICTED: uncharacterized protein LOC101212069 [Cucumis sativus]
Chr2:407882|408778	0	0	0	0	0	0	0	0	0	0	55	5.14917	exon	390	407882	408778	Csa2G000700	[T]	Signal transduction mechanisms	Molecular Function: protein tyrosine phosphatase activity (GO:0004725);; Molecular Function: protein tyrosine/serine/threonine phosphatase activity (GO:0008138);; Biological Process: peptidyl-tyrosine dephosphorylation (GO:0035335);; Biological Process: negative regulation of MAP kinase activity (GO:0043407);;	--	[V]	Defense mechanisms	Dual specificity phosphatase, catalytic domain;; Inositol hexakisphosphate	Uncharacterized protein GN=PRUPE_ppa009622mg OS=Prunus persica (Peach) PE=4 SV=1	V	Defense mechanisms	PREDICTED: putative dual specificity protein phosphatase DSP8-like [Cucumis sativus]
Chr2:554906|555525	0	0	0	0	0	0	0	14	1.17068	0	0	0	exon	405	554906	555525	Csa2G000970	[S]	Function unknown	Cellular Component: nucleus (GO:0005634);;	K17550|0|csv:101211583|protein phosphatase 1 regulatory subunit pprA-like; K17550 protein phosphatase 1 regulatory subunit 7 (A)	[T]	Signal transduction mechanisms	Leucine Rich repeats (2 copies);; Leucine rich repeat;; Leucine Rich Repeat;; Leucine rich repeat;; Leucine Rich repeat;; Leucine-rich repeat	Predicted protein GN=POPTRDRAFT_578523 OS=Populus trichocarpa (Western balsam poplar) PE=4 SV=1	T	Signal transduction mechanisms	PREDICTED: protein phosphatase 1 regulatory subunit pprA-like [Cucumis sativus]
Chr2:626495|626947	0	0	0	0	0	0	16	0	1.33792	0	0	0	exon	330	626495	626947	Csa2G002540	[E]	Amino acid transport and metabolism	Molecular Function: lactoylglutathione lyase activity (GO:0004462);; Biological Process: carbohydrate metabolic process (GO:0005975);; Biological Process: response to cold (GO:0009409);; Cellular Component: chloroplast stroma (GO:0009570);; Cellular Component: stromule (GO:0010319);; Biological Process: methylglyoxal catabolic process to D-lactate (GO:0019243);; Cellular Component: thylakoid lume…	K01759|0|csv:101210350|probable lactoylglutathione lyase, chloroplast-like; K01759 lactoylglutathione lyase [EC:4.4.1.5] (A)	[G]	Carbohydrate transport and metabolism	Glyoxalase/Bleomycin resistance protein/Dioxygenase superfamily;; Glyoxalase-like domain;; Glyoxalase/Bleomycin resistance protein/Dioxygenase superfamily	Uncharacterized protein GN=PRUPE_ppa007643mg OS=Prunus persica (Peach) PE=4 SV=1	G	Carbohydrate transport and metabolism	PREDICTED: probable lactoylglutathione lyase, chloroplast-like [Cucumis sativus]
Chr2:626823|629550	0	0	0	0	0	0	13	0	1.08706	0	0	0	exon	700	626823	629550	Csa2G002540	[E]	Amino acid transport and metabolism	Molecular Function: lactoylglutathione lyase activity (GO:0004462);; Biological Process: carbohydrate metabolic process (GO:0005975);; Biological Process: response to cold (GO:0009409);; Cellular Component: chloroplast stroma (GO:0009570);; Cellular Component: stromule (GO:0010319);; Biological Process: methylglyoxal catabolic process to D-lactate (GO:0019243);; Cellular Component: thylakoid lume…	K01759|0|csv:101210350|probable lactoylglutathione lyase, chloroplast-like; K01759 lactoylglutathione lyase [EC:4.4.1.5] (A)	[G]	Carbohydrate transport and metabolism	Glyoxalase/Bleomycin resistance protein/Dioxygenase superfamily;; Glyoxalase-like domain;; Glyoxalase/Bleomycin resistance protein/Dioxygenase superfamily	Uncharacterized protein GN=PRUPE_ppa007643mg OS=Prunus persica (Peach) PE=4 SV=1	G	Carbohydrate transport and metabolism	PREDICTED: probable lactoylglutathione lyase, chloroplast-like [Cucumis sativus]
Chr2:668843|670462	0	0	0	0	0	0	0	0	0	0	24	2.24691	exon	246	668843	670462	Csa2G003070	[J]	Translation, ribosomal structure and biogenesis	Molecular Function: nucleic acid binding (GO:0003676);; Cellular Component: cytoplasm (GO:0005737);; Molecular Function: methyltransferase activity (GO:0008168);; Biological Process: methylation (GO:0032259);;	--	[J]	Translation, ribosomal structure and biogenesis	Methyltransferase domain;; Methyltransferase small domain;; Methyltransferase domain;; Ribosomal protein L11 methyltransferase (PrmA);; Methyltransferase domain;; Putative RNA methylase family UPF0020;; Methyltransferase domain;; Conserved hypothetical protein 95;; RNA cap guanine-N2 methyltransferase;; Methyltransferase domain	Putative uncharacterized protein GN=VIT_11s0016g03520 OS=Vitis vinifera (Grape) PE=4 SV=1	J	Translation, ribosomal structure and biogenesis	PREDICTED: methyltransferase-like protein 5-like [Cucumis sativus]
Chr2:723578|726706	0	0	0	0	0	0	19	0	1.58878	0	0	0	exon	556	723578	726706	Csa2G004150	[S]	Function unknown	Biological Process: stem vascular tissue pattern formation (GO:0010222);;	--	--	--	Protein of unknown function (DUF502)	Putative uncharacterized protein GN=VIT_11s0016g03780 OS=Vitis vinifera (Grape) PE=4 SV=1	S	Function unknown	PREDICTED: uncharacterized protein LOC101208869 [Cucumis sativus]
Chr2:866774|868697	0	0	0	0	0	0	0	0	0	0	35	3.27674	exon	830	866774	868697	Csa2G005310	--	--	Biological Process: regulation of flower development (GO:0009909);; Biological Process: vernalization response (GO:0010048);; Biological Process: histone methylation (GO:0016571);;	--	--	--	Fibronectin type III domain	Putative uncharacterized protein GN=RCOM_0926490 OS=Ricinus communis (Castor bean) PE=4 SV=1	S	Function unknown	PREDICTED: protein VERNALIZATION INSENSITIVE 3-like [Cucumis sativus]
Chr2:880176|886632	0	0	0	0	0	0	0	0	0	24	0	2.24691	intergenic_region	6457	880176	886632	n/a	No_host_gene_anno
Chr2:881091|881653	0	0	0	0	0	0	0	0	0	0	21	1.96605	intron	563	881091	881653	Csa2G005330	--	--	Cellular Component: mitochondrion (GO:0005739);; Cellular Component: chloroplast (GO:0009507);; Molecular Function: oxidoreductase activity, acting on paired donors, with incorporation or reduction of molecular oxygen, 2-oxoglutarate as one donor, and incorporation of one atom each of oxygen into both donors (GO:0016706);; Biological Process: oxidation-reduction process (GO:0055114);;	--	--	--	non-haem dioxygenase in morphine synthesis N-terminal;; 2OG-Fe(II) oxygenase superfamily	Putative uncharacterized protein GN=VIT_11s0016g04340 OS=Vitis vinifera (Grape) PE=4 SV=1	S	Function unknown	PREDICTED: uncharacterized protein LOC101206989 [Cucumis sativus]
Chr2:883579|886632	0	0	0	0	0	0	0	0	0	0	23	2.15329	intergenic_region	3054	883579	886632	n/a	No_host_gene_anno
Chr2:1149281|1150899	0	0	0	0	0	0	31	0	2.59222	0	0	0	exon	369	1149281	1150899	Csa2G006200	--	--	Molecular Function: protein binding (GO:0005515);; Cellular Component: nuclear pore (GO:0005643);; Cellular Component: chloroplast (GO:0009507);;	K14310|0|cmo:103497263|nuclear pore complex protein Nup205; K14310 nuclear pore complex protein Nup205 (A)	[S]	Function unknown	Protein of unknown function (DUF3414)	Putative uncharacterized protein GN=VIT_11s0016g05240 OS=Vitis vinifera (Grape) PE=4 SV=1	S	Function unknown	PREDICTED: nuclear pore complex protein Nup205-like [Cucumis sativus]
Chr2:1279918|1281354	0	0	0	0	0	0	0	0	0	0	32	2.99588	exon	454	1279918	1281354	Csa2G007410	--	--	Cellular Component: ubiquitin ligase complex (GO:0000151);; Molecular Function: ubiquitin-protein transferase activity (GO:0004842);; Cellular Component: cytoplasm (GO:0005737);; Molecular Function: zinc ion binding (GO:0008270);; Biological Process: regulation of seed germination (GO:0010029);; Biological Process: protein ubiquitination (GO:0016567);; Molecular Function: protein heterodimerizati…	K10632|0|csv:101218449|BRCA1-associated protein-like; K10632 BRCA1-associated protein [EC:6.3.2.19] (A)	[R]	General function prediction only	BRCA1-associated protein 2;; Zn-finger in ubiquitin-hydrolases and other protein	Uncharacterized protein GN=PRUPE_ppa004806mg OS=Prunus persica (Peach) PE=4 SV=1	O	Posttranslational modification, protein turnover, chaperones	PREDICTED: BRCA1-associated protein-like [Cucumis sativus]
Chr2:1311228|1311793	0	0	0	0	0	0	0	0	0	0	3	0.280864	exon	456	1311228	1311793	Csa2G007450	[R]	General function prediction only	Molecular Function: Rab GTPase activator activity (GO:0005097);; Cellular Component: cytosol (GO:0005829);; Biological Process: positive regulation of Rab GTPase activity (GO:0032851);;	--	[T]	Signal transduction mechanisms	Rab-GTPase-TBC domain;; Domain of unknown function (DUF3548)	Putative uncharacterized protein GN=VIT_11s0016g05700 OS=Vitis vinifera (Grape) PE=4 SV=1	T	Signal transduction mechanisms	PREDICTED: TBC1 domain family member 15-like [Cucumis sativus]
Chr2:1334901|1336294	0	0	0	0	0	0	0	11	0.919819	0	0	0	exon	459	1334901	1336294	Csa2G007960	[RTKL]	--	Molecular Function: protein serine/threonine kinase activity (GO:0004674);; Molecular Function: non-membrane spanning protein tyrosine kinase activity (GO:0004715);; Molecular Function: ATP binding (GO:0005524);; Cellular Component: mitochondrion (GO:0005739);; Biological Process: protein phosphorylation (GO:0006468);;	--	[T]	Signal transduction mechanisms	Protein tyrosine kinase;; Protein kinase domain	Uncharacterized protein OS=Glycine max (Soybean) PE=3 SV=2	T	Signal transduction mechanisms	PREDICTED: receptor-like serine/threonine-protein kinase At3g01300-like [Cucumis sativus]
Chr2:1473651|1475733	0	0	0	3	0	0.186818	0	0	0	0	0	0	exon	541	1473651	1475733	Csa2G008680	[R]	General function prediction only	Molecular Function: acyl binding (GO:0000035);; Cellular Component: endosome (GO:0005768);; Cellular Component: Golgi apparatus (GO:0005794);; Cellular Component: trans-Golgi network (GO:0005802);; Biological Process: protein targeting to vacuole (GO:0006623);; Biological Process: fatty acid beta-oxidation (GO:0006635);; Biological Process: membrane fusion (GO:0006944);; Molecular Function: zinc …	--	[R]	General function prediction only	Ankyrin repeats (3 copies);; DHHC palmitoyltransferase;; Ankyrin repeat;; Ankyrin repeats (many copies);; Ankyrin repeats (many copies);; Ankyrin repeat	Uncharacterized protein GN=PRUPE_ppa002724mg OS=Prunus persica (Peach) PE=4 SV=1	R	General function prediction only	PREDICTED: S-acyltransferase TIP1-like [Cucumis sativus]
Chr2:1481050|1482435	0	0	0	0	0	0	0	0	0	6	0	0.561727	exon	587	1481050	1482435	Csa2G008690	--	--	Cellular Component: nucleus (GO:0005634);;	--	[OT]	--	UBA/TS-N domain	Putative uncharacterized protein GN=VIT_11s0118g00510 OS=Vitis vinifera (Grape) PE=4 SV=1	OT	--	PREDICTED: NEDD8 ultimate buster 1-like [Cucumis sativus]
Chr2:1524236|1525777	230	104	20.1834	168	235	25.0959	54	56	9.19819	28	23	4.77468	exon	543	1524236	1525777	Csa2G008770	[F]	Nucleotide transport and metabolism	Molecular Function: adenylate kinase activity (GO:0004017);; Molecular Function: ATP binding (GO:0005524);; Biological Process: DNA-templated transcription, elongation (GO:0006354);; Cellular Component: chloroplast thylakoid membrane (GO:0009535);; Cellular Component: chloroplast envelope (GO:0009941);; Biological Process: photosynthesis (GO:0015979);; Biological Process: nucleotide phosphorylati…	K00939|0|csv:101203230|uncharacterized LOC101203230; K00939 adenylate kinase [EC:2.7.4.3] (A)	[F]	Nucleotide transport and metabolism	Adenylate kinase;; Domain of unknown function (DUF1995);; AAA domain	Adenylate kinase, putative GN=RCOM_0701690 OS=Ricinus communis (Castor bean) PE=3 SV=1	F	Nucleotide transport and metabolism	PREDICTED: LOW QUALITY PROTEIN: uncharacterized protein LOC101226743 [Cucumis sativus]
Chr2:1536189|1539244	0	0	0	0	0	0	0	0	0	0	21	1.96605	exon	202	1536189	1539244	Csa2G009280	--	--	Cellular Component: nucleus (GO:0005634);; Cellular Component: cytosol (GO:0005829);; Cellular Component: plasma membrane (GO:0005886);; Biological Process: signal transduction (GO:0007165);; Biological Process: cysteine biosynthetic process (GO:0019344);; Molecular Function: phosphatidylinositol binding (GO:0035091);;	--	--	--	Protein of unknown function (DUF1336);; START domain	Lipid binding protein, putative GN=RCOM_0701540 OS=Ricinus communis (Castor bean) PE=4 SV=1	I	Lipid transport and metabolism	PREDICTED: uncharacterized protein LOC101212304 [Cucumis sativus]
Chr2:1539168|1542828	0	0	0	0	0	0	5	0	0.418099	0	0	0	exon	572	1539168	1542828	Csa2G009280	--	--	Cellular Component: nucleus (GO:0005634);; Cellular Component: cytosol (GO:0005829);; Cellular Component: plasma membrane (GO:0005886);; Biological Process: signal transduction (GO:0007165);; Biological Process: cysteine biosynthetic process (GO:0019344);; Molecular Function: phosphatidylinositol binding (GO:0035091);;	--	--	--	Protein of unknown function (DUF1336);; START domain	Lipid binding protein, putative GN=RCOM_0701540 OS=Ricinus communis (Castor bean) PE=4 SV=1	I	Lipid transport and metabolism	PREDICTED: uncharacterized protein LOC101212304 [Cucumis sativus]
Chr2:1541575|1546099	0	0	0	0	0	0	16	0	1.33792	0	0	0	exon	578	1541575	1546099	Csa2G009280	--	--	Cellular Component: nucleus (GO:0005634);; Cellular Component: cytosol (GO:0005829);; Cellular Component: plasma membrane (GO:0005886);; Biological Process: signal transduction (GO:0007165);; Biological Process: cysteine biosynthetic process (GO:0019344);; Molecular Function: phosphatidylinositol binding (GO:0035091);;	--	--	--	Protein of unknown function (DUF1336);; START domain	Lipid binding protein, putative GN=RCOM_0701540 OS=Ricinus communis (Castor bean) PE=4 SV=1	I	Lipid transport and metabolism	PREDICTED: uncharacterized protein LOC101212304 [Cucumis sativus]
Chr2:1545599|1546099	0	0	0	0	0	0	0	18	1.50516	0	0	0	exon	270	1545599	1546099	Csa2G009280	--	--	Cellular Component: nucleus (GO:0005634);; Cellular Component: cytosol (GO:0005829);; Cellular Component: plasma membrane (GO:0005886);; Biological Process: signal transduction (GO:0007165);; Biological Process: cysteine biosynthetic process (GO:0019344);; Molecular Function: phosphatidylinositol binding (GO:0035091);;	--	--	--	Protein of unknown function (DUF1336);; START domain	Lipid binding protein, putative GN=RCOM_0701540 OS=Ricinus communis (Castor bean) PE=4 SV=1	I	Lipid transport and metabolism	PREDICTED: uncharacterized protein LOC101212304 [Cucumis sativus]
Chr2:1547762|1551474	0	0	0	0	0	0	0	0	0	0	16	1.49794	exon	326	1547762	1551474	Csa2G009280	--	--	Cellular Component: nucleus (GO:0005634);; Cellular Component: cytosol (GO:0005829);; Cellular Component: plasma membrane (GO:0005886);; Biological Process: signal transduction (GO:0007165);; Biological Process: cysteine biosynthetic process (GO:0019344);; Molecular Function: phosphatidylinositol binding (GO:0035091);;	--	--	--	Protein of unknown function (DUF1336);; START domain	Lipid binding protein, putative GN=RCOM_0701540 OS=Ricinus communis (Castor bean) PE=4 SV=1	I	Lipid transport and metabolism	PREDICTED: uncharacterized protein LOC101212304 [Cucumis sativus]
Chr2:1615255|1617536	0	0	0	0	0	0	0	0	0	0	21	1.96605	exon	410	1615255	1617536	Csa2G009380	[T]	Signal transduction mechanisms	Molecular Function: DNA binding (GO:0003677);; Molecular Function: protein serine/threonine phosphatase activity (GO:0004722);; Biological Process: protein dephosphorylation (GO:0006470);; Molecular Function: metal ion binding (GO:0046872);;	K14803|0|csv:101228777|probable protein phosphatase 2C 27-like; K14803 protein phosphatase 2C homolog 2/3 [EC:3.1.3.16] (A)	[T]	Signal transduction mechanisms	Protein phosphatase 2C	Uncharacterized protein OS=Glycine max (Soybean) PE=3 SV=1	T	Signal transduction mechanisms	PREDICTED: probable protein phosphatase 2C 27-like [Cucumis sativus]
Chr2:1627503|1628602	0	0	0	9	0	0.560455	0	0	0	0	0	0	exon	787	1627503	1628602	Csa2G009390	[O]	Posttranslational modification, protein turnover, chaperones	--	--	[O]	Posttranslational modification, protein turnover, chaperones	Ubiquitin family;; Ubiquitin-2 like Rad60 SUMO-like;; Ubiquitin-like domain	Uncharacterized protein GN=PRUPE_ppa002041mg OS=Prunus persica (Peach) PE=4 SV=1	O	Posttranslational modification, protein turnover, chaperones	PREDICTED: uncharacterized protein LOC101210096 [Cucumis sativus]
Chr2:1674567|1675815	0	0	0	0	0	0	0	0	0	35	0	3.27674	exon	776	1674567	1675815	Csa2G009450	--	--	Molecular Function: calcium ion binding (GO:0005509);; Cellular Component: mitochondrion (GO:0005739);; Cellular Component: plastid (GO:0009536);; Cellular Component: cytoplasmic membrane-bounded vesicle (GO:0016023);;	--	[P]	Inorganic ion transport and metabolism	EF-hand domain pair;; EF hand;; EF-hand domain;; EF hand;; EF-hand domain pair	Uncharacterized protein OS=Glycine max (Soybean) PE=4 SV=1	T	Signal transduction mechanisms	PREDICTED: calcium uptake protein 1, mitochondrial-like [Cucumis sativus]
Chr2:1775176|1775464	0	0	0	0	0	0	0	12	1.00344	0	0	0	exon	289	1775176	1775464	Csa2G009590	--	--	--	--	--	--	Domain of unknown function (DUF296)	Uncharacterized protein GN=PRUPE_ppa007786mg OS=Prunus persica (Peach) PE=4 SV=1	R	General function prediction only	PREDICTED: uncharacterized protein LOC101221844 [Cucumis sativus]
Chr2:1927488|1934830	0	0	0	0	0	0	0	6	0.501719	0	0	0	exon	1445	1927488	1934830	Csa2G010290	[R]	General function prediction only	Biological Process: karyogamy (GO:0000741);; Biological Process: protein folding (GO:0006457);; Biological Process: response to heat (GO:0009408);; Biological Process: embryo sac egg cell differentiation (GO:0009560);; Biological Process: response to high light intensity (GO:0009644);; Biological Process: response to endoplasmic reticulum stress (GO:0034976);; Biological Process: response to hydr…	--	[R]	General function prediction only	Ankyrin repeats (3 copies);; Ankyrin repeat;; Ankyrin repeats (many copies);; Ankyrin repeat;; Ankyrin repeats (many copies);; TPR repeat;; Tetratricopeptide repeat;; Tetratricopeptide repeat;; Tetratricopeptide repeat	Putative uncharacterized protein GN=VIT_14s0081g00150 OS=Vitis vinifera (Grape) PE=4 SV=1	O	Posttranslational modification, protein turnover, chaperones	PREDICTED: ankyrin-1-like [Cucumis sativus]
Chr2:2039603|2040013	0	0	0	0	0	0	0	0	0	72	0	6.74073	exon	411	2039603	2040013	Csa2G011460	[MG]	--	Biological Process: cellular metabolic process (GO:0044237);; Molecular Function: GDP-mannose 3,5-epimerase activity (GO:0047918);; Molecular Function: coenzyme binding (GO:0050662);;	K10046|0|csv:101222554|GDP-mannose 3,5-epimerase 1-like; K10046 GDP-D-mannose 3', 5'-epimerase [EC:5.1.3.18 5.1.3.-] (A)	[GM]	--	NAD dependent epimerase/dehydratase family;; 3-beta hydroxysteroid dehydrogenase/isomerase family;; Male sterility protein;; NADH(P)-binding;; Polysaccharide biosynthesis protein	GDP-mannose-3&apos;,5&apos;-epimerase GN=GME OS=Camellia sinensis (Tea) PE=2 SV=1	G	Carbohydrate transport and metabolism	PREDICTED: GDP-mannose 3,5-epimerase 1-like [Cucumis sativus]
Chr2:2039603|2040655	2	0	0.120859	0	0	0	52	0	4.34823	31	51	7.67694	exon	635	2039603	2040655	Csa2G011460	[MG]	--	Biological Process: cellular metabolic process (GO:0044237);; Molecular Function: GDP-mannose 3,5-epimerase activity (GO:0047918);; Molecular Function: coenzyme binding (GO:0050662);;	K10046|0|csv:101222554|GDP-mannose 3,5-epimerase 1-like; K10046 GDP-D-mannose 3', 5'-epimerase [EC:5.1.3.18 5.1.3.-] (A)	[GM]	--	NAD dependent epimerase/dehydratase family;; 3-beta hydroxysteroid dehydrogenase/isomerase family;; Male sterility protein;; NADH(P)-binding;; Polysaccharide biosynthesis protein	GDP-mannose-3&apos;,5&apos;-epimerase GN=GME OS=Camellia sinensis (Tea) PE=2 SV=1	G	Carbohydrate transport and metabolism	PREDICTED: GDP-mannose 3,5-epimerase 1-like [Cucumis sativus]
Chr2:2039603|2040882	10	10	1.20859	7	0	0.43591	88	22	9.19819	101	16	10.9537	exon	768	2039603	2040882	Csa2G011460	[MG]	--	Biological Process: cellular metabolic process (GO:0044237);; Molecular Function: GDP-mannose 3,5-epimerase activity (GO:0047918);; Molecular Function: coenzyme binding (GO:0050662);;	K10046|0|csv:101222554|GDP-mannose 3,5-epimerase 1-like; K10046 GDP-D-mannose 3', 5'-epimerase [EC:5.1.3.18 5.1.3.-] (A)	[GM]	--	NAD dependent epimerase/dehydratase family;; 3-beta hydroxysteroid dehydrogenase/isomerase family;; Male sterility protein;; NADH(P)-binding;; Polysaccharide biosynthesis protein	GDP-mannose-3&apos;,5&apos;-epimerase GN=GME OS=Camellia sinensis (Tea) PE=2 SV=1	G	Carbohydrate transport and metabolism	PREDICTED: GDP-mannose 3,5-epimerase 1-like [Cucumis sativus]
Chr2:2045679|2048290	0	0	0	3	0	0.186818	0	0	0	0	0	0	exon	803	2045679	2048290	Csa2G011470	--	--	--	--	--	--	--	Predicted protein GN=POPTRDRAFT_680280 OS=Populus trichocarpa (Western balsam poplar) PE=4 SV=1	R	General function prediction only	PREDICTED: uncharacterized protein LOC101222315 [Cucumis sativus]
Chr2:2178032|2180266	0	0	0	0	0	0	0	0	0	69	0	6.45986	exon	1319	2178032	2180266	Csa2G012150	[LDA]	--	Biological Process: reproduction (GO:0000003);; Biological Process: nuclear-transcribed mRNA catabolic process, exonucleolytic (GO:0000291);; Biological Process: cell morphogenesis (GO:0000902);; Biological Process: nuclear-transcribed mRNA catabolic process (GO:0000956);; Molecular Function: nucleic acid binding (GO:0003676);; Molecular Function: 5'-3' exoribonuclease activity (GO:0004534);; Cel…	K12619|0|cmo:103495846|5'-3' exoribonuclease 4; K12619 5'-3' exoribonuclease 2 [EC:3.1.13.-] (A)	[LA]	--	XRN 5'-3' exonuclease N-terminus	5&apos;-3&apos; exoribonuclease OS=Cucumis melo subsp. melo PE=4 SV=1	A	RNA processing and modification	PREDICTED: 5&apos;-3&apos; exoribonuclease 4-like [Cucumis sativus]
Chr2:2196714|2198047	0	0	0	0	0	0	0	0	0	29	0	2.71502	exon	625	2196714	2198047	Csa2G012660	[E]	Amino acid transport and metabolism	Molecular Function: cysteine synthase activity (GO:0004124);; Cellular Component: nucleus (GO:0005634);; Cellular Component: peroxisome (GO:0005777);; Cellular Component: plasma membrane (GO:0005886);; Biological Process: cysteine biosynthetic process from serine (GO:0006535);; Biological Process: aging (GO:0007568);; Cellular Component: chloroplast (GO:0009507);; Biological Process: response to …	K01738|0|csv:101218606|cysteine synthase-like; K01738 cysteine synthase A [EC:2.5.1.47] (A)	[E]	Amino acid transport and metabolism	Pyridoxal-phosphate dependent enzyme	Cysteine synthase OS=Cucumis melo subsp. melo PE=3 SV=1	E	Amino acid transport and metabolism	PREDICTED: cysteine synthase-like [Cucumis sativus]
Chr2:2218642|2218878	0	8	0.483436	0	0	0	0	0	0	0	0	0	exon	237	2218642	2218878	Csa2G012680	[R]	General function prediction only	Molecular Function: nucleotide binding (GO:0000166);; Cellular Component: nucleus (GO:0005634);; Biological Process: protein N-linked glycosylation (GO:0006487);; Biological Process: fatty acid beta-oxidation (GO:0006635);; Biological Process: lateral root formation (GO:0010311);; Biological Process: protein import into peroxisome matrix (GO:0016558);; Molecular Function: myosin heavy chain kinas…	K15361|0|csv:101218371|WD repeat-containing protein 48-like; K15361 WD repeat-containing protein 48 (A)	[S]	Function unknown	Domain of unknown function (DUF3337);; WD domain, G-beta repeat	Uncharacterized protein GN=PRUPE_ppa001805mg OS=Prunus persica (Peach) PE=4 SV=1	R	General function prediction only	PREDICTED: WD repeat-containing protein 48-like [Cucumis sativus]
Chr2:2482347|2482914	0	0	0	0	6	0.373637	0	0	0	0	0	0	exon	119	2482347	2482914	Csa2G020900	--	--	Molecular Function: calcium ion binding (GO:0005509);; Biological Process: pyrimidine ribonucleotide biosynthetic process (GO:0009220);; Cellular Component: chloroplast (GO:0009507);; Cellular Component: photosystem II oxygen evolving complex (GO:0009654);; Biological Process: photosynthesis (GO:0015979);; Cellular Component: extrinsic component of membrane (GO:0019898);;	--	[J]	Translation, ribosomal structure and biogenesis	--	Predicted protein GN=POPTRDRAFT_570886 OS=Populus trichocarpa (Western balsam poplar) PE=4 SV=1	J	Translation, ribosomal structure and biogenesis	PREDICTED: uncharacterized protein LOC101214471 isoform 2 [Cucumis sativus]
Chr2:2732514|2734155	0	0	0	0	0	0	6	0	0.501719	0	0	0	exon	470	2732514	2734155	Csa2G022800	--	--	Biological Process: maltose metabolic process (GO:0000023);; Cellular Component: chloroplast (GO:0009507);; Biological Process: photosystem II assembly (GO:0010207);; Biological Process: starch biosynthetic process (GO:0019252);; Biological Process: positive regulation of catalytic activity (GO:0043085);;	--	--	--	Domain of unknown function (DUF1995)	Putative uncharacterized protein GN=RCOM_1431490 OS=Ricinus communis (Castor bean) PE=4 SV=1	S	Function unknown	PREDICTED: uncharacterized protein LOC101209109 [Cucumis sativus]
Chr2:2733286|2734155	13	0	0.785583	0	0	0	0	0	0	0	0	0	exon	273	2733286	2734155	Csa2G022800	--	--	Biological Process: maltose metabolic process (GO:0000023);; Cellular Component: chloroplast (GO:0009507);; Biological Process: photosystem II assembly (GO:0010207);; Biological Process: starch biosynthetic process (GO:0019252);; Biological Process: positive regulation of catalytic activity (GO:0043085);;	--	--	--	Domain of unknown function (DUF1995)	Putative uncharacterized protein GN=RCOM_1431490 OS=Ricinus communis (Castor bean) PE=4 SV=1	S	Function unknown	PREDICTED: uncharacterized protein LOC101209109 [Cucumis sativus]
Chr2:2766255|2767091	0	0	0	0	0	0	31	14	3.76289	0	74	6.92797	intron	837	2766255	2767091	Csa2G023850	--	--	Molecular Function: iron ion binding (GO:0005506);; Biological Process: response to stress (GO:0006950);; Biological Process: response to hormone (GO:0009725);; Molecular Function: linoleate 13S-lipoxygenase activity (GO:0016165);; Biological Process: oxylipin biosynthetic process (GO:0031408);; Biological Process: response to other organism (GO:0051707);; Biological Process: oxidation-reduction …	K15718|2.85909e-79|csv:101226869|probable linoleate 9S-lipoxygenase 5-like; K15718 linoleate 9S-lipoxygenase [EC:1.13.11.58] (A)	--	--	Lipoxygenase	Lipoxygenase (Fragment) GN=Lox OS=Vitis vinifera (Grape) PE=2 SV=1	S	Function unknown	PREDICTED: LOW QUALITY PROTEIN: probable linoleate 9S-lipoxygenase 5-like [Cucumis sativus]
Chr2:2947479|2948473	0	0	0	0	0	0	28	0	2.34136	0	0	0	exon	579	2947479	2948473	Csa2G030020	--	--	Molecular Function: binding (GO:0005488);;	--	[BDT]	--	DIRP;; Myb-like DNA-binding domain	Always early, putative GN=RCOM_1431990 OS=Ricinus communis (Castor bean) PE=4 SV=1	BDT	--	PREDICTED: protein ALWAYS EARLY 2-like [Cucumis sativus]
Chr2:2951001|2951461	0	0	0	0	0	0	14	0	1.17068	0	0	0	exon	305	2951001	2951461	Csa2G030020	--	--	Molecular Function: binding (GO:0005488);;	--	[BDT]	--	DIRP;; Myb-like DNA-binding domain	Always early, putative GN=RCOM_1431990 OS=Ricinus communis (Castor bean) PE=4 SV=1	BDT	--	PREDICTED: protein ALWAYS EARLY 2-like [Cucumis sativus]
Chr2:2981621|2985431	0	0	0	0	0	0	0	0	0	0	19	1.7788	exon	1191	2981621	2985431	Csa2G030060	--	--	Molecular Function: fatty-acyl-CoA binding (GO:0000062);; Molecular Function: protein binding (GO:0005515);; Cellular Component: nucleus (GO:0005634);; Cellular Component: cytosol (GO:0005829);; Biological Process: lipid transport (GO:0006869);; Biological Process: response to light stimulus (GO:0009416);; Biological Process: response to ethylene (GO:0009723);; Biological Process: response to jas…	--	[R]	General function prediction only	Galactose oxidase, central domain;; Galactose oxidase, central domain;; Kelch motif;; Kelch motif;; Kelch motif;; Kelch motif;; Acyl CoA binding protein	Putative uncharacterized protein GN=VIT_14s0060g02410 OS=Vitis vinifera (Grape) PE=4 SV=1	I	Lipid transport and metabolism	PREDICTED: acyl-CoA-binding domain-containing protein 4-like [Cucumis sativus]
Chr2:3029376|3030730	0	0	0	0	0	0	0	28	2.34136	0	15	1.40432	intergenic_region	1355	3029376	3030730	n/a	No_host_gene_anno
Chr2:3137425|3139330	0	0	0	0	0	0	0	0	0	25	0	2.34053	intron	1906	3137425	3139330	Csa2G032760	--	--	Biological Process: phosphatidylinositol biosynthetic process (GO:0006661);; Cellular Component: chloroplast stroma (GO:0009570);; Biological Process: stem cell maintenance (GO:0019827);; Biological Process: shoot system development (GO:0048367);;	--	--	--	Telomere-capping, CST complex subunit	Uncharacterized protein GN=PRUPE_ppa025971mg OS=Prunus persica (Peach) PE=4 SV=1	S	Function unknown	PREDICTED: CST complex subunit TEN1-like isoform 1 [Cucumis sativus]
Chr2:3240514|3241178	0	0	0	0	0	0	0	30	2.5086	0	0	0	exon	261	3240514	3241178	Csa2G033890	--	--	Molecular Function: nucleic acid binding (GO:0003676);; Cellular Component: nucleus (GO:0005634);; Molecular Function: zinc ion binding (GO:0008270);;	K12848|7.2635e-119|cmo:103494358|zinc finger matrin-type protein 2; K12848 U4/U6.U5 tri-snRNP component SNU23 (A)	[R]	General function prediction only	Zinc-finger of C2H2 type;; Zinc-finger double-stranded RNA-binding;; Photosystem II reaction centre X protein (PsbX)	Putative uncharacterized protein GN=VIT_14s0060g01370 OS=Vitis vinifera (Grape) PE=4 SV=1	R	General function prediction only	PREDICTED: zinc finger matrin-type protein 2-like [Cucumis sativus]
Chr2:3258870|3259382	0	0	0	0	0	0	0	17	1.42154	0	0	0	exon	333	3258870	3259382	Csa2G033940	--	--	Molecular Function: calcium ion binding (GO:0005509);; Cellular Component: mitochondrion (GO:0005739);; Cellular Component: vacuole (GO:0005773);; Cellular Component: endoplasmic reticulum (GO:0005783);; Cellular Component: endoplasmic reticulum lumen (GO:0005788);; Cellular Component: plasma membrane (GO:0005886);; Biological Process: protein folding (GO:0006457);; Biological Process: response t…	K08057|0|csv:101205515|calreticulin-like; K08057 calreticulin (A)	[O]	Posttranslational modification, protein turnover, chaperones	Calreticulin family	Uncharacterized protein GN=MTR_1g083960 OS=Medicago truncatula (Barrel medic) PE=1 SV=1	O	Posttranslational modification, protein turnover, chaperones	PREDICTED: calreticulin-like [Cucumis sativus]
Chr2:3357061|3361837	0	0	0	0	0	0	0	9	0.752579	0	0	0	intron	4777	3357061	3361837	Csa2G034580	[R]	General function prediction only	Cellular Component: cytoplasm (GO:0005737);;	--	[S]	Function unknown	TPR repeat;; Potential Monad-binding region of RPAP3;; Tetratricopeptide repeat;; Tetratricopeptide repeat;; Tetratricopeptide repeat;; Tetratricopeptide repeat	Predicted protein (Fragment) GN=POPTRDRAFT_240356 OS=Populus trichocarpa (Western balsam poplar) PE=4 SV=1	R	General function prediction only	PREDICTED: RNA polymerase II-associated protein 3-like [Cucumis sativus]
Chr2:3377352|3378560	0	0	0	2	0	0.124546	18	0	1.50516	0	0	0	exon	573	3377352	3378560	Csa2G034600	--	--	Molecular Function: iron ion transmembrane transporter activity (GO:0005381);; Cellular Component: plasma membrane (GO:0005886);; Biological Process: cellular iron ion homeostasis (GO:0006879);; Cellular Component: chloroplast envelope (GO:0009941);; Cellular Component: integral component of membrane (GO:0016021);; Molecular Function: hydrolase activity (GO:0016787);; Biological Process: iron ion…	--	[P]	Inorganic ion transport and metabolism	Ferroportin1 (FPN1)	Uncharacterized protein GN=PRUPE_ppa003097mg OS=Prunus persica (Peach) PE=4 SV=1	P	Inorganic ion transport and metabolism	PREDICTED: solute carrier family 40 member 3, chloroplastic-like [Cucumis sativus]
Chr2:3652266|3652924	3	0	0.181288	0	0	0	0	0	0	0	0	0	exon	286	3652266	3652924	Csa2G035520	[U]	Intracellular trafficking, secretion, and vesicular transport	Molecular Function: GTPase activity (GO:0003924);; Molecular Function: signal recognition particle binding (GO:0005047);; Molecular Function: GTP binding (GO:0005525);; Cellular Component: signal recognition particle receptor complex (GO:0005785);; Cellular Component: signal recognition particle, endoplasmic reticulum targeting (GO:0005786);; Biological Process: GTP catabolic process (GO:0006184)…	K13431|0|csv:101217753|signal recognition particle receptor subunit alpha homolog; K13431 signal recognition particle receptor subunit alpha (A)	[U]	Intracellular trafficking, secretion, and vesicular transport	Signal recognition particle, alpha subunit, N-terminal;; SRP54-type protein, GTPase domain;; SRP54-type protein, helical bundle domain;; AAA domain;; CobQ/CobB/MinD/ParA nucleotide binding domain	Putative uncharacterized protein GN=VIT_11s0037g00300 OS=Vitis vinifera (Grape) PE=2 SV=1	U	Intracellular trafficking, secretion, and vesicular transport	PREDICTED: signal recognition particle receptor subunit alpha homolog [Cucumis sativus]
Chr2:3652896|3653834	0	0	0	0	0	0	0	23	1.92326	0	0	0	exon	562	3652896	3653834	Csa2G035520	[U]	Intracellular trafficking, secretion, and vesicular transport	Molecular Function: GTPase activity (GO:0003924);; Molecular Function: signal recognition particle binding (GO:0005047);; Molecular Function: GTP binding (GO:0005525);; Cellular Component: signal recognition particle receptor complex (GO:0005785);; Cellular Component: signal recognition particle, endoplasmic reticulum targeting (GO:0005786);; Biological Process: GTP catabolic process (GO:0006184)…	K13431|0|csv:101217753|signal recognition particle receptor subunit alpha homolog; K13431 signal recognition particle receptor subunit alpha (A)	[U]	Intracellular trafficking, secretion, and vesicular transport	Signal recognition particle, alpha subunit, N-terminal;; SRP54-type protein, GTPase domain;; SRP54-type protein, helical bundle domain;; AAA domain;; CobQ/CobB/MinD/ParA nucleotide binding domain	Putative uncharacterized protein GN=VIT_11s0037g00300 OS=Vitis vinifera (Grape) PE=2 SV=1	U	Intracellular trafficking, secretion, and vesicular transport	PREDICTED: signal recognition particle receptor subunit alpha homolog [Cucumis sativus]
Chr2:3736469|3737936	0	0	0	4	0	0.249091	0	0	0	0	0	0	exon	403	3736469	3737936	Csa2G036610	[K]	Transcription	Molecular Function: DNA binding (GO:0003677);; Molecular Function: RNA binding (GO:0003723);; Molecular Function: DNA-directed RNA polymerase activity (GO:0003899);; Molecular Function: protein binding (GO:0005515);; Cellular Component: mitochondrion (GO:0005739);; Biological Process: transcription, DNA-templated (GO:0006351);; Cellular Component: chloroplast (GO:0009507);; Cellular Component: pl…	K10908|0|csv:101226536|DNA-directed RNA polymerase 3, chloroplastic-like; K10908 DNA-directed RNA polymerase, mitochondrial [EC:2.7.7.6] (A)	[KL]	--	DNA-dependent RNA polymerase;; DNA-directed RNA polymerase N-terminal	Uncharacterized protein GN=PRUPE_ppa000868mg OS=Prunus persica (Peach) PE=4 SV=1	K	Transcription	PREDICTED: DNA-directed RNA polymerase 3, chloroplastic-like [Cucumis sativus]
Chr2:3829568|3831320	0	0	0	0	0	0	10	0	0.836199	0	0	0	exon	471	3829568	3831320	Csa2G036700	[R]	General function prediction only	--	K17908|0|csv:101223948|autophagy-related protein 18-like; K17908 autophagy-related protein 18 (A)	[S]	Function unknown	--	Uncharacterized protein GN=PRUPE_ppa007369mg OS=Prunus persica (Peach) PE=4 SV=1	R	General function prediction only	PREDICTED: autophagy-related protein 18-like [Cucumis sativus]
Chr2:3872245|3872814	0	0	0	0	0	0	0	0	0	20	0	1.87242	intergenic_region	570	3872245	3872814	n/a	No_host_gene_anno
Chr2:4129119|4131322	5	0	0.302147	6	9	0.934092	26	0	2.17412	146	17	15.2603	exon	815	4129119	4131322	Csa2G049960	--	--	Cellular Component: vacuolar membrane (GO:0005774);; Cellular Component: endoplasmic reticulum (GO:0005783);; Cellular Component: Golgi apparatus (GO:0005794);; Cellular Component: plasma membrane (GO:0005886);; Biological Process: pentose-phosphate shunt (GO:0006098);; Molecular Function: xylose isomerase activity (GO:0009045);; Biological Process: D-xylose metabolic process (GO:0042732);; Molec…	K01805|0|csv:101209640|xylose isomerase-like; K01805 xylose isomerase [EC:5.3.1.5] (A)	--	--	Xylose isomerase-like TIM barrel	Xylose isomerase GN=RCOM_0077940 OS=Ricinus communis (Castor bean) PE=3 SV=1	G	Carbohydrate transport and metabolism	PREDICTED: xylose isomerase-like [Cucumis sativus]
Chr2:4323159|4324206	5	0	0.302147	17	0	1.05864	78	20	8.19475	0	0	0	exon	340	4323159	4324206	Csa2G058620	[C]	Energy production and conversion	Molecular Function: iron ion binding (GO:0005506);; Biological Process: protein folding (GO:0006457);; Biological Process: response to stress (GO:0006950);; Molecular Function: electron carrier activity (GO:0009055);; Cellular Component: chloroplast (GO:0009507);; Molecular Function: heat shock protein binding (GO:0031072);; Molecular Function: unfolded protein binding (GO:0051082);; Molecular Fu…	--	[O]	Posttranslational modification, protein turnover, chaperones	DnaJ domain;; 4Fe-4S single cluster domain;; 4Fe-4S single cluster domain	Putative uncharacterized protein GN=VIT_12s0028g01740 OS=Vitis vinifera (Grape) PE=4 SV=1	O	Posttranslational modification, protein turnover, chaperones	PREDICTED: uncharacterized protein LOC101218014 [Cucumis sativus]
Chr2:4397259|4398988	0	0	0	4	0	0.249091	0	0	0	0	0	0	exon	303	4397259	4398988	Csa2G058660	--	--	Cellular Component: chloroplast thylakoid membrane (GO:0009535);;	--	[S]	Function unknown	Chlorophyll A-B binding protein	Uncharacterized protein GN=MTR_4g129320 OS=Medicago truncatula (Barrel medic) PE=2 SV=1	S	Function unknown	PREDICTED: uncharacterized protein LOC101212671 [Cucumis sativus]
Chr2:4459971|4461017	0	4	0.241718	17	0	1.05864	54	51	8.78009	30	26	5.24279	exon	562	4459971	4461017	Csa2G059720	[P]	Inorganic ion transport and metabolism	Molecular Function: NADPH-hemoprotein reductase activity (GO:0003958);; Molecular Function: iron ion binding (GO:0005506);; Cellular Component: endoplasmic reticulum membrane (GO:0005789);; Cellular Component: chloroplast (GO:0009507);; Biological Process: phenylpropanoid metabolic process (GO:0009698);; Molecular Function: FMN binding (GO:0010181);; Biological Process: oxidation-reduction proces…	K00327|0|csv:101223212|NADPH--cytochrome P450 reductase-like; K00327 NADPH-ferrihemoprotein reductase [EC:1.6.2.4] (A)	[C]	Energy production and conversion	FAD binding domain;; Flavodoxin;; Oxidoreductase NAD-binding domain	NADPH--cytochrome P450 reductase GN=VIT_11s0052g00880 OS=Vitis vinifera (Grape) PE=3 SV=1	C	Energy production and conversion	PREDICTED: NADPH--cytochrome P450 reductase-like [Cucumis sativus]
Chr2:4462333|4463631	0	0	0	0	0	0	20	0	1.6724	0	0	0	exon	820	4462333	4463631	Csa2G059720	[P]	Inorganic ion transport and metabolism	Molecular Function: NADPH-hemoprotein reductase activity (GO:0003958);; Molecular Function: iron ion binding (GO:0005506);; Cellular Component: endoplasmic reticulum membrane (GO:0005789);; Cellular Component: chloroplast (GO:0009507);; Biological Process: phenylpropanoid metabolic process (GO:0009698);; Molecular Function: FMN binding (GO:0010181);; Biological Process: oxidation-reduction proces…	K00327|0|csv:101223212|NADPH--cytochrome P450 reductase-like; K00327 NADPH-ferrihemoprotein reductase [EC:1.6.2.4] (A)	[C]	Energy production and conversion	FAD binding domain;; Flavodoxin;; Oxidoreductase NAD-binding domain	NADPH--cytochrome P450 reductase GN=VIT_11s0052g00880 OS=Vitis vinifera (Grape) PE=3 SV=1	C	Energy production and conversion	PREDICTED: NADPH--cytochrome P450 reductase-like [Cucumis sativus]
Chr2:4559045|4559775	0	3	0.181288	0	25	1.55682	19	65	7.02407	202	61	24.6224	exon	616	4559045	4559775	Csa2G059800	--	--	Cellular Component: mitochondrion (GO:0005739);; Cellular Component: endosome (GO:0005768);; Cellular Component: Golgi apparatus (GO:0005794);; Cellular Component: trans-Golgi network (GO:0005802);; Biological Process: ceramide metabolic process (GO:0006672);; Cellular Component: integral component of membrane (GO:0016021);; Molecular Function: transferase activity, transferring glycosyl groups (…	--	--	--	Protein of unknown function (DUF616)	Putative uncharacterized protein GN=VIT_03s0038g02820 OS=Vitis vinifera (Grape) PE=4 SV=1	S	Function unknown	PREDICTED: uncharacterized protein LOC101222025 [Cucumis sativus]
Chr2:4605733|4607479	0	5	0.302147	0	0	0	0	0	0	0	0	0	exon	348	4605733	4607479	Csa2G059840	[J]	Translation, ribosomal structure and biogenesis	Biological Process: mitotic G2 phase (GO:0000085);; Molecular Function: nucleic acid binding (GO:0003676);; Molecular Function: lysine-tRNA ligase activity (GO:0004824);; Molecular Function: ATP binding (GO:0005524);; Cellular Component: cytosol (GO:0005829);; Biological Process: DNA replication initiation (GO:0006270);; Biological Process: regulation of DNA replication (GO:0006275);; Biological …	K04567|0|csv:101204394|lysine--tRNA ligase-like; K04567 lysyl-tRNA synthetase, class II [EC:6.1.1.6] (A)	[J]	Translation, ribosomal structure and biogenesis	tRNA synthetases class II (D, K and N);; OB-fold nucleic acid binding domain;; tRNA synthetases class II core domain (F)	Lysine--tRNA ligase GN=VIT_14s0060g02350 OS=Vitis vinifera (Grape) PE=3 SV=1	J	Translation, ribosomal structure and biogenesis	PREDICTED: LOW QUALITY PROTEIN: lysine--tRNA ligase-like [Cucumis sativus]
Chr2:4675015|4675590	0	0	0	0	0	0	9	67	6.35511	0	28	2.62139	exon	359	4675015	4675590	Csa2G060380	[G]	Carbohydrate transport and metabolism	Molecular Function: aldose 1-epimerase activity (GO:0004034);; Cellular Component: cytosol (GO:0005829);; Cellular Component: plasma membrane (GO:0005886);; Biological Process: galactose metabolic process (GO:0006012);; Cellular Component: plant-type cell wall (GO:0009505);; Biological Process: response to abscisic acid (GO:0009737);; Biological Process: glucosinolate biosynthetic process (GO:001…	K01792|0|csv:101220852|putative glucose-6-phosphate 1-epimerase-like; K01792 glucose-6-phosphate 1-epimerase [EC:5.1.3.15] (A)	[G]	Carbohydrate transport and metabolism	Aldose 1-epimerase	Uncharacterized protein OS=Glycine max (Soybean) PE=4 SV=1	G	Carbohydrate transport and metabolism	PREDICTED: putative glucose-6-phosphate 1-epimerase-like [Cucumis sativus]
Chr2:4814117|4816194	0	5	0.302147	10	0	0.622728	0	42	3.51204	0	0	0	exon	781	4814117	4816194	Csa2G060530	[O]	Posttranslational modification, protein turnover, chaperones	Molecular Function: serine-type endopeptidase activity (GO:0004252);; Cellular Component: extracellular region (GO:0005576);; Cellular Component: cell wall (GO:0005618);; Biological Process: proteolysis (GO:0006508);; Cellular Component: membrane (GO:0016020);; Molecular Function: identical protein binding (GO:0042802);; Biological Process: negative regulation of catalytic activity (GO:0043086);;…	--	--	--	Subtilase family;; Peptidase inhibitor I9;; Fn3-like domain (DUF1034);; PA domain	Uncharacterized protein GN=PRUPE_ppa001469mg OS=Prunus persica (Peach) PE=4 SV=1	O	Posttranslational modification, protein turnover, chaperones	PREDICTED: subtilisin-like protease-like [Cucumis sativus]
Chr2:4815944|4817143	0	0	0	8	0	0.498183	0	0	0	0	0	0	exon	709	4815944	4817143	Csa2G060530	[O]	Posttranslational modification, protein turnover, chaperones	Molecular Function: serine-type endopeptidase activity (GO:0004252);; Cellular Component: extracellular region (GO:0005576);; Cellular Component: cell wall (GO:0005618);; Biological Process: proteolysis (GO:0006508);; Cellular Component: membrane (GO:0016020);; Molecular Function: identical protein binding (GO:0042802);; Biological Process: negative regulation of catalytic activity (GO:0043086);;…	--	--	--	Subtilase family;; Peptidase inhibitor I9;; Fn3-like domain (DUF1034);; PA domain	Uncharacterized protein GN=PRUPE_ppa001469mg OS=Prunus persica (Peach) PE=4 SV=1	O	Posttranslational modification, protein turnover, chaperones	PREDICTED: subtilisin-like protease-like [Cucumis sativus]
Chr2:4816501|4818328	11	12	1.38988	0	0	0	0	0	0	16	0	1.49794	exon	716	4816501	4818328	Csa2G060530	[O]	Posttranslational modification, protein turnover, chaperones	Molecular Function: serine-type endopeptidase activity (GO:0004252);; Cellular Component: extracellular region (GO:0005576);; Cellular Component: cell wall (GO:0005618);; Biological Process: proteolysis (GO:0006508);; Cellular Component: membrane (GO:0016020);; Molecular Function: identical protein binding (GO:0042802);; Biological Process: negative regulation of catalytic activity (GO:0043086);;…	--	--	--	Subtilase family;; Peptidase inhibitor I9;; Fn3-like domain (DUF1034);; PA domain	Uncharacterized protein GN=PRUPE_ppa001469mg OS=Prunus persica (Peach) PE=4 SV=1	O	Posttranslational modification, protein turnover, chaperones	PREDICTED: subtilisin-like protease-like [Cucumis sativus]
Chr2:4816501|4818362	0	0	0	0	0	0	0	0	0	0	40	3.74485	exon	926	4816501	4818362	Csa2G060530	[O]	Posttranslational modification, protein turnover, chaperones	Molecular Function: serine-type endopeptidase activity (GO:0004252);; Cellular Component: extracellular region (GO:0005576);; Cellular Component: cell wall (GO:0005618);; Biological Process: proteolysis (GO:0006508);; Cellular Component: membrane (GO:0016020);; Molecular Function: identical protein binding (GO:0042802);; Biological Process: negative regulation of catalytic activity (GO:0043086);;…	--	--	--	Subtilase family;; Peptidase inhibitor I9;; Fn3-like domain (DUF1034);; PA domain	Uncharacterized protein GN=PRUPE_ppa001469mg OS=Prunus persica (Peach) PE=4 SV=1	O	Posttranslational modification, protein turnover, chaperones	PREDICTED: subtilisin-like protease-like [Cucumis sativus]
Chr2:4844681|4845807	0	0	0	0	0	0	0	17	1.42154	14	0	1.3107	exon	365	4844681	4845807	Csa2G061030	[R]	General function prediction only	Cellular Component: intracellular (GO:0005622);; Biological Process: regulation of Rab GTPase activity (GO:0032313);;	K18469|0|csv:101219111|uncharacterized LOC101219111; K18469 TBC1 domain family member 5 (A)	[U]	Intracellular trafficking, secretion, and vesicular transport	Rab-GTPase-TBC domain	Uncharacterized protein GN=PRUPE_ppa001442mg OS=Prunus persica (Peach) PE=4 SV=1	U	Intracellular trafficking, secretion, and vesicular transport	PREDICTED: uncharacterized protein LOC101219111 [Cucumis sativus]
Chr2:4916467|4925099	0	0	0	0	0	0	0	0	0	25	0	2.34053	exon	969	4916467	4925099	Csa2G061570	[L]	Replication, recombination and repair	Biological Process: telomere maintenance (GO:0000723);; Molecular Function: DNA binding (GO:0003677);; Molecular Function: DNA ligase (ATP) activity (GO:0003910);; Molecular Function: protein binding (GO:0005515);; Molecular Function: ATP binding (GO:0005524);; Biological Process: double-strand break repair (GO:0006302);; Biological Process: DNA recombination (GO:0006310);; Cellular Component: pl…	K10777|0|csv:101204319|DNA ligase 4-like; K10777 DNA ligase 4 [EC:6.5.1.1] (A)	[L]	Replication, recombination and repair	DNA ligase N terminus;; ATP dependent DNA ligase domain;; ATP dependent DNA ligase C terminal region;; BRCA1 C Terminus (BRCT) domain;; twin BRCT domain	DNA ligase GN=PnLig4 OS=Populus nigra (Lombardy poplar) PE=2 SV=1	L	Replication, recombination and repair	PREDICTED: DNA ligase 4-like [Cucumis sativus]
Chr2:4918980|4919560	0	0	0	0	0	0	0	0	0	30	0	2.80864	exon	295	4918980	4919560	Csa2G061570	[L]	Replication, recombination and repair	Biological Process: telomere maintenance (GO:0000723);; Molecular Function: DNA binding (GO:0003677);; Molecular Function: DNA ligase (ATP) activity (GO:0003910);; Molecular Function: protein binding (GO:0005515);; Molecular Function: ATP binding (GO:0005524);; Biological Process: double-strand break repair (GO:0006302);; Biological Process: DNA recombination (GO:0006310);; Cellular Component: pl…	K10777|0|csv:101204319|DNA ligase 4-like; K10777 DNA ligase 4 [EC:6.5.1.1] (A)	[L]	Replication, recombination and repair	DNA ligase N terminus;; ATP dependent DNA ligase domain;; ATP dependent DNA ligase C terminal region;; BRCA1 C Terminus (BRCT) domain;; twin BRCT domain	DNA ligase GN=PnLig4 OS=Populus nigra (Lombardy poplar) PE=2 SV=1	L	Replication, recombination and repair	PREDICTED: DNA ligase 4-like [Cucumis sativus]
Chr2:4994269|4995074	0	10	0.604295	0	0	0	76	77	12.7938	82	71	14.324	exon	418	4994269	4995074	Csa2G061590	--	--	--	--	[S]	Function unknown	Uncharacterised conserved protein	Putative uncharacterized protein GN=VIT_11s0052g00170 OS=Vitis vinifera (Grape) PE=4 SV=1	S	Function unknown	PREDICTED: uncharacterized protein LOC101223139 [Cucumis sativus]
Chr2:5002094|5002997	0	0	0	0	0	0	32	0	2.67584	0	0	0	exon	489	5002094	5002997	Csa2G061590	--	--	--	--	[S]	Function unknown	Uncharacterised conserved protein	Putative uncharacterized protein GN=VIT_11s0052g00170 OS=Vitis vinifera (Grape) PE=4 SV=1	S	Function unknown	PREDICTED: uncharacterized protein LOC101223139 [Cucumis sativus]
Chr2:5176777|5177086	0	0	0	0	0	0	0	0	0	0	17	1.59156	intron	310	5176777	5177086	Csa2G062620	[P]	Inorganic ion transport and metabolism	Molecular Function: calcium-transporting ATPase activity (GO:0005388);; Molecular Function: calmodulin binding (GO:0005516);; Molecular Function: ATP binding (GO:0005524);; Cellular Component: plasma membrane (GO:0005886);; Biological Process: ATP biosynthetic process (GO:0006754);; Biological Process: cellular zinc ion homeostasis (GO:0006882);; Biological Process: single fertilization (GO:00073…	K01537|0|csv:101211703|calcium-transporting ATPase 10, plasma membrane-type-like; K01537 Ca2+-transporting ATPase [EC:3.6.3.8] (A)	[P]	Inorganic ion transport and metabolism	E1-E2 ATPase;; Cation transporting ATPase, C-terminus;; haloacid dehalogenase-like hydrolase;; Ca2+-ATPase N terminal autoinhibitory domain;; haloacid dehalogenase-like hydrolase;; Putative hydrolase of sodium-potassium ATPase alpha subunit;; Cation transporter/ATPase, N-terminus;; haloacid dehalogenase-like hydrolase	Cation-transporting atpase plant, putative GN=RCOM_1707830 OS=Ricinus communis (Castor bean) PE=3 SV=1	P	Inorganic ion transport and metabolism	PREDICTED: calcium-transporting ATPase 10, plasma membrane-type-like [Cucumis sativus]
Chr2:5365494|5368700	0	0	0	0	0	0	34	0	2.84308	0	0	0	exon	780	5365494	5368700	Csa2G070230	[R]	General function prediction only	Molecular Function: nucleotide binding (GO:0000166);; Biological Process: mRNA splicing, via spliceosome (GO:0000398);; Cellular Component: nucleus (GO:0005634);; Biological Process: rRNA processing (GO:0006364);; Biological Process: protein import into nucleus (GO:0006606);; Biological Process: pyrimidine ribonucleotide biosynthetic process (GO:0009220);; Cellular Component: small-subunit proces…	K14554|0|csv:101216698|uncharacterized LOC101216698; K14554 U3 small nucleolar RNA-associated protein 21 (A)	[R]	General function prediction only	Utp21 specific WD40 associated putative domain;; WD domain, G-beta repeat	Putative uncharacterized protein GN=VIT_08s0007g00730 OS=Vitis vinifera (Grape) PE=4 SV=1	R	General function prediction only	PREDICTED: uncharacterized WD repeat-containing protein C1672.07-like [Cucumis sativus]
Chr2:5389209|5393130	0	0	0	0	0	0	0	0	0	0	5	0.468106	intergenic_region	3922	5389209	5393130	n/a	No_host_gene_anno
Chr2:5694791|5698130	0	10	0.604295	0	0	0	0	0	0	0	0	0	exon	1694	5694791	5698130	Csa2G073020	--	--	Biological Process: cell cycle process (GO:0022402);; Biological Process: chromosome organization (GO:0051276);;	K06670|0|csv:101223080|uncharacterized LOC101223080; K06670 cohesin complex subunit SCC1 (A)	[D]	Cell cycle control, cell division, chromosome partitioning	N terminus of Rad21 / Rec8 like protein;; Conserved region of Rad21 / Rec8 like protein	Putative uncharacterized protein GN=VIT_00s0220g00080 OS=Vitis vinifera (Grape) PE=4 SV=1	D	Cell cycle control, cell division, chromosome partitioning	PREDICTED: uncharacterized protein LOC101223080 [Cucumis sativus]
Chr2:5817560|5819763	0	0	0	0	0	0	0	11	0.919819	0	0	0	intergenic_region	2204	5817560	5819763	n/a	No_host_gene_anno
Chr2:5966549|5968216	0	0	0	0	0	0	0	0	0	0	23	2.15329	exon	453	5966549	5968216	Csa2G074280	[A]	RNA processing and modification	Molecular Function: nucleic acid binding (GO:0003676);; Molecular Function: protein binding (GO:0005515);; Cellular Component: nucleus (GO:0005634);; Cellular Component: cytosol (GO:0005829);; Biological Process: mRNA polyadenylation (GO:0006378);; Biological Process: mRNA cleavage (GO:0006379);; Biological Process: regulation of flower development (GO:0009909);; Biological Process: histone modif…	K14401|0|cmo:103485885|cleavage and polyadenylation specificity factor subunit 1; K14401 cleavage and polyadenylation specificity factor subunit 1 (A)	[A]	RNA processing and modification	CPSF A subunit region;; Mono-functional DNA-alkylating methyl methanesulfonate N-term	Uncharacterized protein GN=PRUPE_ppa000211mg OS=Prunus persica (Peach) PE=4 SV=1	A	RNA processing and modification	PREDICTED: cleavage and polyadenylation specificity factor subunit 1-like [Cucumis sativus]
Chr2:5966549|5973275	0	0	0	0	0	0	0	17	1.42154	0	0	0	exon	588	5966549	5973275	Csa2G074280	[A]	RNA processing and modification	Molecular Function: nucleic acid binding (GO:0003676);; Molecular Function: protein binding (GO:0005515);; Cellular Component: nucleus (GO:0005634);; Cellular Component: cytosol (GO:0005829);; Biological Process: mRNA polyadenylation (GO:0006378);; Biological Process: mRNA cleavage (GO:0006379);; Biological Process: regulation of flower development (GO:0009909);; Biological Process: histone modif…	K14401|0|cmo:103485885|cleavage and polyadenylation specificity factor subunit 1; K14401 cleavage and polyadenylation specificity factor subunit 1 (A)	[A]	RNA processing and modification	CPSF A subunit region;; Mono-functional DNA-alkylating methyl methanesulfonate N-term	Uncharacterized protein GN=PRUPE_ppa000211mg OS=Prunus persica (Peach) PE=4 SV=1	A	RNA processing and modification	PREDICTED: cleavage and polyadenylation specificity factor subunit 1-like [Cucumis sativus]
Chr2:5977595|5980188	0	0	0	0	0	0	0	0	0	0	14	1.3107	exon	443	5977595	5980188	Csa2G074280	[A]	RNA processing and modification	Molecular Function: nucleic acid binding (GO:0003676);; Molecular Function: protein binding (GO:0005515);; Cellular Component: nucleus (GO:0005634);; Cellular Component: cytosol (GO:0005829);; Biological Process: mRNA polyadenylation (GO:0006378);; Biological Process: mRNA cleavage (GO:0006379);; Biological Process: regulation of flower development (GO:0009909);; Biological Process: histone modif…	K14401|0|cmo:103485885|cleavage and polyadenylation specificity factor subunit 1; K14401 cleavage and polyadenylation specificity factor subunit 1 (A)	[A]	RNA processing and modification	CPSF A subunit region;; Mono-functional DNA-alkylating methyl methanesulfonate N-term	Uncharacterized protein GN=PRUPE_ppa000211mg OS=Prunus persica (Peach) PE=4 SV=1	A	RNA processing and modification	PREDICTED: cleavage and polyadenylation specificity factor subunit 1-like [Cucumis sativus]
Chr2:5992362|5993143	0	0	0	0	0	0	22	0	1.83964	0	0	0	exon	782	5992362	5993143	Csa2G074280	[A]	RNA processing and modification	Molecular Function: nucleic acid binding (GO:0003676);; Molecular Function: protein binding (GO:0005515);; Cellular Component: nucleus (GO:0005634);; Cellular Component: cytosol (GO:0005829);; Biological Process: mRNA polyadenylation (GO:0006378);; Biological Process: mRNA cleavage (GO:0006379);; Biological Process: regulation of flower development (GO:0009909);; Biological Process: histone modif…	K14401|0|cmo:103485885|cleavage and polyadenylation specificity factor subunit 1; K14401 cleavage and polyadenylation specificity factor subunit 1 (A)	[A]	RNA processing and modification	CPSF A subunit region;; Mono-functional DNA-alkylating methyl methanesulfonate N-term	Uncharacterized protein GN=PRUPE_ppa000211mg OS=Prunus persica (Peach) PE=4 SV=1	A	RNA processing and modification	PREDICTED: cleavage and polyadenylation specificity factor subunit 1-like [Cucumis sativus]
Chr2:6057462|6059381	0	0	0	0	0	0	0	0	0	56	0	5.24279	exon	867	6057462	6059381	Csa2G075300	[E]	Amino acid transport and metabolism	Biological Process: amino acid transmembrane transport (GO:0003333);; Cellular Component: vacuolar membrane (GO:0005774);; Cellular Component: plasma membrane (GO:0005886);; Molecular Function: amino acid transmembrane transporter activity (GO:0015171);; Cellular Component: integral component of membrane (GO:0016021);;	K14207|0|csv:101207698|probable sodium-coupled neutral amino acid transporter 6-like; K14207 solute carrier family 38 (sodium-coupled neutral amino acid transporter), member 2 (A)	[E]	Amino acid transport and metabolism	Transmembrane amino acid transporter protein;; Tryptophan/tyrosine permease family	Amino acid transporter, putative GN=RCOM_0012320 OS=Ricinus communis (Castor bean) PE=4 SV=1	E	Amino acid transport and metabolism	PREDICTED: probable sodium-coupled neutral amino acid transporter 6-like [Cucumis sativus]
Chr2:6058179|6059381	0	0	0	2	0	0.124546	0	0	0	0	0	0	exon	663	6058179	6059381	Csa2G075300	[E]	Amino acid transport and metabolism	Biological Process: amino acid transmembrane transport (GO:0003333);; Cellular Component: vacuolar membrane (GO:0005774);; Cellular Component: plasma membrane (GO:0005886);; Molecular Function: amino acid transmembrane transporter activity (GO:0015171);; Cellular Component: integral component of membrane (GO:0016021);;	K14207|0|csv:101207698|probable sodium-coupled neutral amino acid transporter 6-like; K14207 solute carrier family 38 (sodium-coupled neutral amino acid transporter), member 2 (A)	[E]	Amino acid transport and metabolism	Transmembrane amino acid transporter protein;; Tryptophan/tyrosine permease family	Amino acid transporter, putative GN=RCOM_0012320 OS=Ricinus communis (Castor bean) PE=4 SV=1	E	Amino acid transport and metabolism	PREDICTED: probable sodium-coupled neutral amino acid transporter 6-like [Cucumis sativus]
Chr2:6104499|6114757	0	0	0	0	0	0	0	0	0	15	0	1.40432	exon	960	6104499	6114757	Csa2G075340	--	--	Molecular Function: calcium ion binding (GO:0005509);; Cellular Component: nucleus (GO:0005634);; Cellular Component: cytoplasm (GO:0005737);;	K11583|0|csv:101207208|serine/threonine-protein phosphatase 2A regulatory subunit B'' subunit alpha-like; K11583 serine/threonine-protein phosphatase 2A regulatory subunit B'' (A)	[A]	RNA processing and modification	EF-hand domain pair;; EF-hand domain;; EF hand	Calcium ion binding protein OS=Prunus salicina PE=2 SV=1	A	RNA processing and modification	PREDICTED: serine/threonine-protein phosphatase 2A regulatory subunit B&apos;&apos; subunit alpha-like [Cucumis sativus]
Chr2:6104677|6112243	0	0	0	0	0	0	8	0	0.668959	0	0	0	exon	439	6104677	6112243	Csa2G075340	--	--	Molecular Function: calcium ion binding (GO:0005509);; Cellular Component: nucleus (GO:0005634);; Cellular Component: cytoplasm (GO:0005737);;	K11583|0|csv:101207208|serine/threonine-protein phosphatase 2A regulatory subunit B'' subunit alpha-like; K11583 serine/threonine-protein phosphatase 2A regulatory subunit B'' (A)	[A]	RNA processing and modification	EF-hand domain pair;; EF-hand domain;; EF hand	Calcium ion binding protein OS=Prunus salicina PE=2 SV=1	A	RNA processing and modification	PREDICTED: serine/threonine-protein phosphatase 2A regulatory subunit B&apos;&apos; subunit alpha-like [Cucumis sativus]
Chr2:6108604|6109432	0	0	0	0	0	0	0	0	0	0	16	1.49794	exon	197	6108604	6109432	Csa2G075340	--	--	Molecular Function: calcium ion binding (GO:0005509);; Cellular Component: nucleus (GO:0005634);; Cellular Component: cytoplasm (GO:0005737);;	K11583|0|csv:101207208|serine/threonine-protein phosphatase 2A regulatory subunit B'' subunit alpha-like; K11583 serine/threonine-protein phosphatase 2A regulatory subunit B'' (A)	[A]	RNA processing and modification	EF-hand domain pair;; EF-hand domain;; EF hand	Calcium ion binding protein OS=Prunus salicina PE=2 SV=1	A	RNA processing and modification	PREDICTED: serine/threonine-protein phosphatase 2A regulatory subunit B&apos;&apos; subunit alpha-like [Cucumis sativus]
Chr2:6114601|6115304	0	0	0	0	0	0	0	22	1.83964	0	0	0	exon	433	6114601	6115304	Csa2G075340	--	--	Molecular Function: calcium ion binding (GO:0005509);; Cellular Component: nucleus (GO:0005634);; Cellular Component: cytoplasm (GO:0005737);;	K11583|0|csv:101207208|serine/threonine-protein phosphatase 2A regulatory subunit B'' subunit alpha-like; K11583 serine/threonine-protein phosphatase 2A regulatory subunit B'' (A)	[A]	RNA processing and modification	EF-hand domain pair;; EF-hand domain;; EF hand	Calcium ion binding protein OS=Prunus salicina PE=2 SV=1	A	RNA processing and modification	PREDICTED: serine/threonine-protein phosphatase 2A regulatory subunit B&apos;&apos; subunit alpha-like [Cucumis sativus]
Chr2:6137347|6142958	0	0	0	0	0	0	32	0	2.67584	0	0	0	exon	846	6137347	6142958	Csa2G075360	[R]	General function prediction only	Molecular Function: endoribonuclease activity (GO:0004521);;	K06927|0|csv:101206966|meiotically up-regulated gene 71 protein-like; K06927 diphthine-ammonia ligase [EC:6.3.1.14] (A)	[J]	Translation, ribosomal structure and biogenesis	ATP-binding region;; Endoribonuclease L-PSP	Putative uncharacterized protein GN=RCOM_0609580 OS=Ricinus communis (Castor bean) PE=4 SV=1	J	Translation, ribosomal structure and biogenesis	PREDICTED: meiotically up-regulated gene 71 protein-like [Cucumis sativus]
Chr2:6238622|6240027	18	5	1.38988	11	8	1.18318	73	70	11.9576	334	131	43.5339	exon	1314	6238622	6240027	Csa2G075460	[K]	Transcription	Molecular Function: RNA binding (GO:0003723);; Cellular Component: nucleus (GO:0005634);; Cellular Component: cytosol (GO:0005829);; Biological Process: chromatin assembly or disassembly (GO:0006333);; Biological Process: DNA-templated transcription, initiation (GO:0006352);; Biological Process: regulation of transcription from RNA polymerase II promoter (GO:0006357);; Cellular Component: plasmod…	K11292|0|csv:101219281|transcription elongation factor SPT6-like; K11292 transcription elongation factor SPT6 (A)	[A]	RNA processing and modification	SH2 domain;; Helix-hairpin-helix motif;; Holliday-junction resolvase-like of SPT6;; Death-like domain of SPT6;; Acidic N-terminal SPT6;; Helix-turn-helix DNA-binding domain of SPT6;; Tex-like protein N-terminal domain	Putative uncharacterized protein GN=VIT_08s0040g00610 OS=Vitis vinifera (Grape) PE=4 SV=1	K	Transcription	PREDICTED: transcription elongation factor SPT6-like [Cucumis sativus]
Chr2:6296767|6302196	0	4	0.241718	0	0	0	0	0	0	0	0	0	intergenic_region	5430	6296767	6302196	n/a	No_host_gene_anno
Chr2:6301762|6303709	0	0	0	0	5	0.311364	0	0	0	29	0	2.71502	intergenic_region	1948	6301762	6303709	n/a	No_host_gene_anno
Chr2:6317708|6323066	0	2	0.120859	0	0	0	0	0	0	0	9	0.842591	intergenic_region	5359	6317708	6323066	n/a	No_host_gene_anno
Chr2:6317708|6328830	0	0	0	14	9	1.43227	0	31	2.59222	51	59	10.2983	intergenic_region	11123	6317708	6328830	n/a	No_host_gene_anno
Chr2:6330321|6331514	0	0	0	0	0	0	0	18	1.50516	0	0	0	exon	842	6330321	6331514	Csa2G076520	--	--	Biological Process: microtubule cytoskeleton organization (GO:0000226);; Biological Process: cytokinesis by cell plate formation (GO:0000911);; Molecular Function: nucleic acid binding (GO:0003676);; Biological Process: response to abiotic stimulus (GO:0009628);; Biological Process: gravitropism (GO:0009630);; Biological Process: vernalization response (GO:0010048);; Biological Process: single-or…	K10779|0|cmo:103485842|transcriptional regulator ATRX; K10779 transcriptional regulator ATRX [EC:3.6.4.12] (A)	[K]	Transcription	--	Putative uncharacterized protein GN=VIT_14s0036g01460 OS=Vitis vinifera (Grape) PE=2 SV=1	K	Transcription	PREDICTED: uncharacterized protein LOC101218346 [Cucumis sativus]
Chr2:6337912|6345904	0	0	0	19	0	1.18318	0	0	0	40	47	8.14505	exon	636	6337912	6345904	Csa2G076520	--	--	Biological Process: microtubule cytoskeleton organization (GO:0000226);; Biological Process: cytokinesis by cell plate formation (GO:0000911);; Molecular Function: nucleic acid binding (GO:0003676);; Biological Process: response to abiotic stimulus (GO:0009628);; Biological Process: gravitropism (GO:0009630);; Biological Process: vernalization response (GO:0010048);; Biological Process: single-or…	K10779|0|cmo:103485842|transcriptional regulator ATRX; K10779 transcriptional regulator ATRX [EC:3.6.4.12] (A)	[K]	Transcription	--	Putative uncharacterized protein GN=VIT_14s0036g01460 OS=Vitis vinifera (Grape) PE=2 SV=1	K	Transcription	PREDICTED: uncharacterized protein LOC101218346 [Cucumis sativus]
Chr2:6337912|6347998	0	0	0	0	0	0	0	0	0	17	98	10.7664	exon	825	6337912	6347998	Csa2G076520	--	--	Biological Process: microtubule cytoskeleton organization (GO:0000226);; Biological Process: cytokinesis by cell plate formation (GO:0000911);; Molecular Function: nucleic acid binding (GO:0003676);; Biological Process: response to abiotic stimulus (GO:0009628);; Biological Process: gravitropism (GO:0009630);; Biological Process: vernalization response (GO:0010048);; Biological Process: single-or…	K10779|0|cmo:103485842|transcriptional regulator ATRX; K10779 transcriptional regulator ATRX [EC:3.6.4.12] (A)	[K]	Transcription	--	Putative uncharacterized protein GN=VIT_14s0036g01460 OS=Vitis vinifera (Grape) PE=2 SV=1	K	Transcription	PREDICTED: uncharacterized protein LOC101218346 [Cucumis sativus]
Chr2:6341594|6345904	0	0	0	0	0	0	0	0	0	0	47	4.4002	exon	552	6341594	6345904	Csa2G076520	--	--	Biological Process: microtubule cytoskeleton organization (GO:0000226);; Biological Process: cytokinesis by cell plate formation (GO:0000911);; Molecular Function: nucleic acid binding (GO:0003676);; Biological Process: response to abiotic stimulus (GO:0009628);; Biological Process: gravitropism (GO:0009630);; Biological Process: vernalization response (GO:0010048);; Biological Process: single-or…	K10779|0|cmo:103485842|transcriptional regulator ATRX; K10779 transcriptional regulator ATRX [EC:3.6.4.12] (A)	[K]	Transcription	--	Putative uncharacterized protein GN=VIT_14s0036g01460 OS=Vitis vinifera (Grape) PE=2 SV=1	K	Transcription	PREDICTED: uncharacterized protein LOC101218346 [Cucumis sativus]
Chr2:6341594|6347991	0	0	0	0	0	0	0	0	0	0	47	4.4002	exon	734	6341594	6347991	Csa2G076520	--	--	Biological Process: microtubule cytoskeleton organization (GO:0000226);; Biological Process: cytokinesis by cell plate formation (GO:0000911);; Molecular Function: nucleic acid binding (GO:0003676);; Biological Process: response to abiotic stimulus (GO:0009628);; Biological Process: gravitropism (GO:0009630);; Biological Process: vernalization response (GO:0010048);; Biological Process: single-or…	K10779|0|cmo:103485842|transcriptional regulator ATRX; K10779 transcriptional regulator ATRX [EC:3.6.4.12] (A)	[K]	Transcription	--	Putative uncharacterized protein GN=VIT_14s0036g01460 OS=Vitis vinifera (Grape) PE=2 SV=1	K	Transcription	PREDICTED: uncharacterized protein LOC101218346 [Cucumis sativus]
Chr2:6345373|6345904	0	0	0	0	0	0	0	19	1.58878	31	0	2.90226	exon	438	6345373	6345904	Csa2G076520	--	--	Biological Process: microtubule cytoskeleton organization (GO:0000226);; Biological Process: cytokinesis by cell plate formation (GO:0000911);; Molecular Function: nucleic acid binding (GO:0003676);; Biological Process: response to abiotic stimulus (GO:0009628);; Biological Process: gravitropism (GO:0009630);; Biological Process: vernalization response (GO:0010048);; Biological Process: single-or…	K10779|0|cmo:103485842|transcriptional regulator ATRX; K10779 transcriptional regulator ATRX [EC:3.6.4.12] (A)	[K]	Transcription	--	Putative uncharacterized protein GN=VIT_14s0036g01460 OS=Vitis vinifera (Grape) PE=2 SV=1	K	Transcription	PREDICTED: uncharacterized protein LOC101218346 [Cucumis sativus]
Chr2:6345373|6347991	5	0	0.302147	0	0	0	0	0	0	54	0	5.05555	exon	620	6345373	6347991	Csa2G076520	--	--	Biological Process: microtubule cytoskeleton organization (GO:0000226);; Biological Process: cytokinesis by cell plate formation (GO:0000911);; Molecular Function: nucleic acid binding (GO:0003676);; Biological Process: response to abiotic stimulus (GO:0009628);; Biological Process: gravitropism (GO:0009630);; Biological Process: vernalization response (GO:0010048);; Biological Process: single-or…	K10779|0|cmo:103485842|transcriptional regulator ATRX; K10779 transcriptional regulator ATRX [EC:3.6.4.12] (A)	[K]	Transcription	--	Putative uncharacterized protein GN=VIT_14s0036g01460 OS=Vitis vinifera (Grape) PE=2 SV=1	K	Transcription	PREDICTED: uncharacterized protein LOC101218346 [Cucumis sativus]
Chr2:6416144|6417035	0	0	0	0	0	0	33	29	5.18443	41	0	3.83847	exon	471	6416144	6417035	Csa2G078050	[M]	Cell wall/membrane/envelope biogenesis	Molecular Function: nucleic acid binding (GO:0003676);; Cellular Component: endosome (GO:0005768);; Cellular Component: Golgi apparatus (GO:0005794);; Cellular Component: trans-Golgi network (GO:0005802);; Biological Process: nucleobase-containing compound metabolic process (GO:0006139);; Molecular Function: 3'-5' exonuclease activity (GO:0008408);; Molecular Function: glycogenin glucosyltransfer…	--	[G]	Carbohydrate transport and metabolism	Glycosyl transferase family 8	Uncharacterized protein GN=PRUPE_ppa003817mg OS=Prunus persica (Peach) PE=4 SV=1	G	Carbohydrate transport and metabolism	PREDICTED: putative glucuronosyltransferase PGSIP6-like [Cucumis sativus]
Chr2:6544006|6545818	0	0	0	0	0	0	28	0	2.34136	0	0	0	exon	663	6544006	6545818	Csa2G079640	--	--	Molecular Function: lipid transporter activity (GO:0005319);; Cellular Component: nucleus (GO:0005634);; Cellular Component: cytosol (GO:0005829);; Biological Process: gluconeogenesis (GO:0006094);; Biological Process: lipid transport (GO:0006869);; Biological Process: cytoskeleton organization (GO:0007010);; Cellular Component: chloroplast (GO:0009507);; Biological Process: proteasomal protein c…	--	[J]	Translation, ribosomal structure and biogenesis	Domain of unknown function (DUF3554);; HEAT repeats;; HEAT repeat;; HEAT-like repeat	Uncharacterized protein GN=PRUPE_ppa000041mg OS=Prunus persica (Peach) PE=4 SV=1	J	Translation, ribosomal structure and biogenesis	PREDICTED: translational activator GCN1-like [Cucumis sativus]
Chr2:6551448|6552098	17	0	1.0273	8	2	0.622728	174	94	22.4101	37	88	11.7027	exon	360	6551448	6552098	Csa2G079640	--	--	Molecular Function: lipid transporter activity (GO:0005319);; Cellular Component: nucleus (GO:0005634);; Cellular Component: cytosol (GO:0005829);; Biological Process: gluconeogenesis (GO:0006094);; Biological Process: lipid transport (GO:0006869);; Biological Process: cytoskeleton organization (GO:0007010);; Cellular Component: chloroplast (GO:0009507);; Biological Process: proteasomal protein c…	--	[J]	Translation, ribosomal structure and biogenesis	Domain of unknown function (DUF3554);; HEAT repeats;; HEAT repeat;; HEAT-like repeat	Uncharacterized protein GN=PRUPE_ppa000041mg OS=Prunus persica (Peach) PE=4 SV=1	J	Translation, ribosomal structure and biogenesis	PREDICTED: translational activator GCN1-like [Cucumis sativus]
Chr2:6844259|6853385	0	0	0	0	0	0	0	0	0	51	0	4.77468	exon	1817	6844259	6853385	Csa2G084270	--	--	Molecular Function: RNA binding (GO:0003723);; Molecular Function: helicase activity (GO:0004386);; Molecular Function: protein serine/threonine phosphatase activity (GO:0004722);; Biological Process: DNA methylation (GO:0006306);; Biological Process: regulation of transcription, DNA-templated (GO:0006355);; Cellular Component: membrane (GO:0016020);; Cellular Component: cytoplasmic membrane-boun…	--	[A]	RNA processing and modification	Calcineurin-like phosphoesterase	Uncharacterized protein GN=PRUPE_ppa002016mg OS=Prunus persica (Peach) PE=4 SV=1	A	RNA processing and modification	PREDICTED: LOW QUALITY PROTEIN: putative metallophosphoesterase At3g03305-like [Cucumis sativus]
Chr2:6952266|6953120	0	0	0	0	0	0	0	21	1.75602	0	0	0	exon	289	6952266	6953120	Csa2G091790	--	--	Molecular Function: nucleic acid binding (GO:0003676);; Molecular Function: ubiquitin-protein transferase activity (GO:0004842);; Cellular Component: intracellular (GO:0005622);; Molecular Function: zinc ion binding (GO:0008270);; Biological Process: protein ubiquitination (GO:0016567);;	K11968|0|csv:101218052|probable E3 ubiquitin-protein ligase ARI8-like; K11968 ariadne-1 (A)	[O]	Posttranslational modification, protein turnover, chaperones	IBR domain	Uncharacterized protein GN=PRUPE_ppa003187mg OS=Prunus persica (Peach) PE=4 SV=1	O	Posttranslational modification, protein turnover, chaperones	PREDICTED: probable E3 ubiquitin-protein ligase ARI8-like [Cucumis sativus]
Chr2:6952266|6958403	0	0	0	0	0	0	0	28	2.34136	0	65	6.08538	exon	378	6952266	6958403	Csa2G091790	--	--	Molecular Function: nucleic acid binding (GO:0003676);; Molecular Function: ubiquitin-protein transferase activity (GO:0004842);; Cellular Component: intracellular (GO:0005622);; Molecular Function: zinc ion binding (GO:0008270);; Biological Process: protein ubiquitination (GO:0016567);;	K11968|0|csv:101218052|probable E3 ubiquitin-protein ligase ARI8-like; K11968 ariadne-1 (A)	[O]	Posttranslational modification, protein turnover, chaperones	IBR domain	Uncharacterized protein GN=PRUPE_ppa003187mg OS=Prunus persica (Peach) PE=4 SV=1	O	Posttranslational modification, protein turnover, chaperones	PREDICTED: probable E3 ubiquitin-protein ligase ARI8-like [Cucumis sativus]
Chr2:6958315|6960858	5	0	0.302147	12	0	0.747274	31	27	4.84995	24	26	4.68106	exon	367	6958315	6960858	Csa2G091790	--	--	Molecular Function: nucleic acid binding (GO:0003676);; Molecular Function: ubiquitin-protein transferase activity (GO:0004842);; Cellular Component: intracellular (GO:0005622);; Molecular Function: zinc ion binding (GO:0008270);; Biological Process: protein ubiquitination (GO:0016567);;	K11968|0|csv:101218052|probable E3 ubiquitin-protein ligase ARI8-like; K11968 ariadne-1 (A)	[O]	Posttranslational modification, protein turnover, chaperones	IBR domain	Uncharacterized protein GN=PRUPE_ppa003187mg OS=Prunus persica (Peach) PE=4 SV=1	O	Posttranslational modification, protein turnover, chaperones	PREDICTED: probable E3 ubiquitin-protein ligase ARI8-like [Cucumis sativus]
Chr2:6960077|6960858	0	0	0	0	0	0	0	22	1.83964	0	0	0	exon	278	6960077	6960858	Csa2G091790	--	--	Molecular Function: nucleic acid binding (GO:0003676);; Molecular Function: ubiquitin-protein transferase activity (GO:0004842);; Cellular Component: intracellular (GO:0005622);; Molecular Function: zinc ion binding (GO:0008270);; Biological Process: protein ubiquitination (GO:0016567);;	K11968|0|csv:101218052|probable E3 ubiquitin-protein ligase ARI8-like; K11968 ariadne-1 (A)	[O]	Posttranslational modification, protein turnover, chaperones	IBR domain	Uncharacterized protein GN=PRUPE_ppa003187mg OS=Prunus persica (Peach) PE=4 SV=1	O	Posttranslational modification, protein turnover, chaperones	PREDICTED: probable E3 ubiquitin-protein ligase ARI8-like [Cucumis sativus]
Chr2:6962826|6963526	0	3	0.181288	0	0	0	12	0	1.00344	0	94	8.80039	exon	322	6962826	6963526	Csa2G091790	--	--	Molecular Function: nucleic acid binding (GO:0003676);; Molecular Function: ubiquitin-protein transferase activity (GO:0004842);; Cellular Component: intracellular (GO:0005622);; Molecular Function: zinc ion binding (GO:0008270);; Biological Process: protein ubiquitination (GO:0016567);;	K11968|0|csv:101218052|probable E3 ubiquitin-protein ligase ARI8-like; K11968 ariadne-1 (A)	[O]	Posttranslational modification, protein turnover, chaperones	IBR domain	Uncharacterized protein GN=PRUPE_ppa003187mg OS=Prunus persica (Peach) PE=4 SV=1	O	Posttranslational modification, protein turnover, chaperones	PREDICTED: probable E3 ubiquitin-protein ligase ARI8-like [Cucumis sativus]
Chr2:7072724|7074478	12	5	1.0273	8	0	0.498183	0	38	3.17756	0	70	6.55348	exon	393	7072724	7074478	Csa2G093800	--	--	Molecular Function: phosphatidylcholine-sterol O-acyltransferase activity (GO:0004607);; Cellular Component: extracellular region (GO:0005576);; Cellular Component: mitochondrion (GO:0005739);; Biological Process: lipid metabolic process (GO:0006629);;	--	[I]	Lipid transport and metabolism	Lecithin:cholesterol acyltransferase;; PGAP1-like protein;; Alpha/beta hydrolase of unknown function (DUF915)	Uncharacterized protein OS=Glycine max (Soybean) PE=4 SV=2	I	Lipid transport and metabolism	PREDICTED: phospholipase A(1) LCAT3-like [Cucumis sativus]
Chr2:7148320|7148900	22	0	1.32945	0	0	0	50	8	4.84995	36	99	12.6389	exon	351	7148320	7148900	Csa2G094360	--	--	Cellular Component: mitochondrion (GO:0005739);; Cellular Component: integral component of membrane (GO:0016021);; Biological Process: protein insertion into membrane (GO:0051205);;	--	[OU]	--	Tetratricopeptide repeat;; Tetratricopeptide repeat;; TPR repeat;; Tetratricopeptide repeat;; Tetratricopeptide repeat;; Tetratricopeptide repeat;; Tetratricopeptide repeat;; Tetratricopeptide repeat;; Anaphase-promoting complex, cyclosome, subunit 3;; Tetratricopeptide repeat	Uncharacterized protein GN=PRUPE_ppa003958mg OS=Prunus persica (Peach) PE=4 SV=1	OU	--	PREDICTED: ALBINO3-like protein 2, chloroplastic-like [Cucumis sativus]
Chr2:7148352|7148900	0	0	0	0	0	0	0	20	1.6724	0	0	0	exon	319	7148352	7148900	Csa2G094360	--	--	Cellular Component: mitochondrion (GO:0005739);; Cellular Component: integral component of membrane (GO:0016021);; Biological Process: protein insertion into membrane (GO:0051205);;	--	[OU]	--	Tetratricopeptide repeat;; Tetratricopeptide repeat;; TPR repeat;; Tetratricopeptide repeat;; Tetratricopeptide repeat;; Tetratricopeptide repeat;; Tetratricopeptide repeat;; Tetratricopeptide repeat;; Anaphase-promoting complex, cyclosome, subunit 3;; Tetratricopeptide repeat	Uncharacterized protein GN=PRUPE_ppa003958mg OS=Prunus persica (Peach) PE=4 SV=1	OU	--	PREDICTED: ALBINO3-like protein 2, chloroplastic-like [Cucumis sativus]
Chr2:7263276|7267127	0	0	0	0	0	0	0	0	0	19	0	1.7788	exon	389	7263276	7267127	Csa2G095930	[G]	Carbohydrate transport and metabolism	Cellular Component: cytosol (GO:0005829);; Molecular Function: beta-glucosidase activity (GO:0008422);; Cellular Component: chloroplast (GO:0009507);; Biological Process: cellulose catabolic process (GO:0030245);; Molecular Function: cation binding (GO:0043169);; Biological Process: cellular response to iron ion (GO:0071281);; Biological Process: cellular response to ethylene stimulus (GO:0071369…	K01188|0|csv:101223383|beta-glucosidase 42-like; K01188 beta-glucosidase [EC:3.2.1.21] (A)	[G]	Carbohydrate transport and metabolism	Glycosyl hydrolase family 1	JHL23J11.2 protein GN=JHL23J11.2 OS=Jatropha curcas PE=3 SV=1	G	Carbohydrate transport and metabolism	PREDICTED: beta-glucosidase 42-like [Cucumis sativus]
Chr2:7273199|7273929	0	0	0	6	0	0.373637	0	0	0	0	0	0	exon	462	7273199	7273929	Csa2G095930	[G]	Carbohydrate transport and metabolism	Cellular Component: cytosol (GO:0005829);; Molecular Function: beta-glucosidase activity (GO:0008422);; Cellular Component: chloroplast (GO:0009507);; Biological Process: cellulose catabolic process (GO:0030245);; Molecular Function: cation binding (GO:0043169);; Biological Process: cellular response to iron ion (GO:0071281);; Biological Process: cellular response to ethylene stimulus (GO:0071369…	K01188|0|csv:101223383|beta-glucosidase 42-like; K01188 beta-glucosidase [EC:3.2.1.21] (A)	[G]	Carbohydrate transport and metabolism	Glycosyl hydrolase family 1	JHL23J11.2 protein GN=JHL23J11.2 OS=Jatropha curcas PE=3 SV=1	G	Carbohydrate transport and metabolism	PREDICTED: beta-glucosidase 42-like [Cucumis sativus]
Chr2:7294936|7297431	0	0	0	0	0	0	0	10	0.836199	0	0	0	exon	965	7294936	7297431	Csa2G097440	--	--	Molecular Function: translation initiation factor activity (GO:0003743);; Cellular Component: nucleus (GO:0005634);; Cellular Component: cytosol (GO:0005829);; Biological Process: glucose catabolic process (GO:0006007);; Biological Process: regulation of translational initiation (GO:0006446);; Cellular Component: membrane (GO:0016020);; Biological Process: RNA metabolic process (GO:0016070);;	--	[J]	Translation, ribosomal structure and biogenesis	eIF4-gamma/eIF5/eIF2-epsilon	Predicted protein GN=POPTRDRAFT_814617 OS=Populus trichocarpa (Western balsam poplar) PE=2 SV=1	J	Translation, ribosomal structure and biogenesis	PREDICTED: basic leucine zipper and W2 domain-containing protein 2-like [Cucumis sativus]
Chr2:7330276|7331154	0	0	0	0	3	0.186818	0	0	0	0	0	0	exon	231	7330276	7331154	Csa2G099440	[R]	General function prediction only	Molecular Function: nucleotide binding (GO:0000166);; Molecular Function: estradiol 17-beta-dehydrogenase activity (GO:0004303);; Cellular Component: extracellular region (GO:0005576);; Cellular Component: endoplasmic reticulum (GO:0005783);; Cellular Component: plasma membrane (GO:0005886);; Biological Process: fatty acid beta-oxidation (GO:0006635);; Biological Process: protein import into pero…	K11165|0|csv:101227670|dehydrogenase/reductase SDR family member 7-like; K11165 dehydrogenase/reductase SDR family member 7 [EC:1.1.-.-] (A)	[Q]	Secondary metabolites biosynthesis, transport and catabolism	short chain dehydrogenase;; Enoyl-(Acyl carrier protein) reductase;; KR domain;; Polysaccharide biosynthesis protein;; Male sterility protein	Uncharacterized protein GN=PRUPE_ppa008500mg OS=Prunus persica (Peach) PE=4 SV=1	Q	Secondary metabolites biosynthesis, transport and catabolism	PREDICTED: dehydrogenase/reductase SDR family member 7-like [Cucumis sativus]
Chr2:7372163|7373086	14	14	1.69203	0	7	0.43591	123	149	22.7446	0	156	14.6049	exon	359	7372163	7373086	Csa2G099460	[A]	RNA processing and modification	Cellular Component: nucleus (GO:0005634);; Cellular Component: cytosol (GO:0005829);; Biological Process: positive regulation of cell proliferation (GO:0008284);; Biological Process: double fertilization forming a zygote and endosperm (GO:0009567);;	--	[A]	RNA processing and modification	LUC7 N_terminus	Putative uncharacterized protein GN=VIT_04s0023g00800 OS=Vitis vinifera (Grape) PE=2 SV=1	A	RNA processing and modification	PREDICTED: putative RNA-binding protein Luc7-like 2-like [Cucumis sativus]
Chr2:7372852|7379097	0	0	0	0	0	0	0	12	1.00344	0	0	0	intergenic_region	6246	7372852	7379097	n/a	No_host_gene_anno
Chr2:7429512|7431627	10	0	0.604295	0	0	0	0	16	1.33792	19	0	1.7788	exon	590	7429512	7431627	Csa2G099490	[M]	Cell wall/membrane/envelope biogenesis	Molecular Function: glutamine-fructose-6-phosphate transaminase (isomerizing) activity (GO:0004360);; Cellular Component: mitochondrion (GO:0005739);; Cellular Component: cytosol (GO:0005829);; Biological Process: glucosamine biosynthetic process (GO:0006042);; Biological Process: gluconeogenesis (GO:0006094);; Biological Process: cytoskeleton organization (GO:0007010);; Biological Process: prote…	K00820|0|csv:101222628|glutamine--fructose-6-phosphate aminotransferase [isomerizing] 2-like; K00820 glucosamine--fructose-6-phosphate aminotransferase (isomerizing) [EC:2.6.1.16] (A)	[M]	Cell wall/membrane/envelope biogenesis	SIS domain;; Glutamine amidotransferases class-II;; Glutamine amidotransferase domain;; Glutamine amidotransferase domain;; Glutamine amidotransferases class-II	Glucosamine-fructose-6-phosphate aminotransferase, putative GN=RCOM_1077800 OS=Ricinus communis (Castor bean) PE=4 SV=1	M	Cell wall/membrane/envelope biogenesis	PREDICTED: glutamine--fructose-6-phosphate aminotransferase [isomerizing] 2-like [Cucumis sativus]
Chr2:7647133|7648111	0	0	0	0	0	0	0	0	0	16	0	1.49794	exon	863	7647133	7648111	Csa2G108610	--	--	Cellular Component: endosome (GO:0005768);; Cellular Component: Golgi apparatus (GO:0005794);; Cellular Component: trans-Golgi network (GO:0005802);; Molecular Function: methyltransferase activity (GO:0008168);; Cellular Component: membrane (GO:0016020);; Biological Process: methylation (GO:0032259);;	--	--	--	Putative S-adenosyl-L-methionine-dependent methyltransferase;; Methyltransferase domain	Uncharacterized protein GN=PRUPE_ppa002971mg OS=Prunus persica (Peach) PE=4 SV=1	R	General function prediction only	PREDICTED: probable methyltransferase PMT2-like [Cucumis sativus]
Chr2:7861838|7862312	0	0	0	0	0	0	0	0	0	0	11	1.02983	exon	388	7861838	7862312	Csa2G116250	[P]	Inorganic ion transport and metabolism	Molecular Function: magnesium ion binding (GO:0000287);; Molecular Function: phospholipid-translocating ATPase activity (GO:0004012);; Molecular Function: ATP binding (GO:0005524);; Cellular Component: plasma membrane (GO:0005886);; Biological Process: cation transport (GO:0006812);; Biological Process: metabolic process (GO:0008152);; Cellular Component: chloroplast envelope (GO:0009941);; Molec…	K01530|0|csv:101227067|putative phospholipid-transporting ATPase 9-like; K01530 phospholipid-translocating ATPase [EC:3.6.3.1] (A)	[R]	General function prediction only	E1-E2 ATPase;; haloacid dehalogenase-like hydrolase;; haloacid dehalogenase-like hydrolase;; Putative hydrolase of sodium-potassium ATPase alpha subunit;; haloacid dehalogenase-like hydrolase	Uncharacterized protein GN=PRUPE_ppa000420mg OS=Prunus persica (Peach) PE=4 SV=1	P	Inorganic ion transport and metabolism	PREDICTED: putative phospholipid-transporting ATPase 9-like [Cucumis sativus]
Chr2:8079362|8082138	0	0	0	0	0	0	0	36	3.01032	0	0	0	intron	2777	8079362	8082138	Csa2G120950	[R]	General function prediction only	Molecular Function: Rab GTPase activator activity (GO:0005097);; Cellular Component: nucleus (GO:0005634);; Cellular Component: cytoplasm (GO:0005737);; Biological Process: positive regulation of Rab GTPase activity (GO:0032851);;	--	[R]	General function prediction only	Rab-GTPase-TBC domain	Putative uncharacterized protein GN=RCOM_1018610 OS=Ricinus communis (Castor bean) PE=4 SV=1	R	General function prediction only	PREDICTED: TBC1 domain family member 13-like [Cucumis sativus]
Chr2:8095356|8098453	0	0	0	0	0	0	20	0	1.6724	0	0	0	exon	1143	8095356	8098453	Csa2G120970	[J]	Translation, ribosomal structure and biogenesis	Molecular Function: tRNA binding (GO:0000049);; Molecular Function: methionine-tRNA ligase activity (GO:0004825);; Molecular Function: ATP binding (GO:0005524);; Cellular Component: cytosol (GO:0005829);; Biological Process: methionyl-tRNA aminoacylation (GO:0006431);; Biological Process: response to cadmium ion (GO:0046686);;	K01874|0|csv:101208697|probable methionine--tRNA ligase-like; K01874 methionyl-tRNA synthetase [EC:6.1.1.10] (A)	[J]	Translation, ribosomal structure and biogenesis	tRNA synthetases class I (M);; Putative tRNA binding domain;; tRNA synthetases class I (I, L, M and V)	Putative uncharacterized protein GN=VIT_05s0029g01200 OS=Vitis vinifera (Grape) PE=3 SV=1	J	Translation, ribosomal structure and biogenesis	PREDICTED: probable methionine--tRNA ligase-like [Cucumis sativus]
Chr2:8177555|8178441	9	0	0.543865	0	0	0	0	0	0	0	0	0	exon	575	8177555	8178441	Csa2G122520	[O]	Posttranslational modification, protein turnover, chaperones	Molecular Function: ATP binding (GO:0005524);; Cellular Component: nucleus (GO:0005634);; Cellular Component: mitochondrion (GO:0005739);; Biological Process: protein folding (GO:0006457);; Biological Process: response to heat (GO:0009408);; Biological Process: response to cold (GO:0009409);; Cellular Component: chloroplast stroma (GO:0009570);; Cellular Component: thylakoid (GO:0009579);; Biolog…	--	[O]	Posttranslational modification, protein turnover, chaperones	Hsp70 protein;; MreB/Mbl protein;; StbA protein;; Hydantoinase/oxoprolinase	Chloroplast HSP70 OS=Cucumis sativus (Cucumber) PE=1 SV=1	O	Posttranslational modification, protein turnover, chaperones	PREDICTED: stromal 70 kDa heat shock-related protein, chloroplastic-like [Cucumis sativus]
Chr2:8270153|8272011	0	0	0	0	0	0	43	17	5.01719	0	0	0	exon	573	8270153	8272011	Csa2G123570	--	--	Molecular Function: poly(ADP-ribose) glycohydrolase activity (GO:0004649);; Cellular Component: nucleus (GO:0005634);; Biological Process: response to stress (GO:0006950);; Biological Process: response to osmotic stress (GO:0006970);; Biological Process: response to oxidative stress (GO:0006979);; Biological Process: metabolic process (GO:0008152);; Biological Process: response to water deprivati…	K07759|0|csv:101223417|poly(ADP-ribose) glycohydrolase 1-like; K07759 poly(ADP-ribose) glycohydrolase [EC:3.2.1.143] (A)	[T]	Signal transduction mechanisms	Poly (ADP-ribose) glycohydrolase (PARG)	Poly(ADP-ribose) glycohydrolase, putative GN=RCOM_0211520 OS=Ricinus communis (Castor bean) PE=4 SV=1	T	Signal transduction mechanisms	PREDICTED: poly(ADP-ribose) glycohydrolase 1-like [Cucumis sativus]
Chr2:8328088|8334584	0	0	0	0	0	0	0	16	1.33792	0	0	0	exon	537	8328088	8334584	Csa2G123620	[O]	Posttranslational modification, protein turnover, chaperones	Molecular Function: Rab GDP-dissociation inhibitor activity (GO:0005093);; Biological Process: protein transport (GO:0015031);; Biological Process: plasma membrane to endosome transport (GO:0048227);;	K17255|0|csv:101211328|rab GDP dissociation inhibitor alpha-like; K17255 Rab GDP dissociation inhibitor (A)	[O]	Posttranslational modification, protein turnover, chaperones	GDP dissociation inhibitor	Uncharacterized protein GN=PRUPE_ppa005772mg OS=Prunus persica (Peach) PE=4 SV=1	O	Posttranslational modification, protein turnover, chaperones	PREDICTED: rab GDP dissociation inhibitor alpha-like [Cucumis sativus]
Chr2:8334092|8337120	0	0	0	0	0	0	0	0	0	0	16	1.49794	intergenic_region	3029	8334092	8337120	n/a	No_host_gene_anno
Chr2:8334092|8343285	0	0	0	6	0	0.373637	0	0	0	0	0	0	intergenic_region	9194	8334092	8343285	n/a	No_host_gene_anno
Chr2:8334755|8336660	0	0	0	0	0	0	0	14	1.17068	2	0	0.187242	exon	513	8334755	8336660	Csa2G123620	[O]	Posttranslational modification, protein turnover, chaperones	Molecular Function: Rab GDP-dissociation inhibitor activity (GO:0005093);; Biological Process: protein transport (GO:0015031);; Biological Process: plasma membrane to endosome transport (GO:0048227);;	K17255|0|csv:101211328|rab GDP dissociation inhibitor alpha-like; K17255 Rab GDP dissociation inhibitor (A)	[O]	Posttranslational modification, protein turnover, chaperones	GDP dissociation inhibitor	Uncharacterized protein GN=PRUPE_ppa005772mg OS=Prunus persica (Peach) PE=4 SV=1	O	Posttranslational modification, protein turnover, chaperones	PREDICTED: rab GDP dissociation inhibitor alpha-like [Cucumis sativus]
Chr2:8610321|8615317	0	0	0	0	0	0	0	0	0	24	0	2.24691	exon	694	8610321	8615317	Csa2G139300	[R]	General function prediction only	Molecular Function: acid phosphatase activity (GO:0003993);; Molecular Function: protein serine/threonine phosphatase activity (GO:0004722);; Biological Process: seed germination (GO:0009845);; Biological Process: pollen germination (GO:0009846);; Molecular Function: metal ion binding (GO:0046872);;	--	[G]	Carbohydrate transport and metabolism	Calcineurin-like phosphoesterase;; Iron/zinc purple acid phosphatase-like protein C;; Calcineurin-like phosphoesterase superfamily domain	Uncharacterized protein OS=Glycine max (Soybean) PE=4 SV=2	G	Carbohydrate transport and metabolism	PREDICTED: purple acid phosphatase 15-like [Cucumis sativus]
Chr2:8614807|8616133	0	9	0.543865	0	0	0	90	19	9.11457	99	24	11.5154	exon	938	8614807	8616133	Csa2G139300	[R]	General function prediction only	Molecular Function: acid phosphatase activity (GO:0003993);; Molecular Function: protein serine/threonine phosphatase activity (GO:0004722);; Biological Process: seed germination (GO:0009845);; Biological Process: pollen germination (GO:0009846);; Molecular Function: metal ion binding (GO:0046872);;	--	[G]	Carbohydrate transport and metabolism	Calcineurin-like phosphoesterase;; Iron/zinc purple acid phosphatase-like protein C;; Calcineurin-like phosphoesterase superfamily domain	Uncharacterized protein OS=Glycine max (Soybean) PE=4 SV=2	G	Carbohydrate transport and metabolism	PREDICTED: purple acid phosphatase 15-like [Cucumis sativus]
Chr2:8632373|8635824	0	0	0	0	0	0	0	20	1.6724	0	0	0	exon	1287	8632373	8635824	Csa2G139810	--	--	Cellular Component: cytoplasm (GO:0005737);; Biological Process: positive regulation of autophagy (GO:0010508);;	--	[R]	General function prediction only	UV radiation resistance protein and autophagy-related subunit 14	Putative uncharacterized protein GN=RCOM_1019110 OS=Ricinus communis (Castor bean) PE=4 SV=1	R	General function prediction only	PREDICTED: UV radiation resistance-associated gene protein-like [Cucumis sativus]
Chr2:8651342|8652639	0	0	0	0	9	0.560455	0	0	0	0	0	0	exon	291	8651342	8652639	Csa2G139840	[M]	Cell wall/membrane/envelope biogenesis	Cellular Component: cytosol (GO:0005829);; Biological Process: protein glycosylation (GO:0006486);; Biological Process: protein targeting to vacuole (GO:0006623);; Molecular Function: zinc ion binding (GO:0008270);;	--	[O]	Posttranslational modification, protein turnover, chaperones	PUB domain;; UBA/TS-N domain	Ubiquitin-associated/TS-N domain-containing protein OS=Morella rubra PE=2 SV=1	O	Posttranslational modification, protein turnover, chaperones	PREDICTED: uncharacterized protein LOC101215434 [Cucumis sativus]
Chr2:8651342|8654628	0	0	0	0	3	0.186818	0	0	0	29	0	2.71502	exon	453	8651342	8654628	Csa2G139840	[M]	Cell wall/membrane/envelope biogenesis	Cellular Component: cytosol (GO:0005829);; Biological Process: protein glycosylation (GO:0006486);; Biological Process: protein targeting to vacuole (GO:0006623);; Molecular Function: zinc ion binding (GO:0008270);;	--	[O]	Posttranslational modification, protein turnover, chaperones	PUB domain;; UBA/TS-N domain	Ubiquitin-associated/TS-N domain-containing protein OS=Morella rubra PE=2 SV=1	O	Posttranslational modification, protein turnover, chaperones	PREDICTED: uncharacterized protein LOC101215434 [Cucumis sativus]
Chr2:8900721|8908142	0	0	0	0	0	0	0	0	0	52	0	4.8683	exon	607	8900721	8908142	Csa2G149450	[R]	General function prediction only	Cellular Component: nucleus (GO:0005634);; Cellular Component: endoplasmic reticulum (GO:0005783);; Cellular Component: plasmodesma (GO:0009506);; Biological Process: peptidyl-lysine methylation (GO:0018022);; Molecular Function: histone-lysine N-methyltransferase activity (GO:0018024);; Biological Process: histone lysine methylation (GO:0034968);;	K11423|0|csv:101216641|histone-lysine N-methyltransferase ASHH3-like; K11423 histone-lysine N-methyltransferase SETD2 [EC:2.1.1.43] (A)	[K]	Transcription	SET domain	Uncharacterized protein GN=PRUPE_ppa007425mg OS=Prunus persica (Peach) PE=4 SV=1	K	Transcription	PREDICTED: histone-lysine N-methyltransferase ASHH3-like [Cucumis sativus]
Chr2:8905996|8908142	0	0	0	0	0	0	0	24	2.00688	0	0	0	exon	507	8905996	8908142	Csa2G149450	[R]	General function prediction only	Cellular Component: nucleus (GO:0005634);; Cellular Component: endoplasmic reticulum (GO:0005783);; Cellular Component: plasmodesma (GO:0009506);; Biological Process: peptidyl-lysine methylation (GO:0018022);; Molecular Function: histone-lysine N-methyltransferase activity (GO:0018024);; Biological Process: histone lysine methylation (GO:0034968);;	K11423|0|csv:101216641|histone-lysine N-methyltransferase ASHH3-like; K11423 histone-lysine N-methyltransferase SETD2 [EC:2.1.1.43] (A)	[K]	Transcription	SET domain	Uncharacterized protein GN=PRUPE_ppa007425mg OS=Prunus persica (Peach) PE=4 SV=1	K	Transcription	PREDICTED: histone-lysine N-methyltransferase ASHH3-like [Cucumis sativus]
Chr2:8941583|8943278	0	0	0	0	0	0	0	0	0	0	5	0.468106	intergenic_region	1696	8941583	8943278	n/a	No_host_gene_anno
Chr2:8966914|8986416	8	0	0.483436	0	0	0	0	0	0	0	0	0	intergenic_region	19503	8966914	8986416	n/a	No_host_gene_anno
Chr2:8992164|8992642	0	0	0	0	0	0	0	19	1.58878	0	0	0	exon	398	8992164	8992642	Csa2G150000	--	--	Molecular Function: protein binding (GO:0005515);; Cellular Component: endosome (GO:0005768);; Cellular Component: vacuolar membrane (GO:0005774);; Cellular Component: endoplasmic reticulum (GO:0005783);; Cellular Component: cytosol (GO:0005829);; Cellular Component: plasma membrane (GO:0005886);; Biological Process: mRNA export from nucleus (GO:0006406);; Cellular Component: cell plate (GO:00095…	K14303|0|cmo:103496931|nuclear pore complex protein NUP160 homolog; K14303 nuclear pore complex protein Nup160 (A)	[YU]	--	Nucleoporin Nup120/160	Uncharacterized protein OS=Glycine max (Soybean) PE=4 SV=1	UY	--	PREDICTED: uncharacterized protein LOC101208548 [Cucumis sativus]
Chr2:9011212|9015169	0	0	0	0	0	0	0	0	0	25	0	2.34053	exon	838	9011212	9015169	Csa2G150510	[U]	Intracellular trafficking, secretion, and vesicular transport	Biological Process: cytokinesis (GO:0000910);; Molecular Function: protein binding (GO:0005515);; Cellular Component: vacuole (GO:0005773);; Cellular Component: cytosol (GO:0005829);; Cellular Component: plasma membrane (GO:0005886);; Biological Process: protein targeting to vacuole (GO:0006623);; Biological Process: vesicle docking involved in exocytosis (GO:0006904);; Biological Process: membra…	K15292|0|csv:101217110|SNARE-interacting protein KEULE-like; K15292 syntaxin-binding protein 1 (A)	[U]	Intracellular trafficking, secretion, and vesicular transport	Sec1 family	Uncharacterized protein GN=PRUPE_ppa002514mg OS=Prunus persica (Peach) PE=4 SV=1	U	Intracellular trafficking, secretion, and vesicular transport	PREDICTED: SNARE-interacting protein KEULE-like [Cucumis sativus]
Chr2:9014446|9015169	0	10	0.604295	0	0	0	92	21	9.44905	0	82	7.67694	exon	452	9014446	9015169	Csa2G150510	[U]	Intracellular trafficking, secretion, and vesicular transport	Biological Process: cytokinesis (GO:0000910);; Molecular Function: protein binding (GO:0005515);; Cellular Component: vacuole (GO:0005773);; Cellular Component: cytosol (GO:0005829);; Cellular Component: plasma membrane (GO:0005886);; Biological Process: protein targeting to vacuole (GO:0006623);; Biological Process: vesicle docking involved in exocytosis (GO:0006904);; Biological Process: membra…	K15292|0|csv:101217110|SNARE-interacting protein KEULE-like; K15292 syntaxin-binding protein 1 (A)	[U]	Intracellular trafficking, secretion, and vesicular transport	Sec1 family	Uncharacterized protein GN=PRUPE_ppa002514mg OS=Prunus persica (Peach) PE=4 SV=1	U	Intracellular trafficking, secretion, and vesicular transport	PREDICTED: SNARE-interacting protein KEULE-like [Cucumis sativus]
Chr2:9014446|9019265	0	0	0	8	6	0.871819	0	28	2.34136	52	28	7.4897	exon	969	9014446	9019265	Csa2G150510	[U]	Intracellular trafficking, secretion, and vesicular transport	Biological Process: cytokinesis (GO:0000910);; Molecular Function: protein binding (GO:0005515);; Cellular Component: vacuole (GO:0005773);; Cellular Component: cytosol (GO:0005829);; Cellular Component: plasma membrane (GO:0005886);; Biological Process: protein targeting to vacuole (GO:0006623);; Biological Process: vesicle docking involved in exocytosis (GO:0006904);; Biological Process: membra…	K15292|0|csv:101217110|SNARE-interacting protein KEULE-like; K15292 syntaxin-binding protein 1 (A)	[U]	Intracellular trafficking, secretion, and vesicular transport	Sec1 family	Uncharacterized protein GN=PRUPE_ppa002514mg OS=Prunus persica (Peach) PE=4 SV=1	U	Intracellular trafficking, secretion, and vesicular transport	PREDICTED: SNARE-interacting protein KEULE-like [Cucumis sativus]
Chr2:9015093|9019117	0	0	0	0	0	0	0	0	0	0	32	2.99588	exon	516	9015093	9019117	Csa2G150510	[U]	Intracellular trafficking, secretion, and vesicular transport	Biological Process: cytokinesis (GO:0000910);; Molecular Function: protein binding (GO:0005515);; Cellular Component: vacuole (GO:0005773);; Cellular Component: cytosol (GO:0005829);; Cellular Component: plasma membrane (GO:0005886);; Biological Process: protein targeting to vacuole (GO:0006623);; Biological Process: vesicle docking involved in exocytosis (GO:0006904);; Biological Process: membra…	K15292|0|csv:101217110|SNARE-interacting protein KEULE-like; K15292 syntaxin-binding protein 1 (A)	[U]	Intracellular trafficking, secretion, and vesicular transport	Sec1 family	Uncharacterized protein GN=PRUPE_ppa002514mg OS=Prunus persica (Peach) PE=4 SV=1	U	Intracellular trafficking, secretion, and vesicular transport	PREDICTED: SNARE-interacting protein KEULE-like [Cucumis sativus]
Chr2:9018086|9019265	57	23	4.83436	57	53	6.85001	350	274	52.1788	776	351	105.511	exon	517	9018086	9019265	Csa2G150510	[U]	Intracellular trafficking, secretion, and vesicular transport	Biological Process: cytokinesis (GO:0000910);; Molecular Function: protein binding (GO:0005515);; Cellular Component: vacuole (GO:0005773);; Cellular Component: cytosol (GO:0005829);; Cellular Component: plasma membrane (GO:0005886);; Biological Process: protein targeting to vacuole (GO:0006623);; Biological Process: vesicle docking involved in exocytosis (GO:0006904);; Biological Process: membra…	K15292|0|csv:101217110|SNARE-interacting protein KEULE-like; K15292 syntaxin-binding protein 1 (A)	[U]	Intracellular trafficking, secretion, and vesicular transport	Sec1 family	Uncharacterized protein GN=PRUPE_ppa002514mg OS=Prunus persica (Peach) PE=4 SV=1	U	Intracellular trafficking, secretion, and vesicular transport	PREDICTED: SNARE-interacting protein KEULE-like [Cucumis sativus]
Chr2:9458326|9460839	0	0	0	0	0	0	0	0	0	0	15	1.40432	intergenic_region	2514	9458326	9460839	n/a	No_host_gene_anno
Chr2:9518818|9522357	0	0	0	0	0	0	0	0	0	54	0	5.05555	exon	935	9518818	9522357	Csa2G169700	[D]	Cell cycle control, cell division, chromosome partitioning	Cellular Component: nucleus (GO:0005634);; Cellular Component: cytosol (GO:0005829);; Biological Process: regulation of transcription, DNA-templated (GO:0006355);; Biological Process: flower development (GO:0009908);; Biological Process: trichome branching (GO:0010091);; Biological Process: cotyledon morphogenesis (GO:0048826);; Biological Process: positive regulation of cell division (GO:0051781…	--	--	--	--	Uncharacterized protein OS=Glycine max (Soybean) PE=4 SV=1	S	Function unknown	PREDICTED: uncharacterized protein LOC101216257 [Cucumis sativus]
Chr2:9559447|9560483	0	0	0	0	0	0	12	25	3.09394	31	0	2.90226	exon	554	9559447	9560483	Csa2G169720	[O]	Posttranslational modification, protein turnover, chaperones	Molecular Function: copper ion binding (GO:0005507);; Molecular Function: ATP binding (GO:0005524);; Cellular Component: mitochondrial matrix (GO:0005759);; Cellular Component: vacuolar membrane (GO:0005774);; Cellular Component: Golgi apparatus (GO:0005794);; Cellular Component: plasma membrane (GO:0005886);; Biological Process: protein targeting to mitochondrion (GO:0006626);; Biological Proces…	K04077|0|csv:101210207|chaperonin CPN60-2, mitochondrial-like; K04077 chaperonin GroEL (A)	[O]	Posttranslational modification, protein turnover, chaperones	TCP-1/cpn60 chaperonin family	Uncharacterized protein OS=Glycine max (Soybean) PE=3 SV=1	O	Posttranslational modification, protein turnover, chaperones	PREDICTED: chaperonin CPN60-2, mitochondrial-like [Cucumis sativus]
Chr2:9567963|9570258	33	10	2.59847	8	16	1.49455	230	71	25.1696	363	332	65.0667	exon	716	9567963	9570258	Csa2G169730	[U]	Intracellular trafficking, secretion, and vesicular transport	Cellular Component: cytosol (GO:0005829);; Biological Process: calcium ion transport (GO:0006816);; Biological Process: intracellular protein transport (GO:0006886);; Biological Process: ER to Golgi vesicle-mediated transport (GO:0006888);; Biological Process: response to oxidative stress (GO:0006979);; Biological Process: Golgi organization (GO:0007030);; Molecular Function: zinc ion binding (GO…	K14007|0|csv:101216021|protein transport protein Sec24-like At4g32640-like; K14007 protein transport protein SEC24 (A)	[U]	Intracellular trafficking, secretion, and vesicular transport	Sec23/Sec24 trunk domain;; Sec23/Sec24 beta-sandwich domain;; Sec23/Sec24 helical domain;; Sec23/Sec24 zinc finger;; Gelsolin repeat	Uncharacterized protein GN=PRUPE_ppa000545mg OS=Prunus persica (Peach) PE=4 SV=1	U	Intracellular trafficking, secretion, and vesicular transport	PREDICTED: protein transport protein Sec24-like At4g32640-like [Cucumis sativus]
[truncated: 2,192 more rows]
