# Supplementary material for: Identification of cucumber circular RNAs responsive to salt stress
Source: BMC Plant Biol. 2019 Apr 27;19:164. doi: 10.1186/s12870-019-1712-3 (PMC6486992; doi:10.1186/s12870-019-1712-3)
Supplement: Supplementary file 5 — Table S5. circRNAs derived from orthologous genes of cucumber and seven other species. (XLSX 235 kb) [file 12870_2019_1712_MOESM5_ESM.xlsx]

## Sheet: Cs2Ath
Gene ID of Cucumber	Exonic CircRNAs of Cucumber	Orthologous Gene ID of Arabidopsis thaliana	Exonic CircRNAs of Arabidopsis thaliana
Csa1G000020	Chr1:8976|9670	AT5G07350	ath_circ_024338;ath_circ_024339
Csa1G000020	Chr1:8976|9670	AT5G61780	ath_circ_029653
Csa1G000600	Chr1:63335|63936	AT3G48870	ath_circ_036712;ath_circ_017796;ath_circ_017797;ath_circ_017798;ath_circ_017799
Csa1G000600	Chr1:63335|63936	AT5G50920	ath_circ_038878;ath_circ_028609;ath_circ_028610;ath_circ_028611;ath_circ_028612;ath_circ_028613;ath_circ_028614
Csa1G000610	Chr1:75721|77643;Chr1:83607|84440	AT5G23720	ath_circ_026374
Csa1G002130	Chr1:370655|371544	AT4G24830	ath_circ_038349;ath_circ_021669;ath_circ_021670;ath_circ_021671;ath_circ_021672;ath_circ_036925
Csa1G002750	Chr1:483120|484184	AT5G63280	ath_circ_029796;ath_circ_029797;ath_circ_029798;ath_circ_029799;ath_circ_029800;ath_circ_029801;ath_circ_029802
Csa1G004310	Chr1:785108|786168	AT4G24680	ath_circ_021644;ath_circ_021645;ath_circ_021646;ath_circ_021647;ath_circ_021648
Csa1G004950	Chr1:957564|958316	AT2G25355	ath_circ_036321
Csa1G004950	Chr1:957564|958316	AT4G32175	ath_circ_038381;ath_circ_022538;ath_circ_022539;ath_circ_022540;ath_circ_022541;ath_circ_022542;ath_circ_022543;ath_circ_022544
Csa1G005640	Chr1:1090211|1091726;Chr1:1091125|1092304	AT5G49990	ath_circ_028481;ath_circ_028482;ath_circ_028483;ath_circ_028484
Csa1G005640	Chr1:1090211|1091726;Chr1:1091125|1092304	AT5G62890	ath_circ_037396
Csa1G007870	Chr1:1237322|1239008	AT5G62600	ath_circ_037394;ath_circ_029737
Csa1G012660	Chr1:1733207|1734667;Chr1:1739326|1740254	AT1G32490	ath_circ_003473
Csa1G012660	Chr1:1733207|1734667;Chr1:1739326|1740254	AT2G35340	ath_circ_037935
Csa1G013220	Chr1:1775105|1778479;Chr1:1775105|1779170	AT5G61060	ath_circ_029571;ath_circ_029573
Csa1G015030	Chr1:1972230|1974829	AT1G73990	ath_circ_006459;ath_circ_006460;ath_circ_036190
Csa1G015790	Chr1:2154259|2155971	AT5G23080	ath_circ_026300
Csa1G021900	Chr1:2248761|2253344	AT1G73950	ath_circ_036188;ath_circ_006449;ath_circ_006450;ath_circ_006451;ath_circ_006452;ath_circ_037761
Csa1G021970	Chr1:2282302|2284362	AT1G18450	ath_circ_002060
Csa1G023610	Chr1:2374330|2376505	AT3G18370	ath_circ_014707;ath_circ_014708
Csa1G024300	Chr1:2535550|2535799	AT1G18030	ath_circ_001998
Csa1G025160	Chr1:2760813|2762341;Chr1:2760813|2762345	AT1G18270	ath_circ_036001
Csa1G025770	Chr1:2839613|2842993	AT5G20930	ath_circ_026049;ath_circ_026050;ath_circ_026051;ath_circ_026052
Csa1G028040	Chr1:3079900|3080372;Chr1:3079900|3082891;Chr1:3088265|3089366;Chr1:3089110|3089366	AT1G06840	ath_circ_037506
Csa1G030620	Chr1:3161011|3167720;Chr1:3166798|3189972;Chr1:3172929|3173499	AT3G17770	ath_circ_036635
Csa1G030620	Chr1:3161011|3167720;Chr1:3166798|3189972;Chr1:3172929|3173499	AT1G48430	ath_circ_037658
Csa1G031190	Chr1:3244941|3245447;Chr1:3244941|3249940	AT1G48490	ath_circ_004031;ath_circ_004032;ath_circ_004033;ath_circ_004034;ath_circ_004035;ath_circ_004036
Csa1G031190	Chr1:3244941|3245447;Chr1:3244941|3249940	AT3G17850	ath_circ_038119;ath_circ_014650
Csa1G031900	Chr1:3418427|3419012	AT1G48410	ath_circ_036078;ath_circ_004018;ath_circ_004019;ath_circ_004020
Csa1G032450	Chr1:3452111|3452427	AT3G48360	ath_circ_017754
Csa1G032450	Chr1:3452111|3452427	AT5G63160	ath_circ_029783
Csa1G033230	Chr1:3571139|3571740	AT3G47550	ath_circ_017674
Csa1G033230	Chr1:3571139|3571740	AT5G62460	ath_circ_029725
Csa1G039090	Chr1:3763931|3764657	AT5G61150	ath_circ_029589;ath_circ_029590;ath_circ_029591
Csa1G039160	Chr1:3820390|3821143	AT2G33040	ath_circ_036368
Csa1G039950	Chr1:3971691|3972365	AT5G08120	ath_circ_024409;ath_circ_024410;ath_circ_024411;ath_circ_024412;ath_circ_024413;ath_circ_024414;ath_circ_024415
Csa1G039980	Chr1:3985740|3987425	AT5G08130	ath_circ_024416
Csa1G041560	Chr1:4030930|4032626	AT5G23060	ath_circ_038547;ath_circ_026296;ath_circ_026297;ath_circ_026298;ath_circ_026299
Csa1G042100	Chr1:4070769|4071296;Chr1:4070769|4073511	AT3G18600	ath_circ_036640;ath_circ_014726;ath_circ_014727
Csa1G042170	Chr1:4106812|4111876	AT1G73960	ath_circ_037762
Csa1G042240	Chr1:4179740|4181111;Chr1:4181419|4182071	AT1G49040	ath_circ_036081;ath_circ_004094;ath_circ_004095
Csa1G042360	Chr1:4273945|4274422;Chr1:4273945|4274993	AT1G48830	ath_circ_004049
Csa1G042360	Chr1:4273945|4274422;Chr1:4273945|4274993	AT3G02560	ath_circ_012721;ath_circ_012722
Csa1G042360	Chr1:4273945|4274422;Chr1:4273945|4274993	AT5G16130	ath_circ_025380
Csa1G042750	Chr1:4480168|4481669	AT1G73650	ath_circ_006427;ath_circ_006428
Csa1G042860	Chr1:4546086|4547149	AT1G48550	ath_circ_004038
Csa1G043030	Chr1:4675587|4678118	AT1G73470	ath_circ_006409
Csa1G043050	Chr1:4698194|4698583	AT3G17740	ath_circ_036634
Csa1G043280	Chr1:4836004|4837948	AT5G37350	ath_circ_027196;ath_circ_027197;ath_circ_027198
Csa1G043280	Chr1:4836004|4837948	AT2G24990	ath_circ_037875
Csa1G048950	Chr1:5604117|5604829	AT4G24740	ath_circ_036923;ath_circ_021653;ath_circ_021654
Csa1G050140	Chr1:5753317|5755836	AT3G48470	ath_circ_017762;ath_circ_017763;ath_circ_017764;ath_circ_017765
Csa1G050430	Chr1:5908564|5911782;Chr1:5910841|5913452;Chr1:5919961|5920425	AT1G62130	ath_circ_005377
Csa1G051600	Chr1:6012717|6014130	AT4G24940	ath_circ_036927
Csa1G062920	Chr1:6638456|6639076;Chr1:6638456|6640180	AT1G11720	ath_circ_001311;ath_circ_001312;ath_circ_001313;ath_circ_001314;ath_circ_001315
Csa1G063580	Chr1:6726344|6727649	AT4G21790	ath_circ_021294;ath_circ_036894
Csa1G064710	Chr1:6816078|6817887	AT1G61770	ath_circ_005360
Csa1G071890	Chr1:7259199|7260128	AT4G05020	ath_circ_019765
Csa1G072440	Chr1:7300124|7301121;Chr1:7300602|7301121	AT4G21570	ath_circ_021250;ath_circ_021251
Csa1G072470	Chr1:7320840|7321348	AT1G61240	ath_circ_036137;ath_circ_005304;ath_circ_005305;ath_circ_005306;ath_circ_005307;ath_circ_005308;ath_circ_005309;ath_circ_005310;ath_circ_005311;ath_circ_005312
Csa1G073710	Chr1:7509353|7510270;Chr1:7509893|7510270	AT4G04920	ath_circ_019760;ath_circ_019761;ath_circ_019762
Csa1G073730	Chr1:7515515|7517526	AT2G47960	ath_circ_036487;ath_circ_012480;ath_circ_012481;ath_circ_012482;ath_circ_012483
Csa1G073760	Chr1:7533415|7534799;Chr1:7533415|7538772	AT4G04955	ath_circ_019763;ath_circ_019764
Csa1G075020	Chr1:7716798|7721126	AT1G28340	ath_circ_002978;ath_circ_002979;ath_circ_002980;ath_circ_002981
Csa1G077740	Chr1:7963596|7964995	AT1G07870	ath_circ_000750;ath_circ_000751;ath_circ_000752;ath_circ_000753;ath_circ_000754;ath_circ_000755;ath_circ_000756;ath_circ_000757;ath_circ_000758;ath_circ_000759;ath_circ_000760;ath_circ_000761;ath_circ_000762;ath_circ_000763;ath_circ_000764;ath_circ_000765
Csa1G077740	Chr1:7963596|7964995	AT2G28590	ath_circ_010224;ath_circ_010225;ath_circ_010226;ath_circ_010227;ath_circ_010228;ath_circ_010229;ath_circ_010230;ath_circ_010231;ath_circ_010232;ath_circ_010233;ath_circ_010234
Csa1G084260	Chr1:7983222|7983763;Chr1:7991922|8003654;Chr1:7996799|8003305	AT5G60040	ath_circ_038701;ath_circ_029459;ath_circ_029460
Csa1G085360	Chr1:8091452|8093626	AT2G28470	ath_circ_010208
Csa1G086890	Chr1:8183338|8191623	AT5G57300	ath_circ_037356;ath_circ_029244;ath_circ_029245;ath_circ_029246;ath_circ_029247;ath_circ_029248;ath_circ_029249;ath_circ_029250;ath_circ_029251
Csa1G086920	Chr1:8229452|8231907;Chr1:8234122|8237073	AT5G60410	ath_circ_038786;ath_circ_029516
Csa1G087430	Chr1:8265832|8269552;Chr1:8270923|8273539;Chr1:8274603|8279012	AT1G07910	ath_circ_035934;ath_circ_000774
Csa1G097710	Chr1:8605799|8606372	AT2G28070	ath_circ_010156
Csa1G097730	Chr1:8653139|8653696	AT3G27050	ath_circ_015653;ath_circ_015654;ath_circ_015655
Csa1G118880	Chr1:8991597|8993289	AT2G37025	ath_circ_036401
Csa1G120460	Chr1:9131028|9132148	AT3G01910	ath_circ_036496
Csa1G138280	Chr1:9583701|9589539;Chr1:9588054|9589539	AT5G22830	ath_circ_026264;ath_circ_026265;ath_circ_026266
Csa1G144290	Chr1:9625160|9626089;Chr1:9627548|9628384	AT1G08190	ath_circ_000812;ath_circ_000813;ath_circ_000814;ath_circ_000815
Csa1G161600	Chr1:10149352|10150276	AT5G22450	ath_circ_038541;ath_circ_026184;ath_circ_026185
Csa1G163130	Chr1:10214658|10215203	AT4G21580	ath_circ_036892
Csa1G172630	Chr1:10726667|10731997;Chr1:10727729|10731997	AT5G47690	ath_circ_037304;ath_circ_028224;ath_circ_028225
Csa1G173130	Chr1:10745585|10747281;Chr1:10745585|10748761	AT5G47720	ath_circ_038616
Csa1G178240	Chr1:10866021|10866780;Chr1:10866021|10869201;Chr1:10866888|10869205	AT1G54370	ath_circ_004670
Csa1G178240	Chr1:10866021|10866780;Chr1:10866021|10869201;Chr1:10866888|10869205	AT1G79610	ath_circ_007073
Csa1G181420	Chr1:11034814|11036174	AT4G16440	ath_circ_020754
Csa1G181440	Chr1:11055920|11057730	AT4G21150	ath_circ_038325;ath_circ_038326
Csa1G226420	Chr1:11865075|11868879;Chr1:11874082|11875330	AT2G11000	ath_circ_008810;ath_circ_008811
Csa1G226430	Chr1:11882963|11884409;Chr1:11884080|11886424	AT5G35200	ath_circ_026997;ath_circ_026999;ath_circ_027001;ath_circ_027007;ath_circ_027008;ath_circ_027009;ath_circ_027010;ath_circ_027011;ath_circ_027012;ath_circ_027013;ath_circ_027014
Csa1G228970	Chr1:11991284|11991777	AT5G35430	ath_circ_038578;ath_circ_027031;ath_circ_027032;ath_circ_027033;ath_circ_027034;ath_circ_027035;ath_circ_027036
Csa1G267180	Chr1:12911099|12913435	AT5G20320	ath_circ_025973;ath_circ_025974
Csa1G270410	Chr1:13127089|13129824	AT5G14850	ath_circ_025245
Csa1G294620	Chr1:13383937|13385376;Chr1:13384207|13385376	AT2G18710	ath_circ_009166;ath_circ_009167;ath_circ_009168
Csa1G302200	Chr1:13477453|13480233	AT1G11020	ath_circ_001271
Csa1G351950	Chr1:14060058|14063163;Chr1:14061844|14065304	AT3G33530	ath_circ_038774;ath_circ_016039;ath_circ_016041
Csa1G372010	Chr1:14359193|14359884	AT3G24503	ath_circ_038151;ath_circ_038152
Csa1G386570	Chr1:14591260|14596487	AT4G21530	ath_circ_021240
Csa1G397110	Chr1:14712530|14713323	AT2G26890	ath_circ_010013;ath_circ_010014;ath_circ_010015;ath_circ_010016
Csa1G397120	Chr1:14736801|14738249	AT1G08510	ath_circ_037519;ath_circ_000870;ath_circ_000871;ath_circ_000872;ath_circ_000873;ath_circ_000874;ath_circ_000875;ath_circ_000876
Csa1G421880	Chr1:15278368|15280028	AT5G57590	ath_circ_029264
Csa1G423250	Chr1:15512862|15514543	AT2G18900	ath_circ_009184
Csa1G424360	Chr1:15630196|15630843	AT4G25850	ath_circ_021771;ath_circ_021775
Csa1G434140	Chr1:15896921|15899434;Chr1:15896921|15901003	AT3G10700	ath_circ_013678;ath_circ_013679;ath_circ_013680;ath_circ_013681
Csa1G442350	Chr1:16220121|16225918	AT1G29890	ath_circ_003106;ath_circ_003107;ath_circ_003108
Csa1G442350	Chr1:16220121|16225918	AT2G34410	ath_circ_010900;ath_circ_010901;ath_circ_010902;ath_circ_010903;ath_circ_010904;ath_circ_010905;ath_circ_010906;ath_circ_010907
Csa1G442350	Chr1:16220121|16225918	AT5G46340	ath_circ_037296;ath_circ_028062;ath_circ_028063;ath_circ_028064;ath_circ_028065
Csa1G460000	Chr1:16510645|16512483	AT5G46400	ath_circ_028068
Csa1G462020	Chr1:16583286|16584554	AT4G18100	ath_circ_020945;ath_circ_020947;ath_circ_036876
Csa1G462020	Chr1:16583286|16584554	AT5G46430	ath_circ_028075;ath_circ_028076;ath_circ_028077;ath_circ_028078
Csa1G470390	Chr1:16968634|16969600	AT2G34190	ath_circ_010879;ath_circ_010880;ath_circ_010881;ath_circ_010882;ath_circ_010883;ath_circ_010884
Csa1G476000	Chr1:17124424|17124920	AT1G29120	ath_circ_003040
Csa1G495290	Chr1:17530754|17531178	AT2G28620	ath_circ_010235
Csa1G495290	Chr1:17530754|17531178	AT3G45850	ath_circ_017530
Csa1G496290	Chr1:17546454|17548438;Chr1:17546472|17548438	AT5G03905	ath_circ_023967;ath_circ_023968;ath_circ_023969;ath_circ_023970;ath_circ_023971
Csa1G502860	Chr1:17786334|17788182	AT4G03090	ath_circ_038263;ath_circ_019627
Csa1G523090	Chr1:18167991|18169938	AT5G59420	ath_circ_037368
Csa1G528590	Chr1:18578560|18579109;Chr1:18578560|18580494	AT2G29630	ath_circ_010343;ath_circ_010344;ath_circ_010345;ath_circ_010346;ath_circ_010347;ath_circ_010348;ath_circ_010349
Csa1G530140	Chr1:18643447|18644281	AT3G47160	ath_circ_017636
Csa1G530140	Chr1:18643447|18644281	AT5G58787	ath_circ_037364
Csa1G533420	Chr1:18898334|18901486	AT5G58510	ath_circ_038691
Csa1G533660	Chr1:19036173|19038432	AT1G06950	ath_circ_000664;ath_circ_000665;ath_circ_000666;ath_circ_000667
Csa1G538160	Chr1:19692562|19694306	AT1G30580	ath_circ_003250;ath_circ_003251
Csa1G538220	Chr1:19751107|19752152	AT4G21160	ath_circ_038327
Csa1G554560	Chr1:20205848|20207816;Chr1:20205848|20208523	AT5G44520	ath_circ_037288
Csa1G554580	Chr1:20231944|20234033;Chr1:20232947|20233775	AT1G30810	ath_circ_003284;ath_circ_003285;ath_circ_003286;ath_circ_003287;ath_circ_003288;ath_circ_003289;ath_circ_003290;ath_circ_003291;ath_circ_003292;ath_circ_036055
Csa1G554580	Chr1:20231944|20234033;Chr1:20232947|20233775	AT4G20400	ath_circ_036888;ath_circ_021164;ath_circ_021165;ath_circ_021166;ath_circ_021167
Csa1G555590	Chr1:20279556|20282141;Chr1:20279556|20283080	AT1G56500	ath_circ_037695
Csa1G560670	Chr1:20336460|20339620;Chr1:20342868|20343683;Chr1:20347141|20348454	AT3G07100	ath_circ_013258
Csa1G560800	Chr1:20454568|20464986;Chr1:20456357|20464986;Chr1:20458647|20464986;Chr1:20458665|20464986;Chr1:20458665|20469352	AT1G79020	ath_circ_006975;ath_circ_006976
Csa1G561390	Chr1:20537658|20541601	AT5G26680	ath_circ_026728;ath_circ_026697;ath_circ_026698;ath_circ_026699;ath_circ_026700;ath_circ_026701;ath_circ_026702;ath_circ_026703;ath_circ_026704;ath_circ_026705;ath_circ_026706;ath_circ_026707;ath_circ_026708;ath_circ_026709;ath_circ_026710;ath_circ_026711;ath_circ_026712;ath_circ_026713;ath_circ_026714;ath_circ_026715;ath_circ_026716;ath_circ_026717;ath_circ_026718;ath_circ_026719;ath_circ_026720…
Csa1G569230	Chr1:20864613|20865666;Chr1:20864613|20865828;Chr1:20864613|20867040	AT5G27860	ath_circ_037238
Csa1G570770	Chr1:21192558|21195105	AT5G27395	ath_circ_026820;ath_circ_026823;ath_circ_026824
Csa1G571280	Chr1:21203470|21204532;Chr1:21203470|21207616;Chr1:21205717|21206424	AT5G27380	ath_circ_026815;ath_circ_026821
Csa1G572400	Chr1:21272876|21276248	AT1G54710	ath_circ_004738
Csa1G572430	Chr1:21299999|21303623	AT3G09360	ath_circ_036565;ath_circ_013519;ath_circ_013520;ath_circ_013521
Csa1G573600	Chr1:21404221|21404714	AT1G08830	ath_circ_000907;ath_circ_000908;ath_circ_000909
Csa1G573610	Chr1:21413718|21414294	AT3G05030	ath_circ_012979;ath_circ_012980;ath_circ_012981
Csa1G573610	Chr1:21413718|21414294	AT5G27150	ath_circ_026791;ath_circ_026792
Csa1G573620	Chr1:21431294|21432916	AT1G54610	ath_circ_004736;ath_circ_037687
Csa1G573620	Chr1:21431294|21432916	AT3G05050	ath_circ_012984;ath_circ_012985;ath_circ_012986;ath_circ_012987;ath_circ_012988
Csa1G574270	Chr1:21538452|21540625	AT5G27970	ath_circ_038784;ath_circ_026887
Csa1G574770	Chr1:21546640|21552298;Chr1:21549571|21552298;Chr1:21549571|21554885;Chr1:21551776|21552298;Chr1:21553476|21554885	AT5G27970	ath_circ_038784;ath_circ_026887
Csa1G574910	Chr1:21691367|21692576;Chr1:21691935|21692923	AT2G19880	ath_circ_009262
Csa1G575110	Chr1:21836694|21837709	AT5G56630	ath_circ_029158
Csa1G575110	Chr1:21836694|21837709	AT4G26270	ath_circ_036934;ath_circ_021828;ath_circ_021829;ath_circ_021830;ath_circ_021831;ath_circ_021832;ath_circ_021833;ath_circ_021834
Csa1G587990	Chr1:22153804|22155844	AT3G52840	ath_circ_018181;ath_circ_018182;ath_circ_018183;ath_circ_018184;ath_circ_018185;ath_circ_018186;ath_circ_036727
Csa1G587990	Chr1:22153804|22155844	AT5G56870	ath_circ_029187
Csa1G589730	Chr1:22378711|22380234	AT2G19390	ath_circ_009218
Csa1G589730	Chr1:22378711|22380234	AT4G29790	ath_circ_022246
Csa1G590280	Chr1:22420905|22424091	AT5G20490	ath_circ_037191
Csa1G597750	Chr1:22748790|22749289	AT1G74960	ath_circ_006550;ath_circ_006551
Csa1G597800	Chr1:22805726|22806398	AT5G20830	ath_circ_038538;ath_circ_026031;ath_circ_026032;ath_circ_026033;ath_circ_026034;ath_circ_026035;ath_circ_026036;ath_circ_026037;ath_circ_026038
Csa1G598330	Chr1:22836071|22837052;Chr1:22837733|22842532;Chr1:22842436|22844351	AT4G33150	ath_circ_022761
Csa1G599390	Chr1:22899611|22903734;Chr1:22901844|22904172	AT3G13445	ath_circ_013983
Csa1G599390	Chr1:22899611|22903734;Chr1:22901844|22904172	AT1G55520	ath_circ_036118
Csa1G599520	Chr1:22999632|23000074;Chr1:23003598|23005308	AT1G55350	ath_circ_037689;ath_circ_004779;ath_circ_004780
Csa1G600210	Chr1:23151344|23151878	AT5G20990	ath_circ_026063
Csa1G600810	Chr1:23237407|23239701	AT5G19485	ath_circ_038529;ath_circ_025824;ath_circ_025825
Csa1G600870	Chr1:23274126|23275297	AT3G11830	ath_circ_013772
Csa1G600930	Chr1:23303398|23306894	AT5G21060	ath_circ_037197
Csa1G601510	Chr1:23369841|23371752	AT4G02220	ath_circ_019504;ath_circ_019505;ath_circ_019506
Csa1G601530	Chr1:23415794|23417247;Chr1:23416558|23417247	AT5G21090	ath_circ_026072
Csa1G605110	Chr1:23653300|23658476;Chr1:23653509|23658476;Chr1:23662699|23663602	AT5G13000	ath_circ_037118;ath_circ_024974;ath_circ_024975;ath_circ_024976;ath_circ_024977;ath_circ_024978;ath_circ_024979
Csa1G612320	Chr1:23909692|23910756	AT5G25980	ath_circ_026609;ath_circ_026610;ath_circ_026611;ath_circ_026612;ath_circ_026613;ath_circ_026614;ath_circ_026615;ath_circ_026616;ath_circ_026617;ath_circ_026618;ath_circ_026619;ath_circ_026620;ath_circ_026621;ath_circ_026622;ath_circ_026623;ath_circ_026624
Csa1G612320	Chr1:23909692|23910756	AT5G26000	ath_circ_037225;ath_circ_026625;ath_circ_026626
Csa1G613540	Chr1:24088188|24093656	AT4G34890	ath_circ_022998;ath_circ_023001
Csa1G613570	Chr1:24109962|24110597	AT3G20920	ath_circ_014995
Csa1G614120	Chr1:24186279|24186925	AT5G12480	ath_circ_024940;ath_circ_024941;ath_circ_024942
Csa1G614120	Chr1:24186279|24186925	AT5G19450	ath_circ_038528;ath_circ_025818;ath_circ_025819
Csa1G615160	Chr1:24247419|24250607;Chr1:24249350|24251389	AT3G21070	ath_circ_036662;ath_circ_015009
Csa1G615180	Chr1:24275211|24278430	AT1G04900	ath_circ_000444
Csa1G615210	Chr1:24293970|24296777;Chr1:24295200|24296504	AT3G60500	ath_circ_036774
Csa1G616300	Chr1:24417270|24419777;Chr1:24417270|24426092;Chr1:24423617|24426092;Chr1:24431141|24433401	AT2G13540	ath_circ_036261;ath_circ_008880;ath_circ_008881;ath_circ_008882;ath_circ_008883;ath_circ_008884;ath_circ_008885;ath_circ_008886;ath_circ_008887;ath_circ_008888;ath_circ_008889;ath_circ_008890;ath_circ_008891;ath_circ_008892;ath_circ_008893
Csa1G627500	Chr1:24721598|24723009;Chr1:24727866|24728641	AT5G61970	ath_circ_037390;ath_circ_029684
Csa1G629070	Chr1:24870873|24871714	AT5G19400	ath_circ_038527;ath_circ_025808;ath_circ_037183
Csa1G629080	Chr1:24879318|24885707;Chr1:24881078|24881449;Chr1:24881078|24882316;Chr1:24881078|24883786;Chr1:24888938|24892279;Chr1:24892160|24892884;Chr1:24892160|24894194;Chr1:24892160|24895073	AT5G19390	ath_circ_025806;ath_circ_025807;ath_circ_037182
Csa1G629080	Chr1:24879318|24885707;Chr1:24881078|24881449;Chr1:24881078|24882316;Chr1:24881078|24883786;Chr1:24888938|24892279;Chr1:24892160|24892884;Chr1:24892160|24894194;Chr1:24892160|24895073	AT5G12150	ath_circ_037108;ath_circ_024895;ath_circ_024896
Csa1G629170	Chr1:24960787|24962694;Chr1:24960787|24967543	AT3G18520	ath_circ_014720;ath_circ_014721;ath_circ_014722;ath_circ_014723;ath_circ_014724;ath_circ_014725
Csa1G630290	Chr1:25106884|25109207	AT3G55460	ath_circ_038227;ath_circ_018449
Csa1G632370	Chr1:25235158|25237192	AT2G27230	ath_circ_010083;ath_circ_010084;ath_circ_010085;ath_circ_010086
Csa1G650070	Chr1:25692331|25693255	AT1G71440	ath_circ_006177;ath_circ_006178;ath_circ_037746
Csa1G650100	Chr1:25711319|25712042	AT1G71440	ath_circ_006177;ath_circ_006178;ath_circ_037746
Csa1G650130	Chr1:25731785|25732712	AT5G58190	ath_circ_029341;ath_circ_029342;ath_circ_029343;ath_circ_029344
Csa1G651660	Chr1:25794119|25796332;Chr1:25794126|25798823;Chr1:25798784|25802074;Chr1:25801221|25802074	AT5G58100	ath_circ_029325
Csa1G651670	Chr1:25808976|25813195;Chr1:25812319|25813195;Chr1:25812319|25815578;Chr1:25812319|25817779;Chr1:25815409|25816161;Chr1:25815409|25817779	AT5G58100	ath_circ_029325
Csa1G652250	Chr1:25936753|25943148	AT1G65270	ath_circ_005625;ath_circ_005626;ath_circ_005627
Csa1G652260	Chr1:25951939|25956242	AT5G36170	ath_circ_027117;ath_circ_027118
Csa1G652290	Chr1:25970551|25973020	AT1G65580	ath_circ_005652;ath_circ_005653;ath_circ_005654;ath_circ_005655
Csa1G652810	Chr1:26027233|26030468;Chr1:26028974|26030468	AT5G24740	ath_circ_038556;ath_circ_026501
Csa1G653320	Chr1:26074152|26085232	AT5G24740	ath_circ_038556;ath_circ_026501
Csa1G654870	Chr1:26161689|26163533	AT3G03300	ath_circ_036505;ath_circ_012779
Csa1G655920	Chr1:26235476|26238189	AT3G47390	ath_circ_017650
Csa1G655950	Chr1:26247591|26248132	AT3G47390	ath_circ_017650
Csa1G659020	Chr1:26395265|26398862	AT3G02830	ath_circ_012743;ath_circ_012744
Csa1G659020	Chr1:26395265|26398862	AT5G16540	ath_circ_025423;ath_circ_025424
Csa1G660150	Chr1:26531620|26532693	AT5G54800	ath_circ_028990;ath_circ_028991;ath_circ_028992;ath_circ_028993
Csa1G665390	Chr1:26952529|26954359;Chr1:26952529|26955491	AT3G04240	ath_circ_036516;ath_circ_012886
Csa1G666970	Chr1:27098711|27099568	AT3G04450	ath_circ_012900
Csa1G680070	Chr1:27368752|27375740	AT3G04490	ath_circ_012911
Csa1G680090	Chr1:27396076|27399669;Chr1:27396076|27405849;Chr1:27396087|27399669;Chr1:27396087|27405849	AT3G04490	ath_circ_012911
Csa1G690210	Chr1:27664171|27665668	AT1G54460	ath_circ_004714;ath_circ_004715;ath_circ_004716;ath_circ_004717;ath_circ_004718;ath_circ_004719;ath_circ_004720;ath_circ_004721;ath_circ_004722;ath_circ_004723;ath_circ_004724
Csa1G690210	Chr1:27664171|27665668	AT3G04630	ath_circ_012930;ath_circ_012931
Csa1G690320	Chr1:27790182|27792376	AT3G04820	ath_circ_012947
Csa1G696460	Chr1:27949706|27951067	AT1G67300	ath_circ_005792;ath_circ_005793;ath_circ_005794;ath_circ_005795;ath_circ_005796
Csa1G699560	Chr1:28086736|28087135	AT4G22260	ath_circ_021336
Csa1G701990	Chr1:28496248|28497567	AT5G45020	ath_circ_027930
Csa1G702040	Chr1:28534592|28536096	AT4G19860	ath_circ_021083
Csa1G707650	Chr1:28846416|28857027	AT5G22480	ath_circ_026186
Csa1G707650	Chr1:28846416|28857027	AT5G37340	ath_circ_037255
Csa1G716240	Chr1:29126041|29131587	AT5G08470	ath_circ_024470;ath_circ_024471
Csa2G000030	Chr2:29556|31289	AT1G19220	ath_circ_002121;ath_circ_002122;ath_circ_002123
Csa2G000030	Chr2:29556|31289	AT5G20730	ath_circ_037195;ath_circ_026030;ath_circ_038537
Csa2G000040	Chr2:43107|45618	AT2G40700	ath_circ_011648;ath_circ_011649;ath_circ_011650;ath_circ_011651;ath_circ_011652;ath_circ_011653;ath_circ_036435;ath_circ_036436
Csa2G000290	Chr2:165435|166595	AT2G19385	ath_circ_009217
Csa2G000400	Chr2:222404|223495;Chr2:222404|223747	AT4G26110	ath_circ_021806;ath_circ_021807
Csa2G000400	Chr2:222404|223495;Chr2:222404|223747	AT5G56950	ath_circ_029198;ath_circ_029199;ath_circ_029200;ath_circ_029201
Csa2G000400	Chr2:222404|223495;Chr2:222404|223747	AT2G19480	ath_circ_036278;ath_circ_009231
Csa2G000410	Chr2:226834|229565	AT2G19490	ath_circ_009232;ath_circ_009233;ath_circ_009234
Csa2G000480	Chr2:285991|288330	AT2G19560	ath_circ_036279;ath_circ_009239;ath_circ_009240;ath_circ_009241;ath_circ_009242
Csa2G000590	Chr2:321218|321668	AT5G56730	ath_circ_029171
Csa2G000970	Chr2:554906|555525	AT5G19680	ath_circ_025854;ath_circ_025855;ath_circ_025856;ath_circ_025857;ath_circ_025858;ath_circ_025859;ath_circ_025860;ath_circ_025861;ath_circ_025862;ath_circ_025863;ath_circ_025864
Csa2G002540	Chr2:626495|626947;Chr2:626823|629550	AT1G67280	ath_circ_005789;ath_circ_005790;ath_circ_005791
Csa2G005330	Chr2:881091|881653	AT4G13400	ath_circ_020400;ath_circ_020401
Csa2G006200	Chr2:1149281|1150899	AT5G51200	ath_circ_038636
Csa2G007410	Chr2:1279918|1281354	AT2G42160	ath_circ_011813;ath_circ_011814
Csa2G007450	Chr2:1311228|1311793	AT5G52580	ath_circ_028755
Csa2G008680	Chr2:1473651|1475733	AT5G20350	ath_circ_025975;ath_circ_025976
Csa2G008690	Chr2:1481050|1482435	AT2G12550	ath_circ_008837
Csa2G008770	Chr2:1524236|1525777	AT5G35170	ath_circ_026967;ath_circ_026968;ath_circ_026969;ath_circ_026970;ath_circ_026971;ath_circ_026972;ath_circ_026973;ath_circ_026974;ath_circ_026975;ath_circ_026976;ath_circ_026977;ath_circ_026978;ath_circ_026979;ath_circ_026980;ath_circ_026981;ath_circ_026982;ath_circ_026983
Csa2G009280	Chr2:1536189|1539244;Chr2:1539168|1542828;Chr2:1541575|1546099;Chr2:1545599|1546099;Chr2:1547762|1551474	AT5G35180	ath_circ_038576;ath_circ_026984;ath_circ_026985;ath_circ_026986;ath_circ_026987;ath_circ_026989;ath_circ_026990;ath_circ_026991;ath_circ_026992;ath_circ_026993;ath_circ_026994;ath_circ_026995;ath_circ_026996
Csa2G009390	Chr2:1627503|1628602	AT5G25270	ath_circ_038560;ath_circ_026550
Csa2G009590	Chr2:1775176|1775464	AT3G04590	ath_circ_036517;ath_circ_012921;ath_circ_012922
Csa2G011460	Chr2:2039603|2040013;Chr2:2039603|2040655;Chr2:2039603|2040882	AT5G28840	ath_circ_026920;ath_circ_026921;ath_circ_026922
Csa2G012150	Chr2:2178032|2180266	AT1G54490	ath_circ_004725;ath_circ_004726;ath_circ_004727;ath_circ_004728;ath_circ_004729
Csa2G012680	Chr2:2218642|2218878	AT3G05090	ath_circ_012996;ath_circ_012997
Csa2G020900	Chr2:2482347|2482914	AT5G27390	ath_circ_026822;ath_circ_026816;ath_circ_026817;ath_circ_026818;ath_circ_026819
Csa2G022800	Chr2:2732514|2734155;Chr2:2733286|2734155	AT5G27560	ath_circ_026839
Csa2G030020	Chr2:2947479|2948473;Chr2:2951001|2951461	AT3G05380	ath_circ_038044;ath_circ_013039;ath_circ_013040;ath_circ_013041;ath_circ_013042;ath_circ_013043
Csa2G030060	Chr2:2981621|2985431	AT3G05420	ath_circ_036523;ath_circ_013046
Csa2G030060	Chr2:2981621|2985431	AT5G27630	ath_circ_037235;ath_circ_026844;ath_circ_026845;ath_circ_026846;ath_circ_026847;ath_circ_026848
Csa2G033890	Chr2:3240514|3241178	AT3G05760	ath_circ_013074
Csa2G033940	Chr2:3258870|3259382	AT1G09210	ath_circ_035948;ath_circ_000990;ath_circ_000991;ath_circ_000992;ath_circ_000993
Csa2G033940	Chr2:3258870|3259382	AT1G56340	ath_circ_036123;ath_circ_004966
Csa2G034580	Chr2:3357061|3361837	AT1G56440	ath_circ_036125;ath_circ_004969
Csa2G034600	Chr2:3377352|3378560	AT5G26820	ath_circ_037229;ath_circ_026755;ath_circ_026756;ath_circ_026757;ath_circ_026758;ath_circ_026759;ath_circ_026760;ath_circ_026761;ath_circ_026762;ath_circ_026763;ath_circ_026764;ath_circ_026765;ath_circ_026766
Csa2G035520	Chr2:3652266|3652924;Chr2:3652896|3653834	AT4G30600	ath_circ_022353
Csa2G036610	Chr2:3736469|3737936	AT2G24120	ath_circ_037871
Csa2G036700	Chr2:3829568|3831320	AT4G30510	ath_circ_022346;ath_circ_022347;ath_circ_022348
Csa2G049960	Chr2:4129119|4131322	AT5G57655	ath_circ_029267
Csa2G058620	Chr2:4323159|4324206	AT2G42750	ath_circ_011862;ath_circ_011863;ath_circ_011864;ath_circ_011865;ath_circ_011866
Csa2G058660	Chr2:4397259|4398988	AT4G28025	ath_circ_022063;ath_circ_022064
Csa2G059720	Chr2:4459971|4461017;Chr2:4462333|4463631	AT4G30210	ath_circ_022321;ath_circ_022322
Csa2G059800	Chr2:4559045|4559775	AT4G38500	ath_circ_023423;ath_circ_023424;ath_circ_023425;ath_circ_023426;ath_circ_023427;ath_circ_023428;ath_circ_023429;ath_circ_023430;ath_circ_023431;ath_circ_023432;ath_circ_023433
Csa2G059840	Chr2:4605733|4607479	AT3G11710	ath_circ_013757;ath_circ_013758
Csa2G060530	Chr2:4814117|4816194;Chr2:4815944|4817143;Chr2:4816501|4818328;Chr2:4816501|4818362	AT2G19170	ath_circ_009213
Csa2G060530	Chr2:4814117|4816194;Chr2:4815944|4817143;Chr2:4816501|4818328;Chr2:4816501|4818362	AT4G30020	ath_circ_022274;ath_circ_022275;ath_circ_022276;ath_circ_022277;ath_circ_022278
Csa2G061570	Chr2:4916467|4925099;Chr2:4918980|4919560	AT5G57160	ath_circ_029237
Csa2G061590	Chr2:4994269|4995074;Chr2:5002094|5002997	AT3G28430	ath_circ_038166
Csa2G062620	Chr2:5176777|5177086	AT5G57110	ath_circ_029227;ath_circ_029228;ath_circ_029229;ath_circ_029230
Csa2G062620	Chr2:5176777|5177086	AT4G29900	ath_circ_036954;ath_circ_022261;ath_circ_022262;ath_circ_022263;ath_circ_022264;ath_circ_022265
Csa2G070230	Chr2:5365494|5368700	AT4G04940	ath_circ_038270
Csa2G073020	Chr2:5694791|5698130	AT5G16270	ath_circ_038511;ath_circ_025405;ath_circ_025406;ath_circ_025407;ath_circ_025408;ath_circ_025409;ath_circ_025410;ath_circ_025411;ath_circ_025412
Csa2G074280	Chr2:5966549|5968216;Chr2:5966549|5973275;Chr2:5977595|5980188;Chr2:5992362|5993143	AT5G51660	ath_circ_028683;ath_circ_028684;ath_circ_028685;ath_circ_028686
Csa2G075300	Chr2:6057462|6059381;Chr2:6058179|6059381	AT3G30390	ath_circ_038172;ath_circ_015874;ath_circ_015875
Csa2G075340	Chr2:6104499|6114757;Chr2:6104677|6112243;Chr2:6108604|6109432;Chr2:6114601|6115304	AT1G54450	ath_circ_004710;ath_circ_004711;ath_circ_004712;ath_circ_004713
Csa2G075340	Chr2:6104499|6114757;Chr2:6104677|6112243;Chr2:6108604|6109432;Chr2:6114601|6115304	AT5G28900	ath_circ_026923
Csa2G075360	Chr2:6137347|6142958	AT3G04480	ath_circ_012904;ath_circ_012906;ath_circ_012907;ath_circ_012908;ath_circ_012909;ath_circ_012910
Csa2G075460	Chr2:6238622|6240027	AT1G65440	ath_circ_037724
Csa2G078050	Chr2:6416144|6417035	AT5G18480	ath_circ_025666;ath_circ_025667;ath_circ_025668;ath_circ_025669
Csa2G079640	Chr2:6544006|6545818;Chr2:6551448|6552098	AT1G64790	ath_circ_037718
Csa2G091790	Chr2:6952266|6953120;Chr2:6952266|6958403;Chr2:6958315|6960858;Chr2:6960077|6960858;Chr2:6962826|6963526	AT1G65430	ath_circ_005639;ath_circ_005640;ath_circ_005641;ath_circ_005642;ath_circ_005643;ath_circ_005644;ath_circ_005645;ath_circ_037722;ath_circ_037723
Csa2G093800	Chr2:7072724|7074478	AT3G03310	ath_circ_012780;ath_circ_012782;ath_circ_012783;ath_circ_012784;ath_circ_012785
Csa2G094360	Chr2:7148320|7148900;Chr2:7148352|7148900	AT1G65080	ath_circ_005610
Csa2G094360	Chr2:7148320|7148900;Chr2:7148352|7148900	AT3G44370	ath_circ_017417
Csa2G095930	Chr2:7263276|7267127;Chr2:7273199|7273929	AT5G36890	ath_circ_037252
Csa2G097440	Chr2:7294936|7297431	AT5G36230	ath_circ_027125
Csa2G097440	Chr2:7294936|7297431	AT1G65220	ath_circ_036149;ath_circ_005615;ath_circ_005616
Csa2G099440	Chr2:7330276|7331154	AT3G03350	ath_circ_012788;ath_circ_012789;ath_circ_012790;ath_circ_012791;ath_circ_012792;ath_circ_012793;ath_circ_012794;ath_circ_012795;ath_circ_012796
Csa2G099460	Chr2:7372163|7373086	AT3G03340	ath_circ_012786
Csa2G099460	Chr2:7372163|7373086	AT5G17440	ath_circ_025562
Csa2G108610	Chr2:7647133|7648111	AT1G26850	ath_circ_002837;ath_circ_002838
Csa2G116250	Chr2:7861838|7862312	AT1G13210	ath_circ_001467;ath_circ_001468;ath_circ_001469
Csa2G116250	Chr2:7861838|7862312	AT1G68710	ath_circ_005923
Csa2G116250	Chr2:7861838|7862312	AT3G25610	ath_circ_015491;ath_circ_015492;ath_circ_015493;ath_circ_015494
Csa2G120950	Chr2:8079362|8082138	AT1G04830	ath_circ_000431;ath_circ_000432;ath_circ_000433;ath_circ_000434;ath_circ_000435;ath_circ_000436;ath_circ_000437;ath_circ_000438;ath_circ_000439;ath_circ_000440;ath_circ_000441
Csa2G120950	Chr2:8079362|8082138	AT4G13730	ath_circ_020444;ath_circ_020445
Csa2G120970	Chr2:8095356|8098453	AT4G13780	ath_circ_020451;ath_circ_020452
Csa2G122520	Chr2:8177555|8178441	AT5G49910	ath_circ_028473
Csa2G122520	Chr2:8177555|8178441	AT4G24280	ath_circ_036917;ath_circ_021594;ath_circ_021595;ath_circ_021596;ath_circ_021597;ath_circ_021598
Csa2G123570	Chr2:8270153|8272011	AT2G31870	ath_circ_010615
Csa2G123620	Chr2:8328088|8334584;Chr2:8334755|8336660	AT3G59920	ath_circ_018876
Csa2G123620	Chr2:8328088|8334584;Chr2:8334755|8336660	AT2G44100	ath_circ_036466;ath_circ_012038;ath_circ_012039;ath_circ_012040
Csa2G139810	Chr2:8632373|8635824	AT2G32760	ath_circ_010740;ath_circ_010741;ath_circ_010742;ath_circ_010743;ath_circ_010744;ath_circ_010745;ath_circ_010746;ath_circ_010747;ath_circ_010748
Csa2G139840	Chr2:8651342|8652639;Chr2:8651342|8654628	AT1G04850	ath_circ_000442;ath_circ_000443
Csa2G149450	Chr2:8900721|8908142;Chr2:8905996|8908142	AT2G44150	ath_circ_012044;ath_circ_012045;ath_circ_012046
Csa2G150510	Chr2:9011212|9015169;Chr2:9014446|9015169;Chr2:9014446|9019265;Chr2:9015093|9019117;Chr2:9018086|9019265	AT4G12120	ath_circ_020273;ath_circ_020274;ath_circ_020275
Csa2G150510	Chr2:9011212|9015169;Chr2:9014446|9015169;Chr2:9014446|9019265;Chr2:9015093|9019117;Chr2:9018086|9019265	AT1G12360	ath_circ_035968
Csa2G169700	Chr2:9518818|9522357	AT3G23980	ath_circ_015310;ath_circ_015311;ath_circ_015312;ath_circ_015313;ath_circ_015314;ath_circ_015315;ath_circ_015316;ath_circ_015317;ath_circ_015318;ath_circ_015319;ath_circ_015320;ath_circ_015321;ath_circ_015322;ath_circ_015323;ath_circ_036675
Csa2G169720	Chr2:9559447|9560483	AT2G33210	ath_circ_010795
Csa2G169720	Chr2:9559447|9560483	AT3G23990	ath_circ_036676
Csa2G169730	Chr2:9567963|9570258;Chr2:9571256|9572825;Chr2:9571256|9578035;Chr2:9575196|9578035	AT4G32640	ath_circ_036973
Csa2G169730	Chr2:9567963|9570258;Chr2:9571256|9572825;Chr2:9571256|9578035;Chr2:9575196|9578035	AT3G44340	ath_circ_038178
Csa2G169760	Chr2:9604241|9605152	AT3G16840	ath_circ_014561;ath_circ_014562;ath_circ_014563;ath_circ_014564
Csa2G171840	Chr2:9678120|9679358	AT2G33330	ath_circ_036370;ath_circ_010801;ath_circ_010802;ath_circ_010803;ath_circ_010804
Csa2G172500	Chr2:9801811|9804224	AT1G13270	ath_circ_001470;ath_circ_001471
Csa2G173580	Chr2:9905372|9905951	AT5G43310	ath_circ_027747;ath_circ_027748;ath_circ_027749;ath_circ_027750
Csa2G174100	Chr2:9928936|9929556	AT4G14340	ath_circ_020528;ath_circ_020529;ath_circ_020530;ath_circ_020531;ath_circ_020532
Csa2G211450	Chr2:10592652|10593086	AT4G14620	ath_circ_020550
Csa2G215480	Chr2:10644790|10646727	AT3G22960	ath_circ_015148;ath_circ_015149
Csa2G223140	Chr2:10797686|10798631	AT3G04840	ath_circ_012955;ath_circ_012956;ath_circ_012957;ath_circ_012958;ath_circ_012959
Csa2G223140	Chr2:10797686|10798631	AT4G34670	ath_circ_022976;ath_circ_022977
Csa2G225330	Chr2:10956485|10959538	AT4G02610	ath_circ_019563
Csa2G229920	Chr2:11122488|11122814;Chr2:11133834|11136591;Chr2:11136448|11143625	AT3G63340	ath_circ_019248;ath_circ_019250;ath_circ_019251;ath_circ_019252;ath_circ_019253;ath_circ_019254;ath_circ_019255
Csa2G233010	Chr2:11339913|11341440	AT3G02890	ath_circ_012751
Csa2G233010	Chr2:11339913|11341440	AT5G16680	ath_circ_025445;ath_circ_025446
Csa2G248140	Chr2:12025904|12027094	AT4G25730	ath_circ_036930;ath_circ_021764;ath_circ_021765;ath_circ_021766
Csa2G248700	Chr2:12065317|12066483	AT2G21590	ath_circ_009510
Csa2G248700	Chr2:12065317|12066483	AT4G39210	ath_circ_023576;ath_circ_023577;ath_circ_023578;ath_circ_023579
Csa2G248730	Chr2:12092069|12093449	AT2G16370	ath_circ_008980
Csa2G248730	Chr2:12092069|12093449	AT2G21550	ath_circ_009505;ath_circ_009506;ath_circ_009507
Csa2G249890	Chr2:12263203|12266320	AT2G16405	ath_circ_008983
Csa2G251460	Chr2:12355169|12357281;Chr2:12358643|12359038	AT4G34640	ath_circ_022972
Csa2G258850	Chr2:12613699|12618158;Chr2:12613706|12618158	AT4G34830	ath_circ_036989;ath_circ_022992
Csa2G263970	Chr2:12707617|12711196;Chr2:12710995|12713858;Chr2:12710995|12716234;Chr2:12710995|12720499;Chr2:12710995|12725140;Chr2:12724135|12729474	AT4G38760	ath_circ_037015;ath_circ_023482;ath_circ_023483;ath_circ_023484;ath_circ_023485;ath_circ_023486;ath_circ_023487;ath_circ_023488;ath_circ_023489;ath_circ_023490;ath_circ_023491;ath_circ_023492;ath_circ_023493;ath_circ_023494;ath_circ_023495;ath_circ_023496;ath_circ_023497;ath_circ_023498;ath_circ_023499;ath_circ_023500;ath_circ_023501
Csa2G270730	Chr2:12934190|12936663	AT4G38600	ath_circ_038430;ath_circ_023461;ath_circ_023462
Csa2G270880	Chr2:13030229|13033276	AT1G34360	ath_circ_003614
Csa2G277030	Chr2:13181326|13183621	AT1G07705	ath_circ_000734
Csa2G277030	Chr2:13181326|13183621	AT5G59710	ath_circ_029433;ath_circ_029434;ath_circ_029435;ath_circ_029436;ath_circ_029437;ath_circ_029438;ath_circ_029439
Csa2G279200	Chr2:13335127|13336976;Chr2:13336280|13336976	AT2G23380	ath_circ_009711;ath_circ_009712
Csa2G285390	Chr2:13493580|13494347	AT3G50590	ath_circ_017954
Csa2G286440	Chr2:13561034|13561571	AT3G50360	ath_circ_017918;ath_circ_017919;ath_circ_017920;ath_circ_017921
Csa2G286440	Chr2:13561034|13561571	AT4G37010	ath_circ_023271;ath_circ_023272;ath_circ_023273;ath_circ_023274;ath_circ_023275
Csa2G286500	Chr2:13606568|13610612	AT4G36860	ath_circ_023252
Csa2G292210	Chr2:13750770|13751222	AT2G23470	ath_circ_037869
Csa2G296130	Chr2:14081894|14083623	AT4G39540	ath_circ_023632;ath_circ_023633;ath_circ_023634
Csa2G296130	Chr2:14081894|14083623	AT2G21940	ath_circ_036292;ath_circ_009549
Csa2G297130	Chr2:14102878|14106749	AT4G39520	ath_circ_023627;ath_circ_023628;ath_circ_023629;ath_circ_023630;ath_circ_023631
Csa2G298260	Chr2:14235715|14240168	AT5G64760	ath_circ_029981;ath_circ_029982
Csa2G298260	Chr2:14235715|14240168	AT5G09900	ath_circ_037091
Csa2G299360	Chr2:14352633|14353570	AT1G79830	ath_circ_007111;ath_circ_007112;ath_circ_007113
Csa2G299950	Chr2:14387712|14388225	AT4G39330	ath_circ_023595;ath_circ_023596;ath_circ_023597;ath_circ_023598;ath_circ_037021
Csa2G301530	Chr2:14485793|14487291	AT5G09810	ath_circ_037088
Csa2G307340	Chr2:14663187|14664167	AT1G35910	ath_circ_003666;ath_circ_003667;ath_circ_003668;ath_circ_003669
Csa2G307340	Chr2:14663187|14664167	AT1G78090	ath_circ_037785;ath_circ_006876;ath_circ_006877
Csa2G307840	Chr2:14678167|14681039	AT1G36050	ath_circ_003670;ath_circ_003671
Csa2G308350	Chr2:14707013|14707414	AT1G36070	ath_circ_003672;ath_circ_003673;ath_circ_003674;ath_circ_003675;ath_circ_003678;ath_circ_003682;ath_circ_003685;ath_circ_003688;ath_circ_003690;ath_circ_003693;ath_circ_003694;ath_circ_003696;ath_circ_003698;ath_circ_003700;ath_circ_003701;ath_circ_003703;ath_circ_003705;ath_circ_003706;ath_circ_003707
Csa2G308350	Chr2:14707013|14707414	AT1G78070	ath_circ_006874;ath_circ_006875
Csa2G308370	Chr2:14734578|14735168;Chr2:14735012|14736068;Chr2:14735845|14736468	AT1G78050	ath_circ_006870;ath_circ_006871;ath_circ_006872;ath_circ_006873
Csa2G337760	Chr2:15250528|15256344	AT5G63810	ath_circ_029850
Csa2G338840	Chr2:15328477|15330512	AT5G63840	ath_circ_038718
Csa2G348940	Chr2:15775143|15775914	AT1G23360	ath_circ_002550
Csa2G350220	Chr2:15904580|15907548	AT1G24490	ath_circ_002641;ath_circ_002642;ath_circ_002643;ath_circ_002644;ath_circ_002645
Csa2G350370	Chr2:15969173|15971373	AT1G67690	ath_circ_005837;ath_circ_005838;ath_circ_005839
Csa2G351620	Chr2:16135864|16136298	AT2G26190	ath_circ_009923;ath_circ_009924;ath_circ_009925
Csa2G351620	Chr2:16135864|16136298	AT4G33050	ath_circ_022727;ath_circ_022728;ath_circ_022729;ath_circ_022730;ath_circ_022731
Csa2G351700	Chr2:16168461|16168991	AT4G33010	ath_circ_022724;ath_circ_022725
Csa2G351700	Chr2:16168461|16168991	AT2G26080	ath_circ_036324;ath_circ_009914
Csa2G351730	Chr2:16186442|16191680;Chr2:16188726|16191680;Chr2:16188928|16191680;Chr2:16189662|16191680	AT5G11800	ath_circ_024861;ath_circ_024862;ath_circ_024863;ath_circ_024864;ath_circ_024865
Csa2G354610	Chr2:16469478|16477934	AT1G10130	ath_circ_001117;ath_circ_001118;ath_circ_001119;ath_circ_001120;ath_circ_001121;ath_circ_001122;ath_circ_001123;ath_circ_035955;ath_circ_035956;ath_circ_035957
Csa2G356080	Chr2:16687356|16689306	AT4G07390	ath_circ_019863;ath_circ_019864;ath_circ_019865;ath_circ_019866;ath_circ_019867
Csa2G357270	Chr2:16839460|16840450	AT5G09890	ath_circ_037090
Csa2G359960	Chr2:16947116|16947534	AT5G42870	ath_circ_037278;ath_circ_027706
Csa2G360590	Chr2:17018997|17021190	AT1G47490	ath_circ_003917;ath_circ_003923;ath_circ_003924;ath_circ_003925
Csa2G360590	Chr2:17018997|17021190	AT1G47500	ath_circ_003926
Csa2G361580	Chr2:17260286|17261581	AT5G42740	ath_circ_027693
Csa2G361660	Chr2:17297336|17298669	AT1G75210	ath_circ_036195;ath_circ_006577;ath_circ_006578
Csa2G368880	Chr2:17841491|17843663	AT4G24190	ath_circ_036911;ath_circ_021574
Csa2G369050	Chr2:17959943|17960703	AT1G78280	ath_circ_036208
Csa2G369230	Chr2:18044436|18045374	AT5G65380	ath_circ_030080
Csa2G369750	Chr2:18070699|18078880;Chr2:18073297|18076789	AT1G28210	ath_circ_002956;ath_circ_002957;ath_circ_002958;ath_circ_002959
Csa2G370410	Chr2:18210912|18212142;Chr2:18210912|18214345	AT1G58250	ath_circ_005058;ath_circ_005059
Csa2G370410	Chr2:18210912|18212142;Chr2:18210912|18214345	AT5G49680	ath_circ_028421
Csa2G370530	Chr2:18303168|18304509	AT1G58200	ath_circ_036129;ath_circ_005047
Csa2G370540	Chr2:18315390|18317270	AT5G65470	ath_circ_030100
Csa2G370540	Chr2:18315390|18317270	AT4G24530	ath_circ_038346;ath_circ_021623;ath_circ_021624;ath_circ_021625;ath_circ_021626
Csa2G371090	Chr2:18378979|18380910	AT1G09740	ath_circ_001067;ath_circ_037529
Csa2G372130	Chr2:18418401|18420112;Chr2:18420523|18421289	AT4G24620	ath_circ_021638;ath_circ_021639;ath_circ_021640;ath_circ_021641
Csa2G372850	Chr2:18607750|18608425;Chr2:18610438|18612306	AT4G32920	ath_circ_022694;ath_circ_022695;ath_circ_022696;ath_circ_022697;ath_circ_022698;ath_circ_022699;ath_circ_022700;ath_circ_036977
Csa2G372850	Chr2:18607750|18608425;Chr2:18610438|18612306	AT5G11700	ath_circ_024846;ath_circ_024847;ath_circ_024848;ath_circ_024849
Csa2G373380	Chr2:18622208|18625002	AT4G32850	ath_circ_038387
Csa2G374670	Chr2:18809302|18812925	AT4G32770	ath_circ_022667;ath_circ_022668
Csa2G378010	Chr2:19107625|19108287	AT5G24870	ath_circ_026509
Csa2G378560	Chr2:19139599|19140149	AT1G22920	ath_circ_002499;ath_circ_002500;ath_circ_002501;ath_circ_036021;ath_circ_037589
Csa2G378580	Chr2:19150953|19152443	AT4G31390	ath_circ_038373
Csa2G379160	Chr2:19211276|19212827;Chr2:19211276|19214694	AT3G49600	ath_circ_017868
Csa2G379290	Chr2:19296516|19298836	AT4G32570	ath_circ_038383;ath_circ_022632
Csa2G380020	Chr2:19448076|19450627	AT4G32420	ath_circ_036969;ath_circ_022603;ath_circ_022604;ath_circ_022605
Csa2G381720	Chr2:19580504|19580960;Chr2:19581321|19583059	AT5G11200	ath_circ_024779;ath_circ_024780;ath_circ_024781;ath_circ_024782;ath_circ_024783
Csa2G381720	Chr2:19580504|19580960;Chr2:19581321|19583059	AT5G11170	ath_circ_037099;ath_circ_024777;ath_circ_024778
Csa2G382400	Chr2:19675724|19676504	AT2G25300	ath_circ_009817;ath_circ_009818;ath_circ_009819;ath_circ_009820
Csa2G382400	Chr2:19675724|19676504	AT4G32120	ath_circ_022532;ath_circ_022533;ath_circ_022534
Csa2G382730	Chr2:19909245|19911517	AT5G25060	ath_circ_037218
Csa2G382780	Chr2:19934474|19934854	AT4G31780	ath_circ_022498
Csa2G386110	Chr2:20170992|20171978;Chr2:20170992|20172642	AT3G10550	ath_circ_036574
Csa2G386110	Chr2:20170992|20171978;Chr2:20170992|20172642	AT5G04540	ath_circ_037051;ath_circ_024065
Csa2G401420	Chr2:20514024|20514914	AT1G71350	ath_circ_006166
Csa2G402000	Chr2:20570040|20572561;Chr2:20570040|20573746;Chr2:20570040|20575325;Chr2:20571980|20576786	AT1G71270	ath_circ_037745;ath_circ_006165
Csa2G403150	Chr2:20665323|20666033	AT1G35620	ath_circ_003658;ath_circ_003660
Csa2G404850	Chr2:20815885|20816918	AT1G66880	ath_circ_005739;ath_circ_005740;ath_circ_005741;ath_circ_005742;ath_circ_005744;ath_circ_005745
Csa2G404850	Chr2:20815885|20816918	AT5G38210	ath_circ_038586
Csa2G406730	Chr2:21031453|21032858	AT2G18220	ath_circ_009148
Csa2G406820	Chr2:21079250|21079598	AT3G07890	ath_circ_013345
Csa2G416110	Chr2:21428626|21429332	AT3G21620	ath_circ_015050
Csa2G416110	Chr2:21428626|21429332	AT4G15430	ath_circ_020658;ath_circ_020659
Csa2G418860	Chr2:21696581|21700125;Chr2:21699434|21700125	AT1G05180	ath_circ_000476;ath_circ_000477;ath_circ_000478
Csa2G424730	Chr2:22078427|22082122	AT5G17270	ath_circ_025537;ath_circ_025538;ath_circ_025539
Csa2G424730	Chr2:22078427|22082122	AT5G37130	ath_circ_037254
Csa2G428400	Chr2:22300242|22300720	AT3G50210	ath_circ_017911;ath_circ_017912;ath_circ_017913;ath_circ_017914
Csa2G431150	Chr2:22479375|22480889	AT3G03790	ath_circ_012839;ath_circ_012840
Csa3G000010	Chr3:9778|10574;Chr3:9778|15930;Chr3:24730|25291	AT5G51340	ath_circ_028664;ath_circ_028665
Csa3G000070	Chr3:62839|65035	AT1G78690	ath_circ_006930
Csa3G000080	Chr3:70985|72762;Chr3:74597|77860	AT5G65930	ath_circ_030141;ath_circ_030142
Csa3G000690	Chr3:154378|154933	AT2G17500	ath_circ_009078;ath_circ_009079;ath_circ_009080;ath_circ_009081;ath_circ_009082;ath_circ_009083;ath_circ_009084
Csa3G00090	Chr3:93437|95134	AT3G51520	ath_circ_018031
Csa3G002380	Chr3:281421|282424	AT5G66030	ath_circ_037411
Csa3G002900	Chr3:566547|570240;Chr3:569169|571534	AT5G41950	ath_circ_027578;ath_circ_027579
Csa3G002910	Chr3:579319|580872;Chr3:579329|580872	AT4G24100	ath_circ_021539
Csa3G006620	Chr3:775685|778362	AT5G48790	ath_circ_028360
Csa3G006720	Chr3:845805|846651	AT5G45620	ath_circ_027991;ath_circ_027992
Csa3G006720	Chr3:845805|846651	AT4G19006	ath_circ_036879;ath_circ_021013
Csa3G008310	Chr3:920111|921496	AT2G35510	ath_circ_011009;ath_circ_011010;ath_circ_011011
Csa3G008310	Chr3:920111|921496	AT1G32230	ath_circ_037629;ath_circ_003454
Csa3G008910	Chr3:1017800|1019474;Chr3:1018456|1019474	AT4G17730	ath_circ_036872
Csa3G008910	Chr3:1017800|1019474;Chr3:1018456|1019474	AT5G46860	ath_circ_037298;ath_circ_028111
Csa3G015890	Chr3:1429297|1433197	AT4G18010	ath_circ_038307;ath_circ_020938;ath_circ_020939
Csa3G016390	Chr3:1449031|1451115;Chr3:1452920|1455114;Chr3:1452920|1456245;Chr3:1454670|1456245	AT4G39280	ath_circ_023594
Csa3G016410	Chr3:1474016|1474402	AT4G18030	ath_circ_020940
Csa3G016940	Chr3:1504815|1508045;Chr3:1506661|1507706	AT5G47010	ath_circ_028124;ath_circ_028125;ath_circ_028126;ath_circ_028127
Csa3G017140	Chr3:1688471|1690741	AT4G17610	ath_circ_020916;ath_circ_020917
Csa3G017200	Chr3:1733180|1737319;Chr3:1734832|1737319	AT4G17570	ath_circ_020914
Csa3G019350	Chr3:1883942|1884432	AT2G35680	ath_circ_011059;ath_circ_011060;ath_circ_011061;ath_circ_011062
Csa3G020000	Chr3:2031450|2032946	AT1G64570	ath_circ_005545;ath_circ_005546;ath_circ_005547
Csa3G038750	Chr3:2798515|2803498;Chr3:2799297|2800940	AT4G11670	ath_circ_036827
Csa3G045220	Chr3:3223367|3224103;Chr3:3230434|3231067;Chr3:3231680|3232613	AT3G13330	ath_circ_013978
Csa3G063680	Chr3:3657451|3659784	AT5G55300	ath_circ_029040;ath_circ_029041;ath_circ_029042;ath_circ_029043;ath_circ_029044;ath_circ_029045;ath_circ_029046
Csa3G063680	Chr3:3657451|3659784	AT5G55310	ath_circ_029047;ath_circ_029048
Csa3G073820	Chr3:3859567|3863619	AT4G26760	ath_circ_021887;ath_circ_021888;ath_circ_036936
Csa3G073820	Chr3:3859567|3863619	AT5G55230	ath_circ_038659
Csa3G076000	Chr3:3994209|3995593;Chr3:3994209|3995876	AT1G11840	ath_circ_001320;ath_circ_001321
Csa3G078290	Chr3:4284168|4285558;Chr3:4284699|4285983	AT4G27100	ath_circ_021945;ath_circ_021946;ath_circ_021947
Csa3G078290	Chr3:4284168|4285558;Chr3:4284699|4285983	AT5G54780	ath_circ_028989
Csa3G081370	Chr3:4430594|4434989;Chr3:4432673|4434989;Chr3:4434561|4437527	AT3G20720	ath_circ_014978
Csa3G100790	Chr3:5053144|5053721	AT1G52870	ath_circ_004499;ath_circ_004500
Csa3G104350	Chr3:5216706|5217631;Chr3:5217541|5222114	AT3G15410	ath_circ_014316
Csa3G110020	Chr3:5394419|5396118;Chr3:5395023|5396118;Chr3:5395023|5397438	AT4G24290	ath_circ_021599;ath_circ_021600;ath_circ_021601
Csa3G110630	Chr3:5499433|5500597	AT1G09640	ath_circ_001057
Csa3G110630	Chr3:5499433|5500597	AT1G57720	ath_circ_036127;ath_circ_005008
Csa3G112260	Chr3:5651773|5654211;Chr3:5658702|5661953	AT2G02560	ath_circ_008407;ath_circ_008408;ath_circ_008409;ath_circ_008410;ath_circ_008411;ath_circ_008412;ath_circ_008413
Csa3G113280	Chr3:5709469|5709980	AT3G18100	ath_circ_014692
Csa3G113920	Chr3:5895034|5895341	AT5G49720	ath_circ_038626;ath_circ_028430
Csa3G114460	Chr3:5944944|5945604	AT5G65490	ath_circ_030101
Csa3G116750	Chr3:6276365|6278451	AT1G02120	ath_circ_000136
Csa3G116870	Chr3:6345526|6349506	AT4G00800	ath_circ_019354;ath_circ_019355;ath_circ_019356;ath_circ_019357;ath_circ_019358
Csa3G116880	Chr3:6361898|6365736;Chr3:6364551|6365736	AT4G00060	ath_circ_038777;ath_circ_019306;ath_circ_019307;ath_circ_019308;ath_circ_019309
Csa3G117930	Chr3:6409572|6414552;Chr3:6421487|6423086;Chr3:6427199|6427753;Chr3:6432302|6432839	AT1G02080	ath_circ_035897;ath_circ_000127;ath_circ_000128;ath_circ_000129
Csa3G118000	Chr3:6464544|6464882;Chr3:6465738|6466234	AT2G44950	ath_circ_012129;ath_circ_012130;ath_circ_012131
Csa3G118120	Chr3:6531275|6531743	AT4G37440	ath_circ_038422;ath_circ_023302;ath_circ_023303;ath_circ_023304;ath_circ_023305;ath_circ_023306;ath_circ_023307;ath_circ_023308;ath_circ_023309
Csa3G120420	Chr3:6971474|6972916	AT3G61650	ath_circ_019049;ath_circ_019050;ath_circ_019051;ath_circ_019052
Csa3G120420	Chr3:6971474|6972916	AT5G05620	ath_circ_024174;ath_circ_024175;ath_circ_024176;ath_circ_024177
Csa3G120490	Chr3:7000563|7003096;Chr3:7001267|7002431;Chr3:7001267|7003096	AT2G46225	ath_circ_036476;ath_circ_012296
Csa3G121590	Chr3:7060847|7063317;Chr3:7062063|7063317;Chr3:7063607|7064871;Chr3:7064600|7065911	AT5G12370	ath_circ_037116
Csa3G121650	Chr3:7100196|7101001	AT4G01290	ath_circ_019407;ath_circ_019408
Csa3G121680	Chr3:7110620|7111909;Chr3:7110620|7113700	AT4G01320	ath_circ_036789
Csa3G122430	Chr3:7272560|7273808	AT4G00520	ath_circ_019335;ath_circ_019336
Csa3G122430	Chr3:7272560|7273808	AT1G01710	ath_circ_037481
Csa3G122590	Chr3:7346435|7347924;Chr3:7350964|7353302	AT4G00630	ath_circ_019341;ath_circ_019342
Csa3G122590	Chr3:7346435|7347924;Chr3:7350964|7353302	AT1G01790	ath_circ_035891
Csa3G124860	Chr3:7500594|7502774	AT2G45670	ath_circ_012224
Csa3G124950	Chr3:7553540|7555467;Chr3:7562247|7562847;Chr3:7562247|7564608	AT2G45540	ath_circ_037998;ath_circ_012214;ath_circ_012215;ath_circ_012216
Csa3G125560	Chr3:7635213|7638075;Chr3:7639864|7641833	AT1G01950	ath_circ_037483
Csa3G126150	Chr3:7719146|7720732	AT4G00090	ath_circ_019310
Csa3G126240	Chr3:7777884|7778549	AT2G45290	ath_circ_012182
Csa3G126240	Chr3:7777884|7778549	AT3G60750	ath_circ_038244
Csa3G126780	Chr3:7807441|7810095	AT2G45240	ath_circ_012174
Csa3G126980	Chr3:7924242|7926624	AT3G43300	ath_circ_036703
Csa3G126990	Chr3:7932970|7934243	AT4G10180	ath_circ_020043
Csa3G127830	Chr3:8160742|8164786	AT2G13560	ath_circ_008894
Csa3G129490	Chr3:8268786|8272686	AT3G03560	ath_circ_012805
Csa3G129520	Chr3:8280230|8280770	AT5G17600	ath_circ_025574;ath_circ_025575;ath_circ_025576
Csa3G129610	Chr3:8314575|8316340;Chr3:8314575|8318513	AT2G44710	ath_circ_037993
Csa3G129670	Chr3:8344925|8346186	AT2G31970	ath_circ_010638;ath_circ_010639;ath_circ_010640;ath_circ_010641
Csa3G130340	Chr3:8462607|8464129	AT1G08300	ath_circ_037517;ath_circ_000828;ath_circ_000829;ath_circ_000830;ath_circ_000831
Csa3G130850	Chr3:8474122|8476198	AT1G04910	ath_circ_000445;ath_circ_000446
Csa3G132010	Chr3:8586908|8593382;Chr3:8587365|8593382;Chr3:8589038|8593382	AT3G24170	ath_circ_038773;ath_circ_015352;ath_circ_015353;ath_circ_015354;ath_circ_015355;ath_circ_015356
Csa3G133100	Chr3:8658248|8659719	AT3G23940	ath_circ_015306;ath_circ_015307;ath_circ_015308;ath_circ_015309
Csa3G133280	Chr3:8772266|8773333	AT4G13590	ath_circ_020431;ath_circ_020432;ath_circ_020433;ath_circ_020434
Csa3G134570	Chr3:8918287|8918939	AT1G04530	ath_circ_000404
Csa3G134670	Chr3:8948974|8949735	AT2G05590	ath_circ_008602;ath_circ_008603;ath_circ_008604;ath_circ_008605;ath_circ_008606;ath_circ_008607;ath_circ_008608;ath_circ_008609;ath_circ_008610
Csa3G134680	Chr3:8954125|8955301	AT1G04510	ath_circ_000403
Csa3G134680	Chr3:8954125|8955301	AT2G33340	ath_circ_036371;ath_circ_010805
Csa3G134840	Chr3:9052629|9053068;Chr3:9053736|9055364	AT3G23430	ath_circ_015199
Csa3G134990	Chr3:9123808|9124244	AT3G23280	ath_circ_015189
Csa3G134990	Chr3:9123808|9124244	AT4G14365	ath_circ_020535
Csa3G143600	Chr3:9510423|9512609;Chr3:9511606|9512609	AT1G04230	ath_circ_000364
Csa3G143600	Chr3:9510423|9512609;Chr3:9511606|9512609	AT5G43720	ath_circ_027779;ath_circ_027781;ath_circ_027782;ath_circ_027783;ath_circ_027784;ath_circ_027785;ath_circ_027786;ath_circ_027787;ath_circ_027788;ath_circ_027789
Csa3G150120	Chr3:10178707|10179986;Chr3:10179638|10179986	AT3G06190	ath_circ_013124
Csa3G150120	Chr3:10178707|10179986;Chr3:10179638|10179986	AT5G19000	ath_circ_037181;ath_circ_025729;ath_circ_025730;ath_circ_025731;ath_circ_025732;ath_circ_025733;ath_circ_025734;ath_circ_025735;ath_circ_025736
Csa3G150160	Chr3:10198472|10200676	AT5G35630	ath_circ_037247
Csa3G150170	Chr3:10203202|10203849	AT5G18970	ath_circ_025727
Csa3G151350	Chr3:10319190|10319775;Chr3:10319190|10320029	AT5G18830	ath_circ_037180;ath_circ_025725
Csa3G152050	Chr3:10477602|10478431	AT5G18630	ath_circ_025695
Csa3G152050	Chr3:10477602|10478431	AT5G18640	ath_circ_025700;ath_circ_025701;ath_circ_025702;ath_circ_025703;ath_circ_025704;ath_circ_025705
Csa3G152110	Chr3:10518688|10521056	AT5G18580	ath_circ_025676;ath_circ_025677;ath_circ_025678;ath_circ_025679;ath_circ_025680;ath_circ_025681;ath_circ_025682;ath_circ_025683
Csa3G153150	Chr3:10593737|10594696	AT3G21430	ath_circ_015041;ath_circ_015042;ath_circ_015043;ath_circ_015044
Csa3G164520	Chr3:10839950|10843486;Chr3:10843639|10844403	AT3G06810	ath_circ_013220;ath_circ_013221
Csa3G165610	Chr3:10914745|10915364	AT3G16857	ath_circ_014566
Csa3G166230	Chr3:10992761|10993515;Chr3:11002459|11002974;Chr3:11002459|11003157	AT5G49390	ath_circ_028389;ath_circ_028390;ath_circ_028391;ath_circ_028392;ath_circ_028393
Csa3G166230	Chr3:10992761|10993515;Chr3:11002459|11002974;Chr3:11002459|11003157	AT3G06670	ath_circ_036538
Csa3G167370	Chr3:11108973|11109603	AT4G16180	ath_circ_020722
Csa3G168910	Chr3:11186440|11187582	AT3G06580	ath_circ_013171
Csa3G170010	Chr3:11285798|11288265;Chr3:11289514|11290363;Chr3:11289514|11292113;Chr3:11295365|11295692;Chr3:11295365|11302892;Chr3:11302677|11307549;Chr3:11304899|11307549	AT5G63200	ath_circ_029788;ath_circ_029789;ath_circ_029790;ath_circ_029791;ath_circ_029792;ath_circ_029793;ath_circ_029794
Csa3G171090	Chr3:11364175|11365282	AT3G17430	ath_circ_014617;ath_circ_014618;ath_circ_014619;ath_circ_014620;ath_circ_014621;ath_circ_014622;ath_circ_014623
Csa3G171830	Chr3:11499773|11501142	AT4G14000	ath_circ_020480;ath_circ_020481
Csa3G172970	Chr3:11599669|11601173	AT2G32000	ath_circ_010642;ath_circ_010643
Csa3G174040	Chr3:11683926|11684580;Chr3:11683926|11685909	AT2G43420	ath_circ_011957;ath_circ_011958;ath_circ_011959
Csa3G174540	Chr3:11713832|11714589	AT1G17450	ath_circ_001927
Csa3G180320	Chr3:12415203|12415865	AT5G07220	ath_circ_024321;ath_circ_024322
Csa3G180320	Chr3:12415203|12415865	AT5G52060	ath_circ_028709
Csa3G182760	Chr3:12711717|12712555	AT4G25610	ath_circ_036929
Csa3G183980	Chr3:12886017|12888724	AT1G50910	ath_circ_004266;ath_circ_004267;ath_circ_004268
Csa3G184060	Chr3:12944268|12944915	AT1G79940	ath_circ_007145;ath_circ_007146;ath_circ_007147
Csa3G184080	Chr3:12952097|12952970;Chr3:12952403|12952970	AT4G11260	ath_circ_020165;ath_circ_020166;ath_circ_020167;ath_circ_020168;ath_circ_020169
Csa3G184080	Chr3:12952097|12952970;Chr3:12952403|12952970	AT4G23570	ath_circ_036904;ath_circ_021469
Csa3G185140	Chr3:13041746|13044121	AT5G17460	ath_circ_025564
Csa3G198450	Chr3:13551524|13554027	AT1G16750	ath_circ_001839
Csa3G198450	Chr3:13551524|13554027	AT3G13000	ath_circ_013918;ath_circ_013919;ath_circ_013920;ath_circ_013921
Csa3G198480	Chr3:13583144|13584859	AT1G02960	ath_circ_000217;ath_circ_035901
Csa3G202720	Chr3:13872569|13872833;Chr3:13872569|13877375	AT4G34110	ath_circ_036986
Csa3G202720	Chr3:13872569|13872833;Chr3:13872569|13877375	AT1G49760	ath_circ_037663
Csa3G207890	Chr3:14112829|14113603	AT2G15620	ath_circ_037837
Csa3G207920	Chr3:14136814|14139341;Chr3:14139836|14142445	AT1G49670	ath_circ_036083
Csa3G207950	Chr3:14161915|14162872	AT2G15695	ath_circ_008961;ath_circ_008962
Csa3G209450	Chr3:14186145|14188708;Chr3:14186418|14187156	AT1G15200	ath_circ_001642;ath_circ_001643
Csa3G219200	Chr3:14576780|14579023	AT4G27640	ath_circ_022002;ath_circ_022003;ath_circ_022004;ath_circ_022005;ath_circ_022006;ath_circ_022007;ath_circ_022008;ath_circ_022009
Csa3G219730	Chr3:14627219|14630837;Chr3:14633139|14636386	AT1G71220	ath_circ_036169;ath_circ_006152
Csa3G221760	Chr3:14717762|14718351	AT1G10930	ath_circ_035961;ath_circ_001256;ath_circ_001257;ath_circ_001258;ath_circ_001259
Csa3G228360	Chr3:14920544|14925451	AT1G58060	ath_circ_005030;ath_circ_005031;ath_circ_005032;ath_circ_005033;ath_circ_005034;ath_circ_005035;ath_circ_005036;ath_circ_005037;ath_circ_005038
Csa3G238120	Chr3:15281053|15281594	AT4G27700	ath_circ_022014;ath_circ_022015
Csa3G253500	Chr3:15759148|15763474;Chr3:15762680|15763717	AT5G36880	ath_circ_038584;ath_circ_027158;ath_circ_027159;ath_circ_027160
Csa3G254030	Chr3:15826358|15840542;Chr3:15839035|15840542;Chr3:15840640|15843979;Chr3:15843490|15843979	AT1G12930	ath_circ_037544
Csa3G257060	Chr3:15918214|15918774	AT3G13062	ath_circ_013926
Csa3G257060	Chr3:15918214|15918774	AT1G55960	ath_circ_036120
Csa3G257590	Chr3:15958702|15960570	AT5G16150	ath_circ_025385;ath_circ_025386
Csa3G259190	Chr3:16085458|16088697	AT1G65950	ath_circ_005683;ath_circ_005684;ath_circ_005685
Csa3G271310	Chr3:16405512|16406887	AT1G67180	ath_circ_005775
Csa3G284030	Chr3:16772058|16774755	AT1G66330	ath_circ_005721;ath_circ_005722
Csa3G285040	Chr3:16812432|16813420	AT5G16715	ath_circ_037159;ath_circ_025455
Csa3G307160	Chr3:17329819|17331293	AT3G54280	ath_circ_038220
Csa3G307690	Chr3:17386763|17387735	AT3G03250	ath_circ_036504;ath_circ_012778
Csa3G307690	Chr3:17386763|17387735	AT5G17310	ath_circ_037164
Csa3G313210	Chr3:17481433|17482916	AT3G08960	ath_circ_036561;ath_circ_013443;ath_circ_013444;ath_circ_036562;ath_circ_036563
Csa3G313240	Chr3:17517955|17518880	AT3G08960	ath_circ_036561;ath_circ_013443;ath_circ_013444;ath_circ_036562;ath_circ_036563
Csa3G345390	Chr3:18025644|18027025	AT1G66430	ath_circ_005723;ath_circ_005724;ath_circ_005725;ath_circ_005726;ath_circ_005727;ath_circ_005728;ath_circ_005729;ath_circ_005730
Csa3G346890	Chr3:18115419|18116053;Chr3:18118128|18119803	AT3G03380	ath_circ_036506
Csa3G359130	Chr3:18415032|18416220	AT5G52920	ath_circ_028782;ath_circ_028783
Csa3G363180	Chr3:18501290|18506634	AT5G23010	ath_circ_026289;ath_circ_026290;ath_circ_026291
Csa3G363180	Chr3:18501290|18506634	AT5G23020	ath_circ_026292;ath_circ_026293
Csa3G363190	Chr3:18521452|18523140	AT5G37850	ath_circ_027231
Csa3G415090	Chr3:19729425|19731505	AT4G21880	ath_circ_036896
Csa3G416130	Chr3:19780384|19781542	AT3G20740	ath_circ_014979;ath_circ_014980;ath_circ_014981;ath_circ_014982;ath_circ_014983
Csa3G416640	Chr3:19799471|19800431	AT5G54870	ath_circ_028996;ath_circ_028997;ath_circ_028998;ath_circ_028999
Csa3G416640	Chr3:19799471|19800431	AT4G27020	ath_circ_036940;ath_circ_021928;ath_circ_021929;ath_circ_021930;ath_circ_021931
Csa3G423790	Chr3:20030862|20041004	AT3G20560	ath_circ_014957;ath_circ_014958;ath_circ_014959;ath_circ_014960;ath_circ_014961;ath_circ_014962;ath_circ_014963;ath_circ_014964;ath_circ_036658;ath_circ_036659;ath_circ_036660
Csa3G423790	Chr3:20030862|20041004	AT4G27080	ath_circ_021937;ath_circ_021938;ath_circ_021939;ath_circ_021940;ath_circ_021941;ath_circ_021942;ath_circ_021943
Csa3G423830	Chr3:20064739|20066680	AT4G27120	ath_circ_038358;ath_circ_021948
Csa3G426340	Chr3:20133866|20134156	AT3G47860	ath_circ_036710
Csa3G434940	Chr3:20428659|20430764	AT3G21350	ath_circ_015031;ath_circ_015032;ath_circ_015033;ath_circ_015034
Csa3G435020	Chr3:20478850|20479174	AT1G51980	ath_circ_004390;ath_circ_004391;ath_circ_004393;ath_circ_004394;ath_circ_004395;ath_circ_004396;ath_circ_004397;ath_circ_004398
Csa3G435020	Chr3:20478850|20479174	AT3G16480	ath_circ_014517
Csa3G444590	Chr3:20613886|20615220	AT1G51940	ath_circ_004379
Csa3G446120	Chr3:20666241|20667201	AT1G15210	ath_circ_001644;ath_circ_001645;ath_circ_001646
Csa3G446120	Chr3:20666241|20667201	AT1G59870	ath_circ_037703;ath_circ_005179;ath_circ_005180;ath_circ_005181;ath_circ_005182;ath_circ_005183;ath_circ_005184
Csa3G462690	Chr3:20827778|20828725	AT3G16270	ath_circ_036625;ath_circ_014453;ath_circ_014454
Csa3G471200	Chr3:20943095|20943460	AT1G79810	ath_circ_007097;ath_circ_007098;ath_circ_007099;ath_circ_007100;ath_circ_007101;ath_circ_007102;ath_circ_007103
Csa3G516510	Chr3:21461255|21464673	AT3G01040	ath_circ_012504
Csa3G516510	Chr3:21461255|21464673	AT5G15470	ath_circ_025309;ath_circ_025310;ath_circ_025311;ath_circ_025312;ath_circ_025313;ath_circ_025314
Csa3G523080	Chr3:21565668|21569906	AT1G16650	ath_circ_037555;ath_circ_001818;ath_circ_001819
Csa3G556200	Chr3:21928446|21929096	AT5G15450	ath_circ_037140
Csa3G603040	Chr3:23344324|23347716;Chr3:23345484|23346418	AT5G06160	ath_circ_038469
Csa3G603580	Chr3:23384068|23385428	AT5G53460	ath_circ_038651;ath_circ_028882
Csa3G607130	Chr3:23512185|23513119	AT2G46450	ath_circ_012333
Csa3G607130	Chr3:23512185|23513119	AT4G01010	ath_circ_019369
Csa3G607650	Chr3:23545170|23546208	AT1G04010	ath_circ_035908;ath_circ_000323;ath_circ_000324;ath_circ_000325;ath_circ_000326
Csa3G608160	Chr3:23563394|23565172	AT1G04020	ath_circ_037492;ath_circ_000327
Csa3G624060	Chr3:24188033|24191280;Chr3:24191178|24193571	AT3G07020	ath_circ_013243;ath_circ_013245;ath_circ_013246;ath_circ_013247
Csa3G640620	Chr3:25080376|25081070	AT2G03070	ath_circ_008436
Csa3G642670	Chr3:25129127|25129468;Chr3:25133729|25136995;Chr3:25133729|25139004;Chr3:25133766|25139004;Chr3:25135059|25136995;Chr3:25135059|25139004	AT2G40730	ath_circ_037967;ath_circ_011654;ath_circ_011655
Csa3G642700	Chr3:25160385|25163150	AT2G40730	ath_circ_037967;ath_circ_011654;ath_circ_011655
Csa3G645950	Chr3:25360973|25364048	AT1G17370	ath_circ_001919
Csa3G645950	Chr3:25360973|25364048	AT1G54080	ath_circ_004631;ath_circ_004632;ath_circ_004633;ath_circ_004634;ath_circ_004635;ath_circ_004636;ath_circ_004637;ath_circ_036108
Csa3G645950	Chr3:25360973|25364048	AT3G14100	ath_circ_014100;ath_circ_036609
Csa3G646610	Chr3:25536035|25536510	AT1G17290	ath_circ_001912;ath_circ_001913
Csa3G646610	Chr3:25536035|25536510	AT1G72330	ath_circ_006255;ath_circ_006256;ath_circ_006257;ath_circ_006258;ath_circ_006259;ath_circ_006260
Csa3G646650	Chr3:25588185|25590558;Chr3:25588581|25590558	AT1G17280	ath_circ_001906;ath_circ_001907;ath_circ_001908;ath_circ_001909;ath_circ_001910;ath_circ_001911
Csa3G653430	Chr3:25774725|25782296;Chr3:25781054|25782296;Chr3:25786282|25786870	AT5G08230	ath_circ_024421;ath_circ_024422
Csa3G653430	Chr3:25774725|25782296;Chr3:25781054|25782296;Chr3:25786282|25786870	AT5G23150	ath_circ_037210;ath_circ_026311;ath_circ_026312
Csa3G653460	Chr3:25805976|25807137;Chr3:25809275|25810085;Chr3:25809275|25810286	AT1G48920	ath_circ_004079;ath_circ_004080;ath_circ_004081
Csa3G653460	Chr3:25805976|25807137;Chr3:25809275|25810085;Chr3:25809275|25810286	AT3G18610	ath_circ_014728
Csa3G654480	Chr3:25833763|25835005;Chr3:25833763|25836568	AT1G51380	ath_circ_004286
Csa3G654480	Chr3:25833763|25835005;Chr3:25833763|25836568	AT3G19760	ath_circ_038129
Csa3G654980	Chr3:25851800|25853335	AT3G07980	ath_circ_013351
Csa3G654980	Chr3:25851800|25853335	AT3G13530	ath_circ_036603
Csa3G656490	Chr3:25884681|25885290	AT1G50200	ath_circ_036092;ath_circ_004207;ath_circ_004208
Csa3G664550	Chr3:25955079|25956760;Chr3:25956426|25957014	AT2G47070	ath_circ_036479;ath_circ_012377;ath_circ_012378
Csa3G664570	Chr3:25984718|25985678	AT4G01860	ath_circ_019464;ath_circ_019465
Csa3G685700	Chr3:26231958|26232326	AT3G63460	ath_circ_019272
Csa3G687770	Chr3:26309041|26309668	AT5G52820	ath_circ_028770;ath_circ_028771;ath_circ_028772;ath_circ_028773
Csa3G689270	Chr3:26321664|26322807;Chr3:26321664|26324502	AT5G13710	ath_circ_025102;ath_circ_025103;ath_circ_025104;ath_circ_025105
Csa3G698540	Chr3:26577354|26580913	AT3G52140	ath_circ_036722;ath_circ_018124;ath_circ_018125;ath_circ_038208
Csa3G710840	Chr3:26937159|26938092;Chr3:26940168|26954591	AT2G07680	ath_circ_008789
Csa3G727910	Chr3:27121337|27123094;Chr3:27122423|27123094	AT1G79620	ath_circ_007074
Csa3G728100	Chr3:27230934|27231636	AT3G08760	ath_circ_013415
Csa3G730700	Chr3:27301145|27305385	AT2G38410	ath_circ_011390;ath_circ_011391;ath_circ_011392;ath_circ_011393
Csa3G730730	Chr3:27325377|27328088	AT3G08840	ath_circ_036558;ath_circ_013418;ath_circ_013419;ath_circ_013420;ath_circ_013421;ath_circ_013422;ath_circ_013423;ath_circ_013424
Csa3G731040	Chr3:27473816|27475370	AT3G51830	ath_circ_018067;ath_circ_018068;ath_circ_018069;ath_circ_018070;ath_circ_018071
Csa3G731150	Chr3:27534384|27534838	AT3G51850	ath_circ_018074;ath_circ_018075;ath_circ_018076
Csa3G734060	Chr3:27989734|27993063	AT5G05010	ath_circ_024117;ath_circ_024120;ath_circ_024121;ath_circ_024122;ath_circ_024123
Csa3G734870	Chr3:28158206|28160424	AT3G09470	ath_circ_036567;ath_circ_013530
Csa3G740150	Chr3:28642518|28642766	AT2G36960	ath_circ_011238;ath_circ_011239;ath_circ_011240
Csa3G740220	Chr3:28677231|28678059;Chr3:28677532|28678059	AT5G03380	ath_circ_037042
Csa3G746590	Chr3:28946176|28947928	AT2G36680	ath_circ_011183
Csa3G748150	Chr3:29003888|29005848	AT1G03910	ath_circ_000317
Csa3G748190	Chr3:29029055|29030967	AT3G53090	ath_circ_038213;ath_circ_018214
Csa3G748820	Chr3:29104506|29106145;Chr3:29105458|29106145	AT3G52940	ath_circ_018204;ath_circ_018205;ath_circ_018206;ath_circ_018207;ath_circ_018208;ath_circ_018209
Csa3G749850	Chr3:29130864|29133923	AT5G03730	ath_circ_038456
Csa3G777590	Chr3:29913041|29913811	AT2G36160	ath_circ_011109;ath_circ_011110
Csa3G777590	Chr3:29913041|29913811	AT3G11510	ath_circ_013731;ath_circ_013732;ath_circ_013733;ath_circ_013734;ath_circ_013735;ath_circ_013736;ath_circ_013737;ath_circ_013738;ath_circ_013739
Csa3G778320	Chr3:30031411|30032411	AT2G45380	ath_circ_012187;ath_circ_012188;ath_circ_012189;ath_circ_012190;ath_circ_012191
Csa3G778320	Chr3:30031411|30032411	AT4G34070	ath_circ_022883;ath_circ_022884;ath_circ_022885;ath_circ_022886;ath_circ_036985;ath_circ_038400;ath_circ_038401
Csa3G782650	Chr3:30295562|30296659	AT3G05680	ath_circ_038046
Csa3G782670	Chr3:30324547|30327084	AT5G16280	ath_circ_037153;ath_circ_025413
Csa3G784390	Chr3:30496679|30497853	AT5G06530	ath_circ_024251
Csa3G790980	Chr3:30589742|30591466	AT3G11910	ath_circ_036583;ath_circ_013786;ath_circ_013787;ath_circ_013788;ath_circ_013789
Csa3G790980	Chr3:30589742|30591466	AT5G06600	ath_circ_037062
Csa3G792040	Chr3:30658286|30660419;Chr3:30658286|30662458;Chr3:30660278|30662458	AT3G11960	ath_circ_036585;ath_circ_013800;ath_circ_013801;ath_circ_013802;ath_circ_013803;ath_circ_013804;ath_circ_013805;ath_circ_013806;ath_circ_013807;ath_circ_013808;ath_circ_013809;ath_circ_013810;ath_circ_013811;ath_circ_013812;ath_circ_013813
Csa3G799630	Chr3:30769783|30774561	AT3G12010	ath_circ_038085;ath_circ_013818;ath_circ_013819;ath_circ_013820;ath_circ_013821;ath_circ_013822;ath_circ_013823;ath_circ_013824;ath_circ_013825
Csa3G812240	Chr3:31251410|31252790	AT2G41740	ath_circ_011787
Csa3G812240	Chr3:31251410|31252790	AT3G57410	ath_circ_036748;ath_circ_018647;ath_circ_018648;ath_circ_018649
Csa3G816070	Chr3:31576251|31578802;Chr3:31584482|31585572	AT5G13650	ath_circ_025087
Csa3G816160	Chr3:31651336|31652112;Chr3:31651336|31653098	AT3G10740	ath_circ_013686
Csa3G817720	Chr3:31732037|31733452	AT2G40960	ath_circ_011676;ath_circ_011677;ath_circ_011678
Csa3G819880	Chr3:31853407|31853972	AT3G10810	ath_circ_013691
Csa3G819880	Chr3:31853407|31853972	AT3G56590	ath_circ_018577;ath_circ_018578
Csa3G819980	Chr3:31910045|31910419	AT5G06350	ath_circ_037060;ath_circ_024237
Csa3G821030	Chr3:31961286|31962824;Chr3:31961286|31964458;Chr3:31961286|31967697;Chr3:31962726|31967697;Chr3:31962825|31963281;Chr3:31963662|31967697;Chr3:31974442|31980249	AT5G04140	ath_circ_037049
Csa3G821030	Chr3:31961286|31962824;Chr3:31961286|31964458;Chr3:31961286|31967697;Chr3:31962726|31967697;Chr3:31962825|31963281;Chr3:31963662|31967697;Chr3:31974442|31980249	AT2G41220	ath_circ_037971;ath_circ_011707;ath_circ_011708
Csa3G822370	Chr3:32254282|32257932;Chr3:32255603|32261084;Chr3:32255603|32266836;Chr3:32262798|32263058	AT3G03710	ath_circ_038039
Csa3G822420	Chr3:32301511|32307157;Chr3:32301511|32308623	AT4G23540	ath_circ_038340;ath_circ_021465;ath_circ_021466;ath_circ_021467;ath_circ_021468
Csa3G822490	Chr3:32350955|32351752	AT2G41620	ath_circ_011756;ath_circ_011757;ath_circ_011758;ath_circ_011759;ath_circ_011760;ath_circ_036444
Csa3G823100	Chr3:32437546|32441300	AT3G10160	ath_circ_013598;ath_circ_013599;ath_circ_013600;ath_circ_013601
Csa3G827340	Chr3:32963834|32964988	AT3G28730	ath_circ_038167
Csa3G835810	Chr3:33271599|33272065	AT5G14880	ath_circ_025246;ath_circ_025247
Csa3G835880	Chr3:33326459|33327815	AT3G01460	ath_circ_012571
Csa3G838670	Chr3:33559372|33560732	AT3G27770	ath_circ_015720;ath_circ_015721;ath_circ_015722;ath_circ_015723
Csa3G838780	Chr3:33642650|33643722	AT5G14530	ath_circ_025202;ath_circ_025203
Csa3G839840	Chr3:33695882|33697022	AT5G40480	ath_circ_037265
Csa3G840460	Chr3:33795839|33799325	AT4G35850	ath_circ_023125
Csa3G842670	Chr3:33989667|33990157	AT1G10910	ath_circ_001250;ath_circ_001251;ath_circ_001252;ath_circ_001253;ath_circ_001254;ath_circ_001255
Csa3G843780	Chr3:34085343|34089186	AT3G03960	ath_circ_012858;ath_circ_012859;ath_circ_012860
Csa3G843850	Chr3:34110875|34111262;Chr3:34123847|34128711;Chr3:34127171|34128711	AT5G18230	ath_circ_025643;ath_circ_025644
Csa3G844870	Chr3:34161846|34163724;Chr3:34161846|34163727	AT1G02300	ath_circ_000157;ath_circ_000161;ath_circ_000162
Csa3G844870	Chr3:34161846|34163724;Chr3:34161846|34163727	AT1G02305	ath_circ_000163
Csa3G844870	Chr3:34161846|34163724;Chr3:34161846|34163727	AT4G01610	ath_circ_019437;ath_circ_019438
Csa3G848140	Chr3:34540880|34541628	AT3G13930	ath_circ_014076
Csa3G848140	Chr3:34540880|34541628	AT1G54220	ath_circ_036110
Csa3G848220	Chr3:34617391|34618714	AT1G17680	ath_circ_001954;ath_circ_001955;ath_circ_001956;ath_circ_001957;ath_circ_001958;ath_circ_001959;ath_circ_001960;ath_circ_001961;ath_circ_001962;ath_circ_001963;ath_circ_001964
Csa3G848240	Chr3:34633892|34636086	AT3G13800	ath_circ_014058;ath_circ_014059;ath_circ_014060;ath_circ_014061;ath_circ_014062;ath_circ_014063;ath_circ_014064;ath_circ_014065
Csa3G848260	Chr3:34675371|34678036;Chr3:34675982|34681289	AT1G72990	ath_circ_036182
Csa3G848310	Chr3:34723350|34724832	AT3G13750	ath_circ_014051;ath_circ_014052
Csa3G848870	Chr3:34784936|34786039	AT1G55200	ath_circ_004761;ath_circ_004762;ath_circ_004763;ath_circ_004764;ath_circ_004765;ath_circ_004766;ath_circ_004767;ath_circ_004768;ath_circ_004769;ath_circ_036113
Csa3G848870	Chr3:34784936|34786039	AT3G13690	ath_circ_014036
Csa3G849390	Chr3:34810929|34811454	AT1G17720	ath_circ_001975;ath_circ_001976;ath_circ_001977;ath_circ_001978
Csa3G849390	Chr3:34810929|34811454	AT1G51690	ath_circ_036098
Csa3G849940	Chr3:34875678|34876952	AT5G14240	ath_circ_038503;ath_circ_025170
Csa3G851770	Chr3:35175006|35175457	AT5G54310	ath_circ_028955
Csa3G851920	Chr3:35295583|35297567	AT5G54440	ath_circ_028965;ath_circ_028966
Csa3G854220	Chr3:35581184|35584032	AT1G47550	ath_circ_003952;ath_circ_003958;ath_circ_003959;ath_circ_003960;ath_circ_003961;ath_circ_003962;ath_circ_003963;ath_circ_003964
Csa3G855380	Chr3:35717514|35721622	AT5G42970	ath_circ_037279;ath_circ_027717;ath_circ_027718;ath_circ_027719
Csa3G855980	Chr3:35802073|35803224	AT1G19430	ath_circ_002127;ath_circ_002128;ath_circ_002129;ath_circ_002130
Csa3G856000	Chr3:35811623|35814504;Chr3:35811959|35812900	AT1G47330	ath_circ_003909
Csa3G860230	Chr3:36018053|36019636	AT1G22100	ath_circ_002435
Csa3G860260	Chr3:36031603|36034214;Chr3:36031603|36034755;Chr3:36033588|36034214	AT1G19660	ath_circ_002142
Csa3G860260	Chr3:36031603|36034214;Chr3:36031603|36034755;Chr3:36033588|36034214	AT1G75380	ath_circ_006605;ath_circ_006606
Csa3G865360	Chr3:36127726|36129072	AT1G06060	ath_circ_000573;ath_circ_000574;ath_circ_000575
Csa3G866450	Chr3:36246341|36246791	AT1G19880	ath_circ_002157
Csa3G872190	Chr3:36437267|36438260	AT1G19980	ath_circ_002163
Csa3G876060	Chr3:36727656|36727934	AT2G25320	ath_circ_036320;ath_circ_009822;ath_circ_009823
Csa3G877590	Chr3:36761062|36761563	AT2G25350	ath_circ_009824;ath_circ_009825;ath_circ_009826
Csa3G877590	Chr3:36761062|36761563	AT4G32160	ath_circ_022536;ath_circ_022537
Csa3G878190	Chr3:36830317|36831131	AT2G25480	ath_circ_009831;ath_circ_009832;ath_circ_009833
Csa3G878190	Chr3:36830317|36831131	AT4G32330	ath_circ_022565
Csa3G879460	Chr3:37023231|37023594;Chr3:37030666|37033233;Chr3:37032855|37034812	AT2G25660	ath_circ_009849;ath_circ_009850
Csa3G881620	Chr3:37213381|37215301;Chr3:37213943|37215301	AT4G31120	ath_circ_022410
Csa3G888560	Chr3:37583871|37587763;Chr3:37584391|37586764	AT5G11470	ath_circ_024801
Csa3G889120	Chr3:37642347|37643929;Chr3:37644604|37644866	AT2G03120	ath_circ_037818;ath_circ_008441;ath_circ_008442
Csa3G889140	Chr3:37666281|37666829	AT5G11500	ath_circ_024807;ath_circ_024808
Csa3G889900	Chr3:37846540|37849553	AT1G35220	ath_circ_003634
Csa3G889910	Chr3:37867797|37875268;Chr3:37873589|37878142;Chr3:37873589|37878903	AT4G09020	ath_circ_019951
Csa3G890030	Chr3:37970232|37975675	AT5G10940	ath_circ_037098
Csa3G892770	Chr3:38211913|38212232	AT1G09910	ath_circ_001082;ath_circ_001083
Csa3G895060	Chr3:38466225|38467852	AT2G25880	ath_circ_009882;ath_circ_009883
Csa3G895060	Chr3:38466225|38467852	AT4G32830	ath_circ_022677;ath_circ_022678
Csa3G895080	Chr3:38474471|38475893	AT2G25870	ath_circ_009880;ath_circ_009881
Csa3G895100	Chr3:38487511|38489192;Chr3:38489870|38491056	AT2G25840	ath_circ_037882;ath_circ_009878;ath_circ_009879
Csa3G895630	Chr3:38534429|38535232	AT4G32880	ath_circ_022687;ath_circ_022688
Csa3G895770	Chr3:38619695|38621459;Chr3:38620162|38621459	AT5G25770	ath_circ_026587
Csa3G895950	Chr3:38727236|38729622	AT2G35530	ath_circ_011012
Csa3G900970	Chr3:38749174|38751682	AT1G32200	ath_circ_003445
Csa3G904100	Chr3:39229678|39230611;Chr3:39230197|39231997	AT1G32380	ath_circ_003456;ath_circ_003457;ath_circ_003458;ath_circ_003459
Csa3G904100	Chr3:39229678|39230611;Chr3:39230197|39231997	AT2G35390	ath_circ_036390;ath_circ_011002
Csa3G904130	Chr3:39246673|39247085	AT1G32400	ath_circ_003460;ath_circ_003461
Csa3G910740	Chr3:39332387|39336293;Chr3:39337788|39338275;Chr3:39338066|39342172;Chr3:39338877|39342172	AT5G47020	ath_circ_038612;ath_circ_028128
Csa3G912290	Chr3:39447683|39448599;Chr3:39447741|39448599;Chr3:39452955|39455067;Chr3:39460877|39461620;Chr3:39474869|39476353	AT4G17140	ath_circ_038303;ath_circ_020878;ath_circ_020879;ath_circ_020880;ath_circ_020881
Csa3G914560	Chr3:39682941|39683321	AT4G16830	ath_circ_020788;ath_circ_020789;ath_circ_020790
Csa3G914560	Chr3:39682941|39683321	AT4G17520	ath_circ_020908;ath_circ_020909;ath_circ_020910
Csa3G914560	Chr3:39682941|39683321	AT5G47210	ath_circ_028172
Csa3G915150	Chr3:39753566|39754904;Chr3:39753601|39754904	AT1G65020	ath_circ_036147
Csa4G001650	Chr4:348786|349976	AT1G02910	ath_circ_000212
Csa4G001670	Chr4:360718|361058	AT4G02510	ath_circ_019543
Csa4G006320	Chr4:1069550|1071050	AT1G15750	ath_circ_001736
Csa4G006320	Chr4:1069550|1071050	AT1G80490	ath_circ_007236;ath_circ_007237
Csa4G007670	Chr4:1299238|1299999	AT5G13420	ath_circ_025026;ath_circ_025027
Csa4G008220	Chr4:1337637|1338818;Chr4:1337637|1340074;Chr4:1344116|1347120;Chr4:1345269|1347120	AT5G13300	ath_circ_038495
Csa4G009870	Chr4:1460831|1462443;Chr4:1461544|1463965;Chr4:1462320|1465163	AT2G43430	ath_circ_011960
Csa4G009870	Chr4:1460831|1462443;Chr4:1461544|1463965;Chr4:1462320|1465163	AT2G31350	ath_circ_038768;ath_circ_010534;ath_circ_010535
Csa4G010950	Chr4:1566208|1566872	AT3G07560	ath_circ_013301;ath_circ_013302
Csa4G011000	Chr4:1593065|1596530	AT1G72420	ath_circ_006271;ath_circ_006272
Csa4G011080	Chr4:1640658|1644673	AT4G14210	ath_circ_020514;ath_circ_020515
Csa4G011690	Chr4:1729166|1730904	AT1G73180	ath_circ_006358;ath_circ_006359
Csa4G011710	Chr4:1738128|1743960	AT3G59630	ath_circ_018836
Csa4G012480	Chr4:1881637|1884163	AT5G26570	ath_circ_026690;ath_circ_037227
Csa4G013540	Chr4:1953004|1954691	AT4G10320	ath_circ_020057;ath_circ_020058;ath_circ_020059;ath_circ_020060;ath_circ_020061;ath_circ_020062;ath_circ_020063;ath_circ_020064;ath_circ_020065;ath_circ_020066;ath_circ_020067;ath_circ_020068;ath_circ_020069
Csa4G016410	Chr4:2133677|2135604	AT1G54380	ath_circ_004671;ath_circ_004672;ath_circ_004673;ath_circ_004674;ath_circ_004675;ath_circ_004676;ath_circ_004677;ath_circ_004678;ath_circ_004679;ath_circ_004680;ath_circ_004681;ath_circ_004682;ath_circ_004683;ath_circ_004684;ath_circ_004685;ath_circ_004686;ath_circ_004687;ath_circ_004688;ath_circ_004689;ath_circ_004690;ath_circ_004691;ath_circ_004692;ath_circ_004693;ath_circ_004694;ath_circ_004695…
Csa4G017030	Chr4:2198344|2200734	AT2G43180	ath_circ_011932;ath_circ_011933
Csa4G017080	Chr4:2258873|2260184	AT3G59500	ath_circ_038238
Csa4G017100	Chr4:2269858|2271724	AT1G16970	ath_circ_001861
Csa4G017120	Chr4:2289873|2292204	AT1G50400	ath_circ_004224;ath_circ_004225
Csa4G017120	Chr4:2289873|2292204	AT3G20000	ath_circ_014894;ath_circ_014895
Csa4G022340	Chr4:2420100|2422198	AT5G61460	ath_circ_029626;ath_circ_029627;ath_circ_029628;ath_circ_029629;ath_circ_029630;ath_circ_029631
Csa4G023010	Chr4:2578243|2583378	AT5G61580	ath_circ_029638
Csa4G024050	Chr4:2633146|2647626;Chr4:2635559|2652849;Chr4:2637780|2644456;Chr4:2642596|2644456;Chr4:2643630|2644456;Chr4:2647054|2647635	AT5G51230	ath_circ_037329
Csa4G026800	Chr4:2827347|2827866	AT5G65240	ath_circ_030064
Csa4G028470	Chr4:2963922|2964856	AT2G22190	ath_circ_036297;ath_circ_009566;ath_circ_036298;ath_circ_036299;ath_circ_036300
Csa4G031040	Chr4:3084821|3086269	AT4G39680	ath_circ_023643;ath_circ_023644;ath_circ_023645
Csa4G031050	Chr4:3088437|3089140	AT5G10060	ath_circ_024674
Csa4G031050	Chr4:3088437|3089140	AT5G65180	ath_circ_030054;ath_circ_030055;ath_circ_030056;ath_circ_030057;ath_circ_030058;ath_circ_030059
Csa4G038630	Chr4:3185082|3186885	AT4G36630	ath_circ_023212;ath_circ_023218
Csa4G044460	Chr4:3475716|3483469	AT4G36290	ath_circ_023174;ath_circ_023175;ath_circ_023176;ath_circ_023177;ath_circ_023178;ath_circ_023179;ath_circ_023180;ath_circ_023181;ath_circ_023182;ath_circ_023183;ath_circ_023184;ath_circ_023185;ath_circ_023186;ath_circ_023187;ath_circ_023188;ath_circ_023189
Csa4G047900	Chr4:3760022|3760895	AT1G64720	ath_circ_005566
Csa4G050150	Chr4:3976192|3976858	AT1G64050	ath_circ_036144;ath_circ_005500;ath_circ_005501
Csa4G050170	Chr4:3996381|3998453	AT1G64060	ath_circ_005502
Csa4G050840	Chr4:4149473|4150337	AT4G11160	ath_circ_020161;ath_circ_020162;ath_circ_020163;ath_circ_020164
Csa4G052630	Chr4:4394684|4397190;Chr4:4396996|4397423	AT5G42080	ath_circ_027610;ath_circ_027611
Csa4G056530	Chr4:4705789|4711045	AT5G45300	ath_circ_027967;ath_circ_027968
Csa4G063450	Chr4:5055303|5057806;Chr4:5055627|5056144	AT1G06670	ath_circ_000627;ath_circ_000628;ath_circ_000629;ath_circ_000630;ath_circ_000631;ath_circ_000632;ath_circ_000633;ath_circ_000634
Csa4G063450	Chr4:5055303|5057806;Chr4:5055627|5056144	AT2G30800	ath_circ_010446;ath_circ_010448
Csa4G064050	Chr4:5152118|5154735;Chr4:5152118|5156590	AT1G16680	ath_circ_001820
Csa4G064050	Chr4:5152118|5154735;Chr4:5152118|5156590	AT1G79030	ath_circ_036214;ath_circ_006977;ath_circ_006978
Csa4G064670	Chr4:5259963|5260992	AT3G14410	ath_circ_014160;ath_circ_014161;ath_circ_014162;ath_circ_014163;ath_circ_014165;ath_circ_014167;ath_circ_014171;ath_circ_014172;ath_circ_014173;ath_circ_014175
Csa4G075230	Chr4:5361879|5362703	AT1G17145	ath_circ_001885
Csa4G081270	Chr4:5432348|5434037	AT1G06590	ath_circ_000619
Csa4G082360	Chr4:5497299|5497711	AT1G53280	ath_circ_004532;ath_circ_004533
Csa4G082360	Chr4:5497299|5497711	AT3G14990	ath_circ_014262;ath_circ_014263;ath_circ_014264;ath_circ_014265;ath_circ_014266;ath_circ_014267
Csa4G082400	Chr4:5524195|5526963	AT1G78870	ath_circ_006938;ath_circ_006939;ath_circ_006940;ath_circ_006941;ath_circ_006942;ath_circ_006943;ath_circ_006944;ath_circ_006945;ath_circ_006946;ath_circ_006947;ath_circ_006948;ath_circ_006949;ath_circ_006950;ath_circ_006951;ath_circ_006952;ath_circ_006953;ath_circ_006954;ath_circ_006955
Csa4G083620	Chr4:5694370|5695938	AT1G53430	ath_circ_004552;ath_circ_004555;ath_circ_004556;ath_circ_004557;ath_circ_004558;ath_circ_004559;ath_circ_004560
Csa4G083620	Chr4:5694370|5695938	AT1G53440	ath_circ_004561
Csa4G083700	Chr4:5742614|5743477	AT1G53240	ath_circ_004531
Csa4G090300	Chr4:5884037|5885198	AT5G10540	ath_circ_024713
Csa4G090300	Chr4:5884037|5885198	AT5G65620	ath_circ_030108;ath_circ_030109
Csa4G090360	Chr4:5917133|5918287	AT1G32790	ath_circ_003501
Csa4G090360	Chr4:5917133|5918287	AT4G10610	ath_circ_020114;ath_circ_020116;ath_circ_020117;ath_circ_020118;ath_circ_020119;ath_circ_020120;ath_circ_020121;ath_circ_020122;ath_circ_020123;ath_circ_020124
Csa4G092950	Chr4:6070115|6076170;Chr4:6074393|6076170	AT5G17070	ath_circ_025526;ath_circ_025528
Csa4G092980	Chr4:6109718|6112996	AT5G15540	ath_circ_037141;ath_circ_025327
Csa4G095580	Chr4:6264089|6265819	AT4G39900	ath_circ_023668
Csa4G096620	Chr4:6322356|6322822	AT4G39850	ath_circ_038436
Csa4G097630	Chr4:6358339|6359195	AT2G22480	ath_circ_036302
Csa4G098720	Chr4:6453371|6454628	AT4G16130	ath_circ_020710
Csa4G099740	Chr4:6520778|6522699	AT1G50120	ath_circ_004178;ath_circ_004179;ath_circ_004180;ath_circ_004181;ath_circ_004182;ath_circ_004183;ath_circ_004184;ath_circ_004185;ath_circ_004186;ath_circ_004187;ath_circ_004188;ath_circ_004189;ath_circ_036088
Csa4G102290	Chr4:6621647|6623739;Chr4:6623427|6627822;Chr4:6625592|6627822	AT3G29390	ath_circ_015850
Csa4G106350	Chr4:6757718|6762883	AT3G03110	ath_circ_012767
Csa4G106350	Chr4:6757718|6762883	AT5G17020	ath_circ_037161
Csa4G107420	Chr4:6867026|6870110	AT1G22200	ath_circ_002436
Csa4G108510	Chr4:6958978|6967424;Chr4:6958978|6968822;Chr4:6967292|6968822;Chr4:6967292|6969532	AT4G33520	ath_circ_038393;ath_circ_022822;ath_circ_022823
Csa4G114240	Chr4:7330718|7330970	AT5G54090	ath_circ_028924;ath_circ_028925;ath_circ_028926
Csa4G119250	Chr4:7340782|7341904;Chr4:7340782|7347196	AT5G54090	ath_circ_028924;ath_circ_028925;ath_circ_028926
Csa4G131130	Chr4:7927727|7928155	AT3G29760	ath_circ_015858;ath_circ_015859
Csa4G169490	Chr4:8742278|8744242	AT2G41680	ath_circ_036446;ath_circ_011767;ath_circ_011768;ath_circ_011769;ath_circ_011770;ath_circ_011771;ath_circ_011772;ath_circ_011773;ath_circ_011774
Csa4G172540	Chr4:8855577|8857049	AT3G57530	ath_circ_018659;ath_circ_018660
Csa4G179160	Chr4:8964165|8964639	AT5G10550	ath_circ_024714
Csa4G179160	Chr4:8964165|8964639	AT5G65630	ath_circ_030110
Csa4G187320	Chr4:9121059|9122851;Chr4:9122113|9122851	AT1G58030	ath_circ_005023;ath_circ_005027;ath_circ_005028;ath_circ_005029
Csa4G187320	Chr4:9121059|9122851;Chr4:9122113|9122851	AT5G36940	ath_circ_037253
Csa4G187820	Chr4:9146515|9152258	AT3G03720	ath_circ_012821;ath_circ_012822;ath_circ_012823;ath_circ_012824
Csa4G188950	Chr4:9345737|9350514	AT5G55000	ath_circ_029009;ath_circ_029010;ath_circ_029011;ath_circ_029012;ath_circ_029013;ath_circ_029014;ath_circ_029015;ath_circ_029016;ath_circ_029017
Csa4G194270	Chr4:9630687|9633561	AT3G58460	ath_circ_036754;ath_circ_018706
Csa4G197820	Chr4:9770876|9777616;Chr4:9770876|9778860;Chr4:9774974|9778860;Chr4:9777554|9778860	AT5G01010	ath_circ_023693;ath_circ_023694;ath_circ_023695;ath_circ_023696
Csa4G252930	Chr4:10307405|10308989;Chr4:10307412|10311933;Chr4:10308900|10310131	AT4G19210	ath_circ_021042
Csa4G269130	Chr4:10641735|10643206	AT2G27150	ath_circ_010067;ath_circ_010068;ath_circ_010069;ath_circ_010070;ath_circ_010071;ath_circ_010072;ath_circ_010073;ath_circ_010074;ath_circ_010075;ath_circ_010076;ath_circ_010077;ath_circ_010078
Csa4G269130	Chr4:10641735|10643206	AT3G43600	ath_circ_017350;ath_circ_017351
Csa4G269130	Chr4:10641735|10643206	AT5G20960	ath_circ_026056;ath_circ_026057;ath_circ_026058;ath_circ_026059
Csa4G269760	Chr4:10715393|10716261	AT5G10270	ath_circ_024682
Csa4G269760	Chr4:10715393|10716261	AT5G64960	ath_circ_030027;ath_circ_030028;ath_circ_030029;ath_circ_030030;ath_circ_030031;ath_circ_030032;ath_circ_030033;ath_circ_030034;ath_circ_030035
Csa4G269780	Chr4:10725739|10726632;Chr4:10725739|10730974	AT2G26980	ath_circ_010043
Csa4G269780	Chr4:10725739|10726632;Chr4:10725739|10730974	AT5G21326	ath_circ_037198
Csa4G279900	Chr4:10814331|10814677	AT2G27170	ath_circ_010079;ath_circ_010080;ath_circ_010081;ath_circ_010082
Csa4G285680	Chr4:10968301|10970988	AT3G13670	ath_circ_014030;ath_circ_014031;ath_circ_014032;ath_circ_014033;ath_circ_014034;ath_circ_014035
Csa4G290750	Chr4:11297013|11298750	AT5G12950	ath_circ_024952;ath_circ_024958
Csa4G290770	Chr4:11306303|11307246	AT1G80930	ath_circ_007275;ath_circ_007276
Csa4G290840	Chr4:11367187|11369473	AT5G19620	ath_circ_038533;ath_circ_025847;ath_circ_025848;ath_circ_025849;ath_circ_025850;ath_circ_025851
Csa4G293050	Chr4:11561570|11564829	AT5G02810	ath_circ_023846
Csa4G293190	Chr4:11624505|11628460	AT2G37370	ath_circ_011287
Csa4G296040	Chr4:11895647|11896653	AT5G02410	ath_circ_023803;ath_circ_023804
Csa4G296190	Chr4:12020638|12021095	AT3G09350	ath_circ_013515;ath_circ_013516;ath_circ_013517;ath_circ_013518
Csa4G304220	Chr4:12369299|12370272	AT3G54010	ath_circ_018291
Csa4G304840	Chr4:12450832|12453461	AT3G54020	ath_circ_018292
Csa4G304840	Chr4:12450832|12453461	AT2G37940	ath_circ_037952
Csa4G307890	Chr4:12514343|12516230	AT2G38000	ath_circ_011338;ath_circ_011339;ath_circ_011340
Csa4G307930	Chr4:12541145|12542248;Chr4:12542627|12546121;Chr4:12546072|12549488	AT3G09100	ath_circ_013460;ath_circ_013461;ath_circ_013462
Csa4G307930	Chr4:12541145|12542248;Chr4:12542627|12546121;Chr4:12546072|12549488	AT5G01290	ath_circ_023720
Csa4G308520	Chr4:12654307|12655249;Chr4:12654307|12656326	AT1G09840	ath_circ_001078
Csa4G308520	Chr4:12654307|12655249;Chr4:12654307|12656326	AT1G57870	ath_circ_005017
Csa4G308610	Chr4:12706864|12709644	AT5G01270	ath_circ_037028;ath_circ_023715;ath_circ_023716;ath_circ_023717;ath_circ_023718;ath_circ_023719
Csa4G310200	Chr4:12826276|12827466	AT5G01400	ath_circ_023728;ath_circ_023729
Csa4G310720	Chr4:12860324|12861571;Chr4:12864914|12865959;Chr4:12865693|12867081	AT2G38280	ath_circ_011380
Csa4G325540	Chr4:13203999|13204547;Chr4:13203999|13205381;Chr4:13208914|13212817;Chr4:13208914|13214479;Chr4:13212180|13212580;Chr4:13212464|13214485	AT3G08850	ath_circ_013425
Csa4G325540	Chr4:13203999|13204547;Chr4:13203999|13205381;Chr4:13208914|13212817;Chr4:13208914|13214479;Chr4:13212180|13212580;Chr4:13212464|13214485	AT5G01770	ath_circ_037031
Csa4G331080	Chr4:13319153|13320842	AT3G51730	ath_circ_018044
Csa4G331080	Chr4:13319153|13320842	AT5G01800	ath_circ_023769;ath_circ_023770;ath_circ_023771;ath_circ_023772
Csa4G334120	Chr4:13520633|13522475	AT3G08760	ath_circ_013415
Csa4G336750	Chr4:13661038|13668894;Chr4:13667529|13668894;Chr4:13672829|13673356	AT5G01950	ath_circ_038443
Csa4G337320	Chr4:13739213|13739603	AT5G01970	ath_circ_023778
Csa4G337860	Chr4:13794643|13795435;Chr4:13794643|13798740;Chr4:13798177|13798740	AT2G38630	ath_circ_011419
Csa4G337920	Chr4:13900074|13901949;Chr4:13901271|13901949	AT5G63620	ath_circ_029833;ath_circ_029834;ath_circ_029835;ath_circ_029836
Csa4G338420	Chr4:13910288|13911600;Chr4:13910835|13911600;Chr4:13915739|13916978;Chr4:13915739|13916983	AT1G55750	ath_circ_004853;ath_circ_004854
Csa4G338420	Chr4:13910288|13911600;Chr4:13910835|13911600;Chr4:13915739|13916978;Chr4:13915739|13916983	AT3G61420	ath_circ_019012;ath_circ_019013;ath_circ_019014;ath_circ_019015
Csa4G338950	Chr4:13977483|13983383;Chr4:13977483|13989447;Chr4:13980276|13981489;Chr4:13980276|13988534	AT5G63640	ath_circ_029837
Csa4G343090	Chr4:14208623|14209757	AT2G41520	ath_circ_011744;ath_circ_011745;ath_circ_011746;ath_circ_011747;ath_circ_011748;ath_circ_011749;ath_circ_011750
Csa4G361800	Chr4:14608138|14608654	AT1G21700	ath_circ_002406
Csa4G361890	Chr4:14672403|14672951	AT1G44170	ath_circ_036071
Csa4G363420	Chr4:14732769|14733493	AT1G21760	ath_circ_002423
Csa4G377710	Chr4:15109770|15112182	AT2G01070	ath_circ_008280
Csa4G415910	Chr4:15536655|15537182	AT2G41630	ath_circ_036445;ath_circ_011761
Csa4G417520	Chr4:15707160|15709678	AT3G03610	ath_circ_038036
Csa4G420150	Chr4:15811947|15812979	AT2G40840	ath_circ_037969;ath_circ_011672;ath_circ_011673
Csa4G425740	Chr4:15928017|15929087	AT1G34460	ath_circ_003622;ath_circ_003623
Csa4G425740	Chr4:15928017|15929087	AT4G37490	ath_circ_023313
Csa4G425740	Chr4:15928017|15929087	AT5G06150	ath_circ_037058;ath_circ_038468
Csa4G425750	Chr4:15937088|15938985;Chr4:15938041|15940900	AT3G56480	ath_circ_018571;ath_circ_018572;ath_circ_018573
Csa4G425750	Chr4:15937088|15938985;Chr4:15938041|15940900	AT2G40820	ath_circ_036437;ath_circ_011660;ath_circ_011661;ath_circ_011662;ath_circ_011663;ath_circ_011664;ath_circ_011665;ath_circ_011666;ath_circ_011667;ath_circ_011668;ath_circ_011669;ath_circ_011670;ath_circ_011671;ath_circ_036438
Csa4G430890	Chr4:16180885|16181548;Chr4:16184989|16189529;Chr4:16187815|16193918	AT3G10270	ath_circ_013612;ath_circ_013613;ath_circ_013614;ath_circ_013615
Csa4G430890	Chr4:16180885|16181548;Chr4:16184989|16189529;Chr4:16187815|16193918	AT5G04130	ath_circ_023990;ath_circ_023991;ath_circ_023992;ath_circ_023993;ath_circ_023994;ath_circ_023995;ath_circ_023996;ath_circ_023997;ath_circ_023998;ath_circ_023999;ath_circ_024000;ath_circ_024001;ath_circ_024002;ath_circ_024003;ath_circ_024004;ath_circ_024005;ath_circ_024006;ath_circ_024007;ath_circ_024008;ath_circ_024009;ath_circ_024010;ath_circ_024011;ath_circ_024012;ath_circ_024013;ath_circ_024014…
Csa4G430890	Chr4:16180885|16181548;Chr4:16184989|16189529;Chr4:16187815|16193918	AT5G04110	ath_circ_037046
Csa4G437010	Chr4:16521584|16538308;Chr4:16529431|16538308;Chr4:16529431|16541450;Chr4:16538020|16539451;Chr4:16538020|16539456;Chr4:16538020|16541450	AT5G08650	ath_circ_037082;ath_circ_024510;ath_circ_024511;ath_circ_024512
Csa4G438530	Chr4:16625414|16625933	AT5G35360	ath_circ_027024;ath_circ_027025
Csa4G443140	Chr4:16792402|16794284;Chr4:16793391|16794553	AT5G35790	ath_circ_038871;ath_circ_027097;ath_circ_037248
Csa4G491190	Chr4:17108370|17109587;Chr4:17109062|17109587	AT5G16260	ath_circ_025401;ath_circ_025402;ath_circ_025403;ath_circ_025404;ath_circ_037152;ath_circ_038510
Csa4G499330	Chr4:17449447|17454799	AT1G08410	ath_circ_000844;ath_circ_000845;ath_circ_000846;ath_circ_000847;ath_circ_000848;ath_circ_000849;ath_circ_035938
Csa4G507430	Chr4:17697722|17699018	AT3G57890	ath_circ_018683
Csa4G508480	Chr4:17813437|17814525	AT3G58560	ath_circ_018721
Csa4G508480	Chr4:17813437|17814525	AT3G58580	ath_circ_018723
Csa4G508530	Chr4:17863162|17863625;Chr4:17872276|17886072;Chr4:17876753|17880869;Chr4:17879802|17886072;Chr4:17885530|17886072	AT1G47570	ath_circ_003965
Csa4G553660	Chr4:18306091|18307287;Chr4:18311077|18314848	AT3G11964	ath_circ_036586;ath_circ_013814
Csa4G572290	Chr4:18783960|18787672	AT3G44200	ath_circ_036704;ath_circ_017384
Csa4G572310	Chr4:18797020|18800915	AT2G07360	ath_circ_037830;ath_circ_008786;ath_circ_008787
Csa4G594420	Chr4:19062529|19067723	AT1G17760	ath_circ_001979
Csa4G614180	Chr4:19455984|19458989	AT1G31300	ath_circ_003317;ath_circ_003318;ath_circ_003319;ath_circ_003320;ath_circ_003321;ath_circ_003322;ath_circ_003323;ath_circ_003324;ath_circ_003325;ath_circ_003326;ath_circ_003327;ath_circ_003328;ath_circ_003329;ath_circ_003330
Csa4G617290	Chr4:19580563|19581552	AT1G50500	ath_circ_004244
Csa4G617300	Chr4:19590464|19595272	AT1G50500	ath_circ_004244
Csa4G617330	Chr4:19629001|19629288	AT4G14965	ath_circ_020600
Csa4G617350	Chr4:19645264|19649338;Chr4:19647616|19651934;Chr4:19651504|19654354	AT2G32170	ath_circ_010664;ath_circ_010670;ath_circ_010671;ath_circ_010672;ath_circ_010673;ath_circ_010674;ath_circ_010675;ath_circ_037921
Csa4G617350	Chr4:19645264|19649338;Chr4:19647616|19651934;Chr4:19651504|19654354	AT2G32160	ath_circ_037920;ath_circ_010663
Csa4G621170	Chr4:19904156|19905403	AT1G53590	ath_circ_036105;ath_circ_004578;ath_circ_004579
Csa4G621170	Chr4:19904156|19905403	AT3G14590	ath_circ_036617;ath_circ_014202;ath_circ_014203;ath_circ_014204
Csa4G622880	Chr4:20046421|20047663	AT1G78580	ath_circ_006906;ath_circ_006907;ath_circ_006908
Csa4G624960	Chr4:20148582|20149986;Chr4:20149422|20150249	AT1G53430	ath_circ_004552;ath_circ_004555;ath_circ_004556;ath_circ_004557;ath_circ_004558;ath_circ_004559;ath_circ_004560
Csa4G624960	Chr4:20148582|20149986;Chr4:20149422|20150249	AT1G53440	ath_circ_004561
Csa4G627820	Chr4:20417354|20418223	AT1G73170	ath_circ_036184;ath_circ_006354;ath_circ_006355;ath_circ_006356;ath_circ_006357
Csa4G637690	Chr4:20768043|20771781	AT1G53040	ath_circ_004513
Csa4G637740	Chr4:20792677|20794431	AT5G53770	ath_circ_028898;ath_circ_028899;ath_circ_028900;ath_circ_028901;ath_circ_028902
Csa4G638390	Chr4:20894819|20896346	AT4G27430	ath_circ_021968
Csa4G638470	Chr4:20942465|20944598;Chr4:20944555|20944932	AT2G26510	ath_circ_009968;ath_circ_009969
Csa4G638490	Chr4:20957500|20959077	AT1G80260	ath_circ_007195;ath_circ_007196
Csa4G639210	Chr4:21103873|21105190	AT1G47380	ath_circ_003910;ath_circ_003911;ath_circ_003912
Csa4G639840	Chr4:21200875|21201492	AT1G45231	ath_circ_003879;ath_circ_003881
Csa4G645840	Chr4:21829934|21830787	AT1G10050	ath_circ_001099
Csa4G646110	Chr4:21955412|21956601;Chr4:21955412|21957177;Chr4:21955412|21957461;Chr4:21956152|21957461;Chr4:21956914|21957461	AT2G26140	ath_circ_009919
Csa4G647470	Chr4:22159407|22161121	AT2G26350	ath_circ_036328;ath_circ_009961;ath_circ_009962
Csa4G647990	Chr4:22192216|22194189	AT4G33210	ath_circ_036981;ath_circ_022777
Csa4G648550	Chr4:22239814|22240220	AT2G26300	ath_circ_009947
Csa4G650200	Chr4:22348177|22349496	AT2G24640	ath_circ_009779;ath_circ_009780;ath_circ_009781
Csa4G651860	Chr4:22501045|22501991	AT4G31860	ath_circ_038378;ath_circ_022506;ath_circ_022507;ath_circ_022508
Csa4G652080	Chr4:22664281|22665459	AT2G25170	ath_circ_009810
Csa4G652880	Chr4:22848765|22853406;Chr4:22848788|22853406;Chr4:22849032|22853406;Chr4:22849434|22853406;Chr4:22852486|22853406	AT1G76130	ath_circ_006667;ath_circ_006668
Csa4G652900	Chr4:22871849|22872559;Chr4:22871849|22872997	AT1G20380	ath_circ_002215;ath_circ_002216
Csa4G652900	Chr4:22871849|22872559;Chr4:22871849|22872997	AT1G76140	ath_circ_006669;ath_circ_006670
Csa4G653400	Chr4:22877898|22878780	AT1G20410	ath_circ_002217;ath_circ_002218;ath_circ_002219;ath_circ_002220;ath_circ_002221;ath_circ_002222;ath_circ_002223;ath_circ_002224;ath_circ_002225;ath_circ_002226;ath_circ_002227;ath_circ_002228;ath_circ_002229;ath_circ_002230;ath_circ_002231;ath_circ_002233;ath_circ_002234
Csa4G653440	Chr4:22903504|22905719	AT5G42220	ath_circ_038598;ath_circ_027623;ath_circ_027624
Csa4G653470	Chr4:22916843|22917381	AT5G42270	ath_circ_037276;ath_circ_027634
Csa4G658570	Chr4:22965794|22966299	AT2G30600	ath_circ_010422;ath_circ_010423;ath_circ_010424;ath_circ_010425;ath_circ_010426;ath_circ_010427;ath_circ_010428;ath_circ_010429
Csa4G658610	Chr4:22999063|22999565	AT1G20640	ath_circ_002278
Csa4G667190	Chr4:23325859|23326665	AT1G60230	ath_circ_005213;ath_circ_005214;ath_circ_005215;ath_circ_005216
Csa4G675260	Chr4:23418831|23419728	AT1G17220	ath_circ_001901;ath_circ_001902
Csa5G011660	Chr5:378405|380723	AT5G49900	ath_circ_028470;ath_circ_028471;ath_circ_028472
Csa5G011730	Chr5:460373|465809	AT1G56140	ath_circ_004928;ath_circ_004929;ath_circ_004930
Csa5G011730	Chr5:460373|465809	AT1G56145	ath_circ_036122;ath_circ_004931;ath_circ_004932
Csa5G013280	Chr5:569545|570458;Chr5:569915|570458	AT2G31810	ath_circ_010607
Csa5G021870	Chr5:774639|775312	AT1G14810	ath_circ_001608
Csa5G023880	Chr5:820326|827524	AT3G04600	ath_circ_036518;ath_circ_012923;ath_circ_012924;ath_circ_012925;ath_circ_012926
Csa5G053060	Chr5:1725861|1726236	AT1G10870	ath_circ_001244;ath_circ_001245;ath_circ_001246
Csa5G080780	Chr5:2413439|2414437;Chr5:2415321|2416085	AT1G17960	ath_circ_001990;ath_circ_001991;ath_circ_001992;ath_circ_001993
Csa5G080780	Chr5:2413439|2414437;Chr5:2415321|2416085	AT5G26830	ath_circ_026767;ath_circ_026768;ath_circ_026769;ath_circ_026770
Csa5G080790	Chr5:2426651|2428340;Chr5:2426651|2430908	AT1G17960	ath_circ_001990;ath_circ_001991;ath_circ_001992;ath_circ_001993
Csa5G080790	Chr5:2426651|2428340;Chr5:2426651|2430908	AT5G26830	ath_circ_026767;ath_circ_026768;ath_circ_026769;ath_circ_026770
Csa5G082290	Chr5:2454187|2456946	AT1G14850	ath_circ_001620;ath_circ_001622;ath_circ_001623;ath_circ_001624
Csa5G083860	Chr5:2577956|2580148	AT1G14840	ath_circ_001616;ath_circ_001617;ath_circ_001618;ath_circ_001619
Csa5G083860	Chr5:2577956|2580148	AT1G24764	ath_circ_002664;ath_circ_002759;ath_circ_002760;ath_circ_002761
Csa5G083860	Chr5:2577956|2580148	AT1G68060	ath_circ_005879;ath_circ_005880;ath_circ_005881
Csa5G083860	Chr5:2577956|2580148	AT2G01750	ath_circ_008353
Csa5G092900	Chr5:2689808|2690779	AT1G14690	ath_circ_001600;ath_circ_001601;ath_circ_001602
Csa5G092900	Chr5:2689808|2690779	AT2G01910	ath_circ_008366
Csa5G097980	Chr5:2790659|2793546;Chr5:2790659|2793549	AT1G33970	ath_circ_037635;ath_circ_003585;ath_circ_003586;ath_circ_003587;ath_circ_003588;ath_circ_003589;ath_circ_003590;ath_circ_003591;ath_circ_003592
Csa5G098980	Chr5:2815145|2823531;Chr5:2818033|2821272;Chr5:2818033|2823737;Chr5:2823484|2827603;Chr5:2823484|2830196	AT1G14660	ath_circ_001594;ath_circ_001595;ath_circ_001596;ath_circ_001597
Csa5G098980	Chr5:2815145|2823531;Chr5:2818033|2821272;Chr5:2818033|2823737;Chr5:2823484|2827603;Chr5:2823484|2830196	AT2G01980	ath_circ_037812
Csa5G107060	Chr5:2919991|2922027;Chr5:2919991|2925685	AT1G75010	ath_circ_006560;ath_circ_006561
Csa5G135340	Chr5:3213416|3214277	AT2G04030	ath_circ_036253
Csa5G138460	Chr5:3324626|3325229	AT5G53620	ath_circ_037345
Csa5G139090	Chr5:3397132|3398122;Chr5:3397601|3398122	AT5G24430	ath_circ_038555;ath_circ_026448;ath_circ_026449;ath_circ_026450;ath_circ_026451;ath_circ_026452;ath_circ_026453
Csa5G139190	Chr5:3445145|3445538	AT5G24330	ath_circ_026438;ath_circ_026439;ath_circ_026440;ath_circ_026441;ath_circ_026442
Csa5G139370	Chr5:3514075|3514561	AT5G53050	ath_circ_038647;ath_circ_028792
Csa5G139570	Chr5:3644377|3644892	AT5G53180	ath_circ_028825;ath_circ_028826;ath_circ_028827;ath_circ_028828;ath_circ_028829
Csa5G139610	Chr5:3662081|3662767	AT2G46410	ath_circ_038003;ath_circ_012324;ath_circ_012325;ath_circ_012326;ath_circ_012327
Csa5G146970	Chr5:4181714|4182743;Chr5:4185453|4186799	AT4G10570	ath_circ_020105;ath_circ_020109;ath_circ_020110;ath_circ_020111
Csa5G146970	Chr5:4181714|4182743;Chr5:4185453|4186799	AT4G10590	ath_circ_020112;ath_circ_020113
Csa5G148670	Chr5:4354642|4356253	AT1G64610	ath_circ_005550
Csa5G148690	Chr5:4363599|4364455	AT1G64600	ath_circ_005548;ath_circ_005549
Csa5G148750	Chr5:4396078|4397715;Chr5:4399108|4400937	AT4G10930	ath_circ_036822
Csa5G149850	Chr5:4493775|4494515	AT4G23860	ath_circ_021512;ath_circ_021513;ath_circ_021514;ath_circ_036907
Csa5G150390	Chr5:4539576|4540773	AT1G64400	ath_circ_005522;ath_circ_005523;ath_circ_005524;ath_circ_005525;ath_circ_005526;ath_circ_005527
Csa5G150390	Chr5:4539576|4540773	AT4G23850	ath_circ_036906;ath_circ_021511
Csa5G152170	Chr5:4733136|4734130	AT1G64060	ath_circ_005502
Csa5G152190	Chr5:4763768|4765162	AT1G08910	ath_circ_000921;ath_circ_000922
Csa5G152190	Chr5:4763768|4765162	AT5G41580	ath_circ_027552;ath_circ_027553
Csa5G152990	Chr5:4961947|4962370;Chr5:4961947|4962536	AT1G63770	ath_circ_005479
Csa5G156110	Chr5:5395426|5396609	AT1G63010	ath_circ_005437
Csa5G156110	Chr5:5395426|5396609	AT4G22990	ath_circ_038335
Csa5G161990	Chr5:6095923|6096397	AT4G16566	ath_circ_020758
Csa5G162060	Chr5:6144238|6146533	AT5G47380	ath_circ_028183
Csa5G165230	Chr5:6254664|6256295	AT2G39810	ath_circ_011586;ath_circ_011587
Csa5G167040	Chr5:6442545|6443273	AT5G51290	ath_circ_038638;ath_circ_028663
Csa5G167050	Chr5:6450332|6452898;Chr5:6450332|6454487	AT5G61560	ath_circ_038709;ath_circ_029637
Csa5G168780	Chr5:6609708|6610049	AT3G49010	ath_circ_017816;ath_circ_017817;ath_circ_017818;ath_circ_017819;ath_circ_017820;ath_circ_017821
Csa5G168780	Chr5:6609708|6610049	AT5G23900	ath_circ_026393;ath_circ_026394;ath_circ_026395
Csa5G168820	Chr5:6634784|6635719	AT4G25120	ath_circ_021708
Csa5G171730	Chr5:6891245|6893084;Chr5:6891245|6893210	AT2G47610	ath_circ_036484
Csa5G171730	Chr5:6891245|6893084;Chr5:6891245|6893210	AT3G62870	ath_circ_036782;ath_circ_019205;ath_circ_019206
Csa5G171750	Chr5:6901625|6903005	AT5G62190	ath_circ_029714
Csa5G172280	Chr5:6937977|6938624	AT5G51820	ath_circ_028698;ath_circ_028699;ath_circ_028700
Csa5G172870	Chr5:7049675|7051909	AT5G35980	ath_circ_027113;ath_circ_027114;ath_circ_027115
Csa5G174640	Chr5:7269345|7271360	AT5G52470	ath_circ_028732;ath_circ_028733;ath_circ_028734;ath_circ_028735;ath_circ_028736;ath_circ_028737;ath_circ_028738
Csa5G175940	Chr5:7507368|7510034	AT3G54970	ath_circ_018390
Csa5G175960	Chr5:7514417|7515633	AT5G13610	ath_circ_025060;ath_circ_025061;ath_circ_025062;ath_circ_025063;ath_circ_025064;ath_circ_025065;ath_circ_038496;ath_circ_038497;ath_circ_038498
Csa5G177120	Chr5:7662102|7667755;Chr5:7662906|7665939	AT2G39340	ath_circ_011493
Csa5G177660	Chr5:7706174|7707335	AT5G13560	ath_circ_025056;ath_circ_025057;ath_circ_025058
Csa5G182070	Chr5:8108930|8111690	AT3G12590	ath_circ_013887
Csa5G182110	Chr5:8150669|8151511	AT3G55480	ath_circ_038228
Csa5G182630	Chr5:8191572|8192129	AT5G13820	ath_circ_025116
Csa5G208480	Chr5:9275710|9277165;Chr5:9275710|9282992	AT5G05560	ath_circ_024164;ath_circ_024165;ath_circ_038465
Csa5G215130	Chr5:9515799|9516200	AT3G56090	ath_circ_018524;ath_circ_018525;ath_circ_018526;ath_circ_018527
Csa5G215130	Chr5:9515799|9516200	AT2G40300	ath_circ_036428;ath_circ_011620;ath_circ_011621
Csa5G217160	Chr5:9636587|9642632	AT2G40316	ath_circ_011622
Csa5G220910	Chr5:10009490|10010814	AT3G56310	ath_circ_018558;ath_circ_018559
Csa5G242650	Chr5:10502917|10503240;Chr5:10502922|10504851	AT3G07530	ath_circ_013294;ath_circ_013295;ath_circ_013296;ath_circ_013297;ath_circ_013298;ath_circ_013299;ath_circ_013300
Csa5G264280	Chr5:11048636|11051629	AT2G02180	ath_circ_008388
Csa5G264280	Chr5:11048636|11051629	AT1G14530	ath_circ_035980
Csa5G272400	Chr5:11462844|11465556;Chr5:11462844|11470391	AT2G02090	ath_circ_008374;ath_circ_008377
Csa5G276460	Chr5:11663997|11664656	AT1G14600	ath_circ_001581;ath_circ_001582;ath_circ_001583;ath_circ_001584;ath_circ_001585;ath_circ_001586;ath_circ_001587;ath_circ_001588;ath_circ_001589;ath_circ_001590
Csa5G284520	Chr5:11781586|11783346	AT1G23080	ath_circ_002508
Csa5G284520	Chr5:11781586|11783346	AT1G70940	ath_circ_006136;ath_circ_006137;ath_circ_006138
Csa5G284520	Chr5:11781586|11783346	AT2G01420	ath_circ_008310
Csa5G308800	Chr5:12483673|12484768;Chr5:12483677|12484768	AT4G02790	ath_circ_019584;ath_circ_019585
Csa5G315370	Chr5:12793587|12794152;Chr5:12793587|12794984	AT5G37020	ath_circ_027172;ath_circ_027173;ath_circ_027174;ath_circ_027175;ath_circ_027176;ath_circ_027177;ath_circ_027178;ath_circ_027179;ath_circ_027180;ath_circ_027181
Csa5G367190	Chr5:13734084|13734494	AT1G25420	ath_circ_037598;ath_circ_002775;ath_circ_002776;ath_circ_002777;ath_circ_002778;ath_circ_002779
Csa5G376270	Chr5:13992176|13993724;Chr5:13992176|13993763	AT2G17900	ath_circ_036272;ath_circ_009126;ath_circ_009127;ath_circ_009128;ath_circ_009129;ath_circ_009130;ath_circ_009131;ath_circ_036273
Csa5G407100	Chr5:14652215|14653632;Chr5:14652215|14659154	AT5G09860	ath_circ_024640;ath_circ_024641;ath_circ_024642;ath_circ_024643;ath_circ_024644;ath_circ_024645;ath_circ_024646;ath_circ_024647;ath_circ_024648;ath_circ_024649;ath_circ_024650;ath_circ_024651
Csa5G426400	Chr5:15440700|15442005	AT5G16610	ath_circ_038514;ath_circ_025431;ath_circ_025432;ath_circ_025433;ath_circ_025434
Csa5G426430	Chr5:15464217|15464782;Chr5:15464649|15467148;Chr5:15464656|15467148	AT1G66070	ath_circ_005688
Csa5G426430	Chr5:15464217|15464782;Chr5:15464649|15467148;Chr5:15464656|15467148	AT5G37475	ath_circ_027201
Csa5G429980	Chr5:15607305|15612211	AT3G02710	ath_circ_012728;ath_circ_012729
Csa5G440140	Chr5:15916897|15917723;Chr5:15916897|15917728	AT4G14270	ath_circ_020520
Csa5G458290	Chr5:16230379|16233500;Chr5:16233429|16234602;Chr5:16234148|16237104	AT5G13980	ath_circ_037130;ath_circ_025140
Csa5G466370	Chr5:16364965|16365204	AT1G31860	ath_circ_003392;ath_circ_003393;ath_circ_003394
Csa5G469030	Chr5:16536520|16537358	AT2G02860	ath_circ_008431
Csa5G470570	Chr5:16610080|16610987	AT2G04660	ath_circ_008542;ath_circ_008543
Csa5G471070	Chr5:16621559|16622525;Chr5:16621792|16622525	AT2G04660	ath_circ_008542;ath_circ_008543
Csa5G471090	Chr5:16647002|16648029;Chr5:16647002|16649428;Chr5:16647488|16648029	AT1G75660	ath_circ_006625
Csa5G471600	Chr5:16674302|16675242;Chr5:16674302|16675468	AT1G26730	ath_circ_002831
Csa5G471600	Chr5:16674302|16675242;Chr5:16674302|16675468	AT1G35350	ath_circ_003642
Csa5G484650	Chr5:16922015|16925301;Chr5:16923591|16925301;Chr5:16924870|16925301	AT1G10450	ath_circ_001164;ath_circ_001165
Csa5G484650	Chr5:16922015|16925301;Chr5:16923591|16925301;Chr5:16924870|16925301	AT1G24190	ath_circ_002611;ath_circ_002613
Csa5G484650	Chr5:16922015|16925301;Chr5:16923591|16925301;Chr5:16924870|16925301	AT1G70060	ath_circ_006030;ath_circ_006031
Csa5G484650	Chr5:16922015|16925301;Chr5:16923591|16925301;Chr5:16924870|16925301	AT1G59890	ath_circ_037704;ath_circ_005185
Csa5G489320	Chr5:17192134|17197678;Chr5:17196201|17197678	AT5G20220	ath_circ_025957
Csa5G495950	Chr5:17407706|17408194	AT1G07920	ath_circ_000776
Csa5G495950	Chr5:17407706|17408194	AT1G07930	ath_circ_000778;ath_circ_000779
Csa5G495950	Chr5:17407706|17408194	AT1G07940	ath_circ_000780
Csa5G495950	Chr5:17407706|17408194	AT5G60390	ath_circ_029490;ath_circ_029491;ath_circ_029492
Csa5G497020	Chr5:17474904|17476101	AT2G39260	ath_circ_036416;ath_circ_011481
Csa5G505750	Chr5:17668010|17672463;Chr5:17669045|17672463	AT3G55080	ath_circ_018413
Csa5G512880	Chr5:17856504|17857005	AT5G13680	ath_circ_025090;ath_circ_025091;ath_circ_025092
Csa5G517110	Chr5:18083534|18083985	AT2G39630	ath_circ_011521;ath_circ_011522;ath_circ_011523;ath_circ_011524
Csa5G517740	Chr5:18202715|18203745;Chr5:18202909|18203745	AT3G27350	ath_circ_015695
Csa5G522930	Chr5:18332760|18333394;Chr5:18339316|18340107	AT5G14430	ath_circ_025189;ath_circ_025190
Csa5G522960	Chr5:18352990|18356154	AT3G27530	ath_circ_038164;ath_circ_015708
Csa5G524740	Chr5:18583992|18585752	AT3G27820	ath_circ_015724;ath_circ_015727
Csa5G526870	Chr5:18704857|18706127	AT2G02570	ath_circ_008414;ath_circ_008416;ath_circ_008417;ath_circ_008418;ath_circ_008419
Csa5G527880	Chr5:18734467|18735915	AT5G49840	ath_circ_028461;ath_circ_028463;ath_circ_028464;ath_circ_028465;ath_circ_028466
Csa5G528410	Chr5:18803852|18806514;Chr5:18809545|18812386	AT4G24270	ath_circ_036914;ath_circ_021584;ath_circ_021585;ath_circ_021586;ath_circ_021587;ath_circ_021588;ath_circ_021589;ath_circ_021590;ath_circ_021591;ath_circ_021592;ath_circ_021593;ath_circ_036915;ath_circ_036916
Csa5G532470	Chr5:18958620|18959218	AT5G48600	ath_circ_028343
Csa5G538050	Chr5:19187650|19188327	AT3G43220	ath_circ_017322;ath_circ_017323
Csa5G538050	Chr5:19187650|19188327	AT5G20840	ath_circ_026039
Csa5G550190	Chr5:19460625|19464283;Chr5:19469061|19473401	AT1G24706	ath_circ_002660;ath_circ_002662;ath_circ_002663
Csa5G563290	Chr5:19594417|19595043;Chr5:19594770|19596847	AT1G14830	ath_circ_001615
Csa5G564790	Chr5:19628006|19647365;Chr5:19642661|19643542;Chr5:19642661|19647365;Chr5:19646861|19647365;Chr5:19646861|19651297	AT1G23230	ath_circ_037594;ath_circ_002524;ath_circ_002525
Csa5G570390	Chr5:19892721|19893800	AT2G01480	ath_circ_008327;ath_circ_008328
Csa5G576810	Chr5:20234586|20237968	AT2G36070	ath_circ_037940;ath_circ_011103;ath_circ_011104;ath_circ_011105;ath_circ_011106;ath_circ_037941
Csa5G576830	Chr5:20249425|20250697	AT1G25380	ath_circ_002773
Csa5G577410	Chr5:20365948|20366620	AT1G26110	ath_circ_036031;ath_circ_002791;ath_circ_002792;ath_circ_002793;ath_circ_002794
Csa5G579580	Chr5:20517590|20520117	AT3G19980	ath_circ_014891;ath_circ_014892;ath_circ_014893
Csa5G579580	Chr5:20517590|20520117	AT1G50370	ath_circ_036093
Csa5G580650	Chr5:20585020|20585708	AT5G23430	ath_circ_026335;ath_circ_026336;ath_circ_026337;ath_circ_026338
Csa5G580650	Chr5:20585020|20585708	AT5G08390	ath_circ_037074;ath_circ_024439;ath_circ_024440
Csa5G586000	Chr5:20919154|20919915	AT1G61580	ath_circ_005349;ath_circ_005351;ath_circ_005352;ath_circ_005353;ath_circ_005354
Csa5G586540	Chr5:20955955|20957228	AT5G49950	ath_circ_038629
Csa5G587130	Chr5:21008633|21010603	AT4G06634	ath_circ_019861;ath_circ_019862
Csa5G588730	Chr5:21069533|21070478	AT3G25520	ath_circ_015476;ath_circ_015477;ath_circ_015478;ath_circ_015479
Csa5G588730	Chr5:21069533|21070478	AT5G39740	ath_circ_027398;ath_circ_027399;ath_circ_027400;ath_circ_027401
Csa5G589260	Chr5:21091422|21095373;Chr5:21092042|21096023	AT3G59760	ath_circ_018852;ath_circ_018854
Csa5G589260	Chr5:21091422|21095373;Chr5:21092042|21096023	AT2G43750	ath_circ_036462;ath_circ_011987
Csa5G590070	Chr5:21314695|21315918	AT1G67550	ath_circ_005820;ath_circ_005821;ath_circ_005822;ath_circ_005823
Csa5G590210	Chr5:21385904|21386370	AT1G67680	ath_circ_005835;ath_circ_005836
Csa5G593430	Chr5:21532735|21533199	AT1G67800	ath_circ_005854
Csa5G598020	Chr5:21645853|21647337	AT3G26370	ath_circ_015571;ath_circ_015572
Csa5G602190	Chr5:22127016|22129375	AT1G60070	ath_circ_005204
Csa5G602190	Chr5:22127016|22129375	AT1G23900	ath_circ_036026;ath_circ_002593
Csa5G603960	Chr5:22292930|22293806;Chr5:22294969|22296915	AT1G10450	ath_circ_001164;ath_circ_001165
Csa5G603960	Chr5:22292930|22293806;Chr5:22294969|22296915	AT1G24190	ath_circ_002611;ath_circ_002613
Csa5G603960	Chr5:22292930|22293806;Chr5:22294969|22296915	AT1G70060	ath_circ_006030;ath_circ_006031
Csa5G603960	Chr5:22292930|22293806;Chr5:22294969|22296915	AT1G59890	ath_circ_037704;ath_circ_005185
Csa5G604160	Chr5:22408299|22408883	AT1G27090	ath_circ_002855;ath_circ_002856;ath_circ_002857
Csa5G604400	Chr5:22547927|22549131	AT2G02810	ath_circ_008428;ath_circ_008429
Csa5G604400	Chr5:22547927|22549131	AT1G14360	ath_circ_035979;ath_circ_001560
Csa5G606350	Chr5:22801672|22802005	AT2G03220	ath_circ_037819;ath_circ_008451;ath_circ_008452;ath_circ_008453
Csa5G608420	Chr5:23451210|23451624	AT1G25540	ath_circ_036030;ath_circ_002788;ath_circ_002789;ath_circ_002790
Csa5G608560	Chr5:23519246|23520473	AT3G25840	ath_circ_015533
Csa5G608560	Chr5:23519246|23520473	AT1G13350	ath_circ_035975;ath_circ_001477
Csa5G610390	Chr5:23742924|23743245;Chr5:23742924|23744560;Chr5:23743325|23744560	AT1G15030	ath_circ_001627
Csa5G612290	Chr5:24011569|24012227	AT5G04895	ath_circ_024104
Csa5G612850	Chr5:24056336|24056818;Chr5:24056516|24056818	AT3G54270	ath_circ_018309;ath_circ_018310;ath_circ_018311;ath_circ_018312;ath_circ_036734;ath_circ_036735;ath_circ_038219
Csa5G612890	Chr5:24065830|24066236	AT5G16010	ath_circ_025360;ath_circ_025361;ath_circ_025362;ath_circ_025363;ath_circ_025364;ath_circ_025365
Csa5G612910	Chr5:24078087|24078970	AT5G04870	ath_circ_024103
Csa5G613510	Chr5:24128075|24129344;Chr5:24128075|24131742	AT2G26230	ath_circ_036327
Csa5G615270	Chr5:24294826|24297165	AT2G36360	ath_circ_037943
Csa5G622460	Chr5:24509096|24510216	AT5G58330	ath_circ_029364
Csa5G622470	Chr5:24515319|24515596	AT3G10500	ath_circ_013650
Csa5G622470	Chr5:24515319|24515596	AT5G04410	ath_circ_038459;ath_circ_024040;ath_circ_024041;ath_circ_024042
Csa5G622510	Chr5:24549094|24549637	AT5G04360	ath_circ_024035;ath_circ_024036;ath_circ_024037;ath_circ_024038;ath_circ_024039
Csa5G622610	Chr5:24623790|24625746	AT3G54860	ath_circ_018374
Csa5G622820	Chr5:24718018|24718800	AT2G01720	ath_circ_008348;ath_circ_008349
Csa5G622860	Chr5:24753154|24753970;Chr5:24753154|24755880	AT5G13570	ath_circ_037127
Csa5G623450	Chr5:24816416|24817989;Chr5:24817416|24817989	AT2G39190	ath_circ_036415;ath_circ_011474
Csa5G623580	Chr5:24895130|24896384	AT3G15750	ath_circ_014345
Csa5G623590	Chr5:24901340|24903226	AT2G38770	ath_circ_036410;ath_circ_011432;ath_circ_011433;ath_circ_011434;ath_circ_011435
Csa5G623830	Chr5:25047400|25053639	AT3G55850	ath_circ_018499;ath_circ_018500
Csa5G623910	Chr5:25116928|25117674;Chr5:25116928|25118589;Chr5:25116928|25120646;Chr5:25122259|25123908	AT5G13530	ath_circ_037126;ath_circ_025046;ath_circ_025047;ath_circ_025048;ath_circ_025049;ath_circ_025050
Csa5G624460	Chr5:25164234|25165560;Chr5:25164234|25169129;Chr5:25168331|25173087;Chr5:25173016|25177764	AT5G06970	ath_circ_037066;ath_circ_024307;ath_circ_024308;ath_circ_024309;ath_circ_024310;ath_circ_024311;ath_circ_024312;ath_circ_024313;ath_circ_024314
Csa5G626540	Chr5:25253590|25255327;Chr5:25256963|25258766	AT1G63810	ath_circ_037716
Csa5G627070	Chr5:25306442|25308006	AT2G01690	ath_circ_008347
Csa5G627130	Chr5:25364819|25365829	AT1G70660	ath_circ_006094
Csa5G627130	Chr5:25364819|25365829	AT1G23260	ath_circ_036022;ath_circ_002526
Csa5G628650	Chr5:25427131|25429189	AT1G70700	ath_circ_006098;ath_circ_006099
Csa5G630720	Chr5:25527674|25532522;Chr5:25532434|25538050;Chr5:25537226|25538050;Chr5:25537226|25543319	AT1G73430	ath_circ_006401;ath_circ_006408
Csa5G635360	Chr5:26087848|26088617	AT3G01310	ath_circ_036492;ath_circ_012544;ath_circ_012545;ath_circ_012546;ath_circ_012547;ath_circ_012548;ath_circ_012549;ath_circ_012550;ath_circ_012551
Csa5G635360	Chr5:26087848|26088617	AT5G15070	ath_circ_037136;ath_circ_025289;ath_circ_025290
Csa5G638360	Chr5:26551369|26553230	AT3G01060	ath_circ_012507;ath_circ_012508;ath_circ_012509;ath_circ_012510;ath_circ_012511;ath_circ_012512
Csa5G638380	Chr5:26562035|26563502	AT3G01050	ath_circ_012505;ath_circ_012506
Csa5G640010	Chr5:26659294|26659726	AT3G02200	ath_circ_012670;ath_circ_012671
Csa5G640010	Chr5:26659294|26659726	AT5G15610	ath_circ_037142
Csa5G642140	Chr5:26769465|26770348	AT3G02260	ath_circ_038028
Csa5G643930	Chr5:26975684|26977563;Chr5:26978919|26979603	AT1G67210	ath_circ_005776;ath_circ_005777;ath_circ_005778;ath_circ_005779;ath_circ_005780;ath_circ_005781;ath_circ_005782;ath_circ_005783
Csa5G643930	Chr5:26975684|26977563;Chr5:26978919|26979603	AT5G38600	ath_circ_027309;ath_circ_027310
Csa5G643940	Chr5:26987090|26988041	AT1G67230	ath_circ_005784;ath_circ_005785;ath_circ_005786;ath_circ_005787;ath_circ_005788
Csa5G644570	Chr5:27108912|27110488;Chr5:27109668|27113744	AT1G67140	ath_circ_037728
Csa5G644590	Chr5:27155120|27156739	AT5G16120	ath_circ_025379
Csa5G646720	Chr5:27247559|27249884;Chr5:27248558|27249884	AT1G33360	ath_circ_003546
Csa5G649280	Chr5:27582185|27586367;Chr5:27584706|27585679	AT1G31230	ath_circ_003316
Csa5G649280	Chr5:27582185|27586367;Chr5:27584706|27585679	AT4G19710	ath_circ_021076;ath_circ_021077
Csa5G650630	Chr5:27847810|27848840	AT1G33980	ath_circ_003593
Csa5G650640	Chr5:27854931|27857109	AT1G33990	ath_circ_037636;ath_circ_003594
Csa5G651650	Chr5:27881625|27886452;Chr5:27881625|27888358	AT1G35510	ath_circ_003649;ath_circ_003650;ath_circ_003651;ath_circ_003652
Csa5G651700	Chr5:27923951|27925602	AT1G35470	ath_circ_003648
Csa5G651700	Chr5:27923951|27925602	AT4G09200	ath_circ_019968;ath_circ_019985;ath_circ_019986
Csa5G651700	Chr5:27923951|27925602	AT4G09340	ath_circ_019991;ath_circ_019992;ath_circ_019993;ath_circ_019994
Csa5G652200	Chr5:27936613|27940009;Chr5:27936613|27941598	AT1G72090	ath_circ_036174
Csa6G001780	Chr6:226035|227073	AT3G62010	ath_circ_019095;ath_circ_019096;ath_circ_019097;ath_circ_019098;ath_circ_019099
Csa6G004530	Chr6:388270|389452	AT1G01650	ath_circ_035889;ath_circ_000065;ath_circ_000066;ath_circ_000067;ath_circ_000068
Csa6G004590	Chr6:428348|428707;Chr6:429413|430723	AT2G45990	ath_circ_012267
Csa6G004600	Chr6:435155|435684	AT3G61440	ath_circ_019028;ath_circ_019029;ath_circ_019030;ath_circ_019031;ath_circ_019032
Csa6G006710	Chr6:517190|518572;Chr6:517190|519543;Chr6:525242|525985	AT3G61480	ath_circ_036778
Csa6G006710	Chr6:517190|518572;Chr6:517190|519543;Chr6:525242|525985	AT5G28350	ath_circ_037242;ath_circ_026900;ath_circ_026901;ath_circ_026902;ath_circ_026903
Csa6G006840	Chr6:604391|606594;Chr6:610612|611734	AT2G46180	ath_circ_012290
Csa6G006840	Chr6:604391|606594;Chr6:610612|611734	AT3G61570	ath_circ_019043
Csa6G007980	Chr6:732480|733647	AT5G14220	ath_circ_025167;ath_circ_025168;ath_circ_025169
Csa6G008780	Chr6:915006|915916	AT3G55610	ath_circ_018463;ath_circ_018464
Csa6G008780	Chr6:915006|915916	AT2G39800	ath_circ_036423;ath_circ_011582;ath_circ_011583;ath_circ_011584;ath_circ_011585
Csa6G009370	Chr6:986078|987252	AT5G05930	ath_circ_024192;ath_circ_024193
Csa6G010020	Chr6:1129627|1130707	AT2G39990	ath_circ_036425
Csa6G011660	Chr6:1242005|1243078;Chr6:1243248|1243619	AT5G05660	ath_circ_024178
Csa6G013900	Chr6:1476339|1476779	AT2G40435	ath_circ_011635
Csa6G013900	Chr6:1476339|1476779	AT3G56220	ath_circ_018547;ath_circ_018548;ath_circ_018549
Csa6G014770	Chr6:1741622|1741974	AT3G26060	ath_circ_015551;ath_circ_015552
Csa6G016980	Chr6:1955511|1959916	AT1G71840	ath_circ_006202;ath_circ_006203;ath_circ_006204;ath_circ_006205
Csa6G022390	Chr6:2335806|2336818;Chr6:2335806|2338295	AT1G05790	ath_circ_035923;ath_circ_000518
Csa6G029440	Chr6:2476959|2478203;Chr6:2478326|2479053	AT2G22450	ath_circ_009577
Csa6G029440	Chr6:2476959|2478203;Chr6:2478326|2479053	AT5G64300	ath_circ_038880
Csa6G041180	Chr6:3065421|3068484	AT2G43210	ath_circ_011934;ath_circ_011935
Csa6G042400	Chr6:3305921|3317422;Chr6:3313422|3317422;Chr6:3315112|3317422	AT3G59410	ath_circ_036765
Csa6G046230	Chr6:3694517|3694942	AT5G04750	ath_circ_024093;ath_circ_024094;ath_circ_024095;ath_circ_024096;ath_circ_024097;ath_circ_024098
Csa6G052070	Chr6:3948799|3949922	AT5G47840	ath_circ_028246;ath_circ_028247;ath_circ_028248
Csa6G052630	Chr6:4006993|4008272	AT1G71820	ath_circ_036172;ath_circ_006201
Csa6G052680	Chr6:4041261|4042520	AT1G34180	ath_circ_003605;ath_circ_003606;ath_circ_003607
Csa6G054330	Chr6:4168382|4169400;Chr6:4173136|4173910	AT1G34120	ath_circ_003603
Csa6G054330	Chr6:4168382|4169400;Chr6:4173136|4173910	AT1G71710	ath_circ_006182;ath_circ_006183
Csa6G055360	Chr6:4220689|4221777;Chr6:4226679|4227458	AT1G22770	ath_circ_002483;ath_circ_002484;ath_circ_002485;ath_circ_002486
Csa6G056540	Chr6:4375948|4381636	AT1G43620	ath_circ_003796;ath_circ_003797;ath_circ_003798
Csa6G061230	Chr6:4628680|4629088	AT5G19010	ath_circ_025737;ath_circ_025738;ath_circ_025739
Csa6G074530	Chr6:4957481|4958359	AT2G45740	ath_circ_012234;ath_circ_012235;ath_circ_012236
Csa6G074530	Chr6:4957481|4958359	AT1G01820	ath_circ_035892
Csa6G077450	Chr6:5205917|5207198;Chr6:5206507|5207198;Chr6:5206507|5207809	AT3G01090	ath_circ_012513;ath_circ_036489;ath_circ_036490
Csa6G087770	Chr6:5773792|5774662	AT3G61740	ath_circ_019059
Csa6G087890	Chr6:5874874|5876707	AT2G20290	ath_circ_009331;ath_circ_009332
Csa6G087890	Chr6:5874874|5876707	AT4G28710	ath_circ_022142;ath_circ_022143;ath_circ_022144;ath_circ_022145;ath_circ_022146
Csa6G087890	Chr6:5874874|5876707	AT5G43900	ath_circ_027832;ath_circ_027833
Csa6G087890	Chr6:5874874|5876707	AT1G04160	ath_circ_035912;ath_circ_000352;ath_circ_000353
Csa6G087920	Chr6:5914212|5914929	AT5G43940	ath_circ_027841;ath_circ_027842;ath_circ_027843;ath_circ_037284
Csa6G088020	Chr6:5980573|5983676	AT5G43960	ath_circ_038603
Csa6G091900	Chr6:6211742|6213775	AT5G13260	ath_circ_025010
Csa6G095310	Chr6:6581963|6585670	AT1G67310	ath_circ_005797;ath_circ_005798;ath_circ_005799
Csa6G095330	Chr6:6594606|6596216;Chr6:6596118|6596996	AT1G27320	ath_circ_002868
Csa6G104070	Chr6:6798048|6799153	AT3G24315	ath_circ_015366;ath_circ_015367;ath_circ_015368
Csa6G104600	Chr6:6832848|6834746	AT1G45332	ath_circ_003887;ath_circ_003888;ath_circ_003889;ath_circ_003890;ath_circ_003891;ath_circ_003892;ath_circ_003893
Csa6G104600	Chr6:6832848|6834746	AT2G45030	ath_circ_012138;ath_circ_012139;ath_circ_012140;ath_circ_012141
Csa6G106190	Chr6:6960646|6965342;Chr6:6969878|6972062	AT3G48110	ath_circ_017729;ath_circ_017730
Csa6G108580	Chr6:7280421|7282622	AT2G45060	ath_circ_012142
Csa6G113520	Chr6:7820178|7820848	AT2G04360	ath_circ_037823;ath_circ_008525
Csa6G113560	Chr6:7851541|7853113	AT3G07650	ath_circ_013310;ath_circ_013311;ath_circ_013312;ath_circ_013313;ath_circ_013314;ath_circ_013315;ath_circ_036544;ath_circ_036545
Csa6G113560	Chr6:7851541|7853113	AT5G48250	ath_circ_037310;ath_circ_028293;ath_circ_028294;ath_circ_028295
Csa6G117740	Chr6:8082480|8083232	AT4G38220	ath_circ_023380
Csa6G118290	Chr6:8136055|8139419;Chr6:8137430|8142614	AT1G09230	ath_circ_035949;ath_circ_000994;ath_circ_000995
Csa6G124150	Chr6:8582122|8583693	AT4G38440	ath_circ_023404;ath_circ_023405;ath_circ_023406;ath_circ_023407;ath_circ_023408;ath_circ_023409;ath_circ_023410;ath_circ_023411;ath_circ_023412;ath_circ_023413;ath_circ_023414;ath_circ_023415;ath_circ_023416;ath_circ_023417;ath_circ_023418;ath_circ_023419;ath_circ_023420;ath_circ_023421
Csa6G133840	Chr6:9303852|9305260	AT4G10360	ath_circ_020073;ath_circ_020077;ath_circ_020078
Csa6G135400	Chr6:9391307|9394141	AT1G79350	ath_circ_007038;ath_circ_007039;ath_circ_007040;ath_circ_007041;ath_circ_007042;ath_circ_007043;ath_circ_007044;ath_circ_007045;ath_circ_007046;ath_circ_007047
Csa6G135440	Chr6:9437740|9441343;Chr6:9438774|9441343;Chr6:9441240|9447363	AT2G30390	ath_circ_037911;ath_circ_010393;ath_circ_010394;ath_circ_010395;ath_circ_010396
Csa6G135470	Chr6:9479529|9484117;Chr6:9483017|9488158;Chr6:9487854|9489482	AT1G79440	ath_circ_007050;ath_circ_007051;ath_circ_007052;ath_circ_007053
Csa6G135970	Chr6:9501389|9502083	AT3G12740	ath_circ_013901;ath_circ_013902;ath_circ_013903
Csa6G135970	Chr6:9501389|9502083	AT1G54320	ath_circ_037686;ath_circ_004654
Csa6G136010	Chr6:9517620|9521665;Chr6:9521206|9521665	AT1G16300	ath_circ_001789
Csa6G136010	Chr6:9517620|9521665;Chr6:9521206|9521665	AT1G79530	ath_circ_007054;ath_circ_007055;ath_circ_007056;ath_circ_007057;ath_circ_007058;ath_circ_007059;ath_circ_007060
Csa6G136020	Chr6:9526717|9527741	AT3G12780	ath_circ_013906
Csa6G136020	Chr6:9526717|9527741	AT1G56190	ath_circ_037694;ath_circ_004936
Csa6G138120	Chr6:9706800|9707079	AT1G16520	ath_circ_001800;ath_circ_001801;ath_circ_001802;ath_circ_001803;ath_circ_001804;ath_circ_001805
Csa6G138120	Chr6:9706800|9707079	AT1G56080	ath_circ_004907;ath_circ_004908;ath_circ_004909;ath_circ_004910;ath_circ_004911;ath_circ_004912
Csa6G139140	Chr6:9768353|9770548;Chr6:9768353|9778012;Chr6:9768353|9778785;Chr6:9776305|9778785;Chr6:9776305|9788312;Chr6:9783353|9788312;Chr6:9783353|9792036;Chr6:9785679|9788312;Chr6:9785683|9788312	AT1G16540	ath_circ_035993;ath_circ_001806
Csa6G140790	Chr6:9958646|9959541	AT3G45240	ath_circ_017489
Csa6G140790	Chr6:9958646|9959541	AT5G60550	ath_circ_029520;ath_circ_029521;ath_circ_029522
Csa6G141360	Chr6:10027807|10028114	AT5G60690	ath_circ_029541
Csa6G141380	Chr6:10053190|10053971;Chr6:10055836|10058361;Chr6:10056105|10058361;Chr6:10058858|10059434	AT2G28360	ath_circ_010198
Csa6G141380	Chr6:10053190|10053971;Chr6:10055836|10058361;Chr6:10056105|10058361;Chr6:10058858|10059434	AT3G45190	ath_circ_017488
Csa6G141380	Chr6:10053190|10053971;Chr6:10055836|10058361;Chr6:10056105|10058361;Chr6:10058858|10059434	AT1G07990	ath_circ_035936;ath_circ_000791
Csa6G146930	Chr6:10126493|10128076	AT2G28250	ath_circ_037897;ath_circ_010162;ath_circ_010163;ath_circ_010164;ath_circ_010165;ath_circ_010166;ath_circ_010167;ath_circ_010168;ath_circ_010169;ath_circ_010170;ath_circ_010171;ath_circ_010172;ath_circ_010173;ath_circ_010174;ath_circ_010175;ath_circ_010176;ath_circ_010177;ath_circ_010178;ath_circ_010179;ath_circ_010180;ath_circ_010181;ath_circ_010182;ath_circ_036346
Csa6G148180	Chr6:10322262|10323460	AT1G08130	ath_circ_000811
Csa6G149430	Chr6:10451753|10452595	AT5G22850	ath_circ_026267;ath_circ_026268;ath_circ_026269;ath_circ_026270;ath_circ_026271;ath_circ_026272;ath_circ_026273;ath_circ_026274;ath_circ_026275
Csa6G150460	Chr6:10497416|10498132	AT1G08200	ath_circ_000816;ath_circ_000817;ath_circ_000818;ath_circ_000819
Csa6G150460	Chr6:10497416|10498132	AT2G27860	ath_circ_010126;ath_circ_010127;ath_circ_010128;ath_circ_010129;ath_circ_010130;ath_circ_010131;ath_circ_036340;ath_circ_037893
Csa6G150480	Chr6:10514666|10515759	AT5G22770	ath_circ_026233;ath_circ_026242;ath_circ_026243;ath_circ_026244;ath_circ_026245;ath_circ_026246;ath_circ_026247;ath_circ_026248
Csa6G150480	Chr6:10514666|10515759	AT5G22780	ath_circ_026249
Csa6G150580	Chr6:10600062|10601129	AT5G22640	ath_circ_026197;ath_circ_026198;ath_circ_026199;ath_circ_026200;ath_circ_026201;ath_circ_026202;ath_circ_026203
Csa6G151740	Chr6:10703524|10706106;Chr6:10709592|10710106	AT1G08260	ath_circ_037516;ath_circ_000826;ath_circ_000827
Csa6G152330	Chr6:10783493|10785067;Chr6:10783992|10785067	AT1G08360	ath_circ_000835;ath_circ_000836;ath_circ_000837
Csa6G152330	Chr6:10783493|10785067;Chr6:10783992|10785067	AT2G27530	ath_circ_010107
Csa6G154510	Chr6:10912469|10913468;Chr6:10912806|10913468	AT3G58640	ath_circ_018741;ath_circ_018742;ath_circ_018743
Csa6G155030	Chr6:10938925|10940303	AT5G36160	ath_circ_027116
Csa6G155550	Chr6:10967528|10972376	AT2G20650	ath_circ_009381
Csa6G155550	Chr6:10967528|10972376	AT4G28370	ath_circ_022102
Csa6G157670	Chr6:11097329|11098074	AT2G32970	ath_circ_037926;ath_circ_010769;ath_circ_010770
Csa6G161200	Chr6:11259594|11261100	AT2G32950	ath_circ_036367
Csa6G169870	Chr6:11511524|11515044	AT2G04865	ath_circ_036255
Csa6G169880	Chr6:11522587|11523684	AT2G42810	ath_circ_011871
Csa6G176420	Chr6:11569452|11573715	AT3G58760	ath_circ_018766;ath_circ_018767
Csa6G177440	Chr6:11642317|11642901	AT3G58790	ath_circ_018768
Csa6G185300	Chr6:11996134|11996721	AT5G58710	ath_circ_029394;ath_circ_029395
Csa6G188010	Chr6:12172026|12178802;Chr6:12174876|12176214	AT3G46970	ath_circ_017626
Csa6G190360	Chr6:12405559|12406179	AT2G28940	ath_circ_010263
Csa6G190370	Chr6:12410584|12412502;Chr6:12411659|12411984;Chr6:12411663|12411984	AT1G07570	ath_circ_000721;ath_circ_000722;ath_circ_000723;ath_circ_000724
Csa6G190370	Chr6:12410584|12412502;Chr6:12411659|12411984;Chr6:12411663|12411984	AT2G28930	ath_circ_010262
Csa6G190990	Chr6:12486217|12486737	AT2G28840	ath_circ_010252
Csa6G205830	Chr6:12790649|12791307	AT1G06900	ath_circ_037507;ath_circ_000658;ath_circ_000659;ath_circ_000660;ath_circ_000661;ath_circ_000662;ath_circ_000663
Csa6G242200	Chr6:13673827|13678666	AT2G31040	ath_circ_010502;ath_circ_010503;ath_circ_010504;ath_circ_010505;ath_circ_010506;ath_circ_010507;ath_circ_010508;ath_circ_010509
Csa6G288220	Chr6:13928457|13929638	AT2G28520	ath_circ_010214;ath_circ_010215;ath_circ_010216;ath_circ_010217;ath_circ_010218;ath_circ_010219;ath_circ_010220;ath_circ_010221;ath_circ_010222
Csa6G302150	Chr6:14432616|14432978	AT1G07705	ath_circ_000734
Csa6G302150	Chr6:14432616|14432978	AT5G59710	ath_circ_029433;ath_circ_029434;ath_circ_029435;ath_circ_029436;ath_circ_029437;ath_circ_029438;ath_circ_029439
Csa6G306320	Chr6:14634836|14635313	AT3G16630	ath_circ_014527;ath_circ_014528;ath_circ_014529;ath_circ_014530;ath_circ_014531
Csa6G308410	Chr6:14712063|14712741	AT5G49390	ath_circ_028389;ath_circ_028390;ath_circ_028391;ath_circ_028392;ath_circ_028393
Csa6G308410	Chr6:14712063|14712741	AT3G06670	ath_circ_036538
Csa6G311020	Chr6:14820943|14823250;Chr6:14823017|14824819	AT4G16144	ath_circ_020716
Csa6G312550	Chr6:14877710|14878096	AT3G06720	ath_circ_013210
Csa6G312550	Chr6:14877710|14878096	AT4G16143	ath_circ_020715
Csa6G312560	Chr6:14886762|14887406	AT3G16857	ath_circ_014566
Csa6G312580	Chr6:14902576|14903398	AT3G06760	ath_circ_013213
Csa6G318140	Chr6:14973224|14976487;Chr6:14973224|14977726	AT3G16785	ath_circ_014544;ath_circ_014545;ath_circ_014546;ath_circ_014547;ath_circ_014548;ath_circ_014549;ath_circ_014550;ath_circ_014551;ath_circ_014552
Csa6G319770	Chr6:15074725|15075123;Chr6:15075558|15076567;Chr6:15075558|15076774;Chr6:15075744|15076567	AT3G06860	ath_circ_036540
Csa6G324840	Chr6:15119119|15120526	AT3G06510	ath_circ_036533;ath_circ_013157;ath_circ_013158;ath_circ_013159;ath_circ_013160
Csa6G330990	Chr6:15252940|15253354	AT3G06640	ath_circ_013181;ath_circ_013182;ath_circ_013183;ath_circ_013184
Csa6G331010	Chr6:15262743|15265310	AT3G06650	ath_circ_013185
Csa6G331010	Chr6:15262743|15265310	AT5G49460	ath_circ_037316
Csa6G358080	Chr6:16029415|16030844	AT5G42320	ath_circ_027643;ath_circ_027644;ath_circ_027645;ath_circ_027646;ath_circ_027647;ath_circ_027648;ath_circ_027649
Csa6G366470	Chr6:16728050|16728866	AT1G26460	ath_circ_002817
Csa6G367110	Chr6:16833515|16835313	AT1G69070	ath_circ_005961
Csa6G376260	Chr6:16964211|16965224	AT5G52560	ath_circ_028749;ath_circ_028750;ath_circ_028751
Csa6G376290	Chr6:17020982|17023928	AT1G77300	ath_circ_006801;ath_circ_006802
Csa6G383000	Chr6:17324069|17324938	AT1G77480	ath_circ_006815;ath_circ_006816;ath_circ_006817;ath_circ_006818;ath_circ_006819;ath_circ_006820
Csa6G383010	Chr6:17332174|17334031	AT1G77490	ath_circ_006821
Csa6G383010	Chr6:17332174|17334031	AT4G08390	ath_circ_019903
Csa6G383520	Chr6:17364080|17365335	AT1G21750	ath_circ_037585
Csa6G383520	Chr6:17364080|17365335	AT1G77510	ath_circ_037780
Csa6G397190	Chr6:17635198|17635623	AT5G25800	ath_circ_026593
Csa6G397700	Chr6:17660866|17663703;Chr6:17660866|17665441;Chr6:17662001|17665441	AT1G43850	ath_circ_003811;ath_circ_003812;ath_circ_003813;ath_circ_003814
Csa6G400300	Chr6:17763059|17764529;Chr6:17763059|17765994	AT1G29940	ath_circ_003145
Csa6G400800	Chr6:17790471|17800203;Chr6:17796360|17797790;Chr6:17796360|17805735;Chr6:17804407|17805735	AT5G06120	ath_circ_024212
Csa6G401470	Chr6:17967422|17969221	AT1G76460	ath_circ_006714;ath_circ_006715;ath_circ_006716;ath_circ_006717
Csa6G401500	Chr6:18000082|18000929	AT5G42400	ath_circ_027654;ath_circ_027655
Csa6G401520	Chr6:18019645|18021758;Chr6:18019668|18021758	AT1G09980	ath_circ_001094
Csa6G401520	Chr6:18019645|18021758;Chr6:18019668|18021758	AT1G58350	ath_circ_005067;ath_circ_005068;ath_circ_005069
Csa6G404180	Chr6:18179637|18180207	AT2G02800	ath_circ_008427
Csa6G404180	Chr6:18179637|18180207	AT1G14370	ath_circ_037548;ath_circ_001561;ath_circ_001562;ath_circ_001563;ath_circ_001564;ath_circ_001565
Csa6G404280	Chr6:18242526|18243652;Chr6:18242526|18245453	AT1G24180	ath_circ_002606;ath_circ_002607;ath_circ_002608;ath_circ_002609;ath_circ_002610
Csa6G405290	Chr6:18274178|18276199	AT1G48850	ath_circ_004052;ath_circ_004054;ath_circ_004055
Csa6G405870	Chr6:18318534|18323291	AT5G17530	ath_circ_037168
Csa6G407070	Chr6:18538034|18538457;Chr6:18545115|18545694	AT3G10380	ath_circ_036571
Csa6G408180	Chr6:18676012|18679351;Chr6:18679066|18686042	AT4G25230	ath_circ_021716
Csa6G408180	Chr6:18676012|18679351;Chr6:18679066|18686042	AT5G51450	ath_circ_028675;ath_circ_028676;ath_circ_028677;ath_circ_028678
Csa6G417880	Chr6:19245479|19253245;Chr6:19246943|19253245;Chr6:19250520|19254181	AT1G60990	ath_circ_005280;ath_circ_005281
Csa6G418910	Chr6:19298266|19300808	AT1G04950	ath_circ_000455;ath_circ_000456;ath_circ_000457
Csa6G421050	Chr6:19382553|19383024	AT2G05755	ath_circ_008613;ath_circ_008614;ath_circ_008615
Csa6G423420	Chr6:19656408|19657391	AT2G42880	ath_circ_037980
Csa6G423430	Chr6:19674334|19675853	AT2G42890	ath_circ_011883;ath_circ_011884;ath_circ_011885
Csa6G424520	Chr6:19774581|19774875	AT3G22380	ath_circ_036670
Csa6G425060	Chr6:19813171|19815081	AT5G26240	ath_circ_026641;ath_circ_026643;ath_circ_026644
Csa6G425100	Chr6:19844922|19846465	AT3G05990	ath_circ_013112;ath_circ_013113;ath_circ_013114
Csa6G426880	Chr6:20063523|20065836;Chr6:20068866|20071124	AT2G27210	ath_circ_036339
Csa6G426880	Chr6:20063523|20065836;Chr6:20068866|20071124	AT1G08420	ath_circ_037518;ath_circ_000851
Csa6G426950	Chr6:20147045|20149397	AT5G22010	ath_circ_038539;ath_circ_026132
Csa6G429070	Chr6:20262567|20265949;Chr6:20264348|20265949;Chr6:20269008|20269872	AT2G26780	ath_circ_010001;ath_circ_010002
Csa6G434310	Chr6:20513053|20514250	AT5G51050	ath_circ_028617
Csa6G445030	Chr6:20681004|20681923	AT5G03160	ath_circ_038450;ath_circ_038451
Csa6G445230	Chr6:20809505|20809989	AT5G03280	ath_circ_038453;ath_circ_023886;ath_circ_023887;ath_circ_023888;ath_circ_023889;ath_circ_023890;ath_circ_023891;ath_circ_023892;ath_circ_023893
Csa6G446550	Chr6:21011347|21013983	AT3G46100	ath_circ_017540
Csa6G446550	Chr6:21011347|21013983	AT5G03406	ath_circ_023904
Csa6G448130	Chr6:21109322|21110689	AT3G53180	ath_circ_018227
Csa6G448680	Chr6:21163335|21163836;Chr6:21163335|21171384;Chr6:21170487|21171384	AT2G36810	ath_circ_036397
Csa6G448700	Chr6:21188580|21192307	AT3G53130	ath_circ_018217;ath_circ_018218;ath_circ_018219;ath_circ_018220;ath_circ_018221;ath_circ_018222;ath_circ_018223;ath_circ_018224;ath_circ_018225;ath_circ_018226
Csa6G449830	Chr6:21306290|21306950	AT2G36580	ath_circ_011172
Csa6G449830	Chr6:21306290|21306950	AT3G52990	ath_circ_018210
Csa6G450370	Chr6:21368268|21369086	AT2G36530	ath_circ_036395;ath_circ_011162
Csa6G451470	Chr6:21474518|21475355	AT3G52880	ath_circ_018197
Csa6G452680	Chr6:21613594|21614772;Chr6:21613594|21614821	AT5G03940	ath_circ_038457
Csa6G452750	Chr6:21648589|21650029	AT5G06140	ath_circ_024218;ath_circ_024219
Csa6G453790	Chr6:21677183|21677843;Chr6:21677183|21682568;Chr6:21677183|21682582;Chr6:21680519|21682568;Chr6:21683507|21686314	AT3G11540	ath_circ_036578;ath_circ_013740;ath_circ_013741;ath_circ_013742;ath_circ_013743;ath_circ_036579
Csa6G454310	Chr6:21709720|21712174;Chr6:21713151|21717406	AT5G06220	ath_circ_024228
Csa6G454310	Chr6:21709720|21712174;Chr6:21713151|21717406	AT3G11560	ath_circ_038084
Csa6G454430	Chr6:21794325|21795344;Chr6:21795113|21797247;Chr6:21797055|21798549	AT2G36010	ath_circ_011100
Csa6G476080	Chr6:21949281|21951385	AT1G01920	ath_circ_035893;ath_circ_000094;ath_circ_035894
Csa6G476110	Chr6:21967766|21969473	AT5G63950	ath_circ_029872;ath_circ_029873;ath_circ_029874
Csa6G476120	Chr6:21974351|21975431	AT2G13440	ath_circ_008872;ath_circ_008873;ath_circ_008874;ath_circ_008875;ath_circ_008876;ath_circ_008877;ath_circ_008878;ath_circ_008879
Csa6G483370	Chr6:22212900|22215448;Chr6:22214673|22215448	AT5G64070	ath_circ_038720
Csa6G484530	Chr6:22382839|22384097	AT5G51220	ath_circ_028655;ath_circ_028656;ath_circ_028657;ath_circ_028658;ath_circ_028659;ath_circ_028660;ath_circ_028661;ath_circ_028662
Csa6G486670	Chr6:22529967|22531483	AT5G09850	ath_circ_024638;ath_circ_024639
Csa6G486700	Chr6:22552742|22554478	AT5G09870	ath_circ_024652;ath_circ_024653;ath_circ_024654;ath_circ_024655
Csa6G486700	Chr6:22552742|22554478	AT5G64740	ath_circ_037404;ath_circ_029979;ath_circ_029980
Csa6G486700	Chr6:22552742|22554478	AT4G39350	ath_circ_038434
Csa6G486890	Chr6:22717225|22722028	AT4G39420	ath_circ_037022;ath_circ_023622;ath_circ_023623;ath_circ_023624
Csa6G486940	Chr6:22767621|22769341	AT2G21870	ath_circ_009545;ath_circ_009546
Csa6G487590	Chr6:22865094|22867344	AT4G39540	ath_circ_023632;ath_circ_023633;ath_circ_023634
Csa6G487590	Chr6:22865094|22867344	AT2G21940	ath_circ_036292;ath_circ_009549
Csa6G487630	Chr6:22890556|22891518	AT4G36800	ath_circ_023242;ath_circ_023243
Csa6G490820	Chr6:23386887|23387311;Chr6:23388137|23389720	AT5G66810	ath_circ_037415
Csa6G490850	Chr6:23404415|23405809	AT3G50370	ath_circ_017922;ath_circ_017923;ath_circ_017924;ath_circ_017925;ath_circ_017926;ath_circ_017927;ath_circ_017928;ath_circ_017929;ath_circ_038198
Csa6G491630	Chr6:23617546|23618463	AT3G50100	ath_circ_017903;ath_circ_017904
Csa6G491630	Chr6:23617546|23618463	AT5G05540	ath_circ_024161
Csa6G491630	Chr6:23617546|23618463	AT5G67240	ath_circ_030278;ath_circ_037421
Csa6G492270	Chr6:23715253|23723154	AT5G67320	ath_circ_030280;ath_circ_030281;ath_circ_030282;ath_circ_038736
Csa6G494970	Chr6:23869931|23872136	AT2G23080	ath_circ_009697
Csa6G494970	Chr6:23869931|23872136	AT3G50000	ath_circ_017897
Csa6G494970	Chr6:23869931|23872136	AT5G67380	ath_circ_030289
Csa6G496420	Chr6:24192964|24195086;Chr6:24193436|24195086	AT4G34910	ath_circ_038407
Csa6G497060	Chr6:24311106|24313009	AT5G09660	ath_circ_037087;ath_circ_024626
Csa6G497150	Chr6:24372205|24373268	AT3G49650	ath_circ_038193
Csa6G497170	Chr6:24393201|24393979	AT2G22720	ath_circ_009612
Csa6G500490	Chr6:24932449|24935939;Chr6:24933545|24935680	AT1G27000	ath_circ_002846;ath_circ_002847
Csa6G504590	Chr6:25559868|25560583	AT4G36380	ath_circ_036999
Csa6G505220	Chr6:25651492|25652014;Chr6:25651492|25653100	AT3G51130	ath_circ_036719
Csa6G505900	Chr6:25772342|25773805	AT4G36080	ath_circ_023143;ath_circ_036995
Csa6G505900	Chr6:25772342|25773805	AT2G17930	ath_circ_037843;ath_circ_036274
Csa6G505910	Chr6:25787783|25788594	AT5G66210	ath_circ_037413;ath_circ_030181
Csa6G507050	Chr6:25871843|25872963	AT4G38630	ath_circ_023463;ath_circ_023464;ath_circ_023465;ath_circ_023466
Csa6G507290	Chr6:25986925|25987888	AT3G51370	ath_circ_018012;ath_circ_018013
Csa6G507290	Chr6:25986925|25987888	AT5G02760	ath_circ_023835;ath_circ_023836;ath_circ_023837;ath_circ_023838;ath_circ_023839;ath_circ_023840
Csa6G507290	Chr6:25986925|25987888	AT4G38520	ath_circ_038429;ath_circ_023436;ath_circ_023437;ath_circ_023438;ath_circ_023439;ath_circ_023440;ath_circ_023441;ath_circ_023442;ath_circ_023443;ath_circ_023444;ath_circ_023445;ath_circ_023446;ath_circ_023447;ath_circ_023448
Csa6G507320	Chr6:26003294|26003574	AT5G66060	ath_circ_030170;ath_circ_030171;ath_circ_030172
Csa6G507350	Chr6:26023426|26024690	AT5G66055	ath_circ_030168;ath_circ_030169
Csa6G509690	Chr6:26166558|26167191;Chr6:26166558|26167773;Chr6:26166558|26168556	AT2G17430	ath_circ_009071
Csa6G509690	Chr6:26166558|26167191;Chr6:26166558|26167773;Chr6:26166558|26168556	AT2G17480	ath_circ_009074;ath_circ_009076;ath_circ_009077
Csa6G509690	Chr6:26166558|26167191;Chr6:26166558|26167773;Chr6:26166558|26168556	AT5G65970	ath_circ_030149;ath_circ_030150;ath_circ_030151;ath_circ_030152;ath_circ_030153;ath_circ_030154;ath_circ_030155;ath_circ_030156;ath_circ_030157;ath_circ_030158;ath_circ_030159;ath_circ_030160;ath_circ_030161
Csa6G510320	Chr6:26233800|26234568;Chr6:26233800|26235187	AT5G47780	ath_circ_037305;ath_circ_028239;ath_circ_028240;ath_circ_028241;ath_circ_028242;ath_circ_028243
Csa6G511690	Chr6:26390102|26390849	AT3G02870	ath_circ_012747
Csa6G513440	Chr6:26536177|26537407	AT2G20060	ath_circ_009301
Csa6G513470	Chr6:26554140|26555007	AT1G62305	ath_circ_005383;ath_circ_005384;ath_circ_005385
Csa6G516970	Chr6:27005645|27007939;Chr6:27006137|27007939	AT1G11180	ath_circ_001278;ath_circ_001279
Csa6G516970	Chr6:27005645|27007939;Chr6:27006137|27007939	AT1G61250	ath_circ_005313
Csa6G518210	Chr6:27416233|27417540	AT2G33860	ath_circ_010865;ath_circ_010866;ath_circ_010867;ath_circ_010868;ath_circ_010869
Csa6G518360	Chr6:27504733|27505329	AT2G33990	ath_circ_037930;ath_circ_010870;ath_circ_010871;ath_circ_010872;ath_circ_010873;ath_circ_010874;ath_circ_010875
Csa6G520260	Chr6:27723091|27724823	AT1G29330	ath_circ_003047;ath_circ_003049
Csa6G521100	Chr6:27883203|27883834	AT1G29400	ath_circ_003062
Csa6G522110	Chr6:27905486|27908075	AT1G29350	ath_circ_003053
Csa6G522110	Chr6:27905486|27908075	AT1G29370	ath_circ_003059;ath_circ_003061
Csa6G522710	Chr6:27973511|27974143	AT1G29950	ath_circ_003146;ath_circ_003147;ath_circ_003148;ath_circ_003149
Csa6G525360	Chr6:28382318|28382768;Chr6:28382318|28392066;Chr6:28387201|28392066;Chr6:28388937|28392066;Chr6:28388937|28395531	AT1G30400	ath_circ_036054;ath_circ_003204
Csa6G525360	Chr6:28382318|28382768;Chr6:28382318|28392066;Chr6:28387201|28392066;Chr6:28388937|28392066;Chr6:28388937|28395531	AT2G34660	ath_circ_036383;ath_circ_010936;ath_circ_010937;ath_circ_010938;ath_circ_010939;ath_circ_010940;ath_circ_010941;ath_circ_036384
Csa6G525410	Chr6:28472209|28473396;Chr6:28472209|28477442	AT1G30470	ath_circ_037621
Csa6G525450	Chr6:28516761|28517583	AT1G30510	ath_circ_037622;ath_circ_003229;ath_circ_003230;ath_circ_003231;ath_circ_003232
Csa6G525490	Chr6:28530425|28531676	AT1G30520	ath_circ_003233
Csa6G526280	Chr6:28665784|28667280	AT1G30620	ath_circ_037623;ath_circ_003261;ath_circ_003262
Csa6G526330	Chr6:28694205|28695740;Chr6:28694205|28697114	AT5G44560	ath_circ_027900
Csa6G526350	Chr6:28726124|28728319;Chr6:28729155|28733023;Chr6:28730453|28735968;Chr6:28732382|28735968;Chr6:28735638|28735968;Chr6:28735638|28736124	AT2G35630	ath_circ_036392
Csa6G526560	Chr6:28876601|28880607	AT4G19490	ath_circ_038318;ath_circ_021050;ath_circ_021051
Csa6G538790	Chr6:29031811|29033072	AT1G30825	ath_circ_003295
Csa6G538800	Chr6:29053182|29054520	AT4G20320	ath_circ_021139
Csa6G538800	Chr6:29053182|29054520	AT1G30820	ath_circ_037625;ath_circ_003293;ath_circ_003294
Csa7G004130	Chr7:194382|196370	AT2G21410	ath_circ_009488;ath_circ_009489;ath_circ_009490
Csa7G004130	Chr7:194382|196370	AT4G39080	ath_circ_037017;ath_circ_023549;ath_circ_023550;ath_circ_023551;ath_circ_023552;ath_circ_037018
Csa7G009720	Chr7:610590|613292	AT2G21160	ath_circ_009437;ath_circ_009438;ath_circ_009439;ath_circ_009440;ath_circ_009441;ath_circ_009442;ath_circ_009443;ath_circ_009444;ath_circ_009445
Csa7G011830	Chr7:711662|716047;Chr7:714386|716047	AT4G35000	ath_circ_036990
Csa7G012940	Chr7:784119|785201	AT1G68010	ath_circ_005875
Csa7G014530	Chr7:852038|854178	AT2G16940	ath_circ_009015;ath_circ_009016;ath_circ_009017;ath_circ_009018;ath_circ_009019;ath_circ_009020;ath_circ_009021;ath_circ_009022;ath_circ_009023;ath_circ_009024;ath_circ_009025;ath_circ_009026;ath_circ_009028;ath_circ_009030;ath_circ_009031;ath_circ_009033;ath_circ_009034
Csa7G017160	Chr7:992060|994339;Chr7:994845|995222;Chr7:995429|998192	AT4G38470	ath_circ_023422
Csa7G018770	Chr7:1090425|1090767	AT4G38420	ath_circ_023402
Csa7G019330	Chr7:1130758|1131151	AT3G45970	ath_circ_017532
Csa7G019830	Chr7:1136646|1137270	AT3G45970	ath_circ_017532
Csa7G019890	Chr7:1154145|1154600	AT3G45970	ath_circ_017532
Csa7G023990	Chr7:1238507|1239705	AT2G17110	ath_circ_009037
Csa7G024000	Chr7:1259605|1260226	AT5G60620	ath_circ_029532;ath_circ_029533;ath_circ_029534;ath_circ_029535;ath_circ_029536
Csa7G030000	Chr7:1618411|1620568	AT2G17390	ath_circ_009068;ath_circ_009069
Csa7G030000	Chr7:1618411|1620568	AT4G35450	ath_circ_023052
Csa7G031590	Chr7:1698045|1699211	AT3G07660	ath_circ_036546;ath_circ_013316;ath_circ_013317
Csa7G031620	Chr7:1727954|1728684	AT2G04400	ath_circ_008526;ath_circ_008527
Csa7G031620	Chr7:1727954|1728684	AT5G48220	ath_circ_028284;ath_circ_028285;ath_circ_028286;ath_circ_028287;ath_circ_028288
Csa7G031630	Chr7:1739842|1740216	AT3G07680	ath_circ_013318;ath_circ_013319;ath_circ_013320;ath_circ_013321
Csa7G033350	Chr7:1862103|1863183	AT2G04880	ath_circ_008550
Csa7G037520	Chr7:1973972|1974636	AT5G35700	ath_circ_027077;ath_circ_027078;ath_circ_027079;ath_circ_027080;ath_circ_027081
Csa7G038680	Chr7:2075392|2076482;Chr7:2076081|2078766	AT4G28450	ath_circ_022106;ath_circ_022107;ath_circ_022108
Csa7G038690	Chr7:2087713|2088541	AT4G28470	ath_circ_022109
Csa7G038690	Chr7:2087713|2088541	AT2G20580	ath_circ_036289;ath_circ_009371;ath_circ_009372
Csa7G044790	Chr7:2563281|2566669;Chr7:2566121|2566669	AT3G21810	ath_circ_015057;ath_circ_015058;ath_circ_015059;ath_circ_015060
Csa7G044800	Chr7:2571506|2573260	AT3G21865	ath_circ_036667;ath_circ_015065;ath_circ_015066;ath_circ_015067;ath_circ_015068;ath_circ_015069;ath_circ_015070;ath_circ_015071;ath_circ_015072;ath_circ_015073;ath_circ_015074;ath_circ_015075
Csa7G044920	Chr7:2628482|2629131	AT4G15180	ath_circ_036851;ath_circ_020632;ath_circ_020633
Csa7G046700	Chr7:2789378|2790188	AT1G12470	ath_circ_035970;ath_circ_001407;ath_circ_001408
Csa7G047250	Chr7:2834701|2836071;Chr7:2837401|2840870;Chr7:2839515|2840870	AT2G20850	ath_circ_009395
Csa7G047250	Chr7:2834701|2836071;Chr7:2837401|2840870;Chr7:2839515|2840870	AT4G03390	ath_circ_036805;ath_circ_019656;ath_circ_019657;ath_circ_019658
Csa7G048010	Chr7:2973540|2977336	AT4G03560	ath_circ_019672
Csa7G048090	Chr7:3016397|3018612;Chr7:3017179|3018612;Chr7:3018146|3018612	AT2G42590	ath_circ_037977;ath_circ_011841;ath_circ_011842;ath_circ_011843;ath_circ_011844;ath_circ_011845;ath_circ_011846;ath_circ_011847;ath_circ_011848;ath_circ_011849;ath_circ_011850;ath_circ_011851;ath_circ_036452;ath_circ_037978
Csa7G048110	Chr7:3024736|3025490	AT2G42600	ath_circ_037979
Csa7G049240	Chr7:3144484|3145075	AT5G44240	ath_circ_027884;ath_circ_027885;ath_circ_027886
Csa7G049260	Chr7:3159897|3160806	AT4G28400	ath_circ_022103
Csa7G051430	Chr7:3277637|3282022	AT3G19720	ath_circ_014835;ath_circ_014836;ath_circ_014837;ath_circ_014838;ath_circ_014839;ath_circ_014840;ath_circ_014841;ath_circ_014842;ath_circ_014843;ath_circ_014844;ath_circ_014845;ath_circ_014846;ath_circ_014847
Csa7G058530	Chr7:3402308|3405337;Chr7:3403665|3405337	AT4G25970	ath_circ_021789
Csa7G058640	Chr7:3476189|3479084	AT3G56990	ath_circ_038232
Csa7G062760	Chr7:3596756|3597655	AT2G13840	ath_circ_037834;ath_circ_008901
Csa7G062800	Chr7:3628412|3628847;Chr7:3628412|3632120	AT5G09390	ath_circ_024561;ath_circ_024562
Csa7G062820	Chr7:3641472|3643164	AT5G64200	ath_circ_038721;ath_circ_029912;ath_circ_029913;ath_circ_029914;ath_circ_029915;ath_circ_029916;ath_circ_029917
Csa7G062840	Chr7:3668633|3669940	AT5G09410	ath_circ_024572;ath_circ_024573;ath_circ_024574
Csa7G062840	Chr7:3668633|3669940	AT5G64220	ath_circ_029918;ath_circ_029919;ath_circ_029920;ath_circ_029921;ath_circ_029922
Csa7G064020	Chr7:3805998|3807457	AT4G33510	ath_circ_036982;ath_circ_022818;ath_circ_022819;ath_circ_022820;ath_circ_022821
Csa7G064040	Chr7:3830539|3833275	AT2G14050	ath_circ_008907
Csa7G066320	Chr7:4055663|4057012	AT1G11400	ath_circ_035964;ath_circ_001297
Csa7G067470	Chr7:4148145|4149113;Chr7:4148145|4149832	AT2G14255	ath_circ_008919;ath_circ_008920;ath_circ_008921;ath_circ_008922;ath_circ_008923;ath_circ_036262
Csa7G070760	Chr7:4385008|4387380;Chr7:4393781|4394179;Chr7:4404298|4405318	AT1G50030	ath_circ_036087
Csa7G071330	Chr7:4457959|4459298;Chr7:4457959|4460576	AT2G14680	ath_circ_008930;ath_circ_008931;ath_circ_008932;ath_circ_008933
Csa7G071370	Chr7:4511097|4511923	AT1G49980	ath_circ_004153;ath_circ_004154;ath_circ_004155;ath_circ_004156
Csa7G074280	Chr7:5054611|5054991	AT1G49590	ath_circ_004124;ath_circ_004125
Csa7G075010	Chr7:5201247|5202400	AT2G15900	ath_circ_008971;ath_circ_008972
Csa7G179630	Chr7:6558426|6559921;Chr7:6561518|6563133	AT3G07740	ath_circ_013324
Csa7G184650	Chr7:6665819|6666791;Chr7:6665819|6670481	AT5G56280	ath_circ_029128;ath_circ_029129;ath_circ_029130;ath_circ_029131;ath_circ_029132;ath_circ_029133;ath_circ_029134;ath_circ_029135;ath_circ_029136;ath_circ_029137
Csa7G184660	Chr7:6688669|6690379	AT5G51070	ath_circ_038634;ath_circ_028629
Csa7G186690	Chr7:6759958|6761653	AT1G55690	ath_circ_004838;ath_circ_004843
Csa7G186690	Chr7:6759958|6761653	AT5G56160	ath_circ_029116
Csa7G192190	Chr7:6944293|6946536	AT3G13235	ath_circ_013955
Csa7G195260	Chr7:7022180|7022862	AT4G26520	ath_circ_021847
Csa7G195270	Chr7:7028248|7029829	AT1G55810	ath_circ_004860
Csa7G195270	Chr7:7028248|7029829	AT4G26510	ath_circ_021846
Csa7G201880	Chr7:7244342|7245080	AT1G06720	ath_circ_037505
Csa7G206930	Chr7:7294415|7294995	AT1G34260	ath_circ_003609
Csa7G212660	Chr7:7613728|7618189	AT4G26900	ath_circ_021906;ath_circ_021907
Csa7G212680	Chr7:7647750|7651079;Chr7:7657339|7661041	AT1G50730	ath_circ_037670;ath_circ_004262;ath_circ_004263
Csa7G214200	Chr7:7758387|7759917	AT1G03860	ath_circ_000300;ath_circ_000301
Csa7G219810	Chr7:7879690|7883136;Chr7:7882337|7883136	AT1G21380	ath_circ_002363
Csa7G219810	Chr7:7879690|7883136;Chr7:7882337|7883136	AT1G76970	ath_circ_037778;ath_circ_006768;ath_circ_006769;ath_circ_006770
Csa7G224890	Chr7:8030004|8031054	AT2G43970	ath_circ_012025
Csa7G232540	Chr7:8207395|8207732	AT2G40290	ath_circ_011618;ath_circ_011619;ath_circ_036427
Csa7G234660	Chr7:8313773|8316630;Chr7:8316323|8316630	AT3G22430	ath_circ_015130;ath_circ_015131;ath_circ_015132;ath_circ_015133;ath_circ_015134
Csa7G238940	Chr7:8680972|8681660	AT1G79190	ath_circ_006994;ath_circ_006995
Csa7G239570	Chr7:8806551|8809330	AT3G12760	ath_circ_013904;ath_circ_013905
Csa7G251650	Chr7:8942516|8943845;Chr7:8942516|8951817;Chr7:8942516|8963560;Chr7:8943498|8953951;Chr7:8943498|8957510;Chr7:8943498|8960399;Chr7:8943498|8963560;Chr7:8953711|8963560	AT1G79280	ath_circ_037792;ath_circ_037793;ath_circ_037794
Csa7G252650	Chr7:9014362|9017381;Chr7:9015448|9016597	AT3G12680	ath_circ_013900
Csa7G290530	Chr7:10119453|10120224	AT1G71860	ath_circ_036173
Csa7G302340	Chr7:10515546|10519052;Chr7:10517594|10519052	AT1G72190	ath_circ_006245;ath_circ_006246;ath_circ_006247
Csa7G325200	Chr7:11389753|11391551	AT5G08610	ath_circ_024484
Csa7G325200	Chr7:11389753|11391551	AT5G08620	ath_circ_024488;ath_circ_024489;ath_circ_024490;ath_circ_024491
Csa7G330400	Chr7:11753839|11754844;Chr7:11753839|11757730;Chr7:11753839|11758380	AT2G20190	ath_circ_009320
Csa7G336540	Chr7:12025558|12028924;Chr7:12025558|12033071;Chr7:12028409|12033765	AT3G07020	ath_circ_013243;ath_circ_013245;ath_circ_013246;ath_circ_013247
Csa7G341250	Chr7:12341604|12342560	AT3G24870	ath_circ_015428
Csa7G341250	Chr7:12341604|12342560	AT3G24880	ath_circ_015436
Csa7G352420	Chr7:12596998|12598245	AT3G25140	ath_circ_038156;ath_circ_015443
Csa7G357030	Chr7:12772517|12772993;Chr7:12772517|12778331;Chr7:12775510|12778331;Chr7:12777737|12778331	AT1G32750	ath_circ_036063;ath_circ_003494;ath_circ_003495;ath_circ_003496;ath_circ_003497;ath_circ_003498;ath_circ_003499;ath_circ_003500
Csa7G363050	Chr7:12904990|12905298	AT3G07330	ath_circ_013286;ath_circ_013287;ath_circ_013288;ath_circ_013289;ath_circ_013290
Csa7G368200	Chr7:13049203|13049871;Chr7:13049203|13049896	AT4G27010	ath_circ_021926;ath_circ_021927
Csa7G368210	Chr7:13065739|13066835;Chr7:13066104|13068101;Chr7:13069740|13072158	AT5G24710	ath_circ_026493;ath_circ_026494;ath_circ_026495;ath_circ_026496;ath_circ_026497;ath_circ_026498;ath_circ_026499
Csa7G372870	Chr7:13332614|13340640;Chr7:13335528|13342507	AT5G48520	ath_circ_028326
Csa7G372940	Chr7:13374648|13375265	AT3G58160	ath_circ_036753
Csa7G374560	Chr7:13523849|13526799	AT5G19480	ath_circ_025821;ath_circ_025822;ath_circ_025823
Csa7G374560	Chr7:13523849|13526799	AT5G12230	ath_circ_037109;ath_circ_024910;ath_circ_024911;ath_circ_024912
Csa7G374640	Chr7:13589034|13590086	AT5G48440	ath_circ_037311
Csa7G375770	Chr7:13675237|13676136;Chr7:13675237|13676945	AT2G31190	ath_circ_010523
Csa7G378380	Chr7:13828125|13828554	AT1G06150	ath_circ_000583
Csa7G378420	Chr7:13882623|13884143	AT2G30575	ath_circ_010407;ath_circ_010408;ath_circ_010409;ath_circ_010410;ath_circ_010411;ath_circ_010412;ath_circ_010413;ath_circ_010414;ath_circ_010415;ath_circ_010416;ath_circ_010417;ath_circ_010418;ath_circ_010419;ath_circ_010420;ath_circ_010421
Csa7G378460	Chr7:13907480|13908425	AT3G54660	ath_circ_018352;ath_circ_018353;ath_circ_018354;ath_circ_018355;ath_circ_018356
Csa7G379100	Chr7:14079526|14083437;Chr7:14083372|14083798;Chr7:14083607|14090637	AT1G03060	ath_circ_035903;ath_circ_000222;ath_circ_000223;ath_circ_000224
Csa7G379100	Chr7:14079526|14083437;Chr7:14083372|14083798;Chr7:14083607|14090637	AT4G02660	ath_circ_038260
Csa7G387180	Chr7:14194098|14197154	AT1G03090	ath_circ_000227;ath_circ_000228;ath_circ_000229;ath_circ_000230;ath_circ_000231;ath_circ_000232;ath_circ_000233;ath_circ_000234;ath_circ_000235;ath_circ_000236;ath_circ_000237;ath_circ_000238;ath_circ_000239;ath_circ_000240;ath_circ_000241
Csa7G388450	Chr7:14451540|14451917	AT3G63180	ath_circ_019223;ath_circ_019224;ath_circ_019225;ath_circ_019226;ath_circ_019227;ath_circ_019228;ath_circ_019229;ath_circ_019230;ath_circ_019231;ath_circ_019232;ath_circ_019233
Csa7G390040	Chr7:14557477|14558211	AT1G03190	ath_circ_000249
Csa7G390170	Chr7:14636278|14638969	AT4G03110	ath_circ_036804
Csa7G392340	Chr7:14839081|14839791	AT1G63900	ath_circ_005488;ath_circ_005489;ath_circ_005490;ath_circ_005491;ath_circ_005492;ath_circ_005493;ath_circ_005494
Csa7G392400	Chr7:14882563|14884674	AT3G63070	ath_circ_019212;ath_circ_019213;ath_circ_019214
Csa7G392400	Chr7:14882563|14884674	AT2G48160	ath_circ_036488
Csa7G395210	Chr7:15113783|15114707	AT2G47830	ath_circ_012454;ath_circ_012455
Csa7G396400	Chr7:15224862|15228094	AT1G02890	ath_circ_035900;ath_circ_000210;ath_circ_000211
Csa7G396400	Chr7:15224862|15228094	AT4G02480	ath_circ_036797
Csa7G396430	Chr7:15249941|15251431	AT4G02450	ath_circ_019525;ath_circ_019526
Csa7G405860	Chr7:15521987|15523927	AT2G47490	ath_circ_012424;ath_circ_012425;ath_circ_012426;ath_circ_012427;ath_circ_012428;ath_circ_012429
Csa7G407780	Chr7:15794998|15795764	AT3G62360	ath_circ_036781;ath_circ_019164;ath_circ_019165;ath_circ_019166
Csa7G412850	Chr7:15860555|15861133;Chr7:15860750|15861185	AT3G62310	ath_circ_019140;ath_circ_019141;ath_circ_019142
Csa7G412850	Chr7:15860555|15861133;Chr7:15860750|15861185	AT2G47250	ath_circ_038007
Csa7G413390	Chr7:15902230|15904036	AT1G06790	ath_circ_000647;ath_circ_000648;ath_circ_000649;ath_circ_000650
Csa7G425950	Chr7:16275954|16277340;Chr7:16278650|16282510	AT5G13690	ath_circ_025093;ath_circ_037128
Csa7G428980	Chr7:16610131|16611150;Chr7:16610873|16611150	AT5G40850	ath_circ_037267;ath_circ_027476
Csa7G429500	Chr7:16628326|16629527	AT2G44440	ath_circ_012085
Csa7G429590	Chr7:16704818|16707226;Chr7:16705062|16705772;Chr7:16706248|16707226;Chr7:16706692|16707226	AT2G44350	ath_circ_036468
Csa7G429610	Chr7:16713830|16715773	AT2G31955	ath_circ_010622;ath_circ_010623;ath_circ_010624;ath_circ_010625;ath_circ_010626;ath_circ_010627;ath_circ_010628;ath_circ_010629;ath_circ_010630;ath_circ_010631;ath_circ_010632;ath_circ_010633;ath_circ_010634;ath_circ_010635;ath_circ_036363
Csa7G431420	Chr7:16963638|16964349;Chr7:16964527|16965304;Chr7:16964527|16965692	AT1G53780	ath_circ_004614;ath_circ_004615
Csa7G431420	Chr7:16963638|16964349;Chr7:16964527|16965304;Chr7:16964527|16965692	AT1G53750	ath_circ_036106;ath_circ_004607
Csa7G432650	Chr7:17318359|17319131	AT1G75410	ath_circ_006608
Csa7G432650	Chr7:17318359|17319131	AT1G19700	ath_circ_036009;ath_circ_002145;ath_circ_002146;ath_circ_002147
Csa7G433400	Chr7:17418227|17419363;Chr7:17418841|17419363	AT1G15490	ath_circ_001698
Csa7G433400	Chr7:17418227|17419363;Chr7:17418841|17419363	AT1G80280	ath_circ_007197;ath_circ_007198;ath_circ_007199
Csa7G435550	Chr7:17534743|17535613	AT1G80380	ath_circ_036237;ath_circ_007207
Csa7G440610	Chr7:17586231|17587511	AT1G80000	ath_circ_007164
Csa7G440610	Chr7:17586231|17587511	AT1G15280	ath_circ_035986;ath_circ_001661;ath_circ_001662;ath_circ_001663;ath_circ_001664;ath_circ_001665;ath_circ_001666;ath_circ_001667
Csa7G446900	Chr7:17777451|17777885	AT1G15240	ath_circ_001654;ath_circ_001655
Csa7G447170	Chr7:17904469|17904988;Chr7:17904469|17906706;Chr7:17904469|17907312;Chr7:17906387|17907312	AT2G07050	ath_circ_008690;ath_circ_008691;ath_circ_008692
Csa7G447710	Chr7:17969512|17972221;Chr7:17969512|17972232	AT3G19840	ath_circ_014867;ath_circ_014868;ath_circ_014869;ath_circ_014870
Csa7G447810	Chr7:18042147|18043912	AT1G51590	ath_circ_004302
Csa7G447810	Chr7:18042147|18043912	AT3G21160	ath_circ_015015
Csa7G447860	Chr7:18081610|18082396	AT1G51630	ath_circ_004304
Csa7G447860	Chr7:18081610|18082396	AT3G21190	ath_circ_015016;ath_circ_015017;ath_circ_015018
Csa7G448860	Chr7:18449553|18452561;Chr7:18453247|18453862;Chr7:18453247|18453875	AT1G72500	ath_circ_006282;ath_circ_006283;ath_circ_006284
Csa7G448880	Chr7:18467851|18470389	AT2G05840	ath_circ_008630;ath_circ_008631;ath_circ_008632;ath_circ_008633;ath_circ_008634;ath_circ_008635;ath_circ_008636;ath_circ_008637;ath_circ_008638;ath_circ_008639
Csa7G448900	Chr7:18478396|18479980	AT1G54100	ath_circ_037682
Csa7G449420	Chr7:18505754|18507237	AT1G17420	ath_circ_001924
Csa7G449420	Chr7:18505754|18507237	AT1G72520	ath_circ_006285;ath_circ_006286;ath_circ_006287;ath_circ_006288
Csa7G450620	Chr7:18621560|18624089	AT5G26210	ath_circ_026634;ath_circ_026635;ath_circ_026636;ath_circ_026637;ath_circ_026638;ath_circ_026639;ath_circ_026640
Csa7G451350	Chr7:18780362|18781439	AT3G13870	ath_circ_014066;ath_circ_014067;ath_circ_014068;ath_circ_014069;ath_circ_014070
Csa7G451940	Chr7:18849503|18853471;Chr7:18852925|18854167	AT1G51710	ath_circ_004323;ath_circ_004324;ath_circ_004325;ath_circ_004326;ath_circ_004327;ath_circ_004328;ath_circ_004329;ath_circ_004330;ath_circ_004331
Csa7G451940	Chr7:18849503|18853471;Chr7:18852925|18854167	AT3G21280	ath_circ_015024;ath_circ_015025;ath_circ_015026;ath_circ_015027;ath_circ_015028
Csa7G452050	Chr7:18911835|18912963	AT1G51800	ath_circ_004339;ath_circ_004340;ath_circ_004341
Csa7G452350	Chr7:19043976|19047301	AT5G48120	ath_circ_037308;ath_circ_028279

## Sheet: Cs2Osa
Gene ID of Cucumber	Exonic CircRNAs of Cucumber	Orthologous Gene ID of Oryza sativa	Exonic CircRNAs of Oryza sativa
Csa1G000020	Chr1:8976|9670	LOC_Os02g0523500	osa_circ_014834;osa_circ_014835;osa_circ_014836;osa_circ_014837;osa_circ_014838;osa_circ_014839;osa_circ_014840;osa_circ_014841;osa_circ_014842;osa_circ_014843;osa_circ_014844;osa_circ_014845;osa_circ_014846;osa_circ_014847;osa_circ_014848;osa_circ_014849
Csa1G000600	Chr1:63335|63936	LOC_Os04g0397100	osa_circ_023659;osa_circ_023660;osa_circ_023661
Csa1G000610	Chr1:75721|77643;Chr1:83607|84440	LOC_Os01g0311500	osa_circ_001509
Csa1G002750	Chr1:483120|484184	LOC_Os12g0233400	osa_circ_010895;osa_circ_010896;osa_circ_010897
Csa1G002750	Chr1:483120|484184	LOC_Os12g0233800	osa_circ_010903;osa_circ_010904;osa_circ_010905;osa_circ_010906;osa_circ_010907;osa_circ_010908
Csa1G004880	Chr1:848572|850096	LOC_Os04g0507900	osa_circ_024524
Csa1G004950	Chr1:957564|958316	LOC_Os01g0661400	osa_circ_003101
Csa1G005640	Chr1:1090211|1091726;Chr1:1091125|1092304	LOC_Os02g0741800	osa_circ_016510;osa_circ_016511
Csa1G007870	Chr1:1237322|1239008	LOC_Os10g0477800	osa_circ_007129;osa_circ_007130;osa_circ_007131;osa_circ_007132;osa_circ_007133;osa_circ_007134
Csa1G013220	Chr1:1775105|1778479;Chr1:1775105|1779170	LOC_Os07g0602200	osa_circ_034672;osa_circ_034673
Csa1G014400	Chr1:1906770|1907346	LOC_Os09g0375000	osa_circ_039018;osa_circ_039019;osa_circ_03902
Csa1G014400	Chr1:1906770|1907346	LOC_Os09g0381100	osa_circ_039053;osa_circ_039054
Csa1G015790	Chr1:2154259|2155971	LOC_Os06g0489200	osa_circ_030922;osa_circ_030923;osa_circ_030924;osa_circ_030925;osa_circ_030926
Csa1G020880	Chr1:2210879|2211561;Chr1:2210879|2212793	LOC_Os08g0343300	osa_circ_036797;osa_circ_036798;osa_circ_036799;osa_circ_036800;osa_circ_036801;osa_circ_036802;osa_circ_036803
Csa1G021900	Chr1:2248761|2253344	LOC_Os03g0706900	osa_circ_021166;osa_circ_021167;osa_circ_021168;osa_circ_021169;osa_circ_021170;osa_circ_021171;osa_circ_021172
Csa1G023610	Chr1:2374330|2376505	LOC_Os01g0128800	osa_circ_000212;osa_circ_000213
Csa1G024300	Chr1:2535550|2535799	LOC_Os09g0314400	osa_circ_038828;osa_circ_038829
Csa1G024300	Chr1:2535550|2535799	LOC_Os09g0315100	osa_circ_038830;osa_circ_038831;osa_circ_038832
Csa1G024300	Chr1:2535550|2535799	LOC_Os09g0326800	osa_circ_038855
Csa1G024300	Chr1:2535550|2535799	LOC_Os09g0346700	osa_circ_038911;osa_circ_038912;osa_circ_038913;osa_circ_038914;osa_circ_038915
Csa1G025160	Chr1:2760813|2762341;Chr1:2760813|2762345	LOC_Os06g0258900	osa_circ_030445;osa_circ_030446;osa_circ_030447;osa_circ_030448;osa_circ_030449;osa_circ_030450;osa_circ_030451;osa_circ_030452;osa_circ_030453;osa_circ_030454;osa_circ_030455;osa_circ_030456;osa_circ_030457;osa_circ_030458;osa_circ_030459;osa_circ_030460;osa_circ_030461;osa_circ_030462;osa_circ_030463
Csa1G025160	Chr1:2760813|2762341;Chr1:2760813|2762345	LOC_Os06g0268700	osa_circ_030507;osa_circ_030508;osa_circ_030509;osa_circ_03051
Csa1G025160	Chr1:2760813|2762341;Chr1:2760813|2762345	LOC_Os06g0270200	osa_circ_030512;osa_circ_030513
Csa1G025770	Chr1:2839613|2842993	LOC_Os03g0749800	osa_circ_021915;osa_circ_021916;osa_circ_021917;osa_circ_021918;osa_circ_021919;osa_circ_02192
Csa1G028040	Chr1:3079900|3080372;Chr1:3079900|3082891;Chr1:3088265|3089366;Chr1:3089110|3089366	LOC_Os01g0960400	osa_circ_005920;osa_circ_005921;osa_circ_005922;osa_circ_005923;osa_circ_005924;osa_circ_005925;osa_circ_005926;osa_circ_005927
Csa1G029580	Chr1:3123899|3125516	LOC_Os03g0719500	osa_circ_021338;osa_circ_021339
Csa1G029580	Chr1:3123899|3125516	LOC_Os03g0721200	osa_circ_021357;osa_circ_021358;osa_circ_021359;osa_circ_021360;osa_circ_021361;osa_circ_021362;osa_circ_021363
Csa1G030620	Chr1:3161011|3167720;Chr1:3166798|3189972;Chr1:3172929|3173499	LOC_Os03g0719300	osa_circ_021323;osa_circ_021324;osa_circ_021325;osa_circ_021326;osa_circ_021327;osa_circ_021328;osa_circ_021329;osa_circ_021330;osa_circ_021331;osa_circ_021332;osa_circ_021333;osa_circ_021334;osa_circ_021335;osa_circ_021336;osa_circ_021337
Csa1G031190	Chr1:3244941|3245447;Chr1:3244941|3249940	LOC_Os03g0711800	osa_circ_021244;osa_circ_021245;osa_circ_021246;osa_circ_021247;osa_circ_021248
Csa1G031900	Chr1:3418427|3419012	LOC_Os02g0672200	osa_circ_015931;osa_circ_015932;osa_circ_015933;osa_circ_015934;osa_circ_015935;osa_circ_015936;osa_circ_015937;osa_circ_015938;osa_circ_015939;osa_circ_015940;osa_circ_015941
Csa1G032450	Chr1:3452111|3452427	LOC_Os01g0908200	osa_circ_005352;osa_circ_005353;osa_circ_005354;osa_circ_005355;osa_circ_005356;osa_circ_005357;osa_circ_005358
Csa1G033230	Chr1:3571139|3571740	LOC_Os02g0577100	osa_circ_015154;osa_circ_015155;osa_circ_015156;osa_circ_015157
Csa1G039160	Chr1:3820390|3821143	LOC_Os10g0320400	osa_circ_006454;osa_circ_006455;osa_circ_006456;osa_circ_006457;osa_circ_006458
Csa1G039160	Chr1:3820390|3821143	LOC_Os10g0369000	osa_circ_006621;osa_circ_006622;osa_circ_006623
Csa1G039160	Chr1:3820390|3821143	LOC_Os10g0375600	osa_circ_006651;osa_circ_006652;osa_circ_006653;osa_circ_006654;osa_circ_006655;osa_circ_006656;osa_circ_006657;osa_circ_006658;osa_circ_006659
Csa1G039220	Chr1:3842081|3843436	LOC_Os01g0763600	osa_circ_003994
Csa1G039980	Chr1:3985740|3987425	LOC_Os08g0490000	osa_circ_037446;osa_circ_037447;osa_circ_037448;osa_circ_037449;osa_circ_037450;osa_circ_037451;osa_circ_037452
Csa1G042100	Chr1:4070769|4071296;Chr1:4070769|4073511	LOC_Os03g0802700	osa_circ_022315;osa_circ_022316;osa_circ_022317
Csa1G042170	Chr1:4106812|4111876	LOC_Os09g0410125	osa_circ_039181
Csa1G042240	Chr1:4179740|4181111;Chr1:4181419|4182071	LOC_Os01g0575500	osa_circ_002306;osa_circ_002307;osa_circ_002308;osa_circ_002309;osa_circ_002310;osa_circ_002311;osa_circ_002312;osa_circ_002313;osa_circ_002314;osa_circ_002315;osa_circ_002316;osa_circ_002317;osa_circ_002318;osa_circ_002319
Csa1G042250	Chr1:4191838|4194128	LOC_Os02g0730700	osa_circ_016404
Csa1G043030	Chr1:4675587|4678118	LOC_Os09g0450300	osa_circ_039377;osa_circ_039378;osa_circ_039379;osa_circ_039380;osa_circ_039381;osa_circ_039382;osa_circ_039383;osa_circ_039384;osa_circ_039385;osa_circ_039386
Csa1G043050	Chr1:4698194|4698583	LOC_Os02g0772500	osa_circ_016720;osa_circ_016721
Csa1G043280	Chr1:4836004|4837948	LOC_Os07g0162300	osa_circ_032854;osa_circ_032855;osa_circ_032856
Csa1G046890	Chr1:5497709|5499248	LOC_Os04g0482300	osa_circ_024239
Csa1G048950	Chr1:5604117|5604829	LOC_Os12g0460800	osa_circ_011449;osa_circ_011450;osa_circ_011451;osa_circ_011452;osa_circ_011453;osa_circ_011454;osa_circ_011455;osa_circ_011456
Csa1G050250	Chr1:5810124|5810628	LOC_Os02g0601300	osa_circ_015340;osa_circ_015341;osa_circ_015342;osa_circ_015343;osa_circ_015344;osa_circ_015345;osa_circ_015346;osa_circ_015347;osa_circ_015348
Csa1G050430	Chr1:5908564|5911782;Chr1:5910841|5913452;Chr1:5919961|5920425	LOC_Os03g0344700	osa_circ_019745;osa_circ_019746;osa_circ_019748;osa_circ_019749;osa_circ_019750;osa_circ_019751;osa_circ_019753;osa_circ_019755;osa_circ_019756;osa_circ_019757;osa_circ_019758
Csa1G051600	Chr1:6012717|6014130	LOC_Os11g0497000	osa_circ_009397;osa_circ_009398;osa_circ_009399;osa_circ_00940
Csa1G057010	Chr1:6280753|6284136	LOC_Os08g0206600	osa_circ_036355;osa_circ_036356;osa_circ_036357;osa_circ_036358;osa_circ_036359;osa_circ_03636
Csa1G057010	Chr1:6280753|6284136	LOC_Os08g0223700	osa_circ_036375
Csa1G057010	Chr1:6280753|6284136	LOC_Os08g0223766	osa_circ_036377;osa_circ_036378;osa_circ_036379;osa_circ_036380;osa_circ_036381;osa_circ_036382
Csa1G057010	Chr1:6280753|6284136	LOC_Os08g0223833	osa_circ_036384;osa_circ_036385;osa_circ_036386;osa_circ_036387;osa_circ_036388;osa_circ_036389;osa_circ_03639
Csa1G057010	Chr1:6280753|6284136	LOC_Os08g0224200	osa_circ_036391;osa_circ_036392
Csa1G062880	Chr1:6613477|6615038	LOC_Os08g0191700	osa_circ_036233;osa_circ_036234;osa_circ_036235;osa_circ_036236;osa_circ_036237;osa_circ_036238;osa_circ_036239;osa_circ_036240;osa_circ_036241;osa_circ_036242;osa_circ_036243
Csa1G062920	Chr1:6638456|6639076;Chr1:6638456|6640180	LOC_Os04g0624600	osa_circ_025392;osa_circ_025393;osa_circ_025394;osa_circ_025395;osa_circ_025396;osa_circ_025397;osa_circ_025398
Csa1G063580	Chr1:6726344|6727649	LOC_Os03g0565600	osa_circ_020478;osa_circ_020479;osa_circ_020480;osa_circ_020481;osa_circ_020482;osa_circ_020483;osa_circ_020484;osa_circ_020485
Csa1G063580	Chr1:6726344|6727649	LOC_Os03g0566800	osa_circ_020487
Csa1G063580	Chr1:6726344|6727649	LOC_Os03g0570200	osa_circ_020501;osa_circ_020502
Csa1G064710	Chr1:6816078|6817887	LOC_Os12g0258200	osa_circ_011008;osa_circ_011009;osa_circ_011010;osa_circ_011011
Csa1G064710	Chr1:6816078|6817887	LOC_Os12g0263000	osa_circ_011017;osa_circ_011018;osa_circ_011019;osa_circ_01102
Csa1G064710	Chr1:6816078|6817887	LOC_Os12g0288400	osa_circ_011145;osa_circ_011146;osa_circ_011147;osa_circ_011148
Csa1G072470	Chr1:7320840|7321348	LOC_Os07g0564800	osa_circ_034328
Csa1G072470	Chr1:7320840|7321348	LOC_Os07g0565400	osa_circ_034331
Csa1G073710	Chr1:7509353|7510270;Chr1:7509893|7510270	LOC_Os10g0498700	osa_circ_007334;osa_circ_007335;osa_circ_007336;osa_circ_007337;osa_circ_007338;osa_circ_007339
Csa1G073710	Chr1:7509353|7510270;Chr1:7509893|7510270	LOC_Os10g0500300	osa_circ_007484;osa_circ_007485
Csa1G073760	Chr1:7533415|7534799;Chr1:7533415|7538772	LOC_Os04g0680400	osa_circ_025967;osa_circ_025968;osa_circ_025969
Csa1G075020	Chr1:7716798|7721126	LOC_Os07g0501800	osa_circ_033947
Csa1G077740	Chr1:7963596|7964995	LOC_Os07g0695300	osa_circ_035494
Csa1G077740	Chr1:7963596|7964995	LOC_Os07g0695400	osa_circ_035495;osa_circ_035496
Csa1G084260	Chr1:7983222|7983763;Chr1:7991922|8003654;Chr1:7996799|8003305	LOC_Os04g0492300	osa_circ_024357;osa_circ_024358;osa_circ_024359;osa_circ_024361;osa_circ_024362;osa_circ_024363
Csa1G085360	Chr1:8091452|8093626	LOC_Os03g0255100	osa_circ_018925;osa_circ_018926;osa_circ_018927;osa_circ_018928;osa_circ_018929
Csa1G086890	Chr1:8183338|8191623	LOC_Os01g0976600	osa_circ_006063;osa_circ_006064
Csa1G086920	Chr1:8229452|8231907;Chr1:8234122|8237073	LOC_Os03g0719100	osa_circ_021313;osa_circ_021314;osa_circ_021315;osa_circ_021316;osa_circ_021317;osa_circ_021318;osa_circ_021319;osa_circ_021320;osa_circ_021321;osa_circ_021322
Csa1G087430	Chr1:8265832|8269552;Chr1:8270923|8273539;Chr1:8274603|8279012	LOC_Os07g0191700	osa_circ_033097;osa_circ_033098
Csa1G087430	Chr1:8265832|8269552;Chr1:8270923|8273539;Chr1:8274603|8279012	LOC_Os07g0200700	osa_circ_033128
Csa1G097710	Chr1:8605799|8606372	LOC_Os03g0859500	osa_circ_022818;osa_circ_022819
Csa1G097710	Chr1:8605799|8606372	LOC_Os03g0859800	osa_circ_022823;osa_circ_022824;osa_circ_022825;osa_circ_022826
Csa1G109350	Chr1:8834920|8836475	LOC_Os08g0187700	osa_circ_036181;osa_circ_036182;osa_circ_036183;osa_circ_036184
Csa1G120460	Chr1:9131028|9132148	LOC_Os08g0530400	osa_circ_037796;osa_circ_037797;osa_circ_037798
Csa1G138280	Chr1:9583701|9589539;Chr1:9588054|9589539	LOC_Os03g0684400	osa_circ_021008;osa_circ_021009;osa_circ_021010;osa_circ_021011;osa_circ_021012;osa_circ_021013;osa_circ_021014;osa_circ_021015
Csa1G144290	Chr1:9625160|9626089;Chr1:9627548|9628384	LOC_Os04g0195000	osa_circ_023067;osa_circ_023068;osa_circ_023069;osa_circ_023070;osa_circ_023071;osa_circ_023072;osa_circ_023073
Csa1G145910	Chr1:9736974|9746325;Chr1:9746247|9748338	LOC_Os10g0546300	osa_circ_007894;osa_circ_007895;osa_circ_007896;osa_circ_007897;osa_circ_007898;osa_circ_007899;osa_circ_007900;osa_circ_007901;osa_circ_007902;osa_circ_007903
Csa1G161600	Chr1:10149352|10150276	LOC_Os01g0967100	osa_circ_005972;osa_circ_005973
Csa1G163130	Chr1:10214658|10215203	LOC_Os02g0805600	osa_circ_017035;osa_circ_017036;osa_circ_017037;osa_circ_017038
Csa1G166770	Chr1:10370037|10372384	LOC_Os02g0533900	osa_circ_014908;osa_circ_014909
Csa1G166770	Chr1:10370037|10372384	LOC_Os02g0534800	osa_circ_014913;osa_circ_014914;osa_circ_014915;osa_circ_014916;osa_circ_014917
Csa1G172630	Chr1:10726667|10731997;Chr1:10727729|10731997	LOC_Os06g0286351	osa_circ_030564;osa_circ_030565;osa_circ_030566;osa_circ_030567;osa_circ_030568;osa_circ_030569;osa_circ_03057
Csa1G172630	Chr1:10726667|10731997;Chr1:10727729|10731997	LOC_Os06g0298200	osa_circ_030590;osa_circ_030591;osa_circ_030592
Csa1G173130	Chr1:10745585|10747281;Chr1:10745585|10748761	LOC_Os01g0110400	osa_circ_000114;osa_circ_000115
Csa1G178240	Chr1:10866021|10866780;Chr1:10866021|10869201;Chr1:10866888|10869205	LOC_Os09g0286400	osa_circ_038731;osa_circ_038732;osa_circ_038733;osa_circ_038734;osa_circ_038735;osa_circ_038736;osa_circ_038737;osa_circ_038738;osa_circ_038739;osa_circ_038740;osa_circ_038741;osa_circ_038742
Csa1G178240	Chr1:10866021|10866780;Chr1:10866021|10869201;Chr1:10866888|10869205	LOC_Os09g0294000	osa_circ_038752;osa_circ_038753;osa_circ_038754;osa_circ_038755;osa_circ_038756;osa_circ_038757;osa_circ_038758;osa_circ_038759;osa_circ_038760;osa_circ_038761;osa_circ_038762;osa_circ_038763
Csa1G181420	Chr1:11034814|11036174	LOC_Os03g0748700	osa_circ_021883;osa_circ_021884;osa_circ_021885;osa_circ_021886
Csa1G181440	Chr1:11055920|11057730	LOC_Os01g0911200	osa_circ_005405;osa_circ_005406;osa_circ_005407;osa_circ_005408;osa_circ_005409;osa_circ_005410;osa_circ_005411;osa_circ_005412;osa_circ_005413;osa_circ_005414;osa_circ_005415;osa_circ_005416;osa_circ_005417;osa_circ_005418
Csa1G226420	Chr1:11865075|11868879;Chr1:11874082|11875330	LOC_Os02g0803250	osa_circ_017016;osa_circ_017017;osa_circ_017018;osa_circ_017019;osa_circ_017020;osa_circ_017021
Csa1G226430	Chr1:11882963|11884409;Chr1:11884080|11886424	LOC_Os02g0803300	osa_circ_017022
Csa1G228970	Chr1:11991284|11991777	LOC_Os09g0123100	osa_circ_038450;osa_circ_038451;osa_circ_038452;osa_circ_038453;osa_circ_038454;osa_circ_038455
Csa1G267180	Chr1:12911099|12913435	LOC_Os04g0509300	osa_circ_024533;osa_circ_024534;osa_circ_024535;osa_circ_024536;osa_circ_024537;osa_circ_024538;osa_circ_024539;osa_circ_024540;osa_circ_024541;osa_circ_024542
Csa1G270410	Chr1:13127089|13129824	LOC_Os01g0580100	osa_circ_002326;osa_circ_002327
Csa1G294620	Chr1:13383937|13385376;Chr1:13384207|13385376	LOC_Os08g0282000	osa_circ_036585;osa_circ_036586
Csa1G351950	Chr1:14060058|14063163;Chr1:14061844|14065304	LOC_Os02g0137000	osa_circ_013041;osa_circ_013043;osa_circ_013044;osa_circ_013045
Csa1G372010	Chr1:14359193|14359884	LOC_Os01g0591000	osa_circ_002409
Csa1G372010	Chr1:14359193|14359884	LOC_Os01g0591300	osa_circ_002410;osa_circ_002411;osa_circ_002412;osa_circ_002413;osa_circ_002414;osa_circ_002415;osa_circ_002416;osa_circ_002417;osa_circ_002418;osa_circ_002419
Csa1G386570	Chr1:14591260|14596487	LOC_Os02g0785900	osa_circ_016841;osa_circ_016842
Csa1G397110	Chr1:14712530|14713323	LOC_Os10g0575200	osa_circ_008146;osa_circ_008147;osa_circ_008148;osa_circ_008149;osa_circ_00815
Csa1G397110	Chr1:14712530|14713323	LOC_Os10g0577800	osa_circ_008173;osa_circ_008174;osa_circ_008175;osa_circ_008176;osa_circ_008177;osa_circ_008178;osa_circ_008179;osa_circ_008180;osa_circ_008181
Csa1G418250	Chr1:15134080|15135254	LOC_Os02g0205400	osa_circ_013742;osa_circ_013743;osa_circ_013744
Csa1G421880	Chr1:15278368|15280028	LOC_Os08g0245400	osa_circ_036494;osa_circ_036495;osa_circ_036496;osa_circ_036497
Csa1G423250	Chr1:15512862|15514543	LOC_Os12g0609800	osa_circ_012257;osa_circ_012258
Csa1G423340	Chr1:15607055|15608038	LOC_Os06g0700700	osa_circ_032197;osa_circ_032198;osa_circ_032199;osa_circ_032200;osa_circ_032201;osa_circ_032202;osa_circ_032203;osa_circ_032204
Csa1G424360	Chr1:15630196|15630843	LOC_Os08g0517700	osa_circ_03770
Csa1G424360	Chr1:15630196|15630843	LOC_Os08g0518100	osa_circ_037702;osa_circ_037703;osa_circ_037704;osa_circ_037705
Csa1G434140	Chr1:15896921|15899434;Chr1:15896921|15901003	LOC_Os04g0608100	osa_circ_025132;osa_circ_025133;osa_circ_025134;osa_circ_025135;osa_circ_025136
Csa1G434170	Chr1:15933013|15935954	LOC_Os08g0224800	osa_circ_036399;osa_circ_036400;osa_circ_036401
Csa1G434170	Chr1:15933013|15935954	LOC_Os08g0241600	osa_circ_036444;osa_circ_036445;osa_circ_036446;osa_circ_036447
Csa1G434170	Chr1:15933013|15935954	LOC_Os08g0243500	osa_circ_036477;osa_circ_036478;osa_circ_036479;osa_circ_036480;osa_circ_036481;osa_circ_036482;osa_circ_036483;osa_circ_036484;osa_circ_036485;osa_circ_036486;osa_circ_036487;osa_circ_036488
Csa1G446400	Chr1:16316660|16321874	LOC_Os01g0751300	osa_circ_003905;osa_circ_003906;osa_circ_003907;osa_circ_003908;osa_circ_003909;osa_circ_003910;osa_circ_003911
Csa1G446400	Chr1:16316660|16321874	LOC_Os01g0753500	osa_circ_003938;osa_circ_003939;osa_circ_00394
Csa1G460000	Chr1:16510645|16512483	LOC_Os08g0379000	osa_circ_036890;osa_circ_036891
Csa1G460000	Chr1:16510645|16512483	LOC_Os08g0384900	osa_circ_03693
Csa1G462020	Chr1:16583286|16584554	LOC_Os09g0507600	osa_circ_039749
Csa1G462020	Chr1:16583286|16584554	LOC_Os09g0507800	osa_circ_039750;osa_circ_039751;osa_circ_039752;osa_circ_039753
Csa1G475980	Chr1:17105857|17106987	LOC_Os01g0208600	osa_circ_000787;osa_circ_000788;osa_circ_000789;osa_circ_000790;osa_circ_000791;osa_circ_000792
Csa1G476000	Chr1:17124424|17124920	LOC_Os06g0154400	osa_circ_029729;osa_circ_02973
Csa1G495290	Chr1:17530754|17531178	LOC_Os05g0117798	osa_circ_026302;osa_circ_026303;osa_circ_026304;osa_circ_026305;osa_circ_026306;osa_circ_026307
Csa1G523090	Chr1:18167991|18169938	LOC_Os03g0274000	osa_circ_019105;osa_circ_019106;osa_circ_019107;osa_circ_019108;osa_circ_019109;osa_circ_019110;osa_circ_019111
Csa1G523090	Chr1:18167991|18169938	LOC_Os03g0274300	osa_circ_019113;osa_circ_019114;osa_circ_019115;osa_circ_019116;osa_circ_019117;osa_circ_019118
Csa1G523090	Chr1:18167991|18169938	LOC_Os03g0274800	osa_circ_019119;osa_circ_01912
Csa1G523090	Chr1:18167991|18169938	LOC_Os03g0275300	osa_circ_019121;osa_circ_019122
Csa1G528460	Chr1:18462082|18464310;Chr1:18462082|18466017	LOC_Os03g0266200	osa_circ_019035
Csa1G528590	Chr1:18578560|18579109;Chr1:18578560|18580494	LOC_Os03g0679700	osa_circ_020942;osa_circ_020943;osa_circ_020944;osa_circ_020945;osa_circ_020946;osa_circ_020947;osa_circ_020948
Csa1G530140	Chr1:18643447|18644281	LOC_Os04g0679800	osa_circ_025956;osa_circ_025957;osa_circ_025958;osa_circ_025959
Csa1G533420	Chr1:18898334|18901486	LOC_Os03g0295700	osa_circ_019343;osa_circ_019344;osa_circ_019345;osa_circ_019346;osa_circ_019347;osa_circ_019348;osa_circ_019349;osa_circ_019350;osa_circ_019351;osa_circ_019352;osa_circ_019353
Csa1G533630	Chr1:19020328|19022059	LOC_Os07g0230500	osa_circ_03325
Csa1G533630	Chr1:19020328|19022059	LOC_Os07g0246200	osa_circ_033282;osa_circ_033283;osa_circ_033284;osa_circ_033285;osa_circ_033286;osa_circ_033287;osa_circ_033288;osa_circ_033289;osa_circ_033290;osa_circ_033291;osa_circ_033292;osa_circ_033293;osa_circ_033294;osa_circ_033295;osa_circ_033296;osa_circ_033297;osa_circ_033298;osa_circ_033299;osa_circ_033300;osa_circ_033301;osa_circ_033302;osa_circ_033303;osa_circ_033304
Csa1G533630	Chr1:19020328|19022059	LOC_Os07g0262200	osa_circ_033361
Csa1G538160	Chr1:19692562|19694306	LOC_Os08g0199300	osa_circ_036281;osa_circ_036282;osa_circ_036283;osa_circ_036284;osa_circ_036285;osa_circ_036286;osa_circ_036287;osa_circ_036288;osa_circ_036289
Csa1G538220	Chr1:19751107|19752152	LOC_Os02g0198300	osa_circ_013667;osa_circ_013668
Csa1G555590	Chr1:20279556|20282141;Chr1:20279556|20283080	LOC_Os03g0311300	osa_circ_019489;osa_circ_019490;osa_circ_019491;osa_circ_019492;osa_circ_019493;osa_circ_019494;osa_circ_019495;osa_circ_019496;osa_circ_019497;osa_circ_019498;osa_circ_019499;osa_circ_019500;osa_circ_019501;osa_circ_019502;osa_circ_019503;osa_circ_019504
Csa1G560670	Chr1:20336460|20339620;Chr1:20342868|20343683;Chr1:20347141|20348454	LOC_Os04g0129500	osa_circ_022954;osa_circ_022955;osa_circ_022956;osa_circ_022957;osa_circ_022958
Csa1G560800	Chr1:20454568|20464986;Chr1:20456357|20464986;Chr1:20458647|20464986;Chr1:20458665|20464986;Chr1:20458665|20469352	LOC_Os08g0341700	osa_circ_036784;osa_circ_036785;osa_circ_036786;osa_circ_036787;osa_circ_036788;osa_circ_036789;osa_circ_03679
Csa1G561380	Chr1:20525843|20529388	LOC_Os01g0271200	osa_circ_001282;osa_circ_001283
Csa1G561390	Chr1:20537658|20541601	LOC_Os03g0834000	osa_circ_022598;osa_circ_022599;osa_circ_02260
Csa1G561390	Chr1:20537658|20541601	LOC_Os03g0835100	osa_circ_022601
Csa1G569230	Chr1:20864613|20865666;Chr1:20864613|20865828;Chr1:20864613|20867040	LOC_Os12g0554000	osa_circ_011948;osa_circ_011949
Csa1G571280	Chr1:21203470|21204532;Chr1:21203470|21207616;Chr1:21205717|21206424	LOC_Os11g0642800	osa_circ_009878;osa_circ_009879;osa_circ_00988
Csa1G571280	Chr1:21203470|21204532;Chr1:21203470|21207616;Chr1:21205717|21206424	LOC_Os11g0655800	osa_circ_009900;osa_circ_009901
Csa1G572400	Chr1:21272876|21276248	LOC_Os05g0405900	osa_circ_027846;osa_circ_027847;osa_circ_027848
Csa1G573600	Chr1:21404221|21404714	LOC_Os03g0351500	osa_circ_019821;osa_circ_019822;osa_circ_019823;osa_circ_019824
Csa1G573620	Chr1:21431294|21432916	LOC_Os01g0367700	osa_circ_001735
Csa1G574260	Chr1:21522408|21523334	LOC_Os03g0160100	osa_circ_018051;osa_circ_018052;osa_circ_018053;osa_circ_018054;osa_circ_018055
Csa1G574270	Chr1:21538452|21540625	LOC_Os01g0772700	osa_circ_004112;osa_circ_004113;osa_circ_004114;osa_circ_004115;osa_circ_004116;osa_circ_004117;osa_circ_004118;osa_circ_004119;osa_circ_004120;osa_circ_004121;osa_circ_004122;osa_circ_004123;osa_circ_004124;osa_circ_004125;osa_circ_004126;osa_circ_004127;osa_circ_004128;osa_circ_004129;osa_circ_00413
Csa1G574770	Chr1:21546640|21552298;Chr1:21549571|21552298;Chr1:21549571|21554885;Chr1:21551776|21552298;Chr1:21553476|21554885	LOC_Os01g0772700	osa_circ_004112;osa_circ_004113;osa_circ_004114;osa_circ_004115;osa_circ_004116;osa_circ_004117;osa_circ_004118;osa_circ_004119;osa_circ_004120;osa_circ_004121;osa_circ_004122;osa_circ_004123;osa_circ_004124;osa_circ_004125;osa_circ_004126;osa_circ_004127;osa_circ_004128;osa_circ_004129;osa_circ_00413
Csa1G575110	Chr1:21836694|21837709	LOC_Os01g0191700	osa_circ_000666;osa_circ_000667;osa_circ_000668;osa_circ_000669;osa_circ_000670;osa_circ_000671;osa_circ_000672;osa_circ_000673;osa_circ_000674;osa_circ_000675;osa_circ_000676;osa_circ_000677;osa_circ_000678;osa_circ_000679;osa_circ_000680;osa_circ_000681
Csa1G586750	Chr1:21962731|21964086	LOC_Os02g0224400	osa_circ_013948;osa_circ_013949
Csa1G586750	Chr1:21962731|21964086	LOC_Os02g0227000	osa_circ_013963
Csa1G586750	Chr1:21962731|21964086	LOC_Os02g0227400	osa_circ_013965;osa_circ_013966;osa_circ_013967;osa_circ_013968;osa_circ_013969;osa_circ_01397
Csa1G587440	Chr1:22075860|22081634;Chr1:22088137|22092503;Chr1:22089918|22094722;Chr1:22092292|22094722	LOC_Os03g0143800	osa_circ_017886;osa_circ_017887;osa_circ_017888;osa_circ_017889;osa_circ_017890;osa_circ_017891;osa_circ_017892;osa_circ_017893;osa_circ_017894;osa_circ_017895;osa_circ_017896;osa_circ_017897;osa_circ_017898;osa_circ_017899;osa_circ_017900;osa_circ_017901
Csa1G587990	Chr1:22153804|22155844	LOC_Os01g0580200	osa_circ_002328
Csa1G589140	Chr1:22300634|22301285	LOC_Os01g0575200	osa_circ_002303;osa_circ_002304;osa_circ_002305
Csa1G589730	Chr1:22378711|22380234	LOC_Os05g0350700	osa_circ_027506;osa_circ_027507;osa_circ_027508;osa_circ_027509;osa_circ_027510;osa_circ_027511;osa_circ_027512;osa_circ_027513;osa_circ_027514;osa_circ_027515;osa_circ_027516;osa_circ_027517;osa_circ_027518;osa_circ_027519
Csa1G590280	Chr1:22420905|22424091	LOC_Os03g0686300	osa_circ_021033;osa_circ_021034
Csa1G590290	Chr1:22431613|22433147	LOC_Os01g0585100	osa_circ_002344
Csa1G596510	Chr1:22569224|22570004;Chr1:22569224|22573364	LOC_Os02g0778300	osa_circ_016769;osa_circ_016770;osa_circ_016771;osa_circ_016772;osa_circ_016773;osa_circ_016774;osa_circ_016775;osa_circ_016776;osa_circ_016777;osa_circ_016778
Csa1G597150	Chr1:22661685|22662118	LOC_Os03g0405100	osa_circ_020267;osa_circ_020268
Csa1G597750	Chr1:22748790|22749289	LOC_Os07g0616200	osa_circ_03477
Csa1G597800	Chr1:22805726|22806398	LOC_Os03g0401300	osa_circ_020219;osa_circ_020220;osa_circ_020221;osa_circ_020222;osa_circ_020223;osa_circ_020224;osa_circ_020225;osa_circ_020226;osa_circ_020227;osa_circ_020228;osa_circ_020229;osa_circ_020230;osa_circ_020231;osa_circ_020232;osa_circ_020233;osa_circ_020234;osa_circ_020235;osa_circ_020236;osa_circ_020237;osa_circ_020238;osa_circ_020239;osa_circ_020240;osa_circ_020241;osa_circ_020242;osa_circ_020243…
Csa1G598330	Chr1:22836071|22837052;Chr1:22837733|22842532;Chr1:22842436|22844351	LOC_Os02g0783625	osa_circ_016833;osa_circ_016834
Csa1G598330	Chr1:22836071|22837052;Chr1:22837733|22842532;Chr1:22842436|22844351	LOC_Os02g0783700	osa_circ_016835
Csa1G599390	Chr1:22899611|22903734;Chr1:22901844|22904172	LOC_Os03g0657000	osa_circ_020866;osa_circ_020867;osa_circ_020868;osa_circ_020869;osa_circ_020870;osa_circ_020871;osa_circ_020872
Csa1G599390	Chr1:22899611|22903734;Chr1:22901844|22904172	LOC_Os03g0666700	osa_circ_020899;osa_circ_02090
Csa1G600810	Chr1:23237407|23239701	LOC_Os06g0338900	osa_circ_030757;osa_circ_030758
Csa1G600870	Chr1:23274126|23275297	LOC_Os06g0687700	osa_circ_032102;osa_circ_032103;osa_circ_032104;osa_circ_032105;osa_circ_032106
Csa1G600870	Chr1:23274126|23275297	LOC_Os06g0699900	osa_circ_032186;osa_circ_032187;osa_circ_032188;osa_circ_032189;osa_circ_032190;osa_circ_032191
Csa1G600930	Chr1:23303398|23306894	LOC_Os11g0128800	osa_circ_008351
Csa1G600930	Chr1:23303398|23306894	LOC_Os11g0131900	osa_circ_008353;osa_circ_008354;osa_circ_008355;osa_circ_008356;osa_circ_008357;osa_circ_008358;osa_circ_008359;osa_circ_00836
Csa1G600930	Chr1:23303398|23306894	LOC_Os11g0132600	osa_circ_008364;osa_circ_008365
Csa1G600930	Chr1:23303398|23306894	LOC_Os11g0134300	osa_circ_008370;osa_circ_008371;osa_circ_008372;osa_circ_008373;osa_circ_008374;osa_circ_008375;osa_circ_008376
Csa1G600930	Chr1:23303398|23306894	LOC_Os11g0137200	osa_circ_008395;osa_circ_008396
Csa1G601530	Chr1:23415794|23417247;Chr1:23416558|23417247	LOC_Os01g0279800	osa_circ_001329
Csa1G605110	Chr1:23653300|23658476;Chr1:23653509|23658476;Chr1:23662699|23663602	LOC_Os02g0832400	osa_circ_017381;osa_circ_017382;osa_circ_017383;osa_circ_017384;osa_circ_017385;osa_circ_017386;osa_circ_017387
Csa1G612320	Chr1:23909692|23910756	LOC_Os08g0509200	osa_circ_037646
Csa1G612320	Chr1:23909692|23910756	LOC_Os08g0509400	osa_circ_037648
Csa1G612950	Chr1:24000501|24001369;Chr1:24000645|24001369	LOC_Os08g0506700	osa_circ_037638;osa_circ_037639;osa_circ_037640;osa_circ_037641;osa_circ_037642;osa_circ_037643;osa_circ_037644
Csa1G613540	Chr1:24088188|24093656	LOC_Os03g0429800	osa_circ_020381;osa_circ_020382;osa_circ_020383;osa_circ_020384;osa_circ_020385;osa_circ_020386;osa_circ_020387;osa_circ_020388;osa_circ_020389;osa_circ_020390;osa_circ_020391;osa_circ_020392;osa_circ_020393
Csa1G613570	Chr1:24109962|24110597	LOC_Os02g0435000	osa_circ_014538;osa_circ_014539
Csa1G614120	Chr1:24186279|24186925	LOC_Os07g0568600	osa_circ_034361;osa_circ_034362;osa_circ_034363
Csa1G615160	Chr1:24247419|24250607;Chr1:24249350|24251389	LOC_Os01g0957000	osa_circ_005872;osa_circ_005873;osa_circ_005874;osa_circ_005875;osa_circ_005876
Csa1G615180	Chr1:24275211|24278430	LOC_Os01g0911900	osa_circ_00543
Csa1G615210	Chr1:24293970|24296777;Chr1:24295200|24296504	LOC_Os02g0550700	osa_circ_014978;osa_circ_014979
Csa1G616300	Chr1:24417270|24419777;Chr1:24417270|24426092;Chr1:24423617|24426092;Chr1:24431141|24433401	LOC_Os03g0347200	osa_circ_019774;osa_circ_019775;osa_circ_019776;osa_circ_019777;osa_circ_019778;osa_circ_019779;osa_circ_019780;osa_circ_019781;osa_circ_019782
Csa1G627500	Chr1:24721598|24723009;Chr1:24727866|24728641	LOC_Os08g0323000	osa_circ_036718
Csa1G627500	Chr1:24721598|24723009;Chr1:24727866|24728641	LOC_Os08g0326400	osa_circ_036734;osa_circ_036735
Csa1G629070	Chr1:24870873|24871714	LOC_Os08g0305300	osa_circ_036643;osa_circ_036644;osa_circ_036645;osa_circ_036646
Csa1G629080	Chr1:24879318|24885707;Chr1:24881078|24881449;Chr1:24881078|24882316;Chr1:24881078|24883786;Chr1:24888938|24892279;Chr1:24892160|24892884;Chr1:24892160|24894194;Chr1:24892160|24895073	LOC_Os03g0356638	osa_circ_019876;osa_circ_019877;osa_circ_019878;osa_circ_019879;osa_circ_019880;osa_circ_019881;osa_circ_019882;osa_circ_019883;osa_circ_019884;osa_circ_019885
Csa1G629170	Chr1:24960787|24962694;Chr1:24960787|24967543	LOC_Os07g0164100	osa_circ_032880;osa_circ_032881;osa_circ_032882;osa_circ_032883
Csa1G630290	Chr1:25106884|25109207	LOC_Os11g0704700	osa_circ_010198;osa_circ_010199;osa_circ_010200;osa_circ_010201;osa_circ_010202;osa_circ_010203;osa_circ_010204;osa_circ_010205;osa_circ_010206
Csa1G630290	Chr1:25106884|25109207	LOC_Os12g0105800	osa_circ_010274;osa_circ_010275;osa_circ_010276;osa_circ_010277;osa_circ_010278
Csa1G630290	Chr1:25106884|25109207	LOC_Os12g0110000	osa_circ_010297;osa_circ_010298
Csa1G630290	Chr1:25106884|25109207	LOC_Os12g0110300	osa_circ_010300;osa_circ_010301;osa_circ_010302;osa_circ_010303;osa_circ_010304
Csa1G630290	Chr1:25106884|25109207	LOC_Os12g0114200	osa_circ_010359;osa_circ_01036
Csa1G630290	Chr1:25106884|25109207	LOC_Os12g0121300	osa_circ_010381
Csa1G630290	Chr1:25106884|25109207	LOC_Os12g0128700	osa_circ_010404;osa_circ_010405;osa_circ_010406;osa_circ_010408;osa_circ_010410;osa_circ_010411;osa_circ_010412
Csa1G630290	Chr1:25106884|25109207	LOC_Os12g0128800	osa_circ_010413;osa_circ_010414
Csa1G630290	Chr1:25106884|25109207	LOC_Os12g0129300	osa_circ_010417
Csa1G632370	Chr1:25235158|25237192	LOC_Os01g0865600	osa_circ_004943;osa_circ_004944;osa_circ_004945;osa_circ_004946;osa_circ_004947;osa_circ_004948
Csa1G648050	Chr1:25649233|25650658	LOC_Os09g0560600	osa_circ_040190;osa_circ_040191
Csa1G650070	Chr1:25692331|25693255	LOC_Os05g0105300	osa_circ_026180;osa_circ_026181;osa_circ_026182
Csa1G650100	Chr1:25711319|25712042	LOC_Os05g0105300	osa_circ_026180;osa_circ_026181;osa_circ_026182
Csa1G650100	Chr1:25711319|25712042	LOC_Os05g0106000	osa_circ_026185
Csa1G650100	Chr1:25711319|25712042	LOC_Os05g0107300	osa_circ_026192
Csa1G650100	Chr1:25711319|25712042	LOC_Os05g0107600	osa_circ_026193;osa_circ_026194;osa_circ_026195;osa_circ_026196
Csa1G650130	Chr1:25731785|25732712	LOC_Os04g0608800	osa_circ_025140;osa_circ_025141;osa_circ_025142
Csa1G651660	Chr1:25794119|25796332;Chr1:25794126|25798823;Chr1:25798784|25802074;Chr1:25801221|25802074	LOC_Os02g0469200	osa_circ_014620;osa_circ_014621;osa_circ_014622;osa_circ_014623;osa_circ_014624;osa_circ_014625;osa_circ_014626;osa_circ_014627;osa_circ_014628;osa_circ_014629;osa_circ_01463
Csa1G651670	Chr1:25808976|25813195;Chr1:25812319|25813195;Chr1:25812319|25815578;Chr1:25812319|25817779;Chr1:25815409|25816161;Chr1:25815409|25817779	LOC_Os02g0469200	osa_circ_014620;osa_circ_014621;osa_circ_014622;osa_circ_014623;osa_circ_014624;osa_circ_014625;osa_circ_014626;osa_circ_014627;osa_circ_014628;osa_circ_014629;osa_circ_01463
Csa1G652260	Chr1:25951939|25956242	LOC_Os07g0546600	osa_circ_034196
Csa1G652810	Chr1:26027233|26030468;Chr1:26028974|26030468	LOC_Os08g0116566	osa_circ_035641
Csa1G653320	Chr1:26074152|26085232	LOC_Os08g0116566	osa_circ_035641
Csa1G653320	Chr1:26074152|26085232	LOC_Os08g0116700	osa_circ_035645;osa_circ_035646;osa_circ_035647;osa_circ_035648;osa_circ_035649;osa_circ_03565
Csa1G653320	Chr1:26074152|26085232	LOC_Os08g0126300	osa_circ_035689;osa_circ_035690;osa_circ_035691;osa_circ_035692;osa_circ_035693;osa_circ_035694;osa_circ_035706
Csa1G654870	Chr1:26161689|26163533	LOC_Os03g0583900	osa_circ_020541;osa_circ_020542;osa_circ_020543
Csa1G659020	Chr1:26395265|26398862	LOC_Os01g0917400	osa_circ_005485;osa_circ_005486;osa_circ_005487
Csa1G659040	Chr1:26425057|26426387	LOC_Os01g0919600	osa_circ_005505;osa_circ_005506;osa_circ_005507;osa_circ_005508;osa_circ_005509;osa_circ_005510;osa_circ_005511;osa_circ_005512;osa_circ_005513;osa_circ_005514;osa_circ_005515
Csa1G659590	Chr1:26474976|26477037	LOC_Os03g0670100	osa_circ_020919
Csa1G660150	Chr1:26531620|26532693	LOC_Os08g0187800	osa_circ_036185;osa_circ_036186;osa_circ_036187
Csa1G660150	Chr1:26531620|26532693	LOC_Os08g0191433	osa_circ_036228
Csa1G665390	Chr1:26952529|26954359;Chr1:26952529|26955491	LOC_Os02g0489550	osa_circ_014692;osa_circ_014693;osa_circ_014694;osa_circ_014695;osa_circ_014696
Csa1G680070	Chr1:27368752|27375740	LOC_Os10g0477000	osa_circ_007114;osa_circ_007115;osa_circ_007116;osa_circ_007117;osa_circ_007118;osa_circ_007119;osa_circ_007120;osa_circ_007121;osa_circ_007122;osa_circ_007123;osa_circ_007124;osa_circ_007125
Csa1G680090	Chr1:27396076|27399669;Chr1:27396076|27405849;Chr1:27396087|27399669;Chr1:27396087|27405849	LOC_Os10g0477000	osa_circ_007114;osa_circ_007115;osa_circ_007116;osa_circ_007117;osa_circ_007118;osa_circ_007119;osa_circ_007120;osa_circ_007121;osa_circ_007122;osa_circ_007123;osa_circ_007124;osa_circ_007125
Csa1G690210	Chr1:27664171|27665668	LOC_Os03g0799100	osa_circ_022295;osa_circ_022296;osa_circ_022297;osa_circ_022298;osa_circ_022299
Csa1G696460	Chr1:27949706|27951067	LOC_Os02g0274900	osa_circ_014244;osa_circ_014245;osa_circ_014246;osa_circ_014247;osa_circ_014248;osa_circ_014249;osa_circ_014250;osa_circ_014251
Csa1G699620	Chr1:28137040|28140176	LOC_Os02g0771100	osa_circ_016708;osa_circ_016709;osa_circ_016710;osa_circ_016711;osa_circ_016712;osa_circ_016713;osa_circ_016714
Csa1G701990	Chr1:28496248|28497567	LOC_Os02g0321900	osa_circ_014472;osa_circ_014473;osa_circ_014474;osa_circ_014475
Csa1G702040	Chr1:28534592|28536096	LOC_Os04g0615100	osa_circ_025243
Csa1G702040	Chr1:28534592|28536096	LOC_Os04g0616000	osa_circ_025248
Csa1G707650	Chr1:28846416|28857027	LOC_Os08g0471900	osa_circ_037318;osa_circ_037319;osa_circ_037320;osa_circ_037321;osa_circ_037322
Csa2G000030	Chr2:29556|31289	LOC_Os06g0196700	osa_circ_030075;osa_circ_030076;osa_circ_030077;osa_circ_030078
Csa2G000040	Chr2:43107|45618	LOC_Os05g0110500	osa_circ_026226
Csa2G000040	Chr2:43107|45618	LOC_Os05g0110900	osa_circ_026229;osa_circ_026230;osa_circ_026231;osa_circ_026232;osa_circ_026233
Csa2G000040	Chr2:43107|45618	LOC_Os05g0112000	osa_circ_026237;osa_circ_026238
Csa2G000410	Chr2:226834|229565	LOC_Os01g0901200	osa_circ_005285
Csa2G000480	Chr2:285991|288330	LOC_Os09g0388400	osa_circ_03907
Csa2G000590	Chr2:321218|321668	LOC_Os01g0558850	osa_circ_002192;osa_circ_002193;osa_circ_002194;osa_circ_002195;osa_circ_002196
Csa2G000650	Chr2:374697|375756	LOC_Os01g0187400	osa_circ_000630;osa_circ_000631;osa_circ_000632;osa_circ_000633;osa_circ_000634
Csa2G000970	Chr2:554906|555525	LOC_Os02g0241600	osa_circ_014040;osa_circ_014041;osa_circ_014042;osa_circ_014043
Csa2G002540	Chr2:626495|626947;Chr2:626823|629550	LOC_Os05g0230900	osa_circ_027104;osa_circ_027105;osa_circ_027106
Csa2G003070	Chr2:668843|670462	LOC_Os06g0162600	osa_circ_029775;osa_circ_029776
Csa2G005330	Chr2:881091|881653	LOC_Os05g0556000	osa_circ_028841;osa_circ_028842;osa_circ_028843
Csa2G005330	Chr2:881091|881653	LOC_Os05g0556100	osa_circ_028844;osa_circ_028845;osa_circ_028846;osa_circ_028847;osa_circ_028848;osa_circ_028849;osa_circ_028850;osa_circ_028851;osa_circ_028852;osa_circ_028853;osa_circ_028854;osa_circ_028855;osa_circ_028856;osa_circ_028857
Csa2G006200	Chr2:1149281|1150899	LOC_Os02g0202250	osa_circ_013713;osa_circ_013714;osa_circ_013715;osa_circ_013716;osa_circ_013717;osa_circ_013718;osa_circ_013719;osa_circ_013720;osa_circ_013721;osa_circ_013722
Csa2G007410	Chr2:1279918|1281354	LOC_Os04g0648500	osa_circ_025647;osa_circ_025648;osa_circ_025649
Csa2G007450	Chr2:1311228|1311793	LOC_Os02g0709800	osa_circ_016198;osa_circ_016199;osa_circ_016200;osa_circ_016201;osa_circ_016202
Csa2G007960	Chr2:1334901|1336294	LOC_Os06g0168800	osa_circ_029824;osa_circ_029825;osa_circ_029826;osa_circ_029827
Csa2G007960	Chr2:1334901|1336294	LOC_Os06g0174400	osa_circ_029851;osa_circ_029852;osa_circ_029853;osa_circ_029854;osa_circ_029855
Csa2G007960	Chr2:1334901|1336294	LOC_Os06g0175500	osa_circ_029856;osa_circ_029857;osa_circ_029858;osa_circ_029859;osa_circ_029860;osa_circ_029861;osa_circ_029862;osa_circ_029863;osa_circ_029864;osa_circ_029865;osa_circ_029866;osa_circ_029867;osa_circ_029868;osa_circ_029869;osa_circ_029870;osa_circ_029871;osa_circ_029872;osa_circ_029873;osa_circ_029874;osa_circ_029875;osa_circ_029876;osa_circ_029877;osa_circ_029878;osa_circ_029879;osa_circ_029880…
Csa2G008680	Chr2:1473651|1475733	LOC_Os06g0644500	osa_circ_031713;osa_circ_031714;osa_circ_031715;osa_circ_031716;osa_circ_031717;osa_circ_031718;osa_circ_031719;osa_circ_03172
Csa2G008770	Chr2:1524236|1525777	LOC_Os08g0288200	osa_circ_036594;osa_circ_036595
Csa2G008770	Chr2:1524236|1525777	LOC_Os08g0292000	osa_circ_036605
Csa2G009280	Chr2:1536189|1539244;Chr2:1539168|1542828;Chr2:1541575|1546099;Chr2:1545599|1546099;Chr2:1547762|1551474	LOC_Os08g0439100	osa_circ_037180;osa_circ_037181;osa_circ_037182;osa_circ_037183;osa_circ_037184;osa_circ_037186;osa_circ_037187;osa_circ_037188;osa_circ_037189;osa_circ_037190;osa_circ_037191;osa_circ_037192;osa_circ_037193;osa_circ_037194;osa_circ_037195
Csa2G009380	Chr2:1615255|1617536	LOC_Os02g0799000	osa_circ_016966
Csa2G009390	Chr2:1627503|1628602	LOC_Os08g0295100	osa_circ_036612
Csa2G009450	Chr2:1674567|1675815	LOC_Os02g0613000	osa_circ_015487;osa_circ_015488
Csa2G009590	Chr2:1775176|1775464	LOC_Os04g0683900	osa_circ_026019
Csa2G011460	Chr2:2039603|2040013;Chr2:2039603|2040655;Chr2:2039603|2040882	LOC_Os11g0591100	osa_circ_009709;osa_circ_00971
Csa2G012150	Chr2:2178032|2180266	LOC_Os03g0794800	osa_circ_022256;osa_circ_022257;osa_circ_022258;osa_circ_022259;osa_circ_022260;osa_circ_022261
Csa2G012660	Chr2:2196714|2198047	LOC_Os03g0747800	osa_circ_021862;osa_circ_021863;osa_circ_021864;osa_circ_021865
Csa2G012680	Chr2:2218642|2218878	LOC_Os12g0165000	osa_circ_010569;osa_circ_010570;osa_circ_010571;osa_circ_010572;osa_circ_010573;osa_circ_010574;osa_circ_010575;osa_circ_010576;osa_circ_010577;osa_circ_010578
Csa2G012680	Chr2:2218642|2218878	LOC_Os12g0165700	osa_circ_010579;osa_circ_010580;osa_circ_010581
Csa2G030020	Chr2:2947479|2948473;Chr2:2951001|2951461	LOC_Os01g0193900	osa_circ_000701;osa_circ_000702;osa_circ_000703;osa_circ_000704
Csa2G030060	Chr2:2981621|2985431	LOC_Os03g0835600	osa_circ_022607;osa_circ_022608
Csa2G033890	Chr2:3240514|3241178	LOC_Os03g0831900	osa_circ_022573;osa_circ_022574
Csa2G033940	Chr2:3258870|3259382	LOC_Os03g0832200	osa_circ_022575;osa_circ_022576;osa_circ_022577
Csa2G034600	Chr2:3377352|3378560	LOC_Os12g0562100	osa_circ_011977;osa_circ_011978;osa_circ_011979
Csa2G035520	Chr2:3652266|3652924;Chr2:3652896|3653834	LOC_Os08g0480100	osa_circ_037362;osa_circ_037363;osa_circ_037364;osa_circ_037365;osa_circ_037366;osa_circ_037367;osa_circ_037368;osa_circ_037369;osa_circ_037370;osa_circ_037371;osa_circ_037372;osa_circ_037373;osa_circ_037374;osa_circ_037375;osa_circ_037376;osa_circ_037377;osa_circ_037378;osa_circ_037379;osa_circ_037380;osa_circ_037381;osa_circ_037382;osa_circ_037383;osa_circ_037384;osa_circ_037385
Csa2G036610	Chr2:3736469|3737936	LOC_Os06g0652000	osa_circ_031802
Csa2G036700	Chr2:3829568|3831320	LOC_Os02g0791800	osa_circ_016876;osa_circ_016877;osa_circ_016878
Csa2G049960	Chr2:4129119|4131322	LOC_Os07g0669100	osa_circ_035221
Csa2G049960	Chr2:4129119|4131322	LOC_Os07g0672500	osa_circ_035240;osa_circ_035241;osa_circ_035242;osa_circ_035243;osa_circ_035244;osa_circ_035245;osa_circ_035246;osa_circ_035247;osa_circ_035248;osa_circ_035249;osa_circ_035250;osa_circ_035251;osa_circ_035252;osa_circ_035253;osa_circ_035254;osa_circ_035255;osa_circ_035256;osa_circ_035257
Csa2G058620	Chr2:4323159|4324206	LOC_Os01g0730500	osa_circ_003768;osa_circ_003769;osa_circ_00377
Csa2G059720	Chr2:4459971|4461017;Chr2:4462333|4463631	LOC_Os04g0653400	osa_circ_025712;osa_circ_025713;osa_circ_025714
Csa2G059840	Chr2:4605733|4607479	LOC_Os03g0586800	osa_circ_020558;osa_circ_020559;osa_circ_020560;osa_circ_020561;osa_circ_020562;osa_circ_020563;osa_circ_020564;osa_circ_020565;osa_circ_020566;osa_circ_020567
Csa2G061030	Chr2:4844681|4845807	LOC_Os06g0665000	osa_circ_031887;osa_circ_031888
Csa2G061590	Chr2:4994269|4995074;Chr2:5002094|5002997	LOC_Os04g0298600	osa_circ_023341;osa_circ_023342;osa_circ_023343
Csa2G062620	Chr2:5176777|5177086	LOC_Os08g0517200	osa_circ_037685;osa_circ_037686;osa_circ_037687;osa_circ_037688;osa_circ_037689;osa_circ_037690;osa_circ_037691;osa_circ_037692;osa_circ_037693;osa_circ_037694;osa_circ_037695;osa_circ_037696;osa_circ_037697
Csa2G070230	Chr2:5365494|5368700	LOC_Os06g0644600	osa_circ_031721;osa_circ_031722;osa_circ_031723
Csa2G070230	Chr2:5365494|5368700	LOC_Os06g0645400	osa_circ_031727;osa_circ_031728;osa_circ_031729;osa_circ_031730;osa_circ_031731;osa_circ_031732;osa_circ_031733;osa_circ_031734;osa_circ_031735;osa_circ_031736;osa_circ_031737;osa_circ_031738;osa_circ_031739
Csa2G073020	Chr2:5694791|5698130	LOC_Os01g0897800	osa_circ_005252;osa_circ_005253;osa_circ_005254;osa_circ_005255;osa_circ_005256;osa_circ_005257;osa_circ_005258
Csa2G074280	Chr2:5966549|5968216;Chr2:5966549|5973275;Chr2:5977595|5980188;Chr2:5992362|5993143	LOC_Os04g0252200	osa_circ_023186;osa_circ_023187;osa_circ_023188;osa_circ_023189;osa_circ_023190;osa_circ_023191;osa_circ_023192;osa_circ_023193;osa_circ_023194;osa_circ_023195;osa_circ_023196;osa_circ_023197;osa_circ_023198;osa_circ_023199;osa_circ_023200;osa_circ_023201;osa_circ_023202;osa_circ_023203;osa_circ_023204;osa_circ_023205;osa_circ_023206
Csa2G074280	Chr2:5966549|5968216;Chr2:5966549|5973275;Chr2:5977595|5980188;Chr2:5992362|5993143	LOC_Os04g0252400	osa_circ_023207;osa_circ_023208;osa_circ_023209;osa_circ_023210;osa_circ_023211;osa_circ_023212;osa_circ_023213;osa_circ_023214;osa_circ_023215;osa_circ_023216;osa_circ_023217;osa_circ_023218
Csa2G075300	Chr2:6057462|6059381;Chr2:6058179|6059381	LOC_Os02g0191300	osa_circ_013587
Csa2G075340	Chr2:6104499|6114757;Chr2:6104677|6112243;Chr2:6108604|6109432;Chr2:6114601|6115304	LOC_Os10g0476600	osa_circ_007096;osa_circ_007097;osa_circ_007098;osa_circ_007099;osa_circ_007100;osa_circ_007101;osa_circ_007102;osa_circ_007103;osa_circ_007104;osa_circ_007105;osa_circ_007106;osa_circ_007107;osa_circ_007108;osa_circ_007109;osa_circ_007110;osa_circ_007111
Csa2G075360	Chr2:6137347|6142958	LOC_Os02g0810450	osa_circ_017107;osa_circ_017108;osa_circ_017109;osa_circ_01711
Csa2G075460	Chr2:6238622|6240027	LOC_Os05g0494900	osa_circ_028357
Csa2G075460	Chr2:6238622|6240027	LOC_Os05g0496200	osa_circ_028380;osa_circ_028381;osa_circ_028382;osa_circ_028383;osa_circ_028384;osa_circ_028385;osa_circ_028386;osa_circ_028387;osa_circ_028388;osa_circ_028389;osa_circ_028390;osa_circ_028391
Csa2G075460	Chr2:6238622|6240027	LOC_Os05g0503000	osa_circ_028428;osa_circ_028429;osa_circ_028430;osa_circ_028431;osa_circ_028432;osa_circ_028433;osa_circ_028434;osa_circ_028435
Csa2G075460	Chr2:6238622|6240027	LOC_Os05g0509300	osa_circ_028471;osa_circ_028472
Csa2G075460	Chr2:6238622|6240027	LOC_Os05g0509400	osa_circ_028473
Csa2G075460	Chr2:6238622|6240027	LOC_Os05g0511000	osa_circ_028479
Csa2G078050	Chr2:6416144|6417035	LOC_Os02g0627800	osa_circ_015664;osa_circ_015665
Csa2G091790	Chr2:6952266|6953120;Chr2:6952266|6958403;Chr2:6958315|6960858;Chr2:6960077|6960858;Chr2:6962826|6963526	LOC_Os04g0492100	osa_circ_024351;osa_circ_024352;osa_circ_024353;osa_circ_024354;osa_circ_024355;osa_circ_024356
Csa2G095930	Chr2:7263276|7267127;Chr2:7273199|7273929	LOC_Os01g0897600	osa_circ_005229;osa_circ_005230;osa_circ_005231;osa_circ_005232;osa_circ_005233;osa_circ_005234;osa_circ_005235;osa_circ_005236;osa_circ_005237;osa_circ_005238;osa_circ_005239;osa_circ_005240;osa_circ_005241;osa_circ_005242;osa_circ_005243;osa_circ_005244;osa_circ_005245;osa_circ_005246;osa_circ_005247;osa_circ_005248;osa_circ_005249;osa_circ_005250;osa_circ_005251
Csa2G097440	Chr2:7294936|7297431	LOC_Os11g0414000	osa_circ_009213;osa_circ_009214;osa_circ_009215;osa_circ_009216;osa_circ_009217;osa_circ_009218;osa_circ_009219;osa_circ_009220;osa_circ_009221
Csa2G099440	Chr2:7330276|7331154	LOC_Os11g0265400	osa_circ_009032
Csa2G099460	Chr2:7372163|7373086	LOC_Os02g0605600	osa_circ_015393;osa_circ_015394;osa_circ_015395
Csa2G099490	Chr2:7429512|7431627	LOC_Os12g0131100	osa_circ_01042
Csa2G099490	Chr2:7429512|7431627	LOC_Os12g0132200	osa_circ_010424;osa_circ_010425;osa_circ_010426;osa_circ_010427;osa_circ_010428;osa_circ_010429
Csa2G099490	Chr2:7429512|7431627	LOC_Os12g0134000	osa_circ_010438;osa_circ_010439
Csa2G099490	Chr2:7429512|7431627	LOC_Os12g0138900	osa_circ_010452;osa_circ_010453
Csa2G099490	Chr2:7429512|7431627	LOC_Os12g0145700	osa_circ_010478;osa_circ_010479;osa_circ_010480;osa_circ_010481;osa_circ_010482;osa_circ_010483
Csa2G099490	Chr2:7429512|7431627	LOC_Os12g0148400	osa_circ_010486
Csa2G116250	Chr2:7861838|7862312	LOC_Os06g0488600	osa_circ_030911;osa_circ_030912;osa_circ_030913;osa_circ_030914
Csa2G120950	Chr2:8079362|8082138	LOC_Os01g0908100	osa_circ_005350;osa_circ_005351
Csa2G120970	Chr2:8095356|8098453	LOC_Os10g0400100	osa_circ_006742;osa_circ_006743;osa_circ_006744
Csa2G122520	Chr2:8177555|8178441	LOC_Os05g0303000	osa_circ_027327;osa_circ_027328;osa_circ_027329;osa_circ_027330;osa_circ_027331
Csa2G123620	Chr2:8328088|8334584;Chr2:8334755|8336660	LOC_Os05g0304400	osa_circ_027332;osa_circ_027333;osa_circ_027334;osa_circ_027335
Csa2G139810	Chr2:8632373|8635824	LOC_Os05g0490500	osa_circ_028320;osa_circ_028321
Csa2G139840	Chr2:8651342|8652639;Chr2:8651342|8654628	LOC_Os02g0504500	osa_circ_014732;osa_circ_014733;osa_circ_014734;osa_circ_014735;osa_circ_014736
Csa2G149450	Chr2:8900721|8908142;Chr2:8905996|8908142	LOC_Os09g0307800	osa_circ_038814;osa_circ_038815
Csa2G150510	Chr2:9011212|9015169;Chr2:9014446|9015169;Chr2:9014446|9019265;Chr2:9015093|9019117;Chr2:9018086|9019265	LOC_Os02g0452500	osa_circ_014570;osa_circ_014571;osa_circ_014572;osa_circ_014573;osa_circ_014574;osa_circ_014575;osa_circ_014576;osa_circ_014577;osa_circ_014578;osa_circ_014579;osa_circ_014580;osa_circ_014581;osa_circ_014582;osa_circ_014583;osa_circ_014584;osa_circ_014585;osa_circ_014586;osa_circ_014587;osa_circ_014588;osa_circ_014589;osa_circ_014590;osa_circ_014591;osa_circ_014592;osa_circ_014593;osa_circ_014594…
Csa2G169720	Chr2:9559447|9560483	LOC_Os03g0143400	osa_circ_017876;osa_circ_017877;osa_circ_017878
Csa2G169730	Chr2:9567963|9570258;Chr2:9571256|9572825;Chr2:9571256|9578035;Chr2:9575196|9578035	LOC_Os11g0482100	osa_circ_009357;osa_circ_009358;osa_circ_009359;osa_circ_00936
Csa2G169760	Chr2:9604241|9605152	LOC_Os04g0510400	osa_circ_024548;osa_circ_024549;osa_circ_024550;osa_circ_024551
Csa2G169760	Chr2:9604241|9605152	LOC_Os04g0510500	osa_circ_024552
Csa2G172500	Chr2:9801811|9804224	LOC_Os07g0510100	osa_circ_034013
Csa2G173580	Chr2:9905372|9905951	LOC_Os03g0861100	osa_circ_022833;osa_circ_022834;osa_circ_022835;osa_circ_022836;osa_circ_022837;osa_circ_022838
Csa2G174100	Chr2:9928936|9929556	LOC_Os02g0622100	osa_circ_015547;osa_circ_015548;osa_circ_015549
Csa2G215480	Chr2:10644790|10646727	LOC_Os07g0181000	osa_circ_032998;osa_circ_032999;osa_circ_03300
Csa2G215480	Chr2:10644790|10646727	LOC_Os07g0182100	osa_circ_033005;osa_circ_033006;osa_circ_033007;osa_circ_033008;osa_circ_033009
Csa2G223140	Chr2:10797686|10798631	LOC_Os02g0287000	osa_circ_014302;osa_circ_014303;osa_circ_014304;osa_circ_014305;osa_circ_014306
Csa2G225330	Chr2:10956485|10959538	LOC_Os03g0797000	osa_circ_022279;osa_circ_02228
Csa2G229920	Chr2:11122488|11122814;Chr2:11133834|11136591;Chr2:11136448|11143625	LOC_Os11g0586001	osa_circ_009674;osa_circ_009675
Csa2G248140	Chr2:12025904|12027094	LOC_Os05g0567400	osa_circ_029014;osa_circ_029015;osa_circ_029016;osa_circ_029017;osa_circ_029018
Csa2G248140	Chr2:12025904|12027094	LOC_Os05g0573300	osa_circ_029038;osa_circ_029039;osa_circ_029040;osa_circ_029041;osa_circ_029042;osa_circ_029043
Csa2G248140	Chr2:12025904|12027094	LOC_Os05g0574400	osa_circ_029051;osa_circ_029052;osa_circ_029053;osa_circ_029054
Csa2G248730	Chr2:12092069|12093449	LOC_Os11g0484400	osa_circ_009382;osa_circ_009383
Csa2G249890	Chr2:12263203|12266320	LOC_Os01g0776400	osa_circ_004162;osa_circ_004163;osa_circ_004164;osa_circ_004165
Csa2G251460	Chr2:12355169|12357281;Chr2:12358643|12359038	LOC_Os03g0805100	osa_circ_022337;osa_circ_022338
Csa2G270730	Chr2:12934190|12936663	LOC_Os02g0101700	osa_circ_012599;osa_circ_01260
Csa2G270880	Chr2:13030229|13033276	LOC_Os02g0101100	osa_circ_012593
Csa2G271470	Chr2:13143783|13144054	LOC_Os03g0773100	osa_circ_022048;osa_circ_022049
Csa2G277030	Chr2:13181326|13183621	LOC_Os02g0782200	osa_circ_016809;osa_circ_016810;osa_circ_016811;osa_circ_016812;osa_circ_016813;osa_circ_016814;osa_circ_016815;osa_circ_016816;osa_circ_016817;osa_circ_016818
Csa2G279200	Chr2:13335127|13336976;Chr2:13336280|13336976	LOC_Os06g0284200	osa_circ_030556;osa_circ_030557
Csa2G285380	Chr2:13476597|13477068	LOC_Os08g0476900	osa_circ_037343
Csa2G285380	Chr2:13476597|13477068	LOC_Os08g0477500	osa_circ_037344;osa_circ_037345
Csa2G285390	Chr2:13493580|13494347	LOC_Os09g0408000	osa_circ_039144;osa_circ_039145
Csa2G285910	Chr2:13523916|13525826	LOC_Os01g0945800	osa_circ_005803;osa_circ_005804;osa_circ_005805;osa_circ_005806;osa_circ_005807;osa_circ_005808;osa_circ_005809
Csa2G286440	Chr2:13561034|13561571	LOC_Os07g0618800	osa_circ_034797
Csa2G286440	Chr2:13561034|13561571	LOC_Os07g0623100	osa_circ_034831
Csa2G286440	Chr2:13561034|13561571	LOC_Os07g0624600	osa_circ_034841
Csa2G296130	Chr2:14081894|14083623	LOC_Os02g0749300	osa_circ_016575;osa_circ_016576;osa_circ_016577;osa_circ_016578
Csa2G297130	Chr2:14102878|14106749	LOC_Os07g0627800	osa_circ_034868;osa_circ_034869
Csa2G298260	Chr2:14235715|14240168	LOC_Os03g0851300	osa_circ_022742;osa_circ_022743;osa_circ_022744
Csa2G299360	Chr2:14352633|14353570	LOC_Os05g0559900	osa_circ_028910;osa_circ_028911;osa_circ_028912;osa_circ_028913;osa_circ_028914;osa_circ_028915;osa_circ_028916;osa_circ_028917
Csa2G299360	Chr2:14352633|14353570	LOC_Os05g0563400	osa_circ_028954
Csa2G301530	Chr2:14485793|14487291	LOC_Os10g0510000	osa_circ_007631;osa_circ_007632;osa_circ_007633
Csa2G301530	Chr2:14485793|14487291	LOC_Os10g0518300	osa_circ_007686;osa_circ_007687;osa_circ_007688;osa_circ_007689;osa_circ_007690;osa_circ_007691;osa_circ_007692;osa_circ_007693
Csa2G301530	Chr2:14485793|14487291	LOC_Os10g0518800	osa_circ_007694;osa_circ_007695;osa_circ_007696;osa_circ_007697;osa_circ_007698;osa_circ_007699;osa_circ_007700;osa_circ_007701;osa_circ_007702
Csa2G301530	Chr2:14485793|14487291	LOC_Os10g0533600	osa_circ_007812;osa_circ_007813;osa_circ_007814
Csa2G307340	Chr2:14663187|14664167	LOC_Os02g0753000	osa_circ_016591;osa_circ_016592;osa_circ_016593
Csa2G307840	Chr2:14678167|14681039	LOC_Os04g0455900	osa_circ_024034;osa_circ_024035;osa_circ_024036;osa_circ_024037;osa_circ_024038
Csa2G308350	Chr2:14707013|14707414	LOC_Os03g0386000	osa_circ_020086;osa_circ_020087;osa_circ_020088
Csa2G308350	Chr2:14707013|14707414	LOC_Os03g0386500	osa_circ_020089;osa_circ_020090;osa_circ_020091;osa_circ_020092;osa_circ_020093;osa_circ_020094;osa_circ_020095;osa_circ_020096;osa_circ_020097;osa_circ_020098;osa_circ_020099
Csa2G336680	Chr2:15144993|15147004;Chr2:15146904|15149199;Chr2:15153685|15154774	LOC_Os01g0108000	osa_circ_000078;osa_circ_000079;osa_circ_000080;osa_circ_000081;osa_circ_000082;osa_circ_000083;osa_circ_000084;osa_circ_000085;osa_circ_000086;osa_circ_000087;osa_circ_000088;osa_circ_000089
Csa2G337760	Chr2:15250528|15256344	LOC_Os01g0875500	osa_circ_005056;osa_circ_005057
Csa2G338840	Chr2:15328477|15330512	LOC_Os03g0216600	osa_circ_018535;osa_circ_018536
Csa2G348280	Chr2:15675993|15676671	LOC_Os01g0265100	osa_circ_001234;osa_circ_001235
Csa2G348840	Chr2:15719441|15720171	LOC_Os02g0130300	osa_circ_012945;osa_circ_012946
Csa2G348940	Chr2:15775143|15775914	LOC_Os04g0507800	osa_circ_024522;osa_circ_024523
Csa2G350370	Chr2:15969173|15971373	LOC_Os01g0902200	osa_circ_005294;osa_circ_005295;osa_circ_005296;osa_circ_005297
Csa2G351620	Chr2:16135864|16136298	LOC_Os01g0570800	osa_circ_002264
Csa2G351700	Chr2:16168461|16168991	LOC_Os01g0711400	osa_circ_003604;osa_circ_003605;osa_circ_003606;osa_circ_003607;osa_circ_003608;osa_circ_003609;osa_circ_003610;osa_circ_003611;osa_circ_003612
Csa2G351730	Chr2:16186442|16191680;Chr2:16188726|16191680;Chr2:16188928|16191680;Chr2:16189662|16191680	LOC_Os06g0561200	osa_circ_031153;osa_circ_031154;osa_circ_031155;osa_circ_031156;osa_circ_031157
Csa2G351730	Chr2:16186442|16191680;Chr2:16188726|16191680;Chr2:16188928|16191680;Chr2:16189662|16191680	LOC_Os06g0563300	osa_circ_031186
Csa2G351730	Chr2:16186442|16191680;Chr2:16188726|16191680;Chr2:16188928|16191680;Chr2:16189662|16191680	LOC_Os06g0571400	osa_circ_031233
Csa2G351730	Chr2:16186442|16191680;Chr2:16188726|16191680;Chr2:16188928|16191680;Chr2:16189662|16191680	LOC_Os06g0573600	osa_circ_031234;osa_circ_031235;osa_circ_031236;osa_circ_031237;osa_circ_031238;osa_circ_031239
Csa2G354610	Chr2:16469478|16477934	LOC_Os03g0730800	osa_circ_021636;osa_circ_021637;osa_circ_021638;osa_circ_021639;osa_circ_021640;osa_circ_021641;osa_circ_021642
Csa2G354610	Chr2:16469478|16477934	LOC_Os03g0736000	osa_circ_021690;osa_circ_021691;osa_circ_021692;osa_circ_021693
Csa2G354610	Chr2:16469478|16477934	LOC_Os03g0736300	osa_circ_021694;osa_circ_021695;osa_circ_021696;osa_circ_021697;osa_circ_021698;osa_circ_021699;osa_circ_021700;osa_circ_021701;osa_circ_021702;osa_circ_021703;osa_circ_021704;osa_circ_021705
Csa2G356080	Chr2:16687356|16689306	LOC_Os07g0479200	osa_circ_033789
Csa2G359960	Chr2:16947116|16947534	LOC_Os11g0615000	osa_circ_009809;osa_circ_00981
Csa2G359960	Chr2:16947116|16947534	LOC_Os11g0620100	osa_circ_009814;osa_circ_009815
Csa2G360590	Chr2:17018997|17021190	LOC_Os02g0567900	osa_circ_015093;osa_circ_015094
Csa2G361580	Chr2:17260286|17261581	LOC_Os03g0776000	osa_circ_022093;osa_circ_022094;osa_circ_022095;osa_circ_022096
Csa2G361660	Chr2:17297336|17298669	LOC_Os03g0774300	osa_circ_022089
Csa2G368880	Chr2:17841491|17843663	LOC_Os06g0716700	osa_circ_032351;osa_circ_032352;osa_circ_032354;osa_circ_032355;osa_circ_032356;osa_circ_032357;osa_circ_032358;osa_circ_032359;osa_circ_032360;osa_circ_032361;osa_circ_032362;osa_circ_032363;osa_circ_032364;osa_circ_032365;osa_circ_032366;osa_circ_032367;osa_circ_032368;osa_circ_032369;osa_circ_032370;osa_circ_032371;osa_circ_032372;osa_circ_032373;osa_circ_032374;osa_circ_032375;osa_circ_032376…
Csa2G368880	Chr2:17841491|17843663	LOC_Os06g0717800	osa_circ_032381;osa_circ_032382;osa_circ_032383;osa_circ_032384;osa_circ_032385
Csa2G369050	Chr2:17959943|17960703	LOC_Os03g0389900	osa_circ_020140;osa_circ_020141
Csa2G370380	Chr2:18178537|18181009	LOC_Os09g0258600	osa_circ_038603
Csa2G370380	Chr2:18178537|18181009	LOC_Os09g0284600	osa_circ_038723;osa_circ_038724;osa_circ_038725;osa_circ_038726
Csa2G370540	Chr2:18315390|18317270	LOC_Os09g0415700	osa_circ_039204;osa_circ_039205
Csa2G370540	Chr2:18315390|18317270	LOC_Os09g0415800	osa_circ_039206;osa_circ_039207;osa_circ_039208;osa_circ_039209;osa_circ_039210;osa_circ_039211
Csa2G372850	Chr2:18607750|18608425;Chr2:18610438|18612306	LOC_Os01g0187400	osa_circ_000630;osa_circ_000631;osa_circ_000632;osa_circ_000633;osa_circ_000634
Csa2G373570	Chr2:18715971|18716422	LOC_Os08g0408200	osa_circ_037033;osa_circ_037034;osa_circ_037035;osa_circ_037036;osa_circ_037037;osa_circ_037038
Csa2G373570	Chr2:18715971|18716422	LOC_Os08g0409100	osa_circ_037040;osa_circ_037041;osa_circ_037042;osa_circ_037043;osa_circ_037044
Csa2G378010	Chr2:19107625|19108287	LOC_Os04g0603200	osa_circ_025091;osa_circ_025092;osa_circ_025093;osa_circ_025094;osa_circ_025095;osa_circ_025096
Csa2G378560	Chr2:19139599|19140149	LOC_Os04g0654700	osa_circ_025715
Csa2G378560	Chr2:19139599|19140149	LOC_Os04g0658000	osa_circ_025756;osa_circ_025757;osa_circ_025758;osa_circ_025759;osa_circ_025760;osa_circ_025761
Csa2G378580	Chr2:19150953|19152443	LOC_Os11g0216300	osa_circ_008858;osa_circ_008859;osa_circ_008860;osa_circ_008861
Csa2G381720	Chr2:19580504|19580960;Chr2:19581321|19583059	LOC_Os01g0549700	osa_circ_002123;osa_circ_002127
Csa2G381720	Chr2:19580504|19580960;Chr2:19581321|19583059	LOC_Os01g0550000	osa_circ_002132;osa_circ_002133
Csa2G382400	Chr2:19675724|19676504	LOC_Os06g0176200	osa_circ_029890;osa_circ_029891
Csa2G382400	Chr2:19675724|19676504	LOC_Os06g0177300	osa_circ_029896
Csa2G382400	Chr2:19675724|19676504	LOC_Os06g0179700	osa_circ_029901;osa_circ_029902;osa_circ_029903
Csa2G382730	Chr2:19909245|19911517	LOC_Os02g0179900	osa_circ_013476
Csa2G382780	Chr2:19934474|19934854	LOC_Os09g0423600	osa_circ_039239;osa_circ_039240;osa_circ_039241;osa_circ_039242
Csa2G386110	Chr2:20170992|20171978;Chr2:20170992|20172642	LOC_Os08g0556700	osa_circ_038022;osa_circ_038023;osa_circ_038024;osa_circ_038025
Csa2G396210	Chr2:20363598|20366191	LOC_Os10g0141900	osa_circ_00618
Csa2G401420	Chr2:20514024|20514914	LOC_Os02g0557600	osa_circ_015042;osa_circ_015043;osa_circ_015044;osa_circ_015045;osa_circ_015046
Csa2G402000	Chr2:20570040|20572561;Chr2:20570040|20573746;Chr2:20570040|20575325;Chr2:20571980|20576786	LOC_Os03g0417900	osa_circ_020317;osa_circ_020318;osa_circ_020319;osa_circ_020320;osa_circ_020321;osa_circ_020322;osa_circ_020323;osa_circ_020324;osa_circ_020325
Csa2G402120	Chr2:20633805|20634336	LOC_Os01g0873800	osa_circ_005037;osa_circ_005038;osa_circ_005039
Csa2G403150	Chr2:20665323|20666033	LOC_Os02g0550300	osa_circ_014966;osa_circ_014967;osa_circ_014968
Csa2G405030	Chr2:20933639|20935040;Chr2:20935239|20936085	LOC_Os08g0369300	osa_circ_036867;osa_circ_036869
Csa2G406820	Chr2:21079250|21079598	LOC_Os08g0337700	osa_circ_036775;osa_circ_036776
Csa2G416110	Chr2:21428626|21429332	LOC_Os01g0534900	osa_circ_002021;osa_circ_002022;osa_circ_002023;osa_circ_002024;osa_circ_002025;osa_circ_002026;osa_circ_002027;osa_circ_002028;osa_circ_002029;osa_circ_002030;osa_circ_002031;osa_circ_002032;osa_circ_002033;osa_circ_002034;osa_circ_002035;osa_circ_002036;osa_circ_002037;osa_circ_002038;osa_circ_002039;osa_circ_002040;osa_circ_002041;osa_circ_002042;osa_circ_002043;osa_circ_002044;osa_circ_002045…
Csa2G416140	Chr2:21454361|21455754	LOC_Os01g0532800	osa_circ_002007;osa_circ_002008;osa_circ_002009;osa_circ_00201
Csa2G418860	Chr2:21696581|21700125;Chr2:21699434|21700125	LOC_Os03g0820100	osa_circ_022471;osa_circ_022472;osa_circ_022473;osa_circ_022474;osa_circ_022475;osa_circ_022476;osa_circ_022477;osa_circ_022478
Csa2G424730	Chr2:22078427|22082122	LOC_Os07g0455100	osa_circ_033664;osa_circ_033665;osa_circ_033666
Csa2G428400	Chr2:22300242|22300720	LOC_Os09g0252100	osa_circ_038581;osa_circ_038582;osa_circ_038583;osa_circ_038584;osa_circ_038585
Csa2G431150	Chr2:22479375|22480889	LOC_Os07g0165200	osa_circ_032902
Csa3G000010	Chr3:9778|10574;Chr3:9778|15930;Chr3:24730|25291	LOC_Os04g0347600	osa_circ_023473
Csa3G000070	Chr3:62839|65035	LOC_Os04g0667000	osa_circ_025845;osa_circ_025846;osa_circ_025847
Csa3G000070	Chr3:62839|65035	LOC_Os04g0668900	osa_circ_025868;osa_circ_025869;osa_circ_02587
Csa3G000080	Chr3:70985|72762;Chr3:74597|77860	LOC_Os04g0666900	osa_circ_025840;osa_circ_025841;osa_circ_025842;osa_circ_025843;osa_circ_025844
Csa3G000690	Chr3:154378|154933	LOC_Os09g0554300	osa_circ_040156
Csa3G00090	Chr3:93437|95134	LOC_Os02g0714100	osa_circ_016242;osa_circ_016243;osa_circ_016244
Csa3G002380	Chr3:281421|282424	LOC_Os07g0472500	osa_circ_033736;osa_circ_033737;osa_circ_033738;osa_circ_033739;osa_circ_033740;osa_circ_033741;osa_circ_033742;osa_circ_033743;osa_circ_033744;osa_circ_033745;osa_circ_033746;osa_circ_033747;osa_circ_033748;osa_circ_033749;osa_circ_033750;osa_circ_033751
Csa3G002380	Chr3:281421|282424	LOC_Os07g0475400	osa_circ_033753
Csa3G002680	Chr3:433526|433915;Chr3:433526|434600;Chr3:433528|434600	LOC_Os09g0539100	osa_circ_040052;osa_circ_040053;osa_circ_040054;osa_circ_040055;osa_circ_040056;osa_circ_040057
Csa3G002680	Chr3:433526|433915;Chr3:433526|434600;Chr3:433528|434600	LOC_Os09g0547300	osa_circ_040107;osa_circ_040108
Csa3G002680	Chr3:433526|433915;Chr3:433526|434600;Chr3:433528|434600	LOC_Os09g0549450	osa_circ_040117;osa_circ_040118;osa_circ_040119
Csa3G002680	Chr3:433526|433915;Chr3:433526|434600;Chr3:433528|434600	LOC_Os09g0553200	osa_circ_040141;osa_circ_040142;osa_circ_040143;osa_circ_040144;osa_circ_040145;osa_circ_040146
Csa3G002900	Chr3:566547|570240;Chr3:569169|571534	LOC_Os03g0113800	osa_circ_017575;osa_circ_017576;osa_circ_017577;osa_circ_017578;osa_circ_017579;osa_circ_017580;osa_circ_017581
Csa3G002910	Chr3:579319|580872;Chr3:579329|580872	LOC_Os03g0114300	osa_circ_017584;osa_circ_017585;osa_circ_017586;osa_circ_017587;osa_circ_017588;osa_circ_017589;osa_circ_017590;osa_circ_017591;osa_circ_017592;osa_circ_017593
Csa3G008310	Chr3:920111|921496	LOC_Os03g0854800	osa_circ_022779;osa_circ_022780;osa_circ_022781;osa_circ_022782
Csa3G008330	Chr3:946396|947860	LOC_Os02g0696900	osa_circ_01605
Csa3G008910	Chr3:1017800|1019474;Chr3:1018456|1019474	LOC_Os01g0254900	osa_circ_001153;osa_circ_001154;osa_circ_001155;osa_circ_001156;osa_circ_001157;osa_circ_001158
Csa3G016390	Chr3:1449031|1451115;Chr3:1452920|1455114;Chr3:1452920|1456245;Chr3:1454670|1456245	LOC_Os10g0400800	osa_circ_006745;osa_circ_006746;osa_circ_006747;osa_circ_006748;osa_circ_006749;osa_circ_00675
Csa3G016410	Chr3:1474016|1474402	LOC_Os10g0569300	osa_circ_008088;osa_circ_008089;osa_circ_00809
Csa3G016940	Chr3:1504815|1508045;Chr3:1506661|1507706	LOC_Os07g0495900	osa_circ_033898;osa_circ_033899;osa_circ_033900;osa_circ_033901;osa_circ_033902;osa_circ_033903;osa_circ_033904;osa_circ_033905;osa_circ_033906;osa_circ_033907;osa_circ_033908;osa_circ_033909;osa_circ_03391
Csa3G017140	Chr3:1688471|1690741	LOC_Os03g0100500	osa_circ_017408;osa_circ_017409
Csa3G017200	Chr3:1733180|1737319;Chr3:1734832|1737319	LOC_Os04g0544500	osa_circ_024737;osa_circ_024738
Csa3G019350	Chr3:1883942|1884432	LOC_Os10g0561900	osa_circ_008012;osa_circ_008013
Csa3G020040	Chr3:2069992|2071286	LOC_Os04g0553800	osa_circ_024804;osa_circ_024805;osa_circ_024806;osa_circ_024807;osa_circ_024808
Csa3G020040	Chr3:2069992|2071286	LOC_Os04g0555500	osa_circ_02481
Csa3G020040	Chr3:2069992|2071286	LOC_Os04g0555600	osa_circ_024813;osa_circ_024814;osa_circ_024815;osa_circ_024816;osa_circ_024817
Csa3G038750	Chr3:2798515|2803498;Chr3:2799297|2800940	LOC_Os04g0568800	osa_circ_024933;osa_circ_024934;osa_circ_024935;osa_circ_024937;osa_circ_024938
Csa3G038750	Chr3:2798515|2803498;Chr3:2799297|2800940	LOC_Os04g0573000	osa_circ_02496
Csa3G045220	Chr3:3223367|3224103;Chr3:3230434|3231067;Chr3:3231680|3232613	LOC_Os06g0301300	osa_circ_030621
Csa3G063680	Chr3:3657451|3659784	LOC_Os08g0154600	osa_circ_035882;osa_circ_035883;osa_circ_035884;osa_circ_035885;osa_circ_035886;osa_circ_035887
Csa3G063680	Chr3:3657451|3659784	LOC_Os08g0155100	osa_circ_035896;osa_circ_035897;osa_circ_035898
Csa3G076000	Chr3:3994209|3995593;Chr3:3994209|3995876	LOC_Os08g0191700	osa_circ_036233;osa_circ_036234;osa_circ_036235;osa_circ_036236;osa_circ_036237;osa_circ_036238;osa_circ_036239;osa_circ_036240;osa_circ_036241;osa_circ_036242;osa_circ_036243
Csa3G076000	Chr3:3994209|3995593;Chr3:3994209|3995876	LOC_Os08g0192900	osa_circ_036255;osa_circ_036268;osa_circ_036269
Csa3G081370	Chr3:4430594|4434989;Chr3:4432673|4434989;Chr3:4434561|4437527	LOC_Os04g0628600	osa_circ_025460;osa_circ_025461
Csa3G099600	Chr3:4905804|4906204	LOC_Os04g0634700	osa_circ_025510;osa_circ_025511
Csa3G104350	Chr3:5216706|5217631;Chr3:5217541|5222114	LOC_Os02g0827200	osa_circ_017320;osa_circ_017321;osa_circ_017322
Csa3G110630	Chr3:5499433|5500597	LOC_Os02g0224200	osa_circ_013921;osa_circ_013922;osa_circ_013923;osa_circ_013924;osa_circ_013925;osa_circ_013926;osa_circ_013927;osa_circ_013928
Csa3G112260	Chr3:5651773|5654211;Chr3:5658702|5661953	LOC_Os02g0167700	osa_circ_013341;osa_circ_013342;osa_circ_013343;osa_circ_013344
Csa3G113920	Chr3:5895034|5895341	LOC_Os03g0329500	osa_circ_019618;osa_circ_019619;osa_circ_019620;osa_circ_019621
Csa3G113920	Chr3:5895034|5895341	LOC_Os03g0329700	osa_circ_019622
Csa3G114460	Chr3:5944944|5945604	LOC_Os08g0447200	osa_circ_037233
Csa3G116880	Chr3:6361898|6365736;Chr3:6364551|6365736	LOC_Os06g0669275	osa_circ_031915
Csa3G118000	Chr3:6464544|6464882;Chr3:6465738|6466234	LOC_Os04g0550400	osa_circ_024772;osa_circ_024773;osa_circ_024774;osa_circ_024775;osa_circ_024776;osa_circ_024777;osa_circ_024778;osa_circ_024779;osa_circ_024780;osa_circ_024781;osa_circ_024782;osa_circ_024783;osa_circ_024784
Csa3G120420	Chr3:6971474|6972916	LOC_Os05g0156600	osa_circ_026666;osa_circ_026667;osa_circ_026668;osa_circ_026669
Csa3G120420	Chr3:6971474|6972916	LOC_Os05g0156800	osa_circ_026674;osa_circ_026675;osa_circ_026676;osa_circ_026677;osa_circ_026678;osa_circ_026679;osa_circ_026680;osa_circ_026681;osa_circ_026682;osa_circ_026683;osa_circ_026684;osa_circ_026685;osa_circ_026686;osa_circ_026687;osa_circ_026688;osa_circ_026689;osa_circ_026690;osa_circ_026691;osa_circ_026692;osa_circ_026693;osa_circ_026694
Csa3G120420	Chr3:6971474|6972916	LOC_Os05g0176000	osa_circ_026836;osa_circ_026837
Csa3G120420	Chr3:6971474|6972916	LOC_Os05g0182600	osa_circ_026877;osa_circ_026878;osa_circ_026879;osa_circ_02688
Csa3G120420	Chr3:6971474|6972916	LOC_Os05g0182700	osa_circ_026881
Csa3G120490	Chr3:7000563|7003096;Chr3:7001267|7002431;Chr3:7001267|7003096	LOC_Os01g0622700	osa_circ_002740;osa_circ_002741;osa_circ_002742;osa_circ_002743;osa_circ_002744
Csa3G121590	Chr3:7060847|7063317;Chr3:7062063|7063317;Chr3:7063607|7064871;Chr3:7064600|7065911	LOC_Os12g0238100	osa_circ_010935;osa_circ_010936;osa_circ_010937;osa_circ_010938;osa_circ_010939;osa_circ_010940;osa_circ_010941
Csa3G121590	Chr3:7060847|7063317;Chr3:7062063|7063317;Chr3:7063607|7064871;Chr3:7064600|7065911	LOC_Os12g0244100	osa_circ_010955;osa_circ_010956;osa_circ_010957
Csa3G121590	Chr3:7060847|7063317;Chr3:7062063|7063317;Chr3:7063607|7064871;Chr3:7064600|7065911	LOC_Os12g0256300	osa_circ_010997;osa_circ_010998
Csa3G121680	Chr3:7110620|7111909;Chr3:7110620|7113700	LOC_Os02g0680400	osa_circ_015970;osa_circ_015971
Csa3G122430	Chr3:7272560|7273808	LOC_Os04g0558400	osa_circ_024827;osa_circ_024828;osa_circ_024829;osa_circ_024830;osa_circ_024831;osa_circ_024832;osa_circ_024833
Csa3G122430	Chr3:7272560|7273808	LOC_Os04g0561500	osa_circ_024858;osa_circ_024859;osa_circ_02486
Csa3G122590	Chr3:7346435|7347924;Chr3:7350964|7353302	LOC_Os04g0682800	osa_circ_025990;osa_circ_025991;osa_circ_025992;osa_circ_025993;osa_circ_025994;osa_circ_025995
Csa3G126150	Chr3:7719146|7720732	LOC_Os03g0858400	osa_circ_022810;osa_circ_022811;osa_circ_022812
Csa3G126240	Chr3:7777884|7778549	LOC_Os04g0266900	osa_circ_023224;osa_circ_023225
Csa3G126780	Chr3:7807441|7810095	LOC_Os10g0508400	osa_circ_007605;osa_circ_007606;osa_circ_007607;osa_circ_007608;osa_circ_007609;osa_circ_00761
Csa3G126980	Chr3:7924242|7926624	LOC_Os07g0564700	osa_circ_034316;osa_circ_034317;osa_circ_034318
Csa3G126990	Chr3:7932970|7934243	LOC_Os01g0104600	osa_circ_000043;osa_circ_000044
Csa3G127830	Chr3:8160742|8164786	LOC_Os07g0496200	osa_circ_033912;osa_circ_033913;osa_circ_033914;osa_circ_033915
Csa3G129490	Chr3:8268786|8272686	LOC_Os03g0707300	osa_circ_021174;osa_circ_021175;osa_circ_021176;osa_circ_021177;osa_circ_021178;osa_circ_021179;osa_circ_02118
Csa3G129610	Chr3:8314575|8316340;Chr3:8314575|8318513	LOC_Os04g0543200	osa_circ_024723;osa_circ_024724;osa_circ_024725;osa_circ_024726;osa_circ_024727
Csa3G129670	Chr3:8344925|8346186	LOC_Os02g0497500	osa_circ_014709;osa_circ_014710;osa_circ_014712
Csa3G130340	Chr3:8462607|8464129	LOC_Os03g0803800	osa_circ_022324
Csa3G132010	Chr3:8586908|8593382;Chr3:8587365|8593382;Chr3:8589038|8593382	LOC_Os02g0813500	osa_circ_017121;osa_circ_017122
Csa3G133100	Chr3:8658248|8659719	LOC_Os08g0559600	osa_circ_038082;osa_circ_038083
Csa3G133330	Chr3:8789957|8791312;Chr3:8790271|8791312	LOC_Os03g0143600	osa_circ_017881;osa_circ_017882
Csa3G134570	Chr3:8918287|8918939	LOC_Os03g0140700	osa_circ_017860;osa_circ_017861;osa_circ_017862
Csa3G134670	Chr3:8948974|8949735	LOC_Os07g0438700	osa_circ_033611;osa_circ_033612
Csa3G134670	Chr3:8948974|8949735	LOC_Os07g0445600	osa_circ_033620;osa_circ_033621;osa_circ_033622;osa_circ_033623;osa_circ_033624;osa_circ_033625;osa_circ_033626;osa_circ_033627;osa_circ_033628;osa_circ_033629;osa_circ_033630;osa_circ_033631
Csa3G134680	Chr3:8954125|8955301	LOC_Os10g0466300	osa_circ_007047;osa_circ_007048;osa_circ_007049;osa_circ_007050;osa_circ_007051
Csa3G134680	Chr3:8954125|8955301	LOC_Os10g0476300	osa_circ_007091
Csa3G134840	Chr3:9052629|9053068;Chr3:9053736|9055364	LOC_Os02g0809800	osa_circ_017085;osa_circ_017086;osa_circ_017087;osa_circ_017088;osa_circ_017089;osa_circ_01709
Csa3G134900	Chr3:9079059|9080838	LOC_Os02g0622400	osa_circ_015554;osa_circ_015555
Csa3G134990	Chr3:9123808|9124244	LOC_Os07g0446100	osa_circ_033633;osa_circ_033634;osa_circ_033635;osa_circ_033636
Csa3G150120	Chr3:10178707|10179986;Chr3:10179638|10179986	LOC_Os07g0655300	osa_circ_035057
Csa3G150120	Chr3:10178707|10179986;Chr3:10179638|10179986	LOC_Os07g0655500	osa_circ_035063
Csa3G150160	Chr3:10198472|10200676	LOC_Os04g0659100	osa_circ_025771;osa_circ_025772;osa_circ_025774;osa_circ_025775;osa_circ_025776;osa_circ_025777;osa_circ_025778;osa_circ_025779
Csa3G150820	Chr3:10283979|10286131	LOC_Os05g0489100	osa_circ_028296
Csa3G150820	Chr3:10283979|10286131	LOC_Os05g0489600	osa_circ_028298;osa_circ_028299;osa_circ_028300;osa_circ_028301;osa_circ_028302;osa_circ_028303;osa_circ_028304;osa_circ_028305;osa_circ_028306
Csa3G150820	Chr3:10283979|10286131	LOC_Os05g0490200	osa_circ_028311;osa_circ_028312;osa_circ_028313;osa_circ_028314;osa_circ_028315;osa_circ_028316
Csa3G151350	Chr3:10319190|10319775;Chr3:10319190|10320029	LOC_Os05g0408200	osa_circ_027858;osa_circ_027859;osa_circ_027860;osa_circ_027861;osa_circ_027862;osa_circ_027863;osa_circ_027864;osa_circ_027865;osa_circ_027866;osa_circ_027867
Csa3G151410	Chr3:10392717|10394815	LOC_Os01g0936800	osa_circ_005726;osa_circ_005727;osa_circ_005728;osa_circ_005729
Csa3G152050	Chr3:10477602|10478431	LOC_Os01g0936200	osa_circ_005723;osa_circ_005724;osa_circ_005725
Csa3G152110	Chr3:10518688|10521056	LOC_Os05g0149800	osa_circ_026585;osa_circ_026586;osa_circ_026587;osa_circ_026588;osa_circ_026589;osa_circ_026590;osa_circ_026591
Csa3G152110	Chr3:10518688|10521056	LOC_Os05g0151400	osa_circ_026612;osa_circ_026613;osa_circ_026614
Csa3G153150	Chr3:10593737|10594696	LOC_Os01g0193900	osa_circ_000701;osa_circ_000702;osa_circ_000703;osa_circ_000704
Csa3G154270	Chr3:10692620|10695889	LOC_Os04g0403701	osa_circ_023725;osa_circ_023726;osa_circ_023727;osa_circ_023728;osa_circ_023729;osa_circ_02373
Csa3G154270	Chr3:10692620|10695889	LOC_Os04g0404800	osa_circ_023732
Csa3G164520	Chr3:10839950|10843486;Chr3:10843639|10844403	LOC_Os07g0675000	osa_circ_035287;osa_circ_035288;osa_circ_035289;osa_circ_035290;osa_circ_035291;osa_circ_035292;osa_circ_035293
Csa3G166230	Chr3:10992761|10993515;Chr3:11002459|11002974;Chr3:11002459|11003157	LOC_Os01g0337600	osa_circ_001616;osa_circ_001617;osa_circ_001618;osa_circ_001619;osa_circ_001620;osa_circ_001621;osa_circ_001622;osa_circ_001623;osa_circ_001624;osa_circ_001625;osa_circ_001626;osa_circ_001627;osa_circ_001628;osa_circ_001629;osa_circ_00163
Csa3G167370	Chr3:11108973|11109603	LOC_Os03g0310500	osa_circ_019488
Csa3G168910	Chr3:11186440|11187582	LOC_Os03g0832600	osa_circ_022578;osa_circ_022579;osa_circ_022580;osa_circ_022581;osa_circ_022582
Csa3G171090	Chr3:11364175|11365282	LOC_Os03g0702700	osa_circ_021144
Csa3G171090	Chr3:11364175|11365282	LOC_Os03g0703200	osa_circ_021148;osa_circ_021149;osa_circ_021150;osa_circ_021151
Csa3G171830	Chr3:11499773|11501142	LOC_Os09g0361100	osa_circ_03895
Csa3G174040	Chr3:11683926|11684580;Chr3:11683926|11685909	LOC_Os09g0516500	osa_circ_039849;osa_circ_039850;osa_circ_039851
Csa3G174540	Chr3:11713832|11714589	LOC_Os02g0316900	osa_circ_014449;osa_circ_014450;osa_circ_014451;osa_circ_014452;osa_circ_014453
Csa3G180320	Chr3:12415203|12415865	LOC_Os06g0126500	osa_circ_029472;osa_circ_029473;osa_circ_029474;osa_circ_029475;osa_circ_029476
Csa3G180430	Chr3:12475752|12477614	LOC_Os02g0674800	osa_circ_015955;osa_circ_015956;osa_circ_015957;osa_circ_015958;osa_circ_015959;osa_circ_01596
Csa3G183380	Chr3:12802709|12803432	LOC_Os04g0602800	osa_circ_025079;osa_circ_025080;osa_circ_025081;osa_circ_025082;osa_circ_025083;osa_circ_025084;osa_circ_025085;osa_circ_025086;osa_circ_025087
Csa3G184060	Chr3:12944268|12944915	LOC_Os04g0307200	osa_circ_023371;osa_circ_023372;osa_circ_023373;osa_circ_023374
Csa3G202720	Chr3:13872569|13872833;Chr3:13872569|13877375	LOC_Os04g0504800	osa_circ_024499;osa_circ_024500;osa_circ_024501
Csa3G202720	Chr3:13872569|13872833;Chr3:13872569|13877375	LOC_Os04g0507500	osa_circ_024510;osa_circ_024511;osa_circ_024512;osa_circ_024513;osa_circ_024514;osa_circ_024515;osa_circ_024516;osa_circ_024517;osa_circ_024518;osa_circ_024519;osa_circ_024520;osa_circ_024521
Csa3G207890	Chr3:14112829|14113603	LOC_Os01g0357100	osa_circ_001698
Csa3G207920	Chr3:14136814|14139341;Chr3:14139836|14142445	LOC_Os09g0459800	osa_circ_039468;osa_circ_039469;osa_circ_03947
Csa3G207920	Chr3:14136814|14139341;Chr3:14139836|14142445	LOC_Os09g0463300	osa_circ_039480;osa_circ_039481;osa_circ_039482;osa_circ_039483
Csa3G207920	Chr3:14136814|14139341;Chr3:14139836|14142445	LOC_Os09g0465600	osa_circ_039489;osa_circ_039490;osa_circ_039491;osa_circ_039492;osa_circ_039493;osa_circ_039494
Csa3G207950	Chr3:14161915|14162872	LOC_Os03g0184600	osa_circ_018274
Csa3G209450	Chr3:14186145|14188708;Chr3:14186418|14187156	LOC_Os03g0701900	osa_circ_021140;osa_circ_021141;osa_circ_021142;osa_circ_021143
Csa3G209470	Chr3:14200580|14201611;Chr3:14200977|14201611	LOC_Os01g0866800	osa_circ_004969;osa_circ_004970;osa_circ_004971;osa_circ_004972;osa_circ_004973;osa_circ_004974;osa_circ_004975;osa_circ_004976
Csa3G219200	Chr3:14576780|14579023	LOC_Os03g0261900	osa_circ_018970;osa_circ_018971
Csa3G219200	Chr3:14576780|14579023	LOC_Os03g0261950	osa_circ_018972
Csa3G219730	Chr3:14627219|14630837;Chr3:14633139|14636386	LOC_Os02g0664100	osa_circ_015847;osa_circ_015848
Csa3G219730	Chr3:14627219|14630837;Chr3:14633139|14636386	LOC_Os02g0664200	osa_circ_015855
Csa3G221760	Chr3:14717762|14718351	LOC_Os04g0433800	osa_circ_023877;osa_circ_023878;osa_circ_023879;osa_circ_023880;osa_circ_023881
Csa3G238120	Chr3:15281053|15281594	LOC_Os09g0530000	osa_circ_039946;osa_circ_039947;osa_circ_039948;osa_circ_039949
Csa3G253500	Chr3:15759148|15763474;Chr3:15762680|15763717	LOC_Os02g0525900	osa_circ_014862;osa_circ_014863;osa_circ_014864
Csa3G257060	Chr3:15918214|15918774	LOC_Os02g0468400	osa_circ_014614;osa_circ_014615;osa_circ_014616;osa_circ_014617;osa_circ_014618;osa_circ_014619
Csa3G257590	Chr3:15958702|15960570	LOC_Os01g0133400	osa_circ_000226;osa_circ_000227;osa_circ_000228;osa_circ_000229;osa_circ_000230;osa_circ_000231;osa_circ_000232;osa_circ_000233
Csa3G259190	Chr3:16085458|16088697	LOC_Os11g0549635	osa_circ_009575;osa_circ_009576;osa_circ_009577
Csa3G271310	Chr3:16405512|16406887	LOC_Os08g0420600	osa_circ_037071;osa_circ_037072
Csa3G285040	Chr3:16812432|16813420	LOC_Os07g0163500	osa_circ_032862;osa_circ_032863;osa_circ_032864;osa_circ_032865
Csa3G307690	Chr3:17386763|17387735	LOC_Os02g0117700	osa_circ_01277
Csa3G313210	Chr3:17481433|17482916	LOC_Os03g0292900	osa_circ_019322
Csa3G313240	Chr3:17517955|17518880	LOC_Os03g0292900	osa_circ_019322
Csa3G314760	Chr3:17553283|17554337	LOC_Os02g0135900	osa_circ_013036
Csa3G359130	Chr3:18415032|18416220	LOC_Os01g0660300	osa_circ_003094;osa_circ_003095;osa_circ_003096;osa_circ_003097;osa_circ_003098
Csa3G360140	Chr3:18423296|18426884;Chr3:18423296|18426962	LOC_Os05g0299300	osa_circ_027295
Csa3G363180	Chr3:18501290|18506634	LOC_Os11g0142500	osa_circ_008415
Csa3G363190	Chr3:18521452|18523140	LOC_Os12g0600400	osa_circ_012199;osa_circ_01220
Csa3G363190	Chr3:18521452|18523140	LOC_Os12g0605500	osa_circ_012232
Csa3G402970	Chr3:19501598|19502343	LOC_Os06g0687400	osa_circ_032098;osa_circ_032099
Csa3G416130	Chr3:19780384|19781542	LOC_Os08g0137100	osa_circ_035763;osa_circ_035764;osa_circ_035765;osa_circ_035768;osa_circ_035769;osa_circ_035770;osa_circ_035771
Csa3G416640	Chr3:19799471|19800431	LOC_Os01g0793500	osa_circ_004406;osa_circ_004407;osa_circ_004408;osa_circ_004409;osa_circ_00441
Csa3G423790	Chr3:20030862|20041004	LOC_Os07g0524100	osa_circ_034106;osa_circ_034107;osa_circ_034108;osa_circ_034109;osa_circ_034110;osa_circ_034111
Csa3G423830	Chr3:20064739|20066680	LOC_Os07g0103200	osa_circ_032554;osa_circ_032555;osa_circ_032556
Csa3G434940	Chr3:20428659|20430764	LOC_Os06g0217500	osa_circ_030198
Csa3G435020	Chr3:20478850|20479174	LOC_Os01g0191500	osa_circ_000663;osa_circ_000664;osa_circ_000665
Csa3G444590	Chr3:20613886|20615220	LOC_Os01g0741200	osa_circ_003827
Csa3G446120	Chr3:20666241|20667201	LOC_Os01g0724500	osa_circ_003736;osa_circ_003737
Csa3G462690	Chr3:20827778|20828725	LOC_Os01g0232400	osa_circ_000958;osa_circ_000959;osa_circ_00096
Csa3G471200	Chr3:20943095|20943460	LOC_Os05g0275700	osa_circ_027216;osa_circ_027217;osa_circ_027218
Csa3G471200	Chr3:20943095|20943460	LOC_Os05g0287800	osa_circ_027242;osa_circ_027243;osa_circ_027244;osa_circ_027245
Csa3G516510	Chr3:21461255|21464673	LOC_Os03g0211800	osa_circ_018473;osa_circ_018474;osa_circ_018475;osa_circ_018476
Csa3G523080	Chr3:21565668|21569906	LOC_Os12g0610500	osa_circ_012259
Csa3G556200	Chr3:21928446|21929096	LOC_Os03g0426900	osa_circ_020369;osa_circ_02037
Csa3G585360	Chr3:22405170|22408109	LOC_Os01g0921600	osa_circ_005542;osa_circ_005543;osa_circ_005544;osa_circ_005545
Csa3G603040	Chr3:23344324|23347716;Chr3:23345484|23346418	LOC_Os03g0717600	osa_circ_021292;osa_circ_021293;osa_circ_021294;osa_circ_021295;osa_circ_021296;osa_circ_021297;osa_circ_021298
Csa3G603040	Chr3:23344324|23347716;Chr3:23345484|23346418	LOC_Os03g0719000	osa_circ_021310;osa_circ_021311
Csa3G603580	Chr3:23384068|23385428	LOC_Os01g0682001	osa_circ_003291;osa_circ_003292;osa_circ_003293;osa_circ_003294;osa_circ_003295;osa_circ_003296;osa_circ_003297;osa_circ_003298;osa_circ_003299;osa_circ_003300;osa_circ_003301;osa_circ_003302;osa_circ_003303;osa_circ_003304
Csa3G607130	Chr3:23512185|23513119	LOC_Os02g0255000	osa_circ_014126;osa_circ_014128
Csa3G608160	Chr3:23563394|23565172	LOC_Os04g0512400	osa_circ_024556;osa_circ_024557;osa_circ_024558;osa_circ_024559
Csa3G638530	Chr3:24948650|24950241	LOC_Os01g0511600	osa_circ_001900;osa_circ_001901
Csa3G640540	Chr3:25030347|25030971	LOC_Os08g0519800	osa_circ_037716;osa_circ_037717;osa_circ_037718;osa_circ_037719;osa_circ_03772
Csa3G640540	Chr3:25030347|25030971	LOC_Os08g0520300	osa_circ_037723;osa_circ_037724;osa_circ_037725;osa_circ_037726;osa_circ_037727
Csa3G640540	Chr3:25030347|25030971	LOC_Os08g0524100	osa_circ_037749;osa_circ_03775
Csa3G640620	Chr3:25080376|25081070	LOC_Os03g0423800	osa_circ_020345;osa_circ_020346;osa_circ_020347;osa_circ_020348
Csa3G642670	Chr3:25129127|25129468;Chr3:25133729|25136995;Chr3:25133729|25139004;Chr3:25133766|25139004;Chr3:25135059|25136995;Chr3:25135059|25139004	LOC_Os01g0819900	osa_circ_004630;osa_circ_004631;osa_circ_004632;osa_circ_004633;osa_circ_004634;osa_circ_004635;osa_circ_004636;osa_circ_004637;osa_circ_004638;osa_circ_004639;osa_circ_004640;osa_circ_004641;osa_circ_004642;osa_circ_004643
Csa3G642700	Chr3:25160385|25163150	LOC_Os01g0819900	osa_circ_004630;osa_circ_004631;osa_circ_004632;osa_circ_004633;osa_circ_004634;osa_circ_004635;osa_circ_004636;osa_circ_004637;osa_circ_004638;osa_circ_004639;osa_circ_004640;osa_circ_004641;osa_circ_004642;osa_circ_004643
Csa3G645950	Chr3:25360973|25364048	LOC_Os07g0615400	osa_circ_034761;osa_circ_034762;osa_circ_034763;osa_circ_034764;osa_circ_034765
Csa3G646610	Chr3:25536035|25536510	LOC_Os03g0183600	osa_circ_018261
Csa3G646650	Chr3:25588185|25590558;Chr3:25588581|25590558	LOC_Os06g0193000	osa_circ_030007;osa_circ_030008;osa_circ_030009;osa_circ_030010;osa_circ_030011;osa_circ_030012;osa_circ_030013;osa_circ_030014
Csa3G646650	Chr3:25588185|25590558;Chr3:25588581|25590558	LOC_Os06g0194900	osa_circ_030033;osa_circ_030034;osa_circ_030044;osa_circ_030054;osa_circ_030055;osa_circ_030056;osa_circ_030057;osa_circ_030058;osa_circ_030059;osa_circ_03006
Csa3G646650	Chr3:25588185|25590558;Chr3:25588581|25590558	LOC_Os06g0195600	osa_circ_030061;osa_circ_030062;osa_circ_030063;osa_circ_030064;osa_circ_030065;osa_circ_030066;osa_circ_030067;osa_circ_030068;osa_circ_030069
Csa3G651710	Chr3:25629954|25631297	LOC_Os03g0397400	osa_circ_020187
Csa3G653430	Chr3:25774725|25782296;Chr3:25781054|25782296;Chr3:25786282|25786870	LOC_Os08g0100500	osa_circ_035510;osa_circ_035511;osa_circ_035512;osa_circ_035513;osa_circ_035514
Csa3G653430	Chr3:25774725|25782296;Chr3:25781054|25782296;Chr3:25786282|25786870	LOC_Os08g0103300	osa_circ_035551
Csa3G653460	Chr3:25805976|25807137;Chr3:25809275|25810085;Chr3:25809275|25810286	LOC_Os04g0620700	osa_circ_025344;osa_circ_025345;osa_circ_025346;osa_circ_025347;osa_circ_025348;osa_circ_025349;osa_circ_025350;osa_circ_025351;osa_circ_025352;osa_circ_025353;osa_circ_025354;osa_circ_025355;osa_circ_025356;osa_circ_025357;osa_circ_025358;osa_circ_025359
Csa3G654480	Chr3:25833763|25835005;Chr3:25833763|25836568	LOC_Os01g0639100	osa_circ_002844
Csa3G654980	Chr3:25851800|25853335	LOC_Os04g0660500	osa_circ_025793;osa_circ_025794;osa_circ_025795
Csa3G656490	Chr3:25884681|25885290	LOC_Os10g0182000	osa_circ_006343;osa_circ_006344;osa_circ_006345;osa_circ_006346;osa_circ_006347;osa_circ_006348;osa_circ_006349;osa_circ_006350;osa_circ_006351;osa_circ_006352
Csa3G664550	Chr3:25955079|25956760;Chr3:25956426|25957014	LOC_Os03g0833300	osa_circ_022589;osa_circ_02259
Csa3G664570	Chr3:25984718|25985678	LOC_Os03g0111800	osa_circ_017546
Csa3G685700	Chr3:26231958|26232326	LOC_Os07g0657200	osa_circ_035078;osa_circ_035079;osa_circ_035080;osa_circ_035081;osa_circ_035082;osa_circ_035083;osa_circ_035084;osa_circ_035085;osa_circ_035086;osa_circ_035087;osa_circ_035088;osa_circ_035089;osa_circ_035090;osa_circ_035091;osa_circ_035092
Csa3G687770	Chr3:26309041|26309668	LOC_Os10g0104500	osa_circ_006092;osa_circ_006093
Csa3G687770	Chr3:26309041|26309668	LOC_Os10g0109600	osa_circ_006113;osa_circ_006114;osa_circ_006115;osa_circ_006116;osa_circ_006117
Csa3G689270	Chr3:26321664|26322807;Chr3:26321664|26324502	LOC_Os07g0206700	osa_circ_033172;osa_circ_033173;osa_circ_033174;osa_circ_033175;osa_circ_033176;osa_circ_033177;osa_circ_033178
Csa3G689270	Chr3:26321664|26322807;Chr3:26321664|26324502	LOC_Os07g0208500	osa_circ_033184;osa_circ_033186;osa_circ_033187;osa_circ_033188;osa_circ_033189;osa_circ_033190;osa_circ_033191;osa_circ_033192;osa_circ_033193;osa_circ_033194
Csa3G698540	Chr3:26577354|26580913	LOC_Os02g0717400	osa_circ_016267;osa_circ_016268;osa_circ_016269;osa_circ_016270;osa_circ_016271;osa_circ_016272;osa_circ_016273;osa_circ_016274;osa_circ_016275;osa_circ_016276;osa_circ_016277;osa_circ_016278;osa_circ_016279;osa_circ_016280;osa_circ_016281;osa_circ_016282;osa_circ_016283;osa_circ_016284;osa_circ_016285
Csa3G698540	Chr3:26577354|26580913	LOC_Os02g0719100	osa_circ_016308;osa_circ_016309
Csa3G698540	Chr3:26577354|26580913	LOC_Os02g0719800	osa_circ_016310;osa_circ_016311;osa_circ_016312;osa_circ_016313;osa_circ_016314;osa_circ_016315;osa_circ_016316;osa_circ_016317
Csa3G710840	Chr3:26937159|26938092;Chr3:26940168|26954591	LOC_Os06g0184700	osa_circ_029943;osa_circ_029944;osa_circ_029945;osa_circ_029946
Csa3G727900	Chr3:27103065|27106009;Chr3:27105942|27111410;Chr3:27108153|27115779	LOC_Os11g0123400	osa_circ_008336;osa_circ_008337;osa_circ_008338
Csa3G728100	Chr3:27230934|27231636	LOC_Os01g0822200	osa_circ_004651
Csa3G730700	Chr3:27301145|27305385	LOC_Os01g0825700	osa_circ_004661;osa_circ_004662;osa_circ_004663;osa_circ_004664;osa_circ_004665;osa_circ_004666;osa_circ_004667
Csa3G730730	Chr3:27325377|27328088	LOC_Os07g0691200	osa_circ_035431;osa_circ_035432;osa_circ_035433;osa_circ_035434;osa_circ_035435;osa_circ_035436;osa_circ_035437;osa_circ_035438;osa_circ_035439
Csa3G730730	Chr3:27325377|27328088	LOC_Os07g0693400	osa_circ_035443;osa_circ_035444;osa_circ_035445
Csa3G730730	Chr3:27325377|27328088	LOC_Os07g0693500	osa_circ_035446;osa_circ_035447;osa_circ_035448;osa_circ_035449;osa_circ_035450;osa_circ_035451;osa_circ_035452
Csa3G731040	Chr3:27473816|27475370	LOC_Os03g0290500	osa_circ_019288;osa_circ_019289;osa_circ_019290;osa_circ_019291
Csa3G731150	Chr3:27534384|27534838	LOC_Os01g0832300	osa_circ_004697;osa_circ_004698;osa_circ_004699;osa_circ_00470
Csa3G734060	Chr3:27989734|27993063	LOC_Os01g0833700	osa_circ_004709
Csa3G734870	Chr3:28158206|28160424	LOC_Os12g0566800	osa_circ_012019
Csa3G734870	Chr3:28158206|28160424	LOC_Os12g0566900	osa_circ_012026;osa_circ_012027
Csa3G746590	Chr3:28946176|28947928	LOC_Os03g0186800	osa_circ_018285
Csa3G748190	Chr3:29029055|29030967	LOC_Os03g0683866	osa_circ_021004;osa_circ_021005;osa_circ_021006
Csa3G749850	Chr3:29130864|29133923	LOC_Os02g0527600	osa_circ_014881;osa_circ_014882;osa_circ_014883;osa_circ_014884;osa_circ_014885;osa_circ_014886;osa_circ_014887
Csa3G777590	Chr3:29913041|29913811	LOC_Os02g0162500	osa_circ_013289;osa_circ_01329
Csa3G778320	Chr3:30031411|30032411	LOC_Os12g0158800	osa_circ_010526
Csa3G778320	Chr3:30031411|30032411	LOC_Os12g0160400	osa_circ_010529;osa_circ_01053
Csa3G778320	Chr3:30031411|30032411	LOC_Os12g0163400	osa_circ_010554
Csa3G778320	Chr3:30031411|30032411	LOC_Os12g0163700	osa_circ_010556
Csa3G782670	Chr3:30324547|30327084	LOC_Os03g0786900	osa_circ_022179;osa_circ_022180;osa_circ_022181;osa_circ_022182;osa_circ_022183;osa_circ_022184;osa_circ_022185;osa_circ_022186;osa_circ_022187;osa_circ_022188
Csa3G784390	Chr3:30496679|30497853	LOC_Os03g0157400	osa_circ_018013;osa_circ_018014
Csa3G792040	Chr3:30658286|30660419;Chr3:30658286|30662458;Chr3:30660278|30662458	LOC_Os07g0203700	osa_circ_033149;osa_circ_03315
Csa3G799630	Chr3:30769783|30774561	LOC_Os10g0400900	osa_circ_006751;osa_circ_006752;osa_circ_006753;osa_circ_006754;osa_circ_006755;osa_circ_006756
Csa3G799630	Chr3:30769783|30774561	LOC_Os10g0405100	osa_circ_00676
Csa3G799630	Chr3:30769783|30774561	LOC_Os10g0405600	osa_circ_006763;osa_circ_006764;osa_circ_006765
Csa3G799630	Chr3:30769783|30774561	LOC_Os10g0412100	osa_circ_006799;osa_circ_006800;osa_circ_006801;osa_circ_006802;osa_circ_006803
Csa3G799630	Chr3:30769783|30774561	LOC_Os10g0430900	osa_circ_00686
Csa3G799630	Chr3:30769783|30774561	LOC_Os10g0439600	osa_circ_006889;osa_circ_006890;osa_circ_006891
Csa3G810550	Chr3:31090432|31091326;Chr3:31090432|31092525	LOC_Os02g0195800	osa_circ_013638
Csa3G812160	Chr3:31197502|31198375	LOC_Os03g0586900	osa_circ_020568;osa_circ_020569
Csa3G812240	Chr3:31251410|31252790	LOC_Os03g0356700	osa_circ_019888;osa_circ_019889;osa_circ_019890;osa_circ_019891;osa_circ_019892;osa_circ_019893;osa_circ_019894;osa_circ_019895;osa_circ_019896;osa_circ_019897;osa_circ_019898
Csa3G816070	Chr3:31576251|31578802;Chr3:31584482|31585572	LOC_Os02g0285800	osa_circ_014289;osa_circ_014290;osa_circ_014291;osa_circ_014292;osa_circ_014293;osa_circ_014294;osa_circ_014295;osa_circ_014296;osa_circ_014297;osa_circ_014298;osa_circ_014299;osa_circ_014300;osa_circ_014301
Csa3G816160	Chr3:31651336|31652112;Chr3:31651336|31653098	LOC_Os03g0320100	osa_circ_019535;osa_circ_019536;osa_circ_019537;osa_circ_019540;osa_circ_019541
Csa3G817720	Chr3:31732037|31733452	LOC_Os05g0411600	osa_circ_027888
Csa3G817720	Chr3:31732037|31733452	LOC_Os05g0418000	osa_circ_027914;osa_circ_027915;osa_circ_027916;osa_circ_027917;osa_circ_027918
Csa3G819960	Chr3:31892608|31895423;Chr3:31895152|31898600	LOC_Os01g0279900	osa_circ_001330;osa_circ_001331;osa_circ_001332;osa_circ_001333
Csa3G819980	Chr3:31910045|31910419	LOC_Os04g0466700	osa_circ_024124;osa_circ_024125;osa_circ_024126;osa_circ_024127;osa_circ_024128;osa_circ_024129
Csa3G821030	Chr3:31961286|31962824;Chr3:31961286|31964458;Chr3:31961286|31967697;Chr3:31962726|31967697;Chr3:31962825|31963281;Chr3:31963662|31967697;Chr3:31974442|31980249	LOC_Os07g0658400	osa_circ_035108;osa_circ_035109;osa_circ_035110;osa_circ_035111;osa_circ_035112;osa_circ_035113;osa_circ_035114;osa_circ_035115;osa_circ_035116;osa_circ_035117;osa_circ_035118;osa_circ_035119;osa_circ_035120;osa_circ_035121;osa_circ_035122;osa_circ_035123;osa_circ_035124;osa_circ_035125;osa_circ_035126;osa_circ_035127;osa_circ_035128;osa_circ_035129;osa_circ_035130;osa_circ_035131;osa_circ_035132…
Csa3G821030	Chr3:31961286|31962824;Chr3:31961286|31964458;Chr3:31961286|31967697;Chr3:31962726|31967697;Chr3:31962825|31963281;Chr3:31963662|31967697;Chr3:31974442|31980249	LOC_Os07g0661600	osa_circ_035175
Csa3G822370	Chr3:32254282|32257932;Chr3:32255603|32261084;Chr3:32255603|32266836;Chr3:32262798|32263058	LOC_Os07g0168000	osa_circ_032914;osa_circ_032915;osa_circ_032916;osa_circ_032917;osa_circ_032918;osa_circ_032919
Csa3G822370	Chr3:32254282|32257932;Chr3:32255603|32261084;Chr3:32255603|32266836;Chr3:32262798|32263058	LOC_Os07g0176200	osa_circ_032957;osa_circ_032958;osa_circ_032959;osa_circ_032960;osa_circ_032961;osa_circ_032962;osa_circ_032963;osa_circ_032964
Csa3G822420	Chr3:32301511|32307157;Chr3:32301511|32308623	LOC_Os01g0957900	osa_circ_005881;osa_circ_005882;osa_circ_005883;osa_circ_005884;osa_circ_005885;osa_circ_005886;osa_circ_005887;osa_circ_005888
Csa3G822490	Chr3:32350955|32351752	LOC_Os03g0349000	osa_circ_019801
Csa3G823050	Chr3:32407074|32407797	LOC_Os01g0269000	osa_circ_001273;osa_circ_001274
Csa3G827340	Chr3:32963834|32964988	LOC_Os01g0184900	osa_circ_000595;osa_circ_000596;osa_circ_000597;osa_circ_000598;osa_circ_000599;osa_circ_00060
Csa3G835810	Chr3:33271599|33272065	LOC_Os02g0730300	osa_circ_016399
Csa3G836510	Chr3:33414713|33417256;Chr3:33415004|33417256	LOC_Os01g0737800	osa_circ_003796;osa_circ_003797;osa_circ_003798
Csa3G836510	Chr3:33414713|33417256;Chr3:33415004|33417256	LOC_Os01g0739000	osa_circ_003805
Csa3G838670	Chr3:33559372|33560732	LOC_Os01g0171800	osa_circ_000472;osa_circ_000473;osa_circ_000474;osa_circ_000475
Csa3G838780	Chr3:33642650|33643722	LOC_Os05g0554000	osa_circ_028826
Csa3G839800	Chr3:33665619|33668894	LOC_Os06g0473200	osa_circ_030833;osa_circ_030834;osa_circ_030835;osa_circ_030836;osa_circ_030837;osa_circ_030838;osa_circ_030839
Csa3G839840	Chr3:33695882|33697022	LOC_Os09g0565500	osa_circ_040215
Csa3G839840	Chr3:33695882|33697022	LOC_Os09g0565600	osa_circ_040216
Csa3G839840	Chr3:33695882|33697022	LOC_Os09g0566550	osa_circ_040218;osa_circ_040219;osa_circ_040220;osa_circ_040221;osa_circ_040222;osa_circ_040223;osa_circ_040224;osa_circ_040225
Csa3G840390	Chr3:33755673|33756855	LOC_Os02g0594100	osa_circ_015282
Csa3G840460	Chr3:33795839|33799325	LOC_Os05g0145600	osa_circ_026556
Csa3G840460	Chr3:33795839|33799325	LOC_Os05g0149600	osa_circ_026581;osa_circ_026582;osa_circ_026583;osa_circ_026584
Csa3G842670	Chr3:33989667|33990157	LOC_Os01g0559500	osa_circ_002208;osa_circ_002209;osa_circ_00221
Csa3G843780	Chr3:34085343|34089186	LOC_Os03g0804800	osa_circ_022331;osa_circ_022332;osa_circ_022333;osa_circ_022334;osa_circ_022335;osa_circ_022336
Csa3G844860	Chr3:34155854|34156274	LOC_Os03g0326500	osa_circ_019587;osa_circ_019588
Csa3G848140	Chr3:34540880|34541628	LOC_Os02g0105200	osa_circ_012656;osa_circ_012657;osa_circ_012658;osa_circ_012659;osa_circ_01266
Csa3G848220	Chr3:34617391|34618714	LOC_Os11g0266800	osa_circ_009036;osa_circ_009037;osa_circ_009038;osa_circ_009039;osa_circ_009040;osa_circ_009041;osa_circ_009042;osa_circ_009043;osa_circ_009044
Csa3G848220	Chr3:34617391|34618714	LOC_Os11g0271100	osa_circ_009051;osa_circ_009052;osa_circ_009053;osa_circ_009055
Csa3G848220	Chr3:34617391|34618714	LOC_Os11g0276000	osa_circ_009068
Csa3G848240	Chr3:34633892|34636086	LOC_Os09g0369400	osa_circ_039008;osa_circ_039009;osa_circ_03901
Csa3G848260	Chr3:34675371|34678036;Chr3:34675982|34681289	LOC_Os05g0539400	osa_circ_028691;osa_circ_028692;osa_circ_028693;osa_circ_028694;osa_circ_028695
Csa3G848260	Chr3:34675371|34678036;Chr3:34675982|34681289	LOC_Os05g0539700	osa_circ_028696;osa_circ_028697;osa_circ_028698;osa_circ_028699
Csa3G848310	Chr3:34723350|34724832	LOC_Os01g0580200	osa_circ_002328
Csa3G848870	Chr3:34784936|34786039	LOC_Os01g0602800	osa_circ_002512
Csa3G849390	Chr3:34810929|34811454	LOC_Os01g0600200	osa_circ_002497;osa_circ_002498;osa_circ_002499;osa_circ_002500;osa_circ_002501;osa_circ_002502;osa_circ_002503
Csa3G851770	Chr3:35175006|35175457	LOC_Os07g0563800	osa_circ_034295;osa_circ_034296;osa_circ_034297;osa_circ_034298;osa_circ_034299;osa_circ_034300;osa_circ_034301;osa_circ_034302;osa_circ_034303;osa_circ_034304;osa_circ_034305;osa_circ_034306;osa_circ_034307;osa_circ_034308
Csa3G851770	Chr3:35175006|35175457	LOC_Os07g0564600	osa_circ_034312;osa_circ_034313;osa_circ_034314;osa_circ_034315
Csa3G851920	Chr3:35295583|35297567	LOC_Os12g0554400	osa_circ_011950;osa_circ_011951
Csa3G854220	Chr3:35581184|35584032	LOC_Os03g0625700	osa_circ_020687;osa_circ_020688;osa_circ_020689;osa_circ_02069
Csa3G855380	Chr3:35717514|35721622	LOC_Os03g0197400	osa_circ_018370;osa_circ_018371;osa_circ_018372;osa_circ_018373;osa_circ_018374
Csa3G855380	Chr3:35717514|35721622	LOC_Os03g0200500	osa_circ_018391;osa_circ_018392;osa_circ_018393;osa_circ_018394
Csa3G855940	Chr3:35780564|35781309	LOC_Os12g0481100	osa_circ_011480;osa_circ_011481;osa_circ_011482;osa_circ_011483
Csa3G855980	Chr3:35802073|35803224	LOC_Os03g0775200	osa_circ_022091
Csa3G860230	Chr3:36018053|36019636	LOC_Os04g0661200	osa_circ_025798
Csa3G860260	Chr3:36031603|36034214;Chr3:36031603|36034755;Chr3:36033588|36034214	LOC_Os01g0702000	osa_circ_003532;osa_circ_003533;osa_circ_003534;osa_circ_003535;osa_circ_003536
Csa3G865360	Chr3:36127726|36129072	LOC_Os01g0775600	osa_circ_004161
Csa3G866450	Chr3:36246341|36246791	LOC_Os04g0662800	osa_circ_025814;osa_circ_025815;osa_circ_025816;osa_circ_025817
Csa3G878190	Chr3:36830317|36831131	LOC_Os02g0200800	osa_circ_013701;osa_circ_013702
Csa3G879460	Chr3:37023231|37023594;Chr3:37030666|37033233;Chr3:37032855|37034812	LOC_Os01g0179400	osa_circ_000521;osa_circ_000522;osa_circ_000523
Csa3G881620	Chr3:37213381|37215301;Chr3:37213943|37215301	LOC_Os02g0139200	osa_circ_013072
Csa3G883000	Chr3:37514331|37519585	LOC_Os06g0702500	osa_circ_032225;osa_circ_032226;osa_circ_032227;osa_circ_032228;osa_circ_032229
Csa3G889120	Chr3:37642347|37643929;Chr3:37644604|37644866	LOC_Os02g0117400	osa_circ_012768;osa_circ_012769
Csa3G889140	Chr3:37666281|37666829	LOC_Os01g0750500	osa_circ_003900;osa_circ_003901
Csa3G889900	Chr3:37846540|37849553	LOC_Os01g0303200	osa_circ_001479;osa_circ_001480;osa_circ_001481;osa_circ_001482
Csa3G889910	Chr3:37867797|37875268;Chr3:37873589|37878142;Chr3:37873589|37878903	LOC_Os09g0469400	osa_circ_039520;osa_circ_039521;osa_circ_039522
Csa3G889910	Chr3:37867797|37875268;Chr3:37873589|37878142;Chr3:37873589|37878903	LOC_Os09g0474300	osa_circ_039546;osa_circ_039547;osa_circ_039548;osa_circ_039549;osa_circ_039550;osa_circ_039551;osa_circ_039552;osa_circ_039553
Csa3G889910	Chr3:37867797|37875268;Chr3:37873589|37878142;Chr3:37873589|37878903	LOC_Os09g0475400	osa_circ_039558;osa_circ_039559;osa_circ_039560;osa_circ_039561;osa_circ_039562;osa_circ_039563;osa_circ_039564;osa_circ_039565;osa_circ_039566;osa_circ_039567;osa_circ_039568;osa_circ_039569
Csa3G890030	Chr3:37970232|37975675	LOC_Os03g0187300	osa_circ_018292;osa_circ_018293;osa_circ_018294;osa_circ_018295;osa_circ_018296;osa_circ_018297
Csa3G893410	Chr3:38328345|38328992	LOC_Os03g0255500	osa_circ_018934;osa_circ_018935;osa_circ_018936;osa_circ_018937;osa_circ_018938;osa_circ_018939;osa_circ_018940;osa_circ_018941;osa_circ_018942;osa_circ_018943;osa_circ_018944;osa_circ_018945;osa_circ_018946;osa_circ_018947
Csa3G893430	Chr3:38338852|38339897;Chr3:38338852|38339901	LOC_Os01g0694300	osa_circ_003453;osa_circ_003454;osa_circ_003455
Csa3G895060	Chr3:38466225|38467852	LOC_Os01g0191800	osa_circ_000682;osa_circ_000683;osa_circ_000684;osa_circ_000685;osa_circ_000686;osa_circ_000687;osa_circ_000688;osa_circ_000689;osa_circ_00069
Csa3G895080	Chr3:38474471|38475893	LOC_Os01g0739400	osa_circ_003807;osa_circ_003808;osa_circ_003809
Csa3G895100	Chr3:38487511|38489192;Chr3:38489870|38491056	LOC_Os01g0743400	osa_circ_003842
Csa3G895770	Chr3:38619695|38621459;Chr3:38620162|38621459	LOC_Os06g0163200	osa_circ_029779;osa_circ_02978
Csa3G895950	Chr3:38727236|38729622	LOC_Os02g0128200	osa_circ_012929;osa_circ_012930;osa_circ_012931;osa_circ_012932;osa_circ_012933
Csa3G900970	Chr3:38749174|38751682	LOC_Os10g0577900	osa_circ_008182;osa_circ_008183;osa_circ_008184
Csa3G900970	Chr3:38749174|38751682	LOC_Os10g0578800	osa_circ_008186;osa_circ_008187;osa_circ_008188;osa_circ_008189;osa_circ_008190;osa_circ_008191
Csa3G900970	Chr3:38749174|38751682	LOC_Os10g0580200	osa_circ_008203;osa_circ_008204;osa_circ_008205;osa_circ_008206
Csa3G904130	Chr3:39246673|39247085	LOC_Os08g0159100	osa_circ_035968;osa_circ_035969;osa_circ_035970;osa_circ_035971;osa_circ_035972;osa_circ_035973
Csa3G910740	Chr3:39332387|39336293;Chr3:39337788|39338275;Chr3:39338066|39342172;Chr3:39338877|39342172	LOC_Os04g0182600	osa_circ_023031;osa_circ_023032;osa_circ_023033;osa_circ_023034
Csa3G910740	Chr3:39332387|39336293;Chr3:39337788|39338275;Chr3:39338066|39342172;Chr3:39338877|39342172	LOC_Os04g0182650	osa_circ_023035;osa_circ_023036;osa_circ_023037;osa_circ_023039;osa_circ_023040;osa_circ_023041;osa_circ_023042
Csa3G914560	Chr3:39682941|39683321	LOC_Os01g0603000	osa_circ_002513
Csa4G001650	Chr4:348786|349976	LOC_Os01g0358300	osa_circ_001701
Csa4G006320	Chr4:1069550|1071050	LOC_Os03g0254700	osa_circ_018899;osa_circ_018900;osa_circ_018901;osa_circ_018902;osa_circ_018903;osa_circ_018904;osa_circ_018905;osa_circ_018906;osa_circ_018907;osa_circ_018908;osa_circ_018909;osa_circ_018910;osa_circ_018911
Csa4G007630	Chr4:1269626|1270111	LOC_Os02g0745600	osa_circ_016561;osa_circ_016562
Csa4G007670	Chr4:1299238|1299999	LOC_Os01g0926300	osa_circ_005610;osa_circ_005611;osa_circ_005612;osa_circ_005613;osa_circ_005614;osa_circ_005615;osa_circ_005616;osa_circ_005617;osa_circ_005618
Csa4G009870	Chr4:1460831|1462443;Chr4:1461544|1463965;Chr4:1462320|1465163	LOC_Os09g0516600	osa_circ_039852;osa_circ_039853;osa_circ_039854;osa_circ_039855;osa_circ_039856;osa_circ_039857;osa_circ_039858;osa_circ_039859;osa_circ_039860;osa_circ_039861
Csa4G010420	Chr4:1512671|1517133	LOC_Os05g0305700	osa_circ_027339;osa_circ_027340;osa_circ_027341;osa_circ_027342;osa_circ_027343
Csa4G011050	Chr4:1617542|1619012	LOC_Os03g0845700	osa_circ_022690;osa_circ_022691
Csa4G011080	Chr4:1640658|1644673	LOC_Os03g0184000	osa_circ_018266;osa_circ_018267;osa_circ_018268
Csa4G011800	Chr4:1798644|1799446	LOC_Os12g0468600	osa_circ_011460;osa_circ_011461;osa_circ_011462;osa_circ_011463;osa_circ_011464;osa_circ_011465
Csa4G012480	Chr4:1881637|1884163	LOC_Os12g0297500	osa_circ_011252;osa_circ_011253;osa_circ_011254;osa_circ_011255;osa_circ_011256;osa_circ_011257;osa_circ_011258;osa_circ_011259;osa_circ_011260;osa_circ_011261
Csa4G012480	Chr4:1881637|1884163	LOC_Os12g0405100	osa_circ_011273;osa_circ_011274
Csa4G012480	Chr4:1881637|1884163	LOC_Os12g0406200	osa_circ_011277;osa_circ_011278;osa_circ_011279;osa_circ_011280;osa_circ_011281;osa_circ_011282
Csa4G013540	Chr4:1953004|1954691	LOC_Os02g0183900	osa_circ_013521;osa_circ_013522
Csa4G016410	Chr4:2133677|2135604	LOC_Os11g0302700	osa_circ_009145
Csa4G017030	Chr4:2198344|2200734	LOC_Os04g0386600	osa_circ_023599;osa_circ_023600;osa_circ_023601;osa_circ_023602;osa_circ_023603
Csa4G017030	Chr4:2198344|2200734	LOC_Os04g0388500	osa_circ_023608;osa_circ_023609;osa_circ_023610;osa_circ_023611;osa_circ_023612;osa_circ_023613;osa_circ_023614;osa_circ_023615;osa_circ_023616
Csa4G017100	Chr4:2269858|2271724	LOC_Os07g0184900	osa_circ_033023
Csa4G017100	Chr4:2269858|2271724	LOC_Os07g0185432	osa_circ_033032;osa_circ_033033;osa_circ_033034;osa_circ_033035
Csa4G017120	Chr4:2289873|2292204	LOC_Os01g0276200	osa_circ_001307
Csa4G023000	Chr4:2570106|2571950	LOC_Os02g0655600	osa_circ_015819
Csa4G024050	Chr4:2633146|2647626;Chr4:2635559|2652849;Chr4:2637780|2644456;Chr4:2642596|2644456;Chr4:2643630|2644456;Chr4:2647054|2647635	LOC_Os04g0162100	osa_circ_022998;osa_circ_022999
Csa4G026800	Chr4:2827347|2827866	LOC_Os02g0283800	osa_circ_014281;osa_circ_014282
Csa4G028470	Chr4:2963922|2964856	LOC_Os02g0753000	osa_circ_016591;osa_circ_016592;osa_circ_016593
Csa4G031040	Chr4:3084821|3086269	LOC_Os03g0383800	osa_circ_020082;osa_circ_020083;osa_circ_020084
Csa4G031050	Chr4:3088437|3089140	LOC_Os04g0636700	osa_circ_025532;osa_circ_025533
Csa4G031050	Chr4:3088437|3089140	LOC_Os04g0640600	osa_circ_025557;osa_circ_025558;osa_circ_025559
Csa4G038630	Chr4:3185082|3186885	LOC_Os03g0715500	osa_circ_021286;osa_circ_021287;osa_circ_021288;osa_circ_021289
Csa4G047900	Chr4:3760022|3760895	LOC_Os04g0119500	osa_circ_022935;osa_circ_022936;osa_circ_022937;osa_circ_022938;osa_circ_022939
Csa4G050840	Chr4:4149473|4150337	LOC_Os09g0515500	osa_circ_039833;osa_circ_039834;osa_circ_039835
Csa4G052630	Chr4:4394684|4397190;Chr4:4396996|4397423	LOC_Os01g0681100	osa_circ_003249
Csa4G052630	Chr4:4394684|4397190;Chr4:4396996|4397423	LOC_Os01g0681200	osa_circ_00325
Csa4G056530	Chr4:4705789|4711045	LOC_Os02g0129600	osa_circ_012941;osa_circ_012942
Csa4G063450	Chr4:5055303|5057806;Chr4:5055627|5056144	LOC_Os01g0767700	osa_circ_004048;osa_circ_004049;osa_circ_004050;osa_circ_004051;osa_circ_004052;osa_circ_004053;osa_circ_004054;osa_circ_004055;osa_circ_004056;osa_circ_004057
Csa4G064050	Chr4:5152118|5154735;Chr4:5152118|5156590	LOC_Os12g0612400	osa_circ_012273;osa_circ_012274;osa_circ_012275;osa_circ_012276;osa_circ_012277;osa_circ_012278;osa_circ_012279
Csa4G064670	Chr4:5259963|5260992	LOC_Os08g0135100	osa_circ_035754
Csa4G075230	Chr4:5361879|5362703	LOC_Os06g0154900	osa_circ_029735;osa_circ_029736
Csa4G081270	Chr4:5432348|5434037	LOC_Os12g0626300	osa_circ_012420;osa_circ_012421
Csa4G082360	Chr4:5497299|5497711	LOC_Os06g0554800	osa_circ_03113
Csa4G082360	Chr4:5497299|5497711	LOC_Os06g0558766	osa_circ_031144;osa_circ_031145
Csa4G082400	Chr4:5524195|5526963	LOC_Os01g0673600	osa_circ_003186;osa_circ_003187;osa_circ_003188;osa_circ_003189;osa_circ_003190;osa_circ_003191
Csa4G083700	Chr4:5742614|5743477	LOC_Os01g0649100	osa_circ_002908;osa_circ_002909;osa_circ_002910;osa_circ_002911;osa_circ_002912
Csa4G083700	Chr4:5742614|5743477	LOC_Os01g0652100	osa_circ_002938
Csa4G090300	Chr4:5884037|5885198	LOC_Os02g0830100	osa_circ_017357;osa_circ_017358;osa_circ_017359;osa_circ_017360;osa_circ_017361;osa_circ_017362
Csa4G090360	Chr4:5917133|5918287	LOC_Os08g0116400	osa_circ_035634;osa_circ_035635;osa_circ_035636;osa_circ_035637
Csa4G092950	Chr4:6070115|6076170;Chr4:6074393|6076170	LOC_Os06g0300700	osa_circ_030608
Csa4G092980	Chr4:6109718|6112996	LOC_Os07g0110400	osa_circ_032615;osa_circ_032616
Csa4G092980	Chr4:6109718|6112996	LOC_Os07g0114400	osa_circ_032639;osa_circ_032640;osa_circ_032641;osa_circ_032642;osa_circ_032643;osa_circ_032644
Csa4G095030	Chr4:6212428|6213434	LOC_Os05g0300700	osa_circ_027299;osa_circ_027300;osa_circ_027301;osa_circ_027302
Csa4G096620	Chr4:6322356|6322822	LOC_Os01g0966100	osa_circ_005961;osa_circ_005962
Csa4G097630	Chr4:6358339|6359195	LOC_Os08g0439000	osa_circ_037176;osa_circ_037177;osa_circ_037178;osa_circ_037179
Csa4G098720	Chr4:6453371|6454628	LOC_Os02g0141300	osa_circ_013091;osa_circ_013093;osa_circ_013094;osa_circ_013095;osa_circ_013096;osa_circ_013097;osa_circ_013098
Csa4G098720	Chr4:6453371|6454628	LOC_Os02g0143100	osa_circ_013107;osa_circ_013108;osa_circ_013109;osa_circ_013110;osa_circ_013111;osa_circ_013112;osa_circ_013113
Csa4G099740	Chr4:6520778|6522699	LOC_Os06g0618600	osa_circ_031386;osa_circ_031387;osa_circ_031388;osa_circ_031389;osa_circ_031390;osa_circ_031391;osa_circ_031392;osa_circ_031393;osa_circ_031394;osa_circ_031395
Csa4G099740	Chr4:6520778|6522699	LOC_Os06g0620600	osa_circ_031397
Csa4G106350	Chr4:6757718|6762883	LOC_Os03g0858100	osa_circ_022803;osa_circ_022804;osa_circ_022805;osa_circ_022806;osa_circ_022807;osa_circ_022808;osa_circ_022809
Csa4G107420	Chr4:6867026|6870110	LOC_Os03g0323800	osa_circ_019568;osa_circ_019569;osa_circ_01957
Csa4G108510	Chr4:6958978|6967424;Chr4:6958978|6968822;Chr4:6967292|6968822;Chr4:6967292|6969532	LOC_Os08g0486100	osa_circ_037428
Csa4G114240	Chr4:7330718|7330970	LOC_Os10g0509000	osa_circ_007619
Csa4G119250	Chr4:7340782|7341904;Chr4:7340782|7347196	LOC_Os10g0509000	osa_circ_007619
Csa4G166980	Chr4:8655611|8656428	LOC_Os03g0808100	osa_circ_022368;osa_circ_022369;osa_circ_02237
Csa4G166980	Chr4:8655611|8656428	LOC_Os03g0811900	osa_circ_022406;osa_circ_022407;osa_circ_022408;osa_circ_022409;osa_circ_022410;osa_circ_022411;osa_circ_022412;osa_circ_022413;osa_circ_022414;osa_circ_022415;osa_circ_022416
Csa4G169490	Chr4:8742278|8744242	LOC_Os07g0657900	osa_circ_035093;osa_circ_035094;osa_circ_035095
Csa4G169490	Chr4:8742278|8744242	LOC_Os07g0658300	osa_circ_035098;osa_circ_035099;osa_circ_035100;osa_circ_035101;osa_circ_035102;osa_circ_035103;osa_circ_035104;osa_circ_035105;osa_circ_035106;osa_circ_035107
Csa4G172540	Chr4:8855577|8857049	LOC_Os07g0568600	osa_circ_034361;osa_circ_034362;osa_circ_034363
Csa4G179120	Chr4:8935397|8940866;Chr4:8935397|8942685;Chr4:8938577|8940866;Chr4:8938577|8942685;Chr4:8940395|8946615;Chr4:8944617|8945737;Chr4:8945040|8947190	LOC_Os04g0525900	osa_circ_024618;osa_circ_024619;osa_circ_024620;osa_circ_024621;osa_circ_024622;osa_circ_024623;osa_circ_024624;osa_circ_024625;osa_circ_024626;osa_circ_024627;osa_circ_024628
Csa4G187320	Chr4:9121059|9122851;Chr4:9122113|9122851	LOC_Os03g0654400	osa_circ_020842;osa_circ_020843
Csa4G187820	Chr4:9146515|9152258	LOC_Os03g0654400	osa_circ_020842;osa_circ_020843
Csa4G187860	Chr4:9194980|9195483	LOC_Os03g0792400	osa_circ_022233;osa_circ_022234;osa_circ_022235
Csa4G188370	Chr4:9208600|9210183	LOC_Os04g0556000	osa_circ_024822
Csa4G188950	Chr4:9345737|9350514	LOC_Os03g0157500	osa_circ_018015;osa_circ_018016
Csa4G194270	Chr4:9630687|9633561	LOC_Os03g0651100	osa_circ_020832;osa_circ_020833;osa_circ_020834;osa_circ_020835
Csa4G197820	Chr4:9770876|9777616;Chr4:9770876|9778860;Chr4:9774974|9778860;Chr4:9777554|9778860	LOC_Os05g0306000	osa_circ_027344;osa_circ_027345;osa_circ_027346;osa_circ_027347;osa_circ_027348;osa_circ_027349;osa_circ_027350;osa_circ_027351;osa_circ_027352;osa_circ_027353;osa_circ_027354;osa_circ_027355;osa_circ_027356;osa_circ_027357;osa_circ_027358
Csa4G197820	Chr4:9770876|9777616;Chr4:9770876|9778860;Chr4:9774974|9778860;Chr4:9777554|9778860	LOC_Os05g0310800	osa_circ_027382
Csa4G197820	Chr4:9770876|9777616;Chr4:9770876|9778860;Chr4:9774974|9778860;Chr4:9777554|9778860	LOC_Os05g0311000	osa_circ_027383;osa_circ_027384;osa_circ_027385;osa_circ_027386;osa_circ_027387;osa_circ_027388;osa_circ_027389;osa_circ_027390;osa_circ_027391;osa_circ_027392;osa_circ_027393
Csa4G252930	Chr4:10307405|10308989;Chr4:10307412|10311933;Chr4:10308900|10310131	LOC_Os11g0546000	osa_circ_009561;osa_circ_009562;osa_circ_009563;osa_circ_009564;osa_circ_009565
Csa4G268000	Chr4:10537142|10537771	LOC_Os01g0276700	osa_circ_001309;osa_circ_001310;osa_circ_001311
Csa4G269130	Chr4:10641735|10643206	LOC_Os03g0790900	osa_circ_02222
Csa4G269760	Chr4:10715393|10716261	LOC_Os01g0958000	osa_circ_005889;osa_circ_00589
Csa4G269780	Chr4:10725739|10726632;Chr4:10725739|10730974	LOC_Os03g0319400	osa_circ_019532;osa_circ_019533;osa_circ_019534
Csa4G279880	Chr4:10791162|10793129	LOC_Os12g0489100	osa_circ_011496;osa_circ_011497
Csa4G280460	Chr4:10858675|10859090	LOC_Os01g0158000	osa_circ_000399;osa_circ_00040
Csa4G286310	Chr4:11038607|11039064	LOC_Os03g0235000	osa_circ_018747
Csa4G290750	Chr4:11297013|11298750	LOC_Os02g0195500	osa_circ_013634;osa_circ_013635;osa_circ_013636;osa_circ_013637
Csa4G296040	Chr4:11895647|11896653	LOC_Os04g0503700	osa_circ_024494
Csa4G296040	Chr4:11895647|11896653	LOC_Os04g0504600	osa_circ_024498
Csa4G296190	Chr4:12020638|12021095	LOC_Os03g0271400	osa_circ_019097;osa_circ_019098
Csa4G304220	Chr4:12369299|12370272	LOC_Os03g0367000	osa_circ_019960;osa_circ_019961;osa_circ_019962;osa_circ_019963
Csa4G304840	Chr4:12450832|12453461	LOC_Os01g0850100	osa_circ_004835
Csa4G307890	Chr4:12514343|12516230	LOC_Os05g0316200	osa_circ_02741
Csa4G307930	Chr4:12541145|12542248;Chr4:12542627|12546121;Chr4:12546072|12549488	LOC_Os11g0217500	osa_circ_008868;osa_circ_008869;osa_circ_008870;osa_circ_008871;osa_circ_008872;osa_circ_008873;osa_circ_008874;osa_circ_008875;osa_circ_008876;osa_circ_008877;osa_circ_008878;osa_circ_008879;osa_circ_00888
Csa4G308520	Chr4:12654307|12655249;Chr4:12654307|12656326	LOC_Os03g0841800	osa_circ_022655;osa_circ_022656
Csa4G308610	Chr4:12706864|12709644	LOC_Os01g0857000	osa_circ_004873;osa_circ_004874;osa_circ_004875;osa_circ_004876;osa_circ_004877;osa_circ_004878;osa_circ_004879;osa_circ_00488
Csa4G310200	Chr4:12826276|12827466	LOC_Os07g0693900	osa_circ_035458;osa_circ_035459;osa_circ_035460;osa_circ_035461;osa_circ_035462
Csa4G310200	Chr4:12826276|12827466	LOC_Os07g0694000	osa_circ_035463;osa_circ_035464;osa_circ_035465;osa_circ_035466;osa_circ_035467;osa_circ_035468;osa_circ_035469;osa_circ_035470;osa_circ_035471;osa_circ_035472
Csa4G310720	Chr4:12860324|12861571;Chr4:12864914|12865959;Chr4:12865693|12867081	LOC_Os05g0349200	osa_circ_027491;osa_circ_027492;osa_circ_027493;osa_circ_027494;osa_circ_027495
Csa4G325540	Chr4:13203999|13204547;Chr4:13203999|13205381;Chr4:13208914|13212817;Chr4:13208914|13214479;Chr4:13212180|13212580;Chr4:13212464|13214485	LOC_Os11g0109933	osa_circ_008265
Csa4G332120	Chr4:13446482|13449441	LOC_Os03g0336700	osa_circ_019690;osa_circ_019691;osa_circ_019692;osa_circ_019693;osa_circ_019694
Csa4G334120	Chr4:13520633|13522475	LOC_Os01g0822200	osa_circ_004651
Csa4G334700	Chr4:13577748|13579836	LOC_Os01g0168200	osa_circ_000433;osa_circ_000434
Csa4G337920	Chr4:13900074|13901949;Chr4:13901271|13901949	LOC_Os08g0109200	osa_circ_035578;osa_circ_035579;osa_circ_035580;osa_circ_035581;osa_circ_035582
Csa4G338420	Chr4:13910288|13911600;Chr4:13910835|13911600;Chr4:13915739|13916978;Chr4:13915739|13916983	LOC_Os08g0338200	osa_circ_036777;osa_circ_036778;osa_circ_036779
Csa4G338950	Chr4:13977483|13983383;Chr4:13977483|13989447;Chr4:13980276|13981489;Chr4:13980276|13988534	LOC_Os08g0109000	osa_circ_035572;osa_circ_035573;osa_circ_035574;osa_circ_035575
Csa4G361800	Chr4:14608138|14608654	LOC_Os11g0183700	osa_circ_008711;osa_circ_008712
Csa4G361890	Chr4:14672403|14672951	LOC_Os11g0186200	osa_circ_008724;osa_circ_008725;osa_circ_008726;osa_circ_008727;osa_circ_008728;osa_circ_008729;osa_circ_00873
Csa4G363420	Chr4:14732769|14733493	LOC_Os04g0431200	osa_circ_023860;osa_circ_023861;osa_circ_023862
Csa4G363450	Chr4:14762678|14764704;Chr4:14763065|14764704	LOC_Os04g0690300	osa_circ_026079;osa_circ_02608
Csa4G363450	Chr4:14762678|14764704;Chr4:14763065|14764704	LOC_Os04g0692700	osa_circ_026110;osa_circ_026111;osa_circ_026112
Csa4G363450	Chr4:14762678|14764704;Chr4:14763065|14764704	LOC_Os04g0692750	osa_circ_026115;osa_circ_026116
Csa4G410820	Chr4:15402585|15402942	LOC_Os01g0689800	osa_circ_003415;osa_circ_003416
Csa4G415910	Chr4:15536655|15537182	LOC_Os09g0534800	osa_circ_040011;osa_circ_040012;osa_circ_040013;osa_circ_040014
Csa4G420150	Chr4:15811947|15812979	LOC_Os07g0662900	osa_circ_035186;osa_circ_035187;osa_circ_035188;osa_circ_035189;osa_circ_03519
Csa4G420150	Chr4:15811947|15812979	LOC_Os07g0665200	osa_circ_035194;osa_circ_035195
Csa4G420150	Chr4:15811947|15812979	LOC_Os07g0668700	osa_circ_035213;osa_circ_035214;osa_circ_035215;osa_circ_035216;osa_circ_035217;osa_circ_035218
Csa4G425750	Chr4:15937088|15938985;Chr4:15938041|15940900	LOC_Os01g0805700	osa_circ_004459;osa_circ_004460;osa_circ_004461;osa_circ_004462;osa_circ_004463;osa_circ_004464;osa_circ_004465;osa_circ_004466;osa_circ_004467;osa_circ_004468;osa_circ_004469;osa_circ_004470;osa_circ_004471;osa_circ_004472;osa_circ_004473;osa_circ_004474;osa_circ_004475;osa_circ_004476;osa_circ_004477;osa_circ_004478;osa_circ_004479
Csa4G425750	Chr4:15937088|15938985;Chr4:15938041|15940900	LOC_Os01g0808100	osa_circ_004495;osa_circ_004496;osa_circ_004497;osa_circ_004498;osa_circ_004499;osa_circ_00450
Csa4G425750	Chr4:15937088|15938985;Chr4:15938041|15940900	LOC_Os01g0809300	osa_circ_004503;osa_circ_004504;osa_circ_004505;osa_circ_004506;osa_circ_004507;osa_circ_004508;osa_circ_004509;osa_circ_004510;osa_circ_004511;osa_circ_004512;osa_circ_004513
Csa4G430890	Chr4:16180885|16181548;Chr4:16184989|16189529;Chr4:16187815|16193918	LOC_Os01g0268300	osa_circ_001265;osa_circ_001266;osa_circ_001267;osa_circ_001268
Csa4G491190	Chr4:17108370|17109587;Chr4:17109062|17109587	LOC_Os04g0496400	osa_circ_024389;osa_circ_024390;osa_circ_024391
Csa4G491190	Chr4:17108370|17109587;Chr4:17109062|17109587	LOC_Os04g0502900	osa_circ_024471;osa_circ_024472;osa_circ_024473;osa_circ_024474;osa_circ_024475;osa_circ_024476;osa_circ_024477;osa_circ_024478;osa_circ_024479;osa_circ_02448
Csa4G495220	Chr4:17191507|17196561;Chr4:17196263|17198682;Chr4:17196263|17200858	LOC_Os01g0961200	osa_circ_005932
Csa4G507430	Chr4:17697722|17699018	LOC_Os02g0194800	osa_circ_013619;osa_circ_013620;osa_circ_013621;osa_circ_013622
Csa4G507430	Chr4:17697722|17699018	LOC_Os02g0195300	osa_circ_013630;osa_circ_013631;osa_circ_013632;osa_circ_013633
Csa4G508530	Chr4:17863162|17863625;Chr4:17872276|17886072;Chr4:17876753|17880869;Chr4:17879802|17886072;Chr4:17885530|17886072	LOC_Os11g0175500	osa_circ_008679;osa_circ_00868
Csa4G553660	Chr4:18306091|18307287;Chr4:18311077|18314848	LOC_Os07g0203300	osa_circ_033148
Csa4G561190	Chr4:18459900|18468401;Chr4:18459900|18469779	LOC_Os10g0580300	osa_circ_008207;osa_circ_008208;osa_circ_008209
Csa4G567200	Chr4:18563902|18564587	LOC_Os05g0372400	osa_circ_027667;osa_circ_027668
Csa4G567200	Chr4:18563902|18564587	LOC_Os05g0373000	osa_circ_02767
Csa4G567200	Chr4:18563902|18564587	LOC_Os05g0373400	osa_circ_027673;osa_circ_027674;osa_circ_027675
Csa4G567200	Chr4:18563902|18564587	LOC_Os05g0374600	osa_circ_027682
Csa4G567200	Chr4:18563902|18564587	LOC_Os05g0386000	osa_circ_027717;osa_circ_027718
Csa4G567200	Chr4:18563902|18564587	LOC_Os05g0388400	osa_circ_027738;osa_circ_027739;osa_circ_02774
Csa4G567200	Chr4:18563902|18564587	LOC_Os05g0388600	osa_circ_027744
Csa4G567200	Chr4:18563902|18564587	LOC_Os05g0389700	osa_circ_027754
Csa4G572290	Chr4:18783960|18787672	LOC_Os05g0440800	osa_circ_028035;osa_circ_028036;osa_circ_028037;osa_circ_028038;osa_circ_028039;osa_circ_028040;osa_circ_028041
Csa4G572290	Chr4:18783960|18787672	LOC_Os05g0447200	osa_circ_028081;osa_circ_028082;osa_circ_028083
Csa4G572290	Chr4:18783960|18787672	LOC_Os05g0452900	osa_circ_028105;osa_circ_028106;osa_circ_028107;osa_circ_028108
Csa4G572310	Chr4:18797020|18800915	LOC_Os03g0265700	osa_circ_019016;osa_circ_019017;osa_circ_019018;osa_circ_019019;osa_circ_019020;osa_circ_019021;osa_circ_019022;osa_circ_019023;osa_circ_019024;osa_circ_019025;osa_circ_019026;osa_circ_019027
Csa4G594420	Chr4:19062529|19067723	LOC_Os12g0571900	osa_circ_012069;osa_circ_012070;osa_circ_012071;osa_circ_012072;osa_circ_012073
Csa4G594420	Chr4:19062529|19067723	LOC_Os12g0578500	osa_circ_012107;osa_circ_012108
Csa4G594420	Chr4:19062529|19067723	LOC_Os12g0579000	osa_circ_012109;osa_circ_012110;osa_circ_012111;osa_circ_012112
Csa4G594420	Chr4:19062529|19067723	LOC_Os12g0580300	osa_circ_012113;osa_circ_012114
Csa4G614220	Chr4:19487947|19488576	LOC_Os02g0294600	osa_circ_014345;osa_circ_014346;osa_circ_014347
Csa4G614220	Chr4:19487947|19488576	LOC_Os02g0313700	osa_circ_014442;osa_circ_014443
Csa4G617290	Chr4:19580563|19581552	LOC_Os01g0906200	osa_circ_005345;osa_circ_005346
Csa4G617300	Chr4:19590464|19595272	LOC_Os01g0906200	osa_circ_005345;osa_circ_005346
Csa4G617320	Chr4:19618277|19620124	LOC_Os02g0165000	osa_circ_013319;osa_circ_013320;osa_circ_013321;osa_circ_013322;osa_circ_013323;osa_circ_013324;osa_circ_013325
Csa4G617330	Chr4:19629001|19629288	LOC_Os03g0205500	osa_circ_018426
Csa4G617350	Chr4:19645264|19649338;Chr4:19647616|19651934;Chr4:19651504|19654354	LOC_Os05g0511300	osa_circ_028480;osa_circ_028481;osa_circ_028482
Csa4G621170	Chr4:19904156|19905403	LOC_Os01g0242600	osa_circ_001020;osa_circ_001021;osa_circ_001022;osa_circ_001023;osa_circ_001024
Csa4G622880	Chr4:20046421|20047663	LOC_Os05g0518600	osa_circ_028528;osa_circ_028529;osa_circ_028530;osa_circ_028531;osa_circ_028532;osa_circ_028533
Csa4G622880	Chr4:20046421|20047663	LOC_Os05g0524300	osa_circ_028586;osa_circ_028587;osa_circ_028588
Csa4G622880	Chr4:20046421|20047663	LOC_Os05g0524400	osa_circ_028589;osa_circ_028590;osa_circ_028591
Csa4G622880	Chr4:20046421|20047663	LOC_Os05g0528000	osa_circ_028599;osa_circ_028600;osa_circ_028601
Csa4G627260	Chr4:20367898|20369101	LOC_Os06g0156900	osa_circ_029747;osa_circ_029748;osa_circ_029749
Csa4G627820	Chr4:20417354|20418223	LOC_Os06g0155600	osa_circ_029745
Csa4G637690	Chr4:20768043|20771781	LOC_Os01g0304300	osa_circ_001487;osa_circ_001488
Csa4G637740	Chr4:20792677|20794431	LOC_Os01g0672700	osa_circ_003174;osa_circ_003175;osa_circ_003176;osa_circ_003177
Csa4G638470	Chr4:20942465|20944598;Chr4:20944555|20944932	LOC_Os12g0583900	osa_circ_012126;osa_circ_012127;osa_circ_012128;osa_circ_012129
Csa4G638490	Chr4:20957500|20959077	LOC_Os02g0523300	osa_circ_014833
Csa4G639210	Chr4:21103873|21105190	LOC_Os02g0567200	osa_circ_015089;osa_circ_01509
Csa4G639810	Chr4:21184158|21184735	LOC_Os01g0772400	osa_circ_004102
Csa4G645840	Chr4:21829934|21830787	LOC_Os01g0134900	osa_circ_000241
Csa4G646110	Chr4:21955412|21956601;Chr4:21955412|21957177;Chr4:21955412|21957461;Chr4:21956152|21957461;Chr4:21956914|21957461	LOC_Os01g0574400	osa_circ_002280;osa_circ_002281
Csa4G647470	Chr4:22159407|22161121	LOC_Os07g0608800	osa_circ_034713;osa_circ_034716;osa_circ_034718;osa_circ_034719
Csa4G647470	Chr4:22159407|22161121	LOC_Os07g0614100	osa_circ_03474
Csa4G647470	Chr4:22159407|22161121	LOC_Os07g0614300	osa_circ_034749;osa_circ_034750;osa_circ_034751;osa_circ_034752;osa_circ_034753
Csa4G647490	Chr4:22176754|22177966	LOC_Os08g0460600	osa_circ_037291;osa_circ_037292;osa_circ_037293;osa_circ_037294
Csa4G647490	Chr4:22176754|22177966	LOC_Os08g0470200	osa_circ_037316;osa_circ_037317
Csa4G647990	Chr4:22192216|22194189	LOC_Os10g0396400	osa_circ_006723;osa_circ_006724;osa_circ_006725;osa_circ_006726
Csa4G648550	Chr4:22239814|22240220	LOC_Os05g0333200	osa_circ_027459
Csa4G648550	Chr4:22239814|22240220	LOC_Os05g0339000	osa_circ_027470;osa_circ_027471
Csa4G648550	Chr4:22239814|22240220	LOC_Os05g0341300	osa_circ_027472;osa_circ_027473;osa_circ_027474;osa_circ_027475
Csa4G648570	Chr4:22260870|22262236	LOC_Os06g0199800	osa_circ_030109;osa_circ_030110;osa_circ_030111;osa_circ_030112;osa_circ_030113
Csa4G650200	Chr4:22348177|22349496	LOC_Os06g0654000	osa_circ_031809;osa_circ_031810;osa_circ_031811;osa_circ_031812
Csa4G651860	Chr4:22501045|22501991	LOC_Os02g0180000	osa_circ_013480;osa_circ_013481;osa_circ_013482;osa_circ_013483;osa_circ_013484;osa_circ_013485;osa_circ_013486;osa_circ_013487
Csa4G652080	Chr4:22664281|22665459	LOC_Os06g0183800	osa_circ_029917;osa_circ_029918
Csa4G652900	Chr4:22871849|22872559;Chr4:22871849|22872997	LOC_Os01g0108200	osa_circ_000094;osa_circ_000095;osa_circ_000096;osa_circ_000097;osa_circ_000098
Csa4G653400	Chr4:22877898|22878780	LOC_Os04g0561700	osa_circ_024861
Csa4G653440	Chr4:22903504|22905719	LOC_Os07g0498800	osa_circ_033935;osa_circ_033936;osa_circ_033937;osa_circ_033938;osa_circ_033939;osa_circ_033940;osa_circ_033941;osa_circ_033942;osa_circ_033943
Csa4G653470	Chr4:22916843|22917381	LOC_Os06g0725900	osa_circ_032421;osa_circ_032422;osa_circ_032423;osa_circ_032424;osa_circ_032425;osa_circ_032426
Csa4G653470	Chr4:22916843|22917381	LOC_Os06g0729300	osa_circ_032505
Csa4G653470	Chr4:22916843|22917381	LOC_Os07g0102400	osa_circ_032551;osa_circ_032552;osa_circ_032553
Csa4G658570	Chr4:22965794|22966299	LOC_Os05g0346300	osa_circ_027488
Csa4G658610	Chr4:22999063|22999565	LOC_Os03g0131100	osa_circ_017781;osa_circ_017782
Csa4G664270	Chr4:23091126|23091996	LOC_Os10g0541200	osa_circ_00786
Csa4G675260	Chr4:23418831|23419728	LOC_Os05g0575300	osa_circ_029064;osa_circ_029065;osa_circ_029066
Csa4G675260	Chr4:23418831|23419728	LOC_Os05g0580000	osa_circ_029087;osa_circ_029088;osa_circ_029089
Csa4G675260	Chr4:23418831|23419728	LOC_Os05g0581800	osa_circ_029093;osa_circ_029094;osa_circ_029095
Csa5G002580	Chr5:149915|151541	LOC_Os02g0557700	osa_circ_015047;osa_circ_015048
Csa5G011660	Chr5:378405|380723	LOC_Os11g0242100	osa_circ_008925;osa_circ_008926;osa_circ_008927;osa_circ_008928;osa_circ_008929;osa_circ_008930;osa_circ_008931
Csa5G011660	Chr5:378405|380723	LOC_Os11g0265000	osa_circ_009028;osa_circ_009029;osa_circ_00903
Csa5G011730	Chr5:460373|465809	LOC_Os08g0202300	osa_circ_036305;osa_circ_036306
Csa5G013280	Chr5:569545|570458;Chr5:569915|570458	LOC_Os02g0608600	osa_circ_015440;osa_circ_015441;osa_circ_015442
Csa5G021870	Chr5:774639|775312	LOC_Os03g0762000	osa_circ_021995;osa_circ_021996
Csa5G053060	Chr5:1725861|1726236	LOC_Os02g0632500	osa_circ_015696;osa_circ_015697;osa_circ_015698;osa_circ_015699;osa_circ_015700;osa_circ_015701;osa_circ_015702;osa_circ_015703;osa_circ_015704
Csa5G080780	Chr5:2413439|2414437;Chr5:2415321|2416085	LOC_Os08g0295300	osa_circ_036613;osa_circ_036614
Csa5G080790	Chr5:2426651|2428340;Chr5:2426651|2430908	LOC_Os08g0295300	osa_circ_036613;osa_circ_036614
Csa5G082290	Chr5:2454187|2456946	LOC_Os06g0305200	osa_circ_030643;osa_circ_030644;osa_circ_030645;osa_circ_030646;osa_circ_030647
Csa5G082290	Chr5:2454187|2456946	LOC_Os06g0308300	osa_circ_030659;osa_circ_03066
Csa5G082290	Chr5:2454187|2456946	LOC_Os06g0310200	osa_circ_030663
Csa5G082290	Chr5:2454187|2456946	LOC_Os06g0326700	osa_circ_030712
Csa5G083860	Chr5:2577956|2580148	LOC_Os02g0736100	osa_circ_016429;osa_circ_016430;osa_circ_016431
Csa5G092900	Chr5:2689808|2690779	LOC_Os03g0237600	osa_circ_018769;osa_circ_018770;osa_circ_018771;osa_circ_018772;osa_circ_018773
Csa5G097980	Chr5:2790659|2793546;Chr5:2790659|2793549	LOC_Os02g0557100	osa_circ_015031;osa_circ_015032
Csa5G098980	Chr5:2815145|2823531;Chr5:2818033|2821272;Chr5:2818033|2823737;Chr5:2823484|2827603;Chr5:2823484|2830196	LOC_Os12g0641100	osa_circ_012545;osa_circ_012546;osa_circ_012547;osa_circ_012548;osa_circ_012549;osa_circ_012550;osa_circ_012551;osa_circ_012552;osa_circ_012553;osa_circ_012554;osa_circ_012555;osa_circ_012556
Csa5G107060	Chr5:2919991|2922027;Chr5:2919991|2925685	LOC_Os09g0555600	osa_circ_040162
Csa5G107060	Chr5:2919991|2922027;Chr5:2919991|2925685	LOC_Os09g0558900	osa_circ_040182;osa_circ_040183;osa_circ_040184
Csa5G115160	Chr5:3013864|3014851	LOC_Os02g0631200	osa_circ_015683;osa_circ_015684;osa_circ_015685;osa_circ_015686;osa_circ_015687;osa_circ_015688;osa_circ_015689
Csa5G135340	Chr5:3213416|3214277	LOC_Os08g0487800	osa_circ_037434;osa_circ_037435;osa_circ_037436;osa_circ_037437;osa_circ_037438
Csa5G138460	Chr5:3324626|3325229	LOC_Os08g0543600	osa_circ_037914;osa_circ_037915;osa_circ_037916;osa_circ_037917;osa_circ_037918
Csa5G138460	Chr5:3324626|3325229	LOC_Os08g0546100	osa_circ_037938;osa_circ_037939
Csa5G139090	Chr5:3397132|3398122;Chr5:3397601|3398122	LOC_Os06g0714200	osa_circ_032317;osa_circ_032318;osa_circ_032319;osa_circ_032320;osa_circ_032321
Csa5G139370	Chr5:3514075|3514561	LOC_Os05g0542200	osa_circ_028718;osa_circ_028719;osa_circ_028720;osa_circ_028721;osa_circ_028722;osa_circ_028723;osa_circ_028724;osa_circ_028725
Csa5G139570	Chr5:3644377|3644892	LOC_Os01g0619000	osa_circ_002706;osa_circ_002707;osa_circ_002708;osa_circ_002709
Csa5G146970	Chr5:4181714|4182743;Chr5:4185453|4186799	LOC_Os10g0160000	osa_circ_006254;osa_circ_006255;osa_circ_006256;osa_circ_006257;osa_circ_006258;osa_circ_006259;osa_circ_006260;osa_circ_006261;osa_circ_006262
Csa5G146970	Chr5:4181714|4182743;Chr5:4185453|4186799	LOC_Os10g0167300	osa_circ_006275;osa_circ_006276;osa_circ_006277;osa_circ_006278;osa_circ_006279;osa_circ_006280;osa_circ_006281;osa_circ_006282;osa_circ_006283;osa_circ_006284;osa_circ_006285;osa_circ_006286;osa_circ_006287;osa_circ_006288;osa_circ_006289
Csa5G148670	Chr5:4354642|4356253	LOC_Os03g0115400	osa_circ_017594;osa_circ_017595
Csa5G148670	Chr5:4354642|4356253	LOC_Os03g0128100	osa_circ_017722;osa_circ_017724
Csa5G148670	Chr5:4354642|4356253	LOC_Os03g0128200	osa_circ_017738;osa_circ_017739;osa_circ_017740;osa_circ_017741;osa_circ_017742;osa_circ_017743
Csa5G148690	Chr5:4363599|4364455	LOC_Os07g0297300	osa_circ_033425
Csa5G148690	Chr5:4363599|4364455	LOC_Os07g0405100	osa_circ_033439;osa_circ_033440;osa_circ_033441;osa_circ_033442;osa_circ_033443;osa_circ_033444;osa_circ_033445;osa_circ_033446
Csa5G148750	Chr5:4396078|4397715;Chr5:4399108|4400937	LOC_Os12g0230100	osa_circ_010880;osa_circ_010881;osa_circ_010882;osa_circ_010883;osa_circ_010884;osa_circ_010885;osa_circ_010886;osa_circ_010887;osa_circ_010888;osa_circ_010889;osa_circ_01089
Csa5G149850	Chr5:4493775|4494515	LOC_Os06g0529800	osa_circ_031071;osa_circ_031072
Csa5G150390	Chr5:4539576|4540773	LOC_Os01g0655800	osa_circ_003059;osa_circ_003060;osa_circ_003061;osa_circ_003062;osa_circ_003063;osa_circ_003064;osa_circ_003065;osa_circ_003066;osa_circ_003067;osa_circ_003068
Csa5G152170	Chr5:4733136|4734130	LOC_Os01g0734466	osa_circ_00379
Csa5G152190	Chr5:4763768|4765162	LOC_Os06g0167100	osa_circ_029799;osa_circ_029800;osa_circ_029801;osa_circ_029802;osa_circ_029803;osa_circ_029804;osa_circ_029805;osa_circ_029806;osa_circ_029807;osa_circ_029808;osa_circ_029809;osa_circ_02981
Csa5G152990	Chr5:4961947|4962370;Chr5:4961947|4962536	LOC_Os08g0562700	osa_circ_038110;osa_circ_038111;osa_circ_038112;osa_circ_038113;osa_circ_038114;osa_circ_038115;osa_circ_038116;osa_circ_038117;osa_circ_038118;osa_circ_038119;osa_circ_038120;osa_circ_038121;osa_circ_038122;osa_circ_038123;osa_circ_038124;osa_circ_038125;osa_circ_038126;osa_circ_038127;osa_circ_038128;osa_circ_038129;osa_circ_038130;osa_circ_038131
Csa5G153170	Chr5:5076141|5077400	LOC_Os04g0684200	osa_circ_026020;osa_circ_026021;osa_circ_026022;osa_circ_026023;osa_circ_026024;osa_circ_026025;osa_circ_026026;osa_circ_026027;osa_circ_026028
Csa5G153170	Chr5:5076141|5077400	LOC_Os04g0687900	osa_circ_026066;osa_circ_026067
Csa5G161990	Chr5:6095923|6096397	LOC_Os04g0535400	osa_circ_024685;osa_circ_024686;osa_circ_024687
Csa5G161990	Chr5:6095923|6096397	LOC_Os04g0540200	osa_circ_024701
Csa5G162020	Chr5:6117752|6119381;Chr5:6119101|6120551	LOC_Os03g0174100	osa_circ_018154
Csa5G167040	Chr5:6442545|6443273	LOC_Os02g0656200	osa_circ_015823
Csa5G168780	Chr5:6609708|6610049	LOC_Os03g0576700	osa_circ_020514;osa_circ_020515;osa_circ_020516;osa_circ_020517;osa_circ_020518;osa_circ_020519
Csa5G168820	Chr5:6634784|6635719	LOC_Os07g0492100	osa_circ_033872;osa_circ_033873;osa_circ_033874;osa_circ_033875;osa_circ_033876;osa_circ_033877;osa_circ_033878;osa_circ_033879;osa_circ_033880;osa_circ_033881;osa_circ_033882
Csa5G171750	Chr5:6901625|6903005	LOC_Os09g0520700	osa_circ_039881;osa_circ_039882;osa_circ_039883;osa_circ_039884;osa_circ_039885;osa_circ_039886
Csa5G171750	Chr5:6901625|6903005	LOC_Os09g0524800	osa_circ_039897
Csa5G172280	Chr5:6937977|6938624	LOC_Os10g0189100	osa_circ_006374
Csa5G172280	Chr5:6937977|6938624	LOC_Os10g0190000	osa_circ_006376;osa_circ_006377;osa_circ_006378
Csa5G172280	Chr5:6937977|6938624	LOC_Os10g0204400	osa_circ_006421
Csa5G172870	Chr5:7049675|7051909	LOC_Os02g0702500	osa_circ_016120;osa_circ_016121;osa_circ_016122;osa_circ_016123;osa_circ_016124;osa_circ_016125;osa_circ_016126;osa_circ_016127
Csa5G172870	Chr5:7049675|7051909	LOC_Os02g0702800	osa_circ_016134;osa_circ_016135;osa_circ_016136;osa_circ_016137;osa_circ_016138;osa_circ_016139
Csa5G174640	Chr5:7269345|7271360	LOC_Os02g0821800	osa_circ_017243;osa_circ_017244
Csa5G175960	Chr5:7514417|7515633	LOC_Os07g0694800	osa_circ_035487;osa_circ_035488
Csa5G177060	Chr5:7627615|7628359	LOC_Os01g0976700	osa_circ_006065;osa_circ_006066;osa_circ_006067
Csa5G177120	Chr5:7662102|7667755;Chr5:7662906|7665939	LOC_Os01g0836400	osa_circ_004755;osa_circ_004756
Csa5G182110	Chr5:8150669|8151511	LOC_Os01g0973300	osa_circ_006028;osa_circ_006029;osa_circ_00603
Csa5G182630	Chr5:8191572|8192129	LOC_Os02g0817800	osa_circ_017203;osa_circ_017204;osa_circ_017205;osa_circ_017206
Csa5G201310	Chr5:8898160|8901320	LOC_Os01g0856500	osa_circ_004865;osa_circ_004866;osa_circ_004867;osa_circ_004868;osa_circ_004869;osa_circ_004870;osa_circ_004871
Csa5G208480	Chr5:9275710|9277165;Chr5:9275710|9282992	LOC_Os05g0354300	osa_circ_027523
Csa5G217160	Chr5:9636587|9642632	LOC_Os03g0297100	osa_circ_019364;osa_circ_019366;osa_circ_019367
Csa5G220910	Chr5:10009490|10010814	LOC_Os07g0679300	osa_circ_035319;osa_circ_035320;osa_circ_035321;osa_circ_035322;osa_circ_035323;osa_circ_035324
Csa5G220910	Chr5:10009490|10010814	LOC_Os07g0684100	osa_circ_035364;osa_circ_035365;osa_circ_035366
Csa5G220910	Chr5:10009490|10010814	LOC_Os07g0686900	osa_circ_035382;osa_circ_035383
Csa5G220910	Chr5:10009490|10010814	LOC_Os07g0687700	osa_circ_035390;osa_circ_035391;osa_circ_035392;osa_circ_035393;osa_circ_035394;osa_circ_035395;osa_circ_035396;osa_circ_035397;osa_circ_035398;osa_circ_035399;osa_circ_035400;osa_circ_035401;osa_circ_035402
Csa5G264280	Chr5:11048636|11051629	LOC_Os02g0683900	osa_circ_015983
Csa5G264280	Chr5:11048636|11051629	LOC_Os02g0687500	osa_circ_015998;osa_circ_015999
Csa5G272400	Chr5:11462844|11465556;Chr5:11462844|11470391	LOC_Os04g0566100	osa_circ_024894;osa_circ_024895;osa_circ_024896;osa_circ_024897;osa_circ_024898;osa_circ_024900;osa_circ_024901;osa_circ_024903;osa_circ_024904
Csa5G272400	Chr5:11462844|11465556;Chr5:11462844|11470391	LOC_Os04g0566500	osa_circ_024912;osa_circ_024913;osa_circ_024914;osa_circ_024915;osa_circ_024916;osa_circ_024917;osa_circ_024918;osa_circ_024919;osa_circ_024920;osa_circ_024921;osa_circ_024922;osa_circ_024923;osa_circ_024924
Csa5G308800	Chr5:12483673|12484768;Chr5:12483677|12484768	LOC_Os05g0432600	osa_circ_028005;osa_circ_028006
Csa5G308800	Chr5:12483673|12484768;Chr5:12483677|12484768	LOC_Os05g0436400	osa_circ_028015;osa_circ_028016;osa_circ_028017
Csa5G308800	Chr5:12483673|12484768;Chr5:12483677|12484768	LOC_Os05g0437200	osa_circ_028018;osa_circ_028019;osa_circ_028020;osa_circ_028021
Csa5G308800	Chr5:12483673|12484768;Chr5:12483677|12484768	LOC_Os05g0437900	osa_circ_028028;osa_circ_028029
Csa5G315370	Chr5:12793587|12794152;Chr5:12793587|12794984	LOC_Os04g0671900	osa_circ_025900;osa_circ_025901;osa_circ_025902;osa_circ_025903;osa_circ_025904
Csa5G367190	Chr5:13734084|13734494	LOC_Os01g0687700	osa_circ_003347;osa_circ_003348
Csa5G376270	Chr5:13992176|13993724;Chr5:13992176|13993763	LOC_Os03g0704200	osa_circ_021157;osa_circ_021158;osa_circ_021159
Csa5G407100	Chr5:14652215|14653632;Chr5:14652215|14659154	LOC_Os03g0110400	osa_circ_017516;osa_circ_017517;osa_circ_017518;osa_circ_017519;osa_circ_01752
Csa5G426430	Chr5:15464217|15464782;Chr5:15464649|15467148;Chr5:15464656|15467148	LOC_Os02g0122300	osa_circ_012871;osa_circ_012872;osa_circ_012873;osa_circ_012874
Csa5G429980	Chr5:15607305|15612211	LOC_Os02g0831300	osa_circ_01737
Csa5G429980	Chr5:15607305|15612211	LOC_Os02g0831600	osa_circ_017376;osa_circ_017377
Csa5G457230	Chr5:16152452|16153418	LOC_Os01g0951100	osa_circ_005829;osa_circ_00583
Csa5G458290	Chr5:16230379|16233500;Chr5:16233429|16234602;Chr5:16234148|16237104	LOC_Os11g0525600	osa_circ_009456;osa_circ_009457;osa_circ_009458;osa_circ_009459;osa_circ_009460;osa_circ_009461;osa_circ_009462;osa_circ_009463;osa_circ_009464;osa_circ_009465;osa_circ_009466;osa_circ_009467;osa_circ_009468;osa_circ_009469;osa_circ_009470;osa_circ_009471
Csa5G458290	Chr5:16230379|16233500;Chr5:16233429|16234602;Chr5:16234148|16237104	LOC_Os11g0525700	osa_circ_009472;osa_circ_009473;osa_circ_009474
Csa5G458290	Chr5:16230379|16233500;Chr5:16233429|16234602;Chr5:16234148|16237104	LOC_Os11g0538900	osa_circ_00951
Csa5G466370	Chr5:16364965|16365204	LOC_Os01g0276500	osa_circ_001308
Csa5G467390	Chr5:16399140|16402759;Chr5:16399986|16402759	LOC_Os06g0237502	osa_circ_030337;osa_circ_030338;osa_circ_030339
Csa5G467390	Chr5:16399140|16402759;Chr5:16399986|16402759	LOC_Os06g0246500	osa_circ_030368
Csa5G467390	Chr5:16399140|16402759;Chr5:16399986|16402759	LOC_Os06g0256500	osa_circ_030439;osa_circ_030440;osa_circ_030441
Csa5G469030	Chr5:16536520|16537358	LOC_Os02g0576600	osa_circ_015148
Csa5G470570	Chr5:16610080|16610987	LOC_Os04g0484800	osa_circ_024249;osa_circ_024250;osa_circ_024251
Csa5G471070	Chr5:16621559|16622525;Chr5:16621792|16622525	LOC_Os04g0484800	osa_circ_024249;osa_circ_024250;osa_circ_024251
Csa5G471070	Chr5:16621559|16622525;Chr5:16621792|16622525	LOC_Os04g0486600	osa_circ_024281;osa_circ_024282;osa_circ_024283;osa_circ_024284;osa_circ_024285;osa_circ_024286;osa_circ_024287;osa_circ_024288;osa_circ_024289;osa_circ_02429
Csa5G471090	Chr5:16647002|16648029;Chr5:16647002|16649428;Chr5:16647488|16648029	LOC_Os01g0872700	osa_circ_005027;osa_circ_005028;osa_circ_005029;osa_circ_005030;osa_circ_005031;osa_circ_005032
Csa5G484640	Chr5:16895847|16897420	LOC_Os02g0739000	osa_circ_016470;osa_circ_016471;osa_circ_016472
Csa5G484650	Chr5:16922015|16925301;Chr5:16923591|16925301;Chr5:16924870|16925301	LOC_Os05g0588700	osa_circ_029148
Csa5G494370	Chr5:17342010|17342665;Chr5:17343400|17343833	LOC_Os06g0140800	osa_circ_029617;osa_circ_029618;osa_circ_029619;osa_circ_029620;osa_circ_029621
Csa5G494370	Chr5:17342010|17342665;Chr5:17343400|17343833	LOC_Os06g0143400	osa_circ_029653
Csa5G494370	Chr5:17342010|17342665;Chr5:17343400|17343833	LOC_Os06g0149400	osa_circ_029682;osa_circ_029683;osa_circ_029684;osa_circ_029685;osa_circ_029686
Csa5G495950	Chr5:17407706|17408194	LOC_Os03g0177400	osa_circ_018179;osa_circ_018180;osa_circ_018182
Csa5G495950	Chr5:17407706|17408194	LOC_Os03g0177900	osa_circ_018183
Csa5G495950	Chr5:17407706|17408194	LOC_Os03g0178000	osa_circ_018184;osa_circ_018185
Csa5G497020	Chr5:17474904|17476101	LOC_Os02g0631500	osa_circ_015690;osa_circ_015691
Csa5G497020	Chr5:17474904|17476101	LOC_Os02g0631601	osa_circ_015692
Csa5G512920	Chr5:17893307|17894800	LOC_Os03g0278000	osa_circ_019153;osa_circ_019154;osa_circ_019155;osa_circ_019156;osa_circ_019157;osa_circ_019158;osa_circ_019159;osa_circ_019160;osa_circ_019161
Csa5G512920	Chr5:17893307|17894800	LOC_Os03g0281000	osa_circ_019193
Csa5G517110	Chr5:18083534|18083985	LOC_Os03g0823800	osa_circ_022509;osa_circ_022510;osa_circ_022511
Csa5G522960	Chr5:18352990|18356154	LOC_Os12g0538900	osa_circ_011890;osa_circ_011891;osa_circ_011892
Csa5G522960	Chr5:18352990|18356154	LOC_Os12g0540800	osa_circ_011898;osa_circ_011899;osa_circ_01190
Csa5G522960	Chr5:18352990|18356154	LOC_Os12g0540900	osa_circ_011901;osa_circ_011902
Csa5G523010	Chr5:18400559|18401055	LOC_Os02g0594100	osa_circ_015282
Csa5G524740	Chr5:18583992|18585752	LOC_Os02g0707100	osa_circ_016165;osa_circ_016166;osa_circ_016167;osa_circ_016168;osa_circ_016169;osa_circ_016170;osa_circ_016171;osa_circ_016172
Csa5G526870	Chr5:18704857|18706127	LOC_Os08g0109900	osa_circ_035588;osa_circ_035589;osa_circ_03559
Csa5G527880	Chr5:18734467|18735915	LOC_Os01g0886600	osa_circ_005137;osa_circ_005138;osa_circ_005139;osa_circ_005140;osa_circ_005141;osa_circ_005142;osa_circ_005143;osa_circ_005144;osa_circ_005145
Csa5G528410	Chr5:18803852|18806514;Chr5:18809545|18812386	LOC_Os08g0113200	osa_circ_035625;osa_circ_035626;osa_circ_035627;osa_circ_035628;osa_circ_035629;osa_circ_03563
Csa5G538050	Chr5:19187650|19188327	LOC_Os02g0782600	osa_circ_016825;osa_circ_016826;osa_circ_016827;osa_circ_016828
Csa5G563290	Chr5:19594417|19595043;Chr5:19594770|19596847	LOC_Os03g0713100	osa_circ_021270;osa_circ_021277
Csa5G564790	Chr5:19628006|19647365;Chr5:19642661|19643542;Chr5:19642661|19647365;Chr5:19646861|19647365;Chr5:19646861|19651297	LOC_Os02g0732700	osa_circ_016407;osa_circ_016408;osa_circ_016409
Csa5G570390	Chr5:19892721|19893800	LOC_Os01g0841200	osa_circ_004791
Csa5G576810	Chr5:20234586|20237968	LOC_Os07g0409700	osa_circ_033479;osa_circ_033480;osa_circ_033481
Csa5G576810	Chr5:20234586|20237968	LOC_Os07g0410100	osa_circ_033489;osa_circ_033490;osa_circ_033491;osa_circ_033492;osa_circ_033493;osa_circ_033494
Csa5G576830	Chr5:20249425|20250697	LOC_Os01g0513200	osa_circ_001915;osa_circ_001916
Csa5G577360	Chr5:20310614|20311014;Chr5:20312750|20313336	LOC_Os01g0110700	osa_circ_000119
Csa5G577410	Chr5:20365948|20366620	LOC_Os01g0111200	osa_circ_000120;osa_circ_000121;osa_circ_000122;osa_circ_000123
Csa5G579580	Chr5:20517590|20520117	LOC_Os01g0691700	osa_circ_003438;osa_circ_003439;osa_circ_003440;osa_circ_003441;osa_circ_003442;osa_circ_003443;osa_circ_003444;osa_circ_003445;osa_circ_003446;osa_circ_003447
Csa5G580640	Chr5:20573231|20575203;Chr5:20574735|20575203	LOC_Os02g0827600	osa_circ_017335;osa_circ_017336
Csa5G580650	Chr5:20585020|20585708	LOC_Os04g0677700	osa_circ_025941;osa_circ_025942;osa_circ_025943;osa_circ_025944;osa_circ_025945
Csa5G586000	Chr5:20919154|20919915	LOC_Os11g0168200	osa_circ_008578;osa_circ_008579;osa_circ_008580;osa_circ_008581;osa_circ_008582;osa_circ_008583
Csa5G586540	Chr5:20955955|20957228	LOC_Os01g0871100	osa_circ_005006;osa_circ_005007;osa_circ_005008;osa_circ_005009;osa_circ_005010;osa_circ_005011;osa_circ_005012;osa_circ_005013;osa_circ_005014
Csa5G586580	Chr5:20974079|20974406	LOC_Os05g0424800	osa_circ_02797
Csa5G587130	Chr5:21008633|21010603	LOC_Os02g0551900	osa_circ_014983;osa_circ_014984
Csa5G588730	Chr5:21069533|21070478	LOC_Os01g0896800	osa_circ_005222
Csa5G589260	Chr5:21091422|21095373;Chr5:21092042|21096023	LOC_Os01g0978100	osa_circ_006079;osa_circ_006080;osa_circ_006081
Csa5G589950	Chr5:21233124|21233702	LOC_Os08g0530200	osa_circ_037794;osa_circ_037795
Csa5G590210	Chr5:21385904|21386370	LOC_Os01g0889000	osa_circ_005162;osa_circ_005163;osa_circ_005164
Csa5G593430	Chr5:21532735|21533199	LOC_Os01g0908700	osa_circ_005367;osa_circ_005368;osa_circ_005369;osa_circ_005370;osa_circ_005371;osa_circ_005372;osa_circ_005373;osa_circ_005374
Csa5G598020	Chr5:21645853|21647337	LOC_Os02g0158800	osa_circ_013196;osa_circ_013197
Csa5G601490	Chr5:21992542|21994196	LOC_Os01g0813400	osa_circ_004548;osa_circ_004549;osa_circ_00455
Csa5G602190	Chr5:22127016|22129375	LOC_Os02g0805000	osa_circ_017030;osa_circ_017031;osa_circ_017032;osa_circ_017033
Csa5G603280	Chr5:22186630|22187397	LOC_Os02g0741800	osa_circ_016510;osa_circ_016511
Csa5G603960	Chr5:22292930|22293806;Chr5:22294969|22296915	LOC_Os05g0588700	osa_circ_029148
Csa5G603960	Chr5:22292930|22293806;Chr5:22294969|22296915	LOC_Os05g0589600	osa_circ_029154;osa_circ_029155;osa_circ_029156
Csa5G603960	Chr5:22292930|22293806;Chr5:22294969|22296915	LOC_Os05g0592500	osa_circ_029174;osa_circ_029175;osa_circ_029176;osa_circ_029177;osa_circ_029178;osa_circ_029179;osa_circ_029180;osa_circ_029181;osa_circ_029182
Csa5G603960	Chr5:22292930|22293806;Chr5:22294969|22296915	LOC_Os05g0594700	osa_circ_029220;osa_circ_029221;osa_circ_029222;osa_circ_029223;osa_circ_029224;osa_circ_029225;osa_circ_029226;osa_circ_029227
Csa5G604320	Chr5:22501543|22502170;Chr5:22501543|22502786	LOC_Os01g0588500	osa_circ_002381
Csa5G604400	Chr5:22547927|22549131	LOC_Os06g0593100	osa_circ_031279;osa_circ_031280;osa_circ_031281
Csa5G604400	Chr5:22547927|22549131	LOC_Os06g0598900	osa_circ_031297;osa_circ_031298;osa_circ_031299;osa_circ_03130
Csa5G604400	Chr5:22547927|22549131	LOC_Os06g0604500	osa_circ_031310;osa_circ_031311
Csa5G604400	Chr5:22547927|22549131	LOC_Os06g0606800	osa_circ_031320;osa_circ_031321;osa_circ_031322
Csa5G606880	Chr5:23091933|23093436	LOC_Os09g0475700	osa_circ_039570;osa_circ_039571
Csa5G608420	Chr5:23451210|23451624	LOC_Os09g0306700	osa_circ_038798;osa_circ_038799;osa_circ_038800;osa_circ_038801
Csa5G610390	Chr5:23742924|23743245;Chr5:23742924|23744560;Chr5:23743325|23744560	LOC_Os01g0513400	osa_circ_001917;osa_circ_001918;osa_circ_001919;osa_circ_00192
Csa5G612850	Chr5:24056336|24056818;Chr5:24056516|24056818	LOC_Os01g0376700	osa_circ_00176
Csa5G612850	Chr5:24056336|24056818;Chr5:24056516|24056818	LOC_Os01g0499300	osa_circ_001812;osa_circ_001813;osa_circ_001814;osa_circ_001815;osa_circ_001816;osa_circ_001817
Csa5G613510	Chr5:24128075|24129344;Chr5:24128075|24131742	LOC_Os01g0865100	osa_circ_004934;osa_circ_004935;osa_circ_004936;osa_circ_004937;osa_circ_004938;osa_circ_004939;osa_circ_004940;osa_circ_004941;osa_circ_004942
Csa5G615270	Chr5:24294826|24297165	LOC_Os03g0835800	osa_circ_022609
Csa5G622460	Chr5:24509096|24510216	LOC_Os08g0562200	osa_circ_038107;osa_circ_038108
Csa5G622610	Chr5:24623790|24625746	LOC_Os04g0223000	osa_circ_023110;osa_circ_023111;osa_circ_023112;osa_circ_023113;osa_circ_023114;osa_circ_023115;osa_circ_023116
Csa5G622820	Chr5:24718018|24718800	LOC_Os04g0693000	osa_circ_026118;osa_circ_026119;osa_circ_026120;osa_circ_026121
Csa5G622820	Chr5:24718018|24718800	LOC_Os05g0100900	osa_circ_026136;osa_circ_026137;osa_circ_026138;osa_circ_026139
Csa5G622820	Chr5:24718018|24718800	LOC_Os05g0102800	osa_circ_026146;osa_circ_026147;osa_circ_026148;osa_circ_026149;osa_circ_026150;osa_circ_026151
Csa5G622860	Chr5:24753154|24753970;Chr5:24753154|24755880	LOC_Os02g0805900	osa_circ_017041;osa_circ_017042;osa_circ_017043;osa_circ_017044
Csa5G623450	Chr5:24816416|24817989;Chr5:24817416|24817989	LOC_Os02g0805800	osa_circ_017039;osa_circ_01704
Csa5G624460	Chr5:25164234|25165560;Chr5:25164234|25169129;Chr5:25168331|25173087;Chr5:25173016|25177764	LOC_Os03g0683700	osa_circ_020998;osa_circ_020999;osa_circ_021000;osa_circ_021001;osa_circ_021002
Csa5G626540	Chr5:25253590|25255327;Chr5:25256963|25258766	LOC_Os12g0166500	osa_circ_010592;osa_circ_010593;osa_circ_010594;osa_circ_010595;osa_circ_010596;osa_circ_010597;osa_circ_010598;osa_circ_010599;osa_circ_01060
Csa5G626540	Chr5:25253590|25255327;Chr5:25256963|25258766	LOC_Os12g0167900	osa_circ_010601;osa_circ_010602;osa_circ_010603;osa_circ_010604;osa_circ_010605;osa_circ_010606
Csa5G626540	Chr5:25253590|25255327;Chr5:25256963|25258766	LOC_Os12g0169400	osa_circ_010624;osa_circ_010625;osa_circ_010626
Csa5G626540	Chr5:25253590|25255327;Chr5:25256963|25258766	LOC_Os12g0174100	osa_circ_010659;osa_circ_01066
Csa5G627070	Chr5:25306442|25308006	LOC_Os03g0223700	osa_circ_018596;osa_circ_018597;osa_circ_018598;osa_circ_018599;osa_circ_018600;osa_circ_018601;osa_circ_018602;osa_circ_018603;osa_circ_018604;osa_circ_018605;osa_circ_018606
Csa5G630720	Chr5:25527674|25532522;Chr5:25532434|25538050;Chr5:25537226|25538050;Chr5:25537226|25543319	LOC_Os08g0451000	osa_circ_037251;osa_circ_037252;osa_circ_037253;osa_circ_037254
Csa5G635360	Chr5:26087848|26088617	LOC_Os01g0777700	osa_circ_004179;osa_circ_004180;osa_circ_004181
Csa5G638360	Chr5:26551369|26553230	LOC_Os05g0512200	osa_circ_028492
Csa5G638360	Chr5:26551369|26553230	LOC_Os05g0515400	osa_circ_028512;osa_circ_028513
Csa5G640010	Chr5:26659294|26659726	LOC_Os04g0103200	osa_circ_022870;osa_circ_022871;osa_circ_022872;osa_circ_022873;osa_circ_022874;osa_circ_022875
Csa5G643930	Chr5:26975684|26977563;Chr5:26978919|26979603	LOC_Os06g0495700	osa_circ_03094
Csa5G643930	Chr5:26975684|26977563;Chr5:26978919|26979603	LOC_Os06g0496000	osa_circ_030941;osa_circ_030942;osa_circ_030943;osa_circ_030944;osa_circ_030945;osa_circ_030946;osa_circ_030947;osa_circ_030948
Csa5G644570	Chr5:27108912|27110488;Chr5:27109668|27113744	LOC_Os06g0505302	osa_circ_030993;osa_circ_030994;osa_circ_030995;osa_circ_030996;osa_circ_030997
Csa5G644570	Chr5:27108912|27110488;Chr5:27109668|27113744	LOC_Os06g0526600	osa_circ_031050;osa_circ_031051
Csa5G644570	Chr5:27108912|27110488;Chr5:27109668|27113744	LOC_Os06g0527100	osa_circ_031054;osa_circ_031055;osa_circ_031057;osa_circ_031060;osa_circ_031061;osa_circ_031064
Csa5G644570	Chr5:27108912|27110488;Chr5:27109668|27113744	LOC_Os06g0527300	osa_circ_031067
Csa5G644590	Chr5:27155120|27156739	LOC_Os10g0135600	osa_circ_006162
Csa5G644590	Chr5:27155120|27156739	LOC_Os10g0138100	osa_circ_006168
Csa5G649280	Chr5:27582185|27586367;Chr5:27584706|27585679	LOC_Os08g0342400	osa_circ_036791;osa_circ_036792;osa_circ_036793;osa_circ_036794;osa_circ_036795;osa_circ_036796
Csa5G650630	Chr5:27847810|27848840	LOC_Os04g0440100	osa_circ_023924;osa_circ_023925;osa_circ_023926
Csa5G650630	Chr5:27847810|27848840	LOC_Os04g0447100	osa_circ_023995
Csa5G650630	Chr5:27847810|27848840	LOC_Os04g0449400	osa_circ_024011
Csa5G650630	Chr5:27847810|27848840	LOC_Os04g0449900	osa_circ_024013
Csa5G650640	Chr5:27854931|27857109	LOC_Os08g0110000	osa_circ_035591;osa_circ_035592
Csa5G651650	Chr5:27881625|27886452;Chr5:27881625|27888358	LOC_Os11g0176300	osa_circ_008686
Csa5G651700	Chr5:27923951|27925602	LOC_Os02g0556600	osa_circ_015024;osa_circ_015025;osa_circ_015026;osa_circ_015027
Csa5G652200	Chr5:27936613|27940009;Chr5:27936613|27941598	LOC_Os04g0434300	osa_circ_023883;osa_circ_023884
Csa5G652200	Chr5:27936613|27940009;Chr5:27936613|27941598	LOC_Os04g0434800	osa_circ_023886;osa_circ_023887;osa_circ_023888;osa_circ_023889;osa_circ_02389
Csa6G000040	Chr6:20093|20624	LOC_Os12g0564600	osa_circ_011991;osa_circ_011992;osa_circ_011993;osa_circ_011994;osa_circ_011995
Csa6G000040	Chr6:20093|20624	LOC_Os12g0565300	osa_circ_011996
Csa6G001780	Chr6:226035|227073	LOC_Os03g0586700	osa_circ_020551;osa_circ_020552;osa_circ_020553;osa_circ_020554;osa_circ_020555;osa_circ_020556;osa_circ_020557
Csa6G004530	Chr6:388270|389452	LOC_Os02g0823000	osa_circ_017280;osa_circ_017281;osa_circ_017282
Csa6G004590	Chr6:428348|428707;Chr6:429413|430723	LOC_Os07g0418000	osa_circ_033518;osa_circ_033519;osa_circ_03352
Csa6G004590	Chr6:428348|428707;Chr6:429413|430723	LOC_Os07g0419500	osa_circ_033524;osa_circ_033525;osa_circ_033526;osa_circ_033527;osa_circ_033528
Csa6G004600	Chr6:435155|435684	LOC_Os04g0165700	osa_circ_023003;osa_circ_023004;osa_circ_023005;osa_circ_023006;osa_circ_023007;osa_circ_023008
Csa6G006710	Chr6:517190|518572;Chr6:517190|519543;Chr6:525242|525985	LOC_Os02g0786000	osa_circ_016843;osa_circ_016844;osa_circ_016845;osa_circ_016846;osa_circ_016847
Csa6G006840	Chr6:604391|606594;Chr6:610612|611734	LOC_Os08g0386900	osa_circ_036953;osa_circ_036954;osa_circ_036955
Csa6G007980	Chr6:732480|733647	LOC_Os04g0490100	osa_circ_024324;osa_circ_024325;osa_circ_024326
Csa6G009370	Chr6:986078|987252	LOC_Os05g0453500	osa_circ_028110;osa_circ_028111
Csa6G009370	Chr6:986078|987252	LOC_Os05g0455500	osa_circ_028121;osa_circ_028122;osa_circ_028123;osa_circ_028124;osa_circ_028125;osa_circ_028126;osa_circ_028127;osa_circ_028128;osa_circ_028129
Csa6G009370	Chr6:986078|987252	LOC_Os05g0462600	osa_circ_028168;osa_circ_028169;osa_circ_028170;osa_circ_028171
Csa6G009370	Chr6:986078|987252	LOC_Os05g0475300	osa_circ_028225;osa_circ_028226;osa_circ_028227;osa_circ_028228;osa_circ_028229;osa_circ_02823
Csa6G009370	Chr6:986078|987252	LOC_Os05g0475400	osa_circ_028231;osa_circ_028232
Csa6G009370	Chr6:986078|987252	LOC_Os05g0485300	osa_circ_028271;osa_circ_028272
Csa6G009370	Chr6:986078|987252	LOC_Os05g0486100	osa_circ_028276;osa_circ_028277;osa_circ_028278;osa_circ_028279;osa_circ_02828
Csa6G009370	Chr6:986078|987252	LOC_Os05g0486300	osa_circ_028283
Csa6G010020	Chr6:1129627|1130707	LOC_Os05g0104800	osa_circ_026166;osa_circ_026167;osa_circ_026168
Csa6G011040	Chr6:1152086|1154704;Chr6:1152310|1154704	LOC_Os01g0856500	osa_circ_004865;osa_circ_004866;osa_circ_004867;osa_circ_004868;osa_circ_004869;osa_circ_004870;osa_circ_004871
Csa6G011660	Chr6:1242005|1243078;Chr6:1243248|1243619	LOC_Os01g0158900	osa_circ_000405;osa_circ_000406;osa_circ_000407
Csa6G014720	Chr6:1722603|1724893	LOC_Os04g0221600	osa_circ_023108;osa_circ_023109
Csa6G014770	Chr6:1741622|1741974	LOC_Os06g0196300	osa_circ_030070;osa_circ_030071
Csa6G014790	Chr6:1749463|1750377;Chr6:1749491|1750377	LOC_Os11g0168200	osa_circ_008578;osa_circ_008579;osa_circ_008580;osa_circ_008581;osa_circ_008582;osa_circ_008583
Csa6G014790	Chr6:1749463|1750377;Chr6:1749491|1750377	LOC_Os11g0170300	osa_circ_008603;osa_circ_008604
Csa6G017020	Chr6:1993637|1995601	LOC_Os01g0867900	osa_circ_004982
Csa6G022390	Chr6:2335806|2336818;Chr6:2335806|2338295	LOC_Os04g0489100	osa_circ_024310;osa_circ_024311;osa_circ_024312;osa_circ_024313;osa_circ_024314;osa_circ_024315
Csa6G029440	Chr6:2476959|2478203;Chr6:2478326|2479053	LOC_Os02g0572400	osa_circ_015102;osa_circ_015103;osa_circ_015104;osa_circ_015105;osa_circ_015106;osa_circ_015107;osa_circ_015108
Csa6G045130	Chr6:3631778|3634122;Chr6:3631778|3636245;Chr6:3633848|3636245	LOC_Os01g0967100	osa_circ_005972;osa_circ_005973
Csa6G045200	Chr6:3675221|3675947	LOC_Os08g0558600	osa_circ_038058;osa_circ_038059;osa_circ_03806
Csa6G045200	Chr6:3675221|3675947	LOC_Os08g0558800	osa_circ_038063;osa_circ_038064;osa_circ_038065
Csa6G052070	Chr6:3948799|3949922	LOC_Os08g0109300	osa_circ_035583;osa_circ_035584
Csa6G054330	Chr6:4168382|4169400;Chr6:4173136|4173910	LOC_Os01g0183300	osa_circ_000585
Csa6G056540	Chr6:4375948|4381636	LOC_Os01g0867600	osa_circ_00498
Csa6G061230	Chr6:4628680|4629088	LOC_Os05g0143500	osa_circ_026524;osa_circ_026525;osa_circ_026526;osa_circ_026527;osa_circ_026528;osa_circ_026529;osa_circ_026530;osa_circ_026531
Csa6G074530	Chr6:4957481|4958359	LOC_Os06g0127000	osa_circ_029477;osa_circ_029478;osa_circ_029479;osa_circ_029480;osa_circ_029481
Csa6G077450	Chr6:5205917|5207198;Chr6:5206507|5207198;Chr6:5206507|5207809	LOC_Os03g0289100	osa_circ_019272;osa_circ_019273;osa_circ_019274;osa_circ_019275;osa_circ_019276;osa_circ_019277;osa_circ_019278;osa_circ_019279;osa_circ_019280;osa_circ_019281;osa_circ_019282
Csa6G087770	Chr6:5773792|5774662	LOC_Os01g0218800	osa_circ_000856;osa_circ_000857;osa_circ_000858
Csa6G087890	Chr6:5874874|5876707	LOC_Os02g0816900	osa_circ_017161;osa_circ_017162;osa_circ_017163;osa_circ_017164;osa_circ_017165;osa_circ_017166;osa_circ_017167;osa_circ_017168;osa_circ_017169;osa_circ_017170;osa_circ_017171;osa_circ_017172;osa_circ_017173;osa_circ_017174;osa_circ_017175;osa_circ_017176;osa_circ_017177;osa_circ_017178;osa_circ_017179;osa_circ_017180;osa_circ_017181;osa_circ_017182
Csa6G087920	Chr6:5914212|5914929	LOC_Os02g0815500	osa_circ_017137;osa_circ_017138;osa_circ_017139
Csa6G087920	Chr6:5914212|5914929	LOC_Os02g0816300	osa_circ_017143;osa_circ_017144;osa_circ_017145;osa_circ_017146;osa_circ_017147;osa_circ_017148;osa_circ_017149;osa_circ_01715
Csa6G088020	Chr6:5980573|5983676	LOC_Os02g0131700	osa_circ_012978;osa_circ_012979;osa_circ_01298
Csa6G088150	Chr6:6060274|6063003	LOC_Os07g0568100	osa_circ_034351;osa_circ_034352;osa_circ_034353;osa_circ_034354;osa_circ_034355
Csa6G091840	Chr6:6176672|6177422	LOC_Os02g0517531	osa_circ_014787;osa_circ_014788;osa_circ_014789;osa_circ_014790;osa_circ_014791;osa_circ_014792;osa_circ_014793
Csa6G095310	Chr6:6581963|6585670	LOC_Os01g0923600	osa_circ_005558;osa_circ_005559;osa_circ_005560;osa_circ_005561;osa_circ_005562;osa_circ_005563
Csa6G095330	Chr6:6594606|6596216;Chr6:6596118|6596996	LOC_Os01g0923700	osa_circ_005564;osa_circ_005565;osa_circ_005566;osa_circ_005571;osa_circ_005572
Csa6G104600	Chr6:6832848|6834746	LOC_Os03g0565500	osa_circ_020473;osa_circ_020474;osa_circ_020475;osa_circ_020476;osa_circ_020477
Csa6G106190	Chr6:6960646|6965342;Chr6:6969878|6972062	LOC_Os06g0103600	osa_circ_029292;osa_circ_029293;osa_circ_029294;osa_circ_029295;osa_circ_029296;osa_circ_029297
Csa6G106190	Chr6:6960646|6965342;Chr6:6969878|6972062	LOC_Os06g0105400	osa_circ_029309;osa_circ_02931
Csa6G109670	Chr6:7382474|7384932	LOC_Os02g0661900	osa_circ_015837
Csa6G113520	Chr6:7820178|7820848	LOC_Os08g0345400	osa_circ_036806;osa_circ_036807;osa_circ_036808
Csa6G113520	Chr6:7820178|7820848	LOC_Os08g0357000	osa_circ_036839;osa_circ_03684
Csa6G113560	Chr6:7851541|7853113	LOC_Os02g0724000	osa_circ_016357;osa_circ_016358
Csa6G113560	Chr6:7851541|7853113	LOC_Os02g0726500	osa_circ_016373
Csa6G118290	Chr6:8136055|8139419;Chr6:8137430|8142614	LOC_Os03g0326600	osa_circ_019589;osa_circ_019590;osa_circ_019591;osa_circ_019592;osa_circ_019593
Csa6G118350	Chr6:8201097|8201616	LOC_Os06g0115500	osa_circ_029434;osa_circ_029435;osa_circ_029436
Csa6G133840	Chr6:9303852|9305260	LOC_Os01g0817100	osa_circ_004587
Csa6G135400	Chr6:9391307|9394141	LOC_Os04g0609700	osa_circ_025156;osa_circ_025157;osa_circ_025158;osa_circ_025159;osa_circ_025160;osa_circ_025161;osa_circ_025162;osa_circ_025163;osa_circ_025164;osa_circ_025166
Csa6G135440	Chr6:9437740|9441343;Chr6:9438774|9441343;Chr6:9441240|9447363	LOC_Os05g0361200	osa_circ_027597;osa_circ_027598;osa_circ_027599;osa_circ_027600;osa_circ_027601;osa_circ_027602;osa_circ_027603;osa_circ_027604
Csa6G135470	Chr6:9479529|9484117;Chr6:9483017|9488158;Chr6:9487854|9489482	LOC_Os02g0173900	osa_circ_013410;osa_circ_013411
Csa6G135970	Chr6:9501389|9502083	LOC_Os02g0173800	osa_circ_013406;osa_circ_013407;osa_circ_013408;osa_circ_013409
Csa6G136020	Chr6:9526717|9527741	LOC_Os01g0805600	osa_circ_004452
Csa6G139140	Chr6:9768353|9770548;Chr6:9768353|9778012;Chr6:9768353|9778785;Chr6:9776305|9778785;Chr6:9776305|9788312;Chr6:9783353|9788312;Chr6:9783353|9792036;Chr6:9785679|9788312;Chr6:9785683|9788312	LOC_Os06g0670000	osa_circ_031933;osa_circ_031934;osa_circ_031935;osa_circ_031936;osa_circ_031937;osa_circ_031938;osa_circ_031939
Csa6G139140	Chr6:9768353|9770548;Chr6:9768353|9778012;Chr6:9768353|9778785;Chr6:9776305|9778785;Chr6:9776305|9788312;Chr6:9783353|9788312;Chr6:9783353|9792036;Chr6:9785679|9788312;Chr6:9785683|9788312	LOC_Os06g0677300	osa_circ_031991
Csa6G140790	Chr6:9958646|9959541	LOC_Os03g0711300	osa_circ_021235;osa_circ_021236;osa_circ_021237;osa_circ_021238
Csa6G141360	Chr6:10027807|10028114	LOC_Os03g0109400	osa_circ_017503;osa_circ_017504;osa_circ_017505;osa_circ_017506;osa_circ_017507;osa_circ_017508
Csa6G148180	Chr6:10322262|10323460	LOC_Os10g0489200	osa_circ_007225;osa_circ_007226;osa_circ_007227;osa_circ_007228;osa_circ_007229
Csa6G149430	Chr6:10451753|10452595	LOC_Os01g0777200	osa_circ_004171;osa_circ_004172
Csa6G150460	Chr6:10497416|10498132	LOC_Os01g0969100	osa_circ_005984;osa_circ_005985;osa_circ_005986
Csa6G150480	Chr6:10514666|10515759	LOC_Os03g0112101	osa_circ_017547;osa_circ_017548
Csa6G152330	Chr6:10783493|10785067;Chr6:10783992|10785067	LOC_Os01g0860300	osa_circ_004907;osa_circ_004908
Csa6G154510	Chr6:10912469|10913468;Chr6:10912806|10913468	LOC_Os01g0674100	osa_circ_003199;osa_circ_003200;osa_circ_003201
Csa6G155030	Chr6:10938925|10940303	LOC_Os11g0552000	osa_circ_00961
Csa6G155550	Chr6:10967528|10972376	LOC_Os07g0501900	osa_circ_033948;osa_circ_033949;osa_circ_033950;osa_circ_033951;osa_circ_033952
Csa6G161200	Chr6:11259594|11261100	LOC_Os02g0771100	osa_circ_016708;osa_circ_016709;osa_circ_016710;osa_circ_016711;osa_circ_016712;osa_circ_016713;osa_circ_016714
Csa6G169870	Chr6:11511524|11515044	LOC_Os07g0507500	osa_circ_033985
Csa6G169880	Chr6:11522587|11523684	LOC_Os05g0204900	osa_circ_026972
Csa6G169880	Chr6:11522587|11523684	LOC_Os05g0221400	osa_circ_027023;osa_circ_027024
Csa6G176420	Chr6:11569452|11573715	LOC_Os01g0748600	osa_circ_003866;osa_circ_003867;osa_circ_003868;osa_circ_003869;osa_circ_003870;osa_circ_003871;osa_circ_003872
Csa6G177440	Chr6:11642317|11642901	LOC_Os01g0727100	osa_circ_003743
Csa6G179480	Chr6:11693310|11694285	LOC_Os05g0566400	osa_circ_028978;osa_circ_028979;osa_circ_028980;osa_circ_028981;osa_circ_028982;osa_circ_028983;osa_circ_028984;osa_circ_028985
Csa6G185300	Chr6:11996134|11996721	LOC_Os06g0708500	osa_circ_032279;osa_circ_032280;osa_circ_032281;osa_circ_032282;osa_circ_032283;osa_circ_032284
Csa6G188010	Chr6:12172026|12178802;Chr6:12174876|12176214	LOC_Os01g0851700	osa_circ_004846;osa_circ_004847;osa_circ_004848;osa_circ_004849
Csa6G197230	Chr6:12675185|12675575;Chr6:12675185|12677408;Chr6:12675185|12677600;Chr6:12676160|12676988;Chr6:12676160|12677600;Chr6:12677932|12679119;Chr6:12678664|12679426	LOC_Os01g0369000	osa_circ_001738;osa_circ_001739;osa_circ_001740;osa_circ_001741;osa_circ_001742
Csa6G205830	Chr6:12790649|12791307	LOC_Os03g0336300	osa_circ_019679;osa_circ_019680;osa_circ_019681;osa_circ_019682;osa_circ_019683;osa_circ_019684;osa_circ_019685
Csa6G242200	Chr6:13673827|13678666	LOC_Os01g0673800	osa_circ_003193;osa_circ_003194;osa_circ_003195;osa_circ_003196
Csa6G288220	Chr6:13928457|13929638	LOC_Os01g0834200	osa_circ_004719;osa_circ_004720;osa_circ_004721;osa_circ_004722;osa_circ_004723;osa_circ_004724;osa_circ_004725;osa_circ_004726;osa_circ_004727;osa_circ_004728;osa_circ_004729
Csa6G296460	Chr6:14182795|14185457	LOC_Os05g0121700	osa_circ_026365;osa_circ_026366;osa_circ_026367;osa_circ_026368;osa_circ_026369;osa_circ_02637
Csa6G296460	Chr6:14182795|14185457	LOC_Os05g0125000	osa_circ_026385;osa_circ_026386;osa_circ_026387;osa_circ_026388;osa_circ_026389;osa_circ_026390;osa_circ_026391;osa_circ_026392;osa_circ_026393;osa_circ_026394;osa_circ_026395
Csa6G302150	Chr6:14432616|14432978	LOC_Os02g0782200	osa_circ_016809;osa_circ_016810;osa_circ_016811;osa_circ_016812;osa_circ_016813;osa_circ_016814;osa_circ_016815;osa_circ_016816;osa_circ_016817;osa_circ_016818
Csa6G306320	Chr6:14634836|14635313	LOC_Os05g0154700	osa_circ_026622;osa_circ_026623;osa_circ_026624;osa_circ_026625;osa_circ_026626;osa_circ_026627;osa_circ_026628
Csa6G306320	Chr6:14634836|14635313	LOC_Os05g0155000	osa_circ_026632
Csa6G306320	Chr6:14634836|14635313	LOC_Os05g0155601	osa_circ_026643;osa_circ_026644;osa_circ_026645;osa_circ_026646;osa_circ_026647;osa_circ_026648;osa_circ_026649;osa_circ_026650;osa_circ_026651
Csa6G308410	Chr6:14712063|14712741	LOC_Os01g0337600	osa_circ_001616;osa_circ_001617;osa_circ_001618;osa_circ_001619;osa_circ_001620;osa_circ_001621;osa_circ_001622;osa_circ_001623;osa_circ_001624;osa_circ_001625;osa_circ_001626;osa_circ_001627;osa_circ_001628;osa_circ_001629;osa_circ_00163
Csa6G311020	Chr6:14820943|14823250;Chr6:14823017|14824819	LOC_Os01g0338200	osa_circ_001636;osa_circ_001637;osa_circ_001638;osa_circ_001639
Csa6G311020	Chr6:14820943|14823250;Chr6:14823017|14824819	LOC_Os01g0347000	osa_circ_001655
Csa6G312550	Chr6:14877710|14878096	LOC_Os01g0253300	osa_circ_001120;osa_circ_001121;osa_circ_001122;osa_circ_001123;osa_circ_001124;osa_circ_001125;osa_circ_001126
Csa6G312580	Chr6:14902576|14903398	LOC_Os05g0358000	osa_circ_027562;osa_circ_027563
Csa6G314090	Chr6:14919327|14919889	LOC_Os03g0300300	osa_circ_019380;osa_circ_019381
Csa6G318140	Chr6:14973224|14976487;Chr6:14973224|14977726	LOC_Os05g0358700	osa_circ_027584;osa_circ_027585;osa_circ_027586;osa_circ_027587;osa_circ_027588;osa_circ_027589;osa_circ_027590;osa_circ_027591
Csa6G319770	Chr6:15074725|15075123;Chr6:15075558|15076567;Chr6:15075558|15076774;Chr6:15075744|15076567	LOC_Os01g0348600	osa_circ_001660;osa_circ_001661;osa_circ_001662;osa_circ_001663
Csa6G324840	Chr6:15119119|15120526	LOC_Os11g0683500	osa_circ_01003
Csa6G331010	Chr6:15262743|15265310	LOC_Os01g0300200	osa_circ_001447;osa_circ_001448;osa_circ_001449;osa_circ_001450;osa_circ_001451;osa_circ_001452;osa_circ_001453;osa_circ_001454;osa_circ_001455;osa_circ_001456;osa_circ_001457;osa_circ_001458;osa_circ_001459;osa_circ_001460;osa_circ_001461
Csa6G338120	Chr6:15473613|15474532	LOC_Os05g0516900	osa_circ_028517;osa_circ_028518
Csa6G358080	Chr6:16029415|16030844	LOC_Os02g0119300	osa_circ_012791;osa_circ_012792;osa_circ_012793
Csa6G358660	Chr6:16077145|16079184	LOC_Os03g0132800	osa_circ_017792
Csa6G366470	Chr6:16728050|16728866	LOC_Os07g0599000	osa_circ_034654
Csa6G367110	Chr6:16833515|16835313	LOC_Os03g0598200	osa_circ_020607
Csa6G367110	Chr6:16833515|16835313	LOC_Os03g0603600	osa_circ_020620;osa_circ_020621;osa_circ_020622;osa_circ_020623
Csa6G376260	Chr6:16964211|16965224	LOC_Os06g0701200	osa_circ_032207;osa_circ_032208;osa_circ_032209;osa_circ_032210;osa_circ_032211;osa_circ_032212
Csa6G376290	Chr6:17020982|17023928	LOC_Os02g0554000	osa_circ_014998;osa_circ_014999;osa_circ_015000;osa_circ_015001
Csa6G383000	Chr6:17324069|17324938	LOC_Os11g0183900	osa_circ_008717;osa_circ_008718
Csa6G383010	Chr6:17332174|17334031	LOC_Os02g0553200	osa_circ_014989;osa_circ_014990;osa_circ_014991;osa_circ_014992;osa_circ_014993;osa_circ_014994;osa_circ_014995;osa_circ_014996;osa_circ_014997
Csa6G397190	Chr6:17635198|17635623	LOC_Os12g0188900	osa_circ_01072
Csa6G397190	Chr6:17635198|17635623	LOC_Os12g0193200	osa_circ_010756;osa_circ_010757;osa_circ_010758;osa_circ_010759;osa_circ_01076
Csa6G400300	Chr6:17763059|17764529;Chr6:17763059|17765994	LOC_Os10g0495600	osa_circ_007298;osa_circ_007299;osa_circ_007300;osa_circ_007301
Csa6G400800	Chr6:17790471|17800203;Chr6:17796360|17797790;Chr6:17796360|17805735;Chr6:17804407|17805735	LOC_Os03g0616700	osa_circ_020654;osa_circ_020655;osa_circ_020656
Csa6G401470	Chr6:17967422|17969221	LOC_Os06g0622900	osa_circ_031425;osa_circ_031426;osa_circ_031427;osa_circ_031428
Csa6G401470	Chr6:17967422|17969221	LOC_Os06g0625900	osa_circ_031445
Csa6G401470	Chr6:17967422|17969221	LOC_Os06g0633800	osa_circ_031453;osa_circ_031454;osa_circ_031455;osa_circ_031456;osa_circ_031457
Csa6G401500	Chr6:18000082|18000929	LOC_Os12g0613200	osa_circ_012286;osa_circ_012287;osa_circ_012288;osa_circ_012289;osa_circ_012290;osa_circ_012291;osa_circ_012292
Csa6G401500	Chr6:18000082|18000929	LOC_Os12g0614000	osa_circ_012300;osa_circ_012301;osa_circ_012302;osa_circ_012303;osa_circ_012304
Csa6G401500	Chr6:18000082|18000929	LOC_Os12g0617100	osa_circ_012332;osa_circ_012333
Csa6G401500	Chr6:18000082|18000929	LOC_Os12g0617900	osa_circ_012337;osa_circ_012338;osa_circ_012339;osa_circ_012340;osa_circ_012341;osa_circ_012342;osa_circ_012343;osa_circ_012344
Csa6G401500	Chr6:18000082|18000929	LOC_Os12g0618300	osa_circ_012345
Csa6G401500	Chr6:18000082|18000929	LOC_Os12g0623500	osa_circ_012366;osa_circ_012367;osa_circ_012368;osa_circ_012369;osa_circ_01237
Csa6G401500	Chr6:18000082|18000929	LOC_Os12g0625000	osa_circ_012412;osa_circ_012413;osa_circ_012414;osa_circ_012415;osa_circ_012416;osa_circ_012417
Csa6G404180	Chr6:18179637|18180207	LOC_Os03g0170900	osa_circ_018135
Csa6G404280	Chr6:18242526|18243652;Chr6:18242526|18245453	LOC_Os02g0739600	osa_circ_016474;osa_circ_016475;osa_circ_016476;osa_circ_016477
Csa6G405290	Chr6:18274178|18276199	LOC_Os03g0254800	osa_circ_018912;osa_circ_018913;osa_circ_018914;osa_circ_018915;osa_circ_018916;osa_circ_018917;osa_circ_018918;osa_circ_018919;osa_circ_018920;osa_circ_018921;osa_circ_018922
Csa6G405870	Chr6:18318534|18323291	LOC_Os07g0447800	osa_circ_033639;osa_circ_033640;osa_circ_033641;osa_circ_033642;osa_circ_033643;osa_circ_033644;osa_circ_033645
Csa6G406030	Chr6:18455989|18456960	LOC_Os02g0819100	osa_circ_017215
Csa6G407070	Chr6:18538034|18538457;Chr6:18545115|18545694	LOC_Os08g0318500	osa_circ_036671;osa_circ_036672;osa_circ_036673;osa_circ_036674;osa_circ_036675;osa_circ_036676;osa_circ_036677;osa_circ_036678;osa_circ_036679;osa_circ_036680;osa_circ_036681;osa_circ_036682;osa_circ_036683;osa_circ_036684;osa_circ_036685;osa_circ_036686;osa_circ_036687;osa_circ_036688;osa_circ_036689;osa_circ_036690;osa_circ_036691;osa_circ_036692;osa_circ_036693;osa_circ_036694;osa_circ_036695…
Csa6G407070	Chr6:18538034|18538457;Chr6:18545115|18545694	LOC_Os08g0320400	osa_circ_036709;osa_circ_03671
Csa6G408180	Chr6:18676012|18679351;Chr6:18679066|18686042	LOC_Os07g0484300	osa_circ_033823;osa_circ_033824;osa_circ_033825;osa_circ_033826;osa_circ_033827;osa_circ_033828;osa_circ_033829
Csa6G416860	Chr6:19223021|19224654	LOC_Os01g0962200	osa_circ_005938;osa_circ_005939;osa_circ_00594
Csa6G418910	Chr6:19298266|19300808	LOC_Os01g0510800	osa_circ_001894;osa_circ_001895;osa_circ_001896
Csa6G423420	Chr6:19656408|19657391	LOC_Os05g0566400	osa_circ_028978;osa_circ_028979;osa_circ_028980;osa_circ_028981;osa_circ_028982;osa_circ_028983;osa_circ_028984;osa_circ_028985
Csa6G423420	Chr6:19656408|19657391	LOC_Os05g0566900	osa_circ_028988;osa_circ_028989;osa_circ_028990;osa_circ_028991;osa_circ_028992;osa_circ_028993;osa_circ_028994;osa_circ_028995
Csa6G423430	Chr6:19674334|19675853	LOC_Os02g0319100	osa_circ_014459;osa_circ_014460;osa_circ_014461
Csa6G425100	Chr6:19844922|19846465	LOC_Os05g0393100	osa_circ_027774
Csa6G426880	Chr6:20063523|20065836;Chr6:20068866|20071124	LOC_Os03g0646900	osa_circ_020784;osa_circ_020785;osa_circ_020786;osa_circ_020787;osa_circ_020788;osa_circ_020789;osa_circ_02079
Csa6G426950	Chr6:20147045|20149397	LOC_Os11g0572100	osa_circ_009644;osa_circ_009645;osa_circ_009646;osa_circ_009647;osa_circ_009648;osa_circ_009649;osa_circ_009650;osa_circ_009651
Csa6G429070	Chr6:20262567|20265949;Chr6:20264348|20265949;Chr6:20269008|20269872	LOC_Os11g0137300	osa_circ_008398;osa_circ_008399;osa_circ_00840
Csa6G430740	Chr6:20402544|20404527;Chr6:20402900|20403894	LOC_Os01g0272600	osa_circ_001287;osa_circ_001288;osa_circ_001289
Csa6G444980	Chr6:20653107|20654360	LOC_Os03g0215000	osa_circ_018527
Csa6G445030	Chr6:20681004|20681923	LOC_Os01g0977200	osa_circ_006068;osa_circ_006069;osa_circ_00607
Csa6G445230	Chr6:20809505|20809989	LOC_Os03g0700800	osa_circ_021118;osa_circ_021119
Csa6G446550	Chr6:21011347|21013983	LOC_Os02g0754700	osa_circ_016609;osa_circ_016610;osa_circ_016611;osa_circ_016612
Csa6G446560	Chr6:21018597|21019276	LOC_Os06g0611000	osa_circ_031356
Csa6G446560	Chr6:21018597|21019276	LOC_Os06g0611900	osa_circ_031358;osa_circ_031359;osa_circ_031360;osa_circ_031361;osa_circ_031362;osa_circ_031363
Csa6G446560	Chr6:21018597|21019276	LOC_Os06g0613000	osa_circ_031370;osa_circ_031371
Csa6G446560	Chr6:21018597|21019276	LOC_Os06g0614300	osa_circ_031377;osa_circ_031378
Csa6G448130	Chr6:21109322|21110689	LOC_Os10g0462900	osa_circ_007020;osa_circ_007021;osa_circ_007022;osa_circ_007023;osa_circ_007024;osa_circ_007025;osa_circ_007026;osa_circ_007027;osa_circ_007028;osa_circ_007029;osa_circ_007030;osa_circ_007031;osa_circ_007032;osa_circ_007033;osa_circ_007034;osa_circ_007035;osa_circ_007036;osa_circ_007037;osa_circ_007038
Csa6G448700	Chr6:21188580|21192307	LOC_Os10g0546600	osa_circ_007904
Csa6G448700	Chr6:21188580|21192307	LOC_Os10g0556700	osa_circ_007961;osa_circ_007962;osa_circ_007963;osa_circ_007964;osa_circ_007965;osa_circ_007966;osa_circ_007967;osa_circ_007968;osa_circ_007969;osa_circ_007970;osa_circ_007971;osa_circ_007972;osa_circ_007973;osa_circ_007974;osa_circ_007975;osa_circ_007976;osa_circ_007977;osa_circ_007978;osa_circ_007979;osa_circ_007980;osa_circ_007981
Csa6G449300	Chr6:21273919|21274902	LOC_Os03g0748400	osa_circ_021880;osa_circ_021881;osa_circ_021882
Csa6G449830	Chr6:21306290|21306950	LOC_Os11g0148500	osa_circ_008454;osa_circ_008455;osa_circ_008456;osa_circ_008457;osa_circ_008458;osa_circ_008459;osa_circ_008460;osa_circ_008461
Csa6G450370	Chr6:21368268|21369086	LOC_Os03g0248600	osa_circ_018857;osa_circ_018858;osa_circ_018859;osa_circ_018860;osa_circ_018861;osa_circ_018862;osa_circ_018863;osa_circ_018864;osa_circ_018865;osa_circ_018866;osa_circ_018867
Csa6G451470	Chr6:21474518|21475355	LOC_Os09g0567300	osa_circ_040228;osa_circ_040229;osa_circ_04023
Csa6G452060	Chr6:21522981|21523760	LOC_Os08g0557900	osa_circ_038041;osa_circ_038042;osa_circ_038043
Csa6G452060	Chr6:21522981|21523760	LOC_Os08g0558000	osa_circ_038044;osa_circ_038045;osa_circ_038047;osa_circ_038048;osa_circ_038049
Csa6G452680	Chr6:21613594|21614772;Chr6:21613594|21614821	LOC_Os11g0153600	osa_circ_008492;osa_circ_008493
Csa6G452680	Chr6:21613594|21614772;Chr6:21613594|21614821	LOC_Os11g0153700	osa_circ_008494;osa_circ_008495;osa_circ_008496;osa_circ_008497
Csa6G452680	Chr6:21613594|21614772;Chr6:21613594|21614821	LOC_Os11g0158500	osa_circ_008522
Csa6G453790	Chr6:21677183|21677843;Chr6:21677183|21682568;Chr6:21677183|21682582;Chr6:21680519|21682568;Chr6:21683507|21686314	LOC_Os08g0559300	osa_circ_038073;osa_circ_038074;osa_circ_038075;osa_circ_038076;osa_circ_038077;osa_circ_038078;osa_circ_038079;osa_circ_03808
Csa6G454310	Chr6:21709720|21712174;Chr6:21713151|21717406	LOC_Os08g0482100	osa_circ_037394;osa_circ_037395;osa_circ_037396;osa_circ_037397;osa_circ_037398
Csa6G454430	Chr6:21794325|21795344;Chr6:21795113|21797247;Chr6:21797055|21798549	LOC_Os02g0537500	osa_circ_014923
Csa6G476080	Chr6:21949281|21951385	LOC_Os06g0127200	osa_circ_029482;osa_circ_029483;osa_circ_029484
Csa6G476110	Chr6:21967766|21969473	LOC_Os01g0636700	osa_circ_002837;osa_circ_002838;osa_circ_002839;osa_circ_002840;osa_circ_002841;osa_circ_002842
Csa6G476120	Chr6:21974351|21975431	LOC_Os01g0960300	osa_circ_005918;osa_circ_005919
Csa6G486670	Chr6:22529967|22531483	LOC_Os11g0166800	osa_circ_008548;osa_circ_008549;osa_circ_00855
Csa6G486720	Chr6:22566636|22567714;Chr6:22566672|22568424	LOC_Os04g0428950	osa_circ_023834;osa_circ_023835;osa_circ_023836
Csa6G486740	Chr6:22579506|22581166	LOC_Os01g0867900	osa_circ_004982
Csa6G486940	Chr6:22767621|22769341	LOC_Os02g0131300	osa_circ_012974;osa_circ_012975;osa_circ_012976
Csa6G487590	Chr6:22865094|22867344	LOC_Os02g0749300	osa_circ_016575;osa_circ_016576;osa_circ_016577;osa_circ_016578
Csa6G487630	Chr6:22890556|22891518	LOC_Os08g0374100	osa_circ_036872;osa_circ_036873
Csa6G487630	Chr6:22890556|22891518	LOC_Os08g0376500	osa_circ_036881
Csa6G490200	Chr6:23287521|23289179	LOC_Os03g0240900	osa_circ_01880
Csa6G490820	Chr6:23386887|23387311;Chr6:23388137|23389720	LOC_Os10g0382300	osa_circ_006677;osa_circ_006678;osa_circ_006679;osa_circ_006680;osa_circ_006681
Csa6G490820	Chr6:23386887|23387311;Chr6:23388137|23389720	LOC_Os10g0387000	osa_circ_006684
Csa6G490820	Chr6:23386887|23387311;Chr6:23388137|23389720	LOC_Os10g0390500	osa_circ_006696;osa_circ_006697;osa_circ_006698;osa_circ_006699;osa_circ_006700;osa_circ_006701
Csa6G491620	Chr6:23612178|23613313	LOC_Os12g0407500	osa_circ_011286;osa_circ_011287;osa_circ_011288;osa_circ_011289
Csa6G491620	Chr6:23612178|23613313	LOC_Os12g0430000	osa_circ_011368;osa_circ_011369;osa_circ_011370;osa_circ_011371;osa_circ_011372;osa_circ_011373;osa_circ_011374;osa_circ_011375;osa_circ_011376;osa_circ_011377;osa_circ_011378;osa_circ_011379
Csa6G491620	Chr6:23612178|23613313	LOC_Os12g0442800	osa_circ_011404;osa_circ_011405
Csa6G491630	Chr6:23617546|23618463	LOC_Os04g0650600	osa_circ_025686
Csa6G491630	Chr6:23617546|23618463	LOC_Os04g0653200	osa_circ_025711
Csa6G496420	Chr6:24192964|24195086;Chr6:24193436|24195086	LOC_Os03g0728800	osa_circ_021620;osa_circ_021621;osa_circ_021622;osa_circ_021623
Csa6G497060	Chr6:24311106|24313009	LOC_Os12g0632700	osa_circ_012456;osa_circ_012457
Csa6G497060	Chr6:24311106|24313009	LOC_Os12g0640800	osa_circ_012537
Csa6G497150	Chr6:24372205|24373268	LOC_Os03g0773600	osa_circ_022050;osa_circ_022051;osa_circ_022052;osa_circ_022053;osa_circ_022054;osa_circ_022055;osa_circ_022056;osa_circ_022057;osa_circ_022058;osa_circ_022059;osa_circ_022060;osa_circ_022061;osa_circ_022062;osa_circ_022063;osa_circ_022064;osa_circ_022065;osa_circ_022066;osa_circ_022067;osa_circ_022068;osa_circ_022069
Csa6G497190	Chr6:24407579|24410103	LOC_Os04g0531300	osa_circ_024662;osa_circ_024663;osa_circ_024664;osa_circ_024665;osa_circ_024666
Csa6G499770	Chr6:24808563|24811994;Chr6:24811363|24811994	LOC_Os08g0484600	osa_circ_037408;osa_circ_037409
Csa6G500480	Chr6:24929733|24930481	LOC_Os08g0409900	osa_circ_037045
Csa6G500580	Chr6:25000637|25001238	LOC_Os02g0751800	osa_circ_016586
Csa6G505220	Chr6:25651492|25652014;Chr6:25651492|25653100	LOC_Os06g0714000	osa_circ_032310;osa_circ_032311;osa_circ_032312;osa_circ_032313;osa_circ_032314;osa_circ_032315;osa_circ_032316
Csa6G505900	Chr6:25772342|25773805	LOC_Os07g0645100	osa_circ_034995;osa_circ_034996
Csa6G505900	Chr6:25772342|25773805	LOC_Os07g0645200	osa_circ_035003;osa_circ_035004;osa_circ_035005
Csa6G505910	Chr6:25787783|25788594	LOC_Os02g0126400	osa_circ_012907;osa_circ_012908;osa_circ_012909;osa_circ_012910;osa_circ_012911;osa_circ_012912;osa_circ_012913
Csa6G507050	Chr6:25871843|25872963	LOC_Os03g0243300	osa_circ_018815;osa_circ_018816;osa_circ_018817;osa_circ_018818;osa_circ_018819
Csa6G507290	Chr6:25986925|25987888	LOC_Os03g0137200	osa_circ_017827;osa_circ_017828;osa_circ_017829;osa_circ_017830;osa_circ_017831;osa_circ_017832;osa_circ_017833;osa_circ_017834;osa_circ_017835;osa_circ_017836
Csa6G507350	Chr6:26023426|26024690	LOC_Os03g0135600	osa_circ_017808;osa_circ_017809
Csa6G509690	Chr6:26166558|26167191;Chr6:26166558|26167773;Chr6:26166558|26168556	LOC_Os05g0186300	osa_circ_026891
Csa6G509690	Chr6:26166558|26167191;Chr6:26166558|26167773;Chr6:26166558|26168556	LOC_Os05g0197300	osa_circ_026944
Csa6G510320	Chr6:26233800|26234568;Chr6:26233800|26235187	LOC_Os08g0327100	osa_circ_036739;osa_circ_036740;osa_circ_036741;osa_circ_036742
Csa6G510320	Chr6:26233800|26234568;Chr6:26233800|26235187	LOC_Os08g0335000	osa_circ_036764
Csa6G510340	Chr6:26240476|26241992	LOC_Os02g0586400	osa_circ_015196;osa_circ_015197;osa_circ_015198;osa_circ_015199
Csa6G513440	Chr6:26536177|26537407	LOC_Os11g0585700	osa_circ_009672
Csa6G513470	Chr6:26554140|26555007	LOC_Os01g0695200	osa_circ_003481;osa_circ_003482;osa_circ_003483;osa_circ_003484;osa_circ_003485
Csa6G513630	Chr6:26620755|26621388	LOC_Os02g0103900	osa_circ_012639
Csa6G516860	Chr6:26950610|26953161	LOC_Os07g0558300	osa_circ_034240;osa_circ_034241
Csa6G516890	Chr6:26959761|26961228	LOC_Os08g0141300	osa_circ_035811;osa_circ_035812;osa_circ_035813;osa_circ_035814;osa_circ_035815;osa_circ_035816;osa_circ_035817;osa_circ_035818
Csa6G516890	Chr6:26959761|26961228	LOC_Os08g0141400	osa_circ_035819;osa_circ_035820;osa_circ_035821;osa_circ_035822;osa_circ_035823
Csa6G516970	Chr6:27005645|27007939;Chr6:27006137|27007939	LOC_Os01g0780500	osa_circ_004224
Csa6G517270	Chr6:27162347|27165062	LOC_Os04g0680000	osa_circ_025965;osa_circ_025966
Csa6G518210	Chr6:27416233|27417540	LOC_Os01g0670800	osa_circ_003165
Csa6G518360	Chr6:27504733|27505329	LOC_Os06g0155300	osa_circ_029739;osa_circ_029740;osa_circ_029741;osa_circ_029742;osa_circ_029743;osa_circ_029744
Csa6G519500	Chr6:27573868|27574285	LOC_Os01g0217000	osa_circ_000832
Csa6G520260	Chr6:27723091|27724823	LOC_Os05g0529700	osa_circ_028615;osa_circ_028616
Csa6G520260	Chr6:27723091|27724823	LOC_Os05g0530500	osa_circ_028620;osa_circ_028621;osa_circ_028622;osa_circ_028623
Csa6G520260	Chr6:27723091|27724823	LOC_Os05g0531500	osa_circ_028625;osa_circ_028626;osa_circ_028627
Csa6G520260	Chr6:27723091|27724823	LOC_Os05g0533100	osa_circ_028629;osa_circ_028630;osa_circ_028631;osa_circ_028632;osa_circ_028633;osa_circ_028634;osa_circ_028635;osa_circ_028636;osa_circ_028637;osa_circ_028638;osa_circ_028639;osa_circ_02864
Csa6G520260	Chr6:27723091|27724823	LOC_Os05g0534600	osa_circ_028650;osa_circ_028651
Csa6G520260	Chr6:27723091|27724823	LOC_Os05g0535600	osa_circ_028662
Csa6G521100	Chr6:27883203|27883834	LOC_Os02g0319100	osa_circ_014459;osa_circ_014460;osa_circ_014461
Csa6G522110	Chr6:27905486|27908075	LOC_Os01g0663800	osa_circ_003114;osa_circ_003115;osa_circ_003116;osa_circ_003117;osa_circ_003118;osa_circ_003119;osa_circ_00312
Csa6G522710	Chr6:27973511|27974143	LOC_Os01g0626900	osa_circ_002777;osa_circ_002778
Csa6G523480	Chr6:28146911|28148466	LOC_Os03g0440200	osa_circ_020435;osa_circ_020436
Csa6G525360	Chr6:28382318|28382768;Chr6:28382318|28392066;Chr6:28387201|28392066;Chr6:28388937|28392066;Chr6:28388937|28395531	LOC_Os04g0620000	osa_circ_025312;osa_circ_025313;osa_circ_025314;osa_circ_025315;osa_circ_025316;osa_circ_025317;osa_circ_025318;osa_circ_025319;osa_circ_025320;osa_circ_025321;osa_circ_025322;osa_circ_025323;osa_circ_025324;osa_circ_025325;osa_circ_025326;osa_circ_025327;osa_circ_025328;osa_circ_025329;osa_circ_025330;osa_circ_025331;osa_circ_025332;osa_circ_025333;osa_circ_025334;osa_circ_025335;osa_circ_025336…
Csa6G525360	Chr6:28382318|28382768;Chr6:28382318|28392066;Chr6:28387201|28392066;Chr6:28388937|28392066;Chr6:28388937|28395531	LOC_Os04g0620400	osa_circ_025339;osa_circ_025340;osa_circ_025341;osa_circ_025342;osa_circ_025343
Csa6G525410	Chr6:28472209|28473396;Chr6:28472209|28477442	LOC_Os01g0585700	osa_circ_002364;osa_circ_002365;osa_circ_002367
Csa6G525450	Chr6:28516761|28517583	LOC_Os03g0784700	osa_circ_022141;osa_circ_022142;osa_circ_022143;osa_circ_022144;osa_circ_022145;osa_circ_022146;osa_circ_022147;osa_circ_022148;osa_circ_022149;osa_circ_022150;osa_circ_022151;osa_circ_022152;osa_circ_022153
Csa6G525490	Chr6:28530425|28531676	LOC_Os08g0130400	osa_circ_035742;osa_circ_035743
Csa6G526280	Chr6:28665784|28667280	LOC_Os07g0139400	osa_circ_032724;osa_circ_032725;osa_circ_032726;osa_circ_032727;osa_circ_032728
Csa6G526280	Chr6:28665784|28667280	LOC_Os07g0147900	osa_circ_032768
Csa6G526280	Chr6:28665784|28667280	LOC_Os07g0155600	osa_circ_032805;osa_circ_032806
Csa6G526350	Chr6:28726124|28728319;Chr6:28729155|28733023;Chr6:28730453|28735968;Chr6:28732382|28735968;Chr6:28735638|28735968;Chr6:28735638|28736124	LOC_Os01g0816400	osa_circ_004576;osa_circ_004577;osa_circ_004578;osa_circ_004579;osa_circ_004580;osa_circ_004581;osa_circ_004582
Csa6G526560	Chr6:28876601|28880607	LOC_Os04g0212200	osa_circ_023088;osa_circ_023089;osa_circ_023090;osa_circ_023091;osa_circ_023092;osa_circ_023093;osa_circ_023094;osa_circ_023095;osa_circ_023096;osa_circ_023097;osa_circ_023098;osa_circ_023099;osa_circ_02310
Csa6G538710	Chr6:28982346|28986465;Chr6:28985109|28986465;Chr6:28985941|28986465	LOC_Os07g0108000	osa_circ_032581
Csa6G538710	Chr6:28982346|28986465;Chr6:28985109|28986465;Chr6:28985941|28986465	LOC_Os07g0109600	osa_circ_032608
Csa6G538790	Chr6:29031811|29033072	LOC_Os01g0654300	osa_circ_002959
Csa6G538800	Chr6:29053182|29054520	LOC_Os01g0616900	osa_circ_002634;osa_circ_002635;osa_circ_002636;osa_circ_002637;osa_circ_002638;osa_circ_002639;osa_circ_002640;osa_circ_002641;osa_circ_002642
Csa7G004090	Chr7:156794|157787;Chr7:156794|158557;Chr7:161593|163381	LOC_Os03g0824300	osa_circ_022514
Csa7G004130	Chr7:194382|196370	LOC_Os03g0251500	osa_circ_018875;osa_circ_018876;osa_circ_018877
Csa7G009720	Chr7:610590|613292	LOC_Os06g0715500	osa_circ_032330;osa_circ_032331;osa_circ_032332;osa_circ_032333;osa_circ_032334;osa_circ_032335;osa_circ_032336;osa_circ_032337
Csa7G012940	Chr7:784119|785201	LOC_Os02g0101500	osa_circ_012594;osa_circ_012595;osa_circ_012596;osa_circ_012597
Csa7G024000	Chr7:1259605|1260226	LOC_Os07g0531600	osa_circ_034144;osa_circ_034145;osa_circ_034146;osa_circ_034147
Csa7G027840	Chr7:1502406|1504126;Chr7:1502406|1504623	LOC_Os06g0621900	osa_circ_031399
Csa7G031620	Chr7:1727954|1728684	LOC_Os04g0470100	osa_circ_024148;osa_circ_024149
Csa7G038680	Chr7:2075392|2076482;Chr7:2076081|2078766	LOC_Os01g0238900	osa_circ_001002;osa_circ_001003;osa_circ_001004
Csa7G038690	Chr7:2087713|2088541	LOC_Os02g0146700	osa_circ_013123;osa_circ_013124;osa_circ_013125;osa_circ_013126;osa_circ_013127
Csa7G044790	Chr7:2563281|2566669;Chr7:2566121|2566669	LOC_Os02g0161200	osa_circ_013209;osa_circ_013210;osa_circ_013211;osa_circ_013212
Csa7G046700	Chr7:2789378|2790188	LOC_Os08g0178100	osa_circ_036121;osa_circ_036122;osa_circ_036123;osa_circ_036124;osa_circ_036125;osa_circ_036126
Csa7G046700	Chr7:2789378|2790188	LOC_Os08g0178700	osa_circ_036129;osa_circ_036130;osa_circ_036131;osa_circ_036132;osa_circ_036133;osa_circ_036134
Csa7G047250	Chr7:2834701|2836071;Chr7:2837401|2840870;Chr7:2839515|2840870	LOC_Os02g0176100	osa_circ_013426;osa_circ_013427;osa_circ_013428;osa_circ_013429
Csa7G048010	Chr7:2973540|2977336	LOC_Os01g0678500	osa_circ_003218;osa_circ_003219;osa_circ_003220;osa_circ_003221;osa_circ_003222;osa_circ_003223;osa_circ_003224;osa_circ_003225
Csa7G049240	Chr7:3144484|3145075	LOC_Os11g0446500	osa_circ_009273;osa_circ_009274;osa_circ_009275;osa_circ_009276;osa_circ_009277;osa_circ_009278
Csa7G049240	Chr7:3144484|3145075	LOC_Os11g0472000	osa_circ_009325;osa_circ_009326
Csa7G049240	Chr7:3144484|3145075	LOC_Os11g0481200	osa_circ_00935
Csa7G049260	Chr7:3159897|3160806	LOC_Os07g0507000	osa_circ_033959
Csa7G051430	Chr7:3277637|3282022	LOC_Os12g0178700	osa_circ_010686;osa_circ_010687;osa_circ_010688
Csa7G058530	Chr7:3402308|3405337;Chr7:3403665|3405337	LOC_Os01g0959800	osa_circ_005914;osa_circ_005915
Csa7G058610	Chr7:3447224|3447706	LOC_Os03g0836200	osa_circ_022611;osa_circ_022612;osa_circ_022613
Csa7G058610	Chr7:3447224|3447706	LOC_Os03g0841700	osa_circ_022653;osa_circ_022654
Csa7G058640	Chr7:3476189|3479084	LOC_Os06g0128400	osa_circ_029498;osa_circ_029499;osa_circ_02950
Csa7G058640	Chr7:3476189|3479084	LOC_Os06g0129400	osa_circ_029504;osa_circ_029505;osa_circ_029506;osa_circ_029507;osa_circ_029508;osa_circ_029509;osa_circ_029510;osa_circ_029511;osa_circ_029512;osa_circ_029513
Csa7G058640	Chr7:3476189|3479084	LOC_Os06g0133800	osa_circ_029543;osa_circ_029544;osa_circ_029545;osa_circ_029546;osa_circ_029547;osa_circ_029548;osa_circ_029549
Csa7G062820	Chr7:3641472|3643164	LOC_Os03g0388500	osa_circ_020131
Csa7G062840	Chr7:3668633|3669940	LOC_Os03g0191000	osa_circ_018303;osa_circ_018304;osa_circ_018305;osa_circ_018306;osa_circ_018307
Csa7G064040	Chr7:3830539|3833275	LOC_Os06g0218500	osa_circ_030207;osa_circ_030208;osa_circ_030209;osa_circ_030210;osa_circ_030211;osa_circ_030212;osa_circ_030213;osa_circ_030214;osa_circ_030215;osa_circ_030216;osa_circ_030217
Csa7G064040	Chr7:3830539|3833275	LOC_Os06g0225800	osa_circ_030254;osa_circ_030255
Csa7G064040	Chr7:3830539|3833275	LOC_Os06g0227200	osa_circ_030262;osa_circ_030263;osa_circ_030264
Csa7G067470	Chr7:4148145|4149113;Chr7:4148145|4149832	LOC_Os11g0549700	osa_circ_009601;osa_circ_009602;osa_circ_009603
Csa7G070760	Chr7:4385008|4387380;Chr7:4393781|4394179;Chr7:4404298|4405318	LOC_Os05g0235300	osa_circ_027116;osa_circ_027117;osa_circ_027118;osa_circ_027119;osa_circ_02712
Csa7G071370	Chr7:4511097|4511923	LOC_Os03g0616300	osa_circ_020647;osa_circ_020648;osa_circ_020649;osa_circ_02065
Csa7G072760	Chr7:4759741|4761770;Chr7:4759741|4762642	LOC_Os09g0115400	osa_circ_038420;osa_circ_038421;osa_circ_038422;osa_circ_038423;osa_circ_038424;osa_circ_038425;osa_circ_038426
Csa7G073630	Chr7:4939844|4941838	LOC_Os08g0472600	osa_circ_037325;osa_circ_037326;osa_circ_037327;osa_circ_037328;osa_circ_037329;osa_circ_037330;osa_circ_037331;osa_circ_037332;osa_circ_037333;osa_circ_037334;osa_circ_037335
Csa7G075010	Chr7:5201247|5202400	LOC_Os11g0159000	osa_circ_008525;osa_circ_008526;osa_circ_008527;osa_circ_008528;osa_circ_008529
Csa7G075010	Chr7:5201247|5202400	LOC_Os11g0163600	osa_circ_008546;osa_circ_008547
Csa7G179630	Chr7:6558426|6559921;Chr7:6561518|6563133	LOC_Os03g0750800	osa_circ_021924;osa_circ_021925;osa_circ_021926;osa_circ_021927;osa_circ_021928;osa_circ_021929;osa_circ_02193
Csa7G184650	Chr7:6665819|6666791;Chr7:6665819|6670481	LOC_Os08g0500000	osa_circ_037507
Csa7G184660	Chr7:6688669|6690379	LOC_Os02g0526400	osa_circ_014869;osa_circ_014870;osa_circ_014871;osa_circ_014872;osa_circ_014873;osa_circ_014874;osa_circ_014875;osa_circ_014876
Csa7G186690	Chr7:6759958|6761653	LOC_Os02g0721800	osa_circ_016329;osa_circ_016330;osa_circ_016331;osa_circ_016332;osa_circ_016333;osa_circ_016334;osa_circ_016335
Csa7G192190	Chr7:6944293|6946536	LOC_Os02g0198600	osa_circ_013686;osa_circ_013687;osa_circ_013688;osa_circ_013689;osa_circ_01369
Csa7G195270	Chr7:7028248|7029829	LOC_Os02g0273000	osa_circ_014211;osa_circ_014212;osa_circ_014213;osa_circ_014214;osa_circ_014215;osa_circ_014216;osa_circ_014217;osa_circ_014218;osa_circ_014219
Csa7G201860	Chr7:7227564|7228714	LOC_Os02g0154600	osa_circ_013182;osa_circ_013183
Csa7G201880	Chr7:7244342|7245080	LOC_Os03g0333100	osa_circ_019648;osa_circ_019649;osa_circ_019650;osa_circ_019651;osa_circ_019652;osa_circ_019653;osa_circ_019654;osa_circ_019655
Csa7G212660	Chr7:7613728|7618189	LOC_Os03g0256400	osa_circ_018949;osa_circ_01895
Csa7G219810	Chr7:7879690|7883136;Chr7:7882337|7883136	LOC_Os11g0199700	osa_circ_008771;osa_circ_008772;osa_circ_008773;osa_circ_008774;osa_circ_008775;osa_circ_008776;osa_circ_008777
Csa7G224890	Chr7:8030004|8031054	LOC_Os08g0542900	osa_circ_037909;osa_circ_037910;osa_circ_037911
Csa7G232540	Chr7:8207395|8207732	LOC_Os03g0296400	osa_circ_019356;osa_circ_019357
Csa7G236290	Chr7:8414896|8415804	LOC_Os01g0631700	osa_circ_002815;osa_circ_002816;osa_circ_002817
Csa7G238430	Chr7:8635767|8636757	LOC_Os11g0110066	osa_circ_008266;osa_circ_008267;osa_circ_008268
Csa7G238430	Chr7:8635767|8636757	LOC_Os11g0114700	osa_circ_008319
Csa7G239570	Chr7:8806551|8809330	LOC_Os06g0233400	osa_circ_030310;osa_circ_030311;osa_circ_030312;osa_circ_030313;osa_circ_030314;osa_circ_030315;osa_circ_030316
Csa7G251650	Chr7:8942516|8943845;Chr7:8942516|8951817;Chr7:8942516|8963560;Chr7:8943498|8953951;Chr7:8943498|8957510;Chr7:8943498|8960399;Chr7:8943498|8963560;Chr7:8953711|8963560	LOC_Os02g0741500	osa_circ_016504;osa_circ_016505;osa_circ_016506;osa_circ_016507;osa_circ_016508
Csa7G252650	Chr7:9014362|9017381;Chr7:9015448|9016597	LOC_Os01g0616400	osa_circ_002630;osa_circ_002631;osa_circ_002632
Csa7G290530	Chr7:10119453|10120224	LOC_Os12g0174800	osa_circ_010662;osa_circ_010663
Csa7G290530	Chr7:10119453|10120224	LOC_Os12g0177500	osa_circ_010668;osa_circ_010669;osa_circ_010670;osa_circ_010671;osa_circ_010672;osa_circ_010673;osa_circ_010674;osa_circ_010675
Csa7G290530	Chr7:10119453|10120224	LOC_Os12g0178100	osa_circ_010679
Csa7G290530	Chr7:10119453|10120224	LOC_Os12g0178200	osa_circ_010684
Csa7G293730	Chr7:10381045|10381522	LOC_Os03g0667400	osa_circ_020903;osa_circ_020904
Csa7G302340	Chr7:10515546|10519052;Chr7:10517594|10519052	LOC_Os07g0274100	osa_circ_033380;osa_circ_033381
Csa7G324110	Chr7:11264363|11265377	LOC_Os03g0737800	osa_circ_021754;osa_circ_021755;osa_circ_021756;osa_circ_021757;osa_circ_021758;osa_circ_021759;osa_circ_021760;osa_circ_021761
Csa7G324130	Chr7:11281510|11283434	LOC_Os03g0737800	osa_circ_021754;osa_circ_021755;osa_circ_021756;osa_circ_021757;osa_circ_021758;osa_circ_021759;osa_circ_021760;osa_circ_021761
Csa7G325200	Chr7:11389753|11391551	LOC_Os01g0618400	osa_circ_002672
Csa7G325200	Chr7:11389753|11391551	LOC_Os01g0618500	osa_circ_002674;osa_circ_002675
Csa7G330400	Chr7:11753839|11754844;Chr7:11753839|11757730;Chr7:11753839|11758380	LOC_Os02g0617300	osa_circ_015522;osa_circ_015523;osa_circ_015524;osa_circ_015525;osa_circ_015526;osa_circ_015527;osa_circ_015528;osa_circ_015529;osa_circ_015530;osa_circ_015531
Csa7G336540	Chr7:12025558|12028924;Chr7:12025558|12033071;Chr7:12028409|12033765	LOC_Os04g0131900	osa_circ_022962;osa_circ_022963;osa_circ_022964
Csa7G352420	Chr7:12596998|12598245	LOC_Os02g0498700	osa_circ_014721
Csa7G357030	Chr7:12772517|12772993;Chr7:12772517|12778331;Chr7:12775510|12778331;Chr7:12777737|12778331	LOC_Os06g0645800	osa_circ_031741
Csa7G357030	Chr7:12772517|12772993;Chr7:12772517|12778331;Chr7:12775510|12778331;Chr7:12777737|12778331	LOC_Os06g0651600	osa_circ_031800;osa_circ_031801
Csa7G368200	Chr7:13049203|13049871;Chr7:13049203|13049896	LOC_Os04g0625350	osa_circ_025399
Csa7G368210	Chr7:13065739|13066835;Chr7:13066104|13068101;Chr7:13069740|13072158	LOC_Os01g0653800	osa_circ_002944;osa_circ_002945;osa_circ_002946;osa_circ_002947;osa_circ_002948;osa_circ_002949;osa_circ_00295
Csa7G368210	Chr7:13065739|13066835;Chr7:13066104|13068101;Chr7:13069740|13072158	LOC_Os01g0654100	osa_circ_002951;osa_circ_002952;osa_circ_002953;osa_circ_002954;osa_circ_002955;osa_circ_002956
Csa7G372870	Chr7:13332614|13340640;Chr7:13335528|13342507	LOC_Os06g0186500	osa_circ_029963;osa_circ_029964;osa_circ_029965;osa_circ_029966
Csa7G372940	Chr7:13374648|13375265	LOC_Os01g0713900	osa_circ_003630;osa_circ_003631;osa_circ_003632;osa_circ_003633
Csa7G372940	Chr7:13374648|13375265	LOC_Os01g0716800	osa_circ_003651;osa_circ_003652;osa_circ_003653;osa_circ_003654;osa_circ_003655;osa_circ_003656
Csa7G372940	Chr7:13374648|13375265	LOC_Os01g0721900	osa_circ_003715;osa_circ_003716;osa_circ_003717;osa_circ_003718
Csa7G372940	Chr7:13374648|13375265	LOC_Os01g0723400	osa_circ_003722;osa_circ_003723;osa_circ_003724;osa_circ_003725;osa_circ_003726;osa_circ_003727;osa_circ_003728;osa_circ_003729;osa_circ_00373
Csa7G374560	Chr7:13523849|13526799	LOC_Os03g0641700	osa_circ_020753;osa_circ_020754;osa_circ_020755;osa_circ_020756;osa_circ_020757;osa_circ_020758
Csa7G378420	Chr7:13882623|13884143	LOC_Os11g0592300	osa_circ_009715
Csa7G378420	Chr7:13882623|13884143	LOC_Os11g0592600	osa_circ_009721;osa_circ_009722
Csa7G378420	Chr7:13882623|13884143	LOC_Os11g0594200	osa_circ_009726;osa_circ_009727
Csa7G378420	Chr7:13882623|13884143	LOC_Os11g0600700	osa_circ_009747;osa_circ_009748;osa_circ_009749;osa_circ_009750;osa_circ_009751;osa_circ_009752
Csa7G378420	Chr7:13882623|13884143	LOC_Os11g0607200	osa_circ_009783;osa_circ_009784;osa_circ_009785
Csa7G378540	Chr7:13982434|13982937	LOC_Os03g0633900	osa_circ_020725
Csa7G379100	Chr7:14079526|14083437;Chr7:14083372|14083798;Chr7:14083607|14090637	LOC_Os03g0744675	osa_circ_021841;osa_circ_021842;osa_circ_021843;osa_circ_021844;osa_circ_021845
Csa7G387180	Chr7:14194098|14197154	LOC_Os12g0605800	osa_circ_012233;osa_circ_012234;osa_circ_012235;osa_circ_012236;osa_circ_012237
Csa7G387180	Chr7:14194098|14197154	LOC_Os12g0606100	osa_circ_012238
Csa7G390040	Chr7:14557477|14558211	LOC_Os05g0144800	osa_circ_026551;osa_circ_026552
Csa7G390170	Chr7:14636278|14638969	LOC_Os01g0938200	osa_circ_005744;osa_circ_005745;osa_circ_005746
Csa7G392340	Chr7:14839081|14839791	LOC_Os07g0647800	osa_circ_035034;osa_circ_035035
Csa7G392400	Chr7:14882563|14884674	LOC_Os03g0358000	osa_circ_019900;osa_circ_019901;osa_circ_019902
Csa7G395210	Chr7:15113783|15114707	LOC_Os03g0346800	osa_circ_019772
Csa7G396400	Chr7:15224862|15228094	LOC_Os03g0344700	osa_circ_019745;osa_circ_019746;osa_circ_019748;osa_circ_019749;osa_circ_019750;osa_circ_019751;osa_circ_019753;osa_circ_019755;osa_circ_019756;osa_circ_019757;osa_circ_019758
Csa7G396430	Chr7:15249941|15251431	LOC_Os08g0359500	osa_circ_036843;osa_circ_036844
Csa7G405860	Chr7:15521987|15523927	LOC_Os05g0357200	osa_circ_027551;osa_circ_027552;osa_circ_027553;osa_circ_027554;osa_circ_027555
Csa7G407780	Chr7:15794998|15795764	LOC_Os01g0300600	osa_circ_001462;osa_circ_001463;osa_circ_001464;osa_circ_001465;osa_circ_001466
Csa7G412850	Chr7:15860555|15861133;Chr7:15860750|15861185	LOC_Os03g0314100	osa_circ_019509;osa_circ_019510;osa_circ_019511
Csa7G412850	Chr7:15860555|15861133;Chr7:15860750|15861185	LOC_Os03g0318600	osa_circ_019528;osa_circ_019529
Csa7G413390	Chr7:15902230|15904036	LOC_Os07g0477000	osa_circ_033777;osa_circ_033778
Csa7G427080	Chr7:16380897|16382686	LOC_Os12g0527800	osa_circ_011837;osa_circ_011838;osa_circ_011839;osa_circ_011840;osa_circ_011841;osa_circ_011842
Csa7G427080	Chr7:16380897|16382686	LOC_Os12g0528400	osa_circ_011846;osa_circ_011847;osa_circ_011848
Csa7G428980	Chr7:16610131|16611150;Chr7:16610873|16611150	LOC_Os01g0631200	osa_circ_002806;osa_circ_002807
Csa7G429550	Chr7:16680859|16683448;Chr7:16682821|16683448;Chr7:16682821|16684267;Chr7:16683963|16685375	LOC_Os02g0832400	osa_circ_017381;osa_circ_017382;osa_circ_017383;osa_circ_017384;osa_circ_017385;osa_circ_017386;osa_circ_017387
Csa7G429550	Chr7:16680859|16683448;Chr7:16682821|16683448;Chr7:16682821|16684267;Chr7:16683963|16685375	LOC_Os02g0832500	osa_circ_017392
Csa7G429590	Chr7:16704818|16707226;Chr7:16705062|16705772;Chr7:16706248|16707226;Chr7:16706692|16707226	LOC_Os02g0194100	osa_circ_013607;osa_circ_013608;osa_circ_013609;osa_circ_013610;osa_circ_013611;osa_circ_013612;osa_circ_013613;osa_circ_013614
Csa7G431420	Chr7:16963638|16964349;Chr7:16964527|16965304;Chr7:16964527|16965692	LOC_Os06g0192600	osa_circ_030001;osa_circ_030002
Csa7G433400	Chr7:17418227|17419363;Chr7:17418841|17419363	LOC_Os01g0647700	osa_circ_002898;osa_circ_002899;osa_circ_002900;osa_circ_002901
Csa7G435510	Chr7:17508188|17509124	LOC_Os01g0683100	osa_circ_00331
Csa7G435510	Chr7:17508188|17509124	LOC_Os01g0684900	osa_circ_003318;osa_circ_003319
Csa7G435550	Chr7:17534743|17535613	LOC_Os01g0682500	osa_circ_003305;osa_circ_003306;osa_circ_003307;osa_circ_003308;osa_circ_003309
Csa7G440610	Chr7:17586231|17587511	LOC_Os01g0595100	osa_circ_002437;osa_circ_002438
Csa7G446900	Chr7:17777451|17777885	LOC_Os05g0583500	osa_circ_029108;osa_circ_029109
Csa7G446900	Chr7:17777451|17777885	LOC_Os05g0585400	osa_circ_029122;osa_circ_029123;osa_circ_029124
Csa7G447170	Chr7:17904469|17904988;Chr7:17904469|17906706;Chr7:17904469|17907312;Chr7:17906387|17907312	LOC_Os02g0139700	osa_circ_013078;osa_circ_013079;osa_circ_01308
Csa7G447710	Chr7:17969512|17972221;Chr7:17969512|17972232	LOC_Os10g0485000	osa_circ_007186;osa_circ_007187;osa_circ_007188;osa_circ_007189;osa_circ_00719
Csa7G447810	Chr7:18042147|18043912	LOC_Os04g0606400	osa_circ_025120;osa_circ_025121;osa_circ_025122;osa_circ_025123;osa_circ_025124;osa_circ_025125
Csa7G447850	Chr7:18066043|18067869	LOC_Os08g0517200	osa_circ_037685;osa_circ_037686;osa_circ_037687;osa_circ_037688;osa_circ_037689;osa_circ_037690;osa_circ_037691;osa_circ_037692;osa_circ_037693;osa_circ_037694;osa_circ_037695;osa_circ_037696;osa_circ_037697
Csa7G447860	Chr7:18081610|18082396	LOC_Os09g0498800	osa_circ_039705
Csa7G448000	Chr7:18186576|18187972	LOC_Os03g0183600	osa_circ_018261
Csa7G448030	Chr7:18215147|18215679	LOC_Os12g0507000	osa_circ_01155
Csa7G448880	Chr7:18467851|18470389	LOC_Os03g0180400	osa_circ_018208;osa_circ_018209
Csa7G448900	Chr7:18478396|18479980	LOC_Os09g0440300	osa_circ_039348;osa_circ_039349;osa_circ_039350;osa_circ_039351;osa_circ_039352;osa_circ_039353
Csa7G450620	Chr7:18621560|18624089	LOC_Os07g0608400	osa_circ_034710;osa_circ_034711
Csa7G452350	Chr7:19043976|19047301	LOC_Os07g0177100	osa_circ_032973;osa_circ_032974;osa_circ_032975;osa_circ_032976

## Sheet: Cs2Gma
Gene ID of Cucumber	Exonic CircRNAs of Cucumber	Orthologous Gene ID of Glycine max	Exonic CircRNAs of Glycine max
Csa1G000020	Chr1:8976|9670	GLYMA_04G203000	gma_circ_000952
Csa1G000020	Chr1:8976|9670	GLYMA_06G162500	gma_circ_001458;gma_circ_001459;gma_circ_001460;gma_circ_001461;gma_circ_001462
Csa1G000600	Chr1:63335|63936	GLYMA_04G200400	gma_circ_000949;gma_circ_000950
Csa1G000600	Chr1:63335|63936	GLYMA_08G008400	gma_circ_001883
Csa1G002130	Chr1:370655|371544	GLYMA_05G046700	gma_circ_001047
Csa1G004310	Chr1:785108|786168	GLYMA_05G039400	gma_circ_001038;gma_circ_001039
Csa1G005640	Chr1:1090211|1091726;Chr1:1091125|1092304	GLYMA_05G035000	gma_circ_001031
Csa1G005640	Chr1:1090211|1091726;Chr1:1091125|1092304	GLYMA_06G184800	gma_circ_001482;gma_circ_001483;gma_circ_001484
Csa1G007870	Chr1:1237322|1239008	GLYMA_17G094800	gma_circ_004465;gma_circ_004466;gma_circ_004467
Csa1G012660	Chr1:1733207|1734667;Chr1:1739326|1740254	GLYMA_06G201700	gma_circ_001502
Csa1G013220	Chr1:1775105|1778479;Chr1:1775105|1779170	GLYMA_17G078000	gma_circ_004454
Csa1G014400	Chr1:1906770|1907346	GLYMA_04G144300	gma_circ_004709;gma_circ_004710
Csa1G015030	Chr1:1972230|1974829	GLYMA_04G158100	gma_circ_000905
Csa1G015030	Chr1:1972230|1974829	GLYMA_17G082700	gma_circ_004457
Csa1G015790	Chr1:2154259|2155971	GLYMA_17G123700	gma_circ_004495
Csa1G015840	Chr1:2178811|2180940	GLYMA_17G122100	gma_circ_004493
Csa1G020880	Chr1:2210879|2211561;Chr1:2210879|2212793	GLYMA_05G013500	gma_circ_001073
Csa1G021970	Chr1:2282302|2284362	GLYMA_03G107300	gma_circ_000601
Csa1G021970	Chr1:2282302|2284362	GLYMA_08G040300	gma_circ_001915
Csa1G023610	Chr1:2374330|2376505	GLYMA_07G092400	gma_circ_001715
Csa1G025770	Chr1:2839613|2842993	GLYMA_14G044700	gma_circ_003765
Csa1G027520	Chr1:3046979|3055990;Chr1:3055534|3055990	GLYMA_14G206200	gma_circ_003921
Csa1G028020	Chr1:3066193|3069617	GLYMA_14G206200	gma_circ_003921
Csa1G028040	Chr1:3079900|3080372;Chr1:3079900|3082891;Chr1:3088265|3089366;Chr1:3089110|3089366	GLYMA_14G206200	gma_circ_003921
Csa1G031710	Chr1:3284237|3289708;Chr1:3284237|3293605	GLYMA_07G103600	gma_circ_001723;gma_circ_001724
Csa1G031900	Chr1:3418427|3419012	GLYMA_16G217300	gma_circ_004354;gma_circ_004355
Csa1G039090	Chr1:3763931|3764657	GLYMA_06G202100	gma_circ_001503;gma_circ_001504
Csa1G039220	Chr1:3842081|3843436	GLYMA_05G020500	gma_circ_001021
Csa1G042100	Chr1:4070769|4071296;Chr1:4070769|4073511	GLYMA_06G209400	gma_circ_001512
Csa1G042170	Chr1:4106812|4111876	GLYMA_05G013400	gma_circ_001074
Csa1G042170	Chr1:4106812|4111876	GLYMA_17G121600	gma_circ_004491;gma_circ_004492
Csa1G042240	Chr1:4179740|4181111;Chr1:4181419|4182071	GLYMA_08G040500	gma_circ_001916
Csa1G042250	Chr1:4191838|4194128	GLYMA_09G185900	gma_circ_002416
Csa1G042360	Chr1:4273945|4274422;Chr1:4273945|4274993	GLYMA_08G045100	gma_circ_001922
Csa1G043280	Chr1:4836004|4837948	GLYMA_09G261900	gma_circ_002486
Csa1G046110	Chr1:5339164|5343411;Chr1:5341639|5341958	GLYMA_05G038300	gma_circ_001035;gma_circ_001036;gma_circ_001037
Csa1G046150	Chr1:5366088|5366620	GLYMA_17G088100	gma_circ_004458
Csa1G048950	Chr1:5604117|5604829	GLYMA_04G189600	gma_circ_000926
Csa1G048950	Chr1:5604117|5604829	GLYMA_17G125500	gma_circ_004496
Csa1G050140	Chr1:5753317|5755836	GLYMA_06G172900	gma_circ_001470
Csa1G050430	Chr1:5908564|5911782;Chr1:5910841|5913452;Chr1:5919961|5920425	GLYMA_04G194900	gma_circ_000944
Csa1G050430	Chr1:5908564|5911782;Chr1:5910841|5913452;Chr1:5919961|5920425	GLYMA_06G171000	gma_circ_001469
Csa1G050430	Chr1:5908564|5911782;Chr1:5910841|5913452;Chr1:5919961|5920425	GLYMA_17G129200	gma_circ_004500
Csa1G058110	Chr1:6374785|6375273	GLYMA_02G178300	gma_circ_000436;gma_circ_000437
Csa1G058110	Chr1:6374785|6375273	GLYMA_15G160300	gma_circ_004081
Csa1G058110	Chr1:6374785|6375273	GLYMA_15G160700	gma_circ_004082
Csa1G062880	Chr1:6613477|6615038	GLYMA_07G261400	gma_circ_001864;gma_circ_001865
Csa1G062880	Chr1:6613477|6615038	GLYMA_15G108400	gma_circ_004038
Csa1G062920	Chr1:6638456|6639076;Chr1:6638456|6640180	GLYMA_15G108000	gma_circ_004037
Csa1G072440	Chr1:7300124|7301121;Chr1:7300602|7301121	GLYMA_17G156700	gma_circ_004515
Csa1G072470	Chr1:7320840|7321348	GLYMA_15G069200	gma_circ_004015
Csa1G084260	Chr1:7983222|7983763;Chr1:7991922|8003654;Chr1:7996799|8003305	GLYMA_U034000	gma_circ_003049;gma_circ_003050;gma_circ_003051
Csa1G086890	Chr1:8183338|8191623	GLYMA_08G214400	gma_circ_002092
Csa1G086920	Chr1:8229452|8231907;Chr1:8234122|8237073	GLYMA_12G071300	gma_circ_003243
Csa1G086920	Chr1:8229452|8231907;Chr1:8234122|8237073	GLYMA_13G328100	gma_circ_003684;gma_circ_003685
Csa1G120460	Chr1:9131028|9132148	GLYMA_19G071800	gma_circ_004903
Csa1G132080	Chr1:9380163|9382251	GLYMA_12G172200	gma_circ_003322
Csa1G132080	Chr1:9380163|9382251	GLYMA_13G325700	gma_circ_003680;gma_circ_003681
Csa1G144290	Chr1:9625160|9626089;Chr1:9627548|9628384	GLYMA_11G191000	gma_circ_003078
Csa1G161600	Chr1:10149352|10150276	GLYMA_11G183800	gma_circ_003072
Csa1G172630	Chr1:10726667|10731997;Chr1:10727729|10731997	GLYMA_17G005500	gma_circ_004373;gma_circ_004374
Csa1G178240	Chr1:10866021|10866780;Chr1:10866021|10869201;Chr1:10866888|10869205	GLYMA_09G018200	gma_circ_002273
Csa1G226420	Chr1:11865075|11868879;Chr1:11874082|11875330	GLYMA_17G110600	gma_circ_004482
Csa1G226430	Chr1:11882963|11884409;Chr1:11884080|11886424	GLYMA_13G160700	gma_circ_003540;gma_circ_003541
Csa1G226430	Chr1:11882963|11884409;Chr1:11884080|11886424	GLYMA_17G110800	gma_circ_004483;gma_circ_004484
Csa1G267180	Chr1:12911099|12913435	GLYMA_13G156500	gma_circ_003536;gma_circ_003537
Csa1G267180	Chr1:12911099|12913435	GLYMA_17G104100	gma_circ_004474
Csa1G302200	Chr1:13477453|13480233	GLYMA_17G118400	gma_circ_004487;gma_circ_004488
Csa1G372010	Chr1:14359193|14359884	GLYMA_07G087500	gma_circ_001706
Csa1G372010	Chr1:14359193|14359884	GLYMA_09G189300	gma_circ_002418
Csa1G386570	Chr1:14591260|14596487	GLYMA_07G190600	gma_circ_001790
Csa1G397110	Chr1:14712530|14713323	GLYMA_05G012400	gma_circ_001075
Csa1G397110	Chr1:14712530|14713323	GLYMA_17G120500	gma_circ_004490
Csa1G418250	Chr1:15134080|15135254	GLYMA_05G010900	gma_circ_001076
Csa1G418250	Chr1:15134080|15135254	GLYMA_17G118600	gma_circ_004489
Csa1G423250	Chr1:15512862|15514543	GLYMA_17G062200	gma_circ_004443
Csa1G442350	Chr1:16220121|16225918	GLYMA_05G127700	gma_circ_001133;gma_circ_001134
Csa1G442350	Chr1:16220121|16225918	GLYMA_08G082500	gma_circ_001957
Csa1G470390	Chr1:16968634|16969600	GLYMA_08G117100	gma_circ_001989
Csa1G495290	Chr1:17530754|17531178	GLYMA_12G074300	gma_circ_003254;gma_circ_003255
Csa1G495290	Chr1:17530754|17531178	GLYMA_13G330600	gma_circ_003690;gma_circ_003691
Csa1G495290	Chr1:17530754|17531178	GLYMA_U033900	gma_circ_003048
Csa1G496290	Chr1:17546454|17548438;Chr1:17546472|17548438	GLYMA_13G153600	gma_circ_003535
Csa1G502860	Chr1:17786334|17788182	GLYMA_15G042000	gma_circ_003991
Csa1G533420	Chr1:18898334|18901486	GLYMA_11G165900	gma_circ_003100
Csa1G533420	Chr1:18898334|18901486	GLYMA_18G058700	gma_circ_004658;gma_circ_004659
Csa1G533660	Chr1:19036173|19038432	GLYMA_14G201500	gma_circ_003918
Csa1G554560	Chr1:20205848|20207816;Chr1:20205848|20208523	GLYMA_15G136200	gma_circ_004060
Csa1G569230	Chr1:20864613|20865666;Chr1:20864613|20865828;Chr1:20864613|20867040	GLYMA_03G234200	gma_circ_000714;gma_circ_000715;gma_circ_000716;gma_circ_000717;gma_circ_000718
Csa1G569230	Chr1:20864613|20865666;Chr1:20864613|20865828;Chr1:20864613|20867040	GLYMA_19G231600	gma_circ_005046;gma_circ_005047;gma_circ_005048;gma_circ_005049
Csa1G569410	Chr1:20959867|20962579	GLYMA_03G235600	gma_circ_000720
Csa1G571280	Chr1:21203470|21204532;Chr1:21203470|21207616;Chr1:21205717|21206424	GLYMA_03G240600	gma_circ_000722;gma_circ_000723
Csa1G572400	Chr1:21272876|21276248	GLYMA_10G157700	gma_circ_002672;gma_circ_002673
Csa1G573620	Chr1:21431294|21432916	GLYMA_03G243500	gma_circ_000728
Csa1G573620	Chr1:21431294|21432916	GLYMA_20G229800	gma_circ_005322;gma_circ_005323;gma_circ_005324
Csa1G574260	Chr1:21522408|21523334	GLYMA_10G159200	gma_circ_002675
Csa1G574270	Chr1:21538452|21540625	GLYMA_20G229100	gma_circ_005321
Csa1G574770	Chr1:21546640|21552298;Chr1:21549571|21552298;Chr1:21549571|21554885;Chr1:21551776|21552298;Chr1:21553476|21554885	GLYMA_20G229100	gma_circ_005321
Csa1G574870	Chr1:21651999|21653857;Chr1:21653218|21654579	GLYMA_01G008500	gma_circ_000013
Csa1G574870	Chr1:21651999|21653857;Chr1:21653218|21654579	GLYMA_16G077800	gma_circ_004291
Csa1G575110	Chr1:21836694|21837709	GLYMA_07G126400	gma_circ_001751;gma_circ_001752;gma_circ_001753;gma_circ_001754
Csa1G586750	Chr1:21962731|21964086	GLYMA_05G222900	gma_circ_001225
Csa1G586750	Chr1:21962731|21964086	GLYMA_08G030000	gma_circ_001908
Csa1G587440	Chr1:22075860|22081634;Chr1:22088137|22092503;Chr1:22089918|22094722;Chr1:22092292|22094722	GLYMA_03G253000	gma_circ_000747
Csa1G587440	Chr1:22075860|22081634;Chr1:22088137|22092503;Chr1:22089918|22094722;Chr1:22092292|22094722	GLYMA_19G250600	gma_circ_005081;gma_circ_005082;gma_circ_005083;gma_circ_005084;gma_circ_005085
Csa1G587990	Chr1:22153804|22155844	GLYMA_09G062900	gma_circ_002310;gma_circ_002311;gma_circ_002312;gma_circ_002313;gma_circ_002314
Csa1G587990	Chr1:22153804|22155844	GLYMA_15G169500	gma_circ_004095
Csa1G589730	Chr1:22378711|22380234	GLYMA_09G066400	gma_circ_002318
Csa1G589730	Chr1:22378711|22380234	GLYMA_15G172400	gma_circ_004097
Csa1G597800	Chr1:22805726|22806398	GLYMA_09G073600	gma_circ_002326;gma_circ_002327;gma_circ_002328;gma_circ_002329
Csa1G597800	Chr1:22805726|22806398	GLYMA_15G182600	gma_circ_004104
Csa1G597800	Chr1:22805726|22806398	GLYMA_17G045800	gma_circ_004425
Csa1G598330	Chr1:22836071|22837052;Chr1:22837733|22842532;Chr1:22842436|22844351	GLYMA_17G044300	gma_circ_004421
Csa1G600810	Chr1:23237407|23239701	GLYMA_05G155700	gma_circ_001158
Csa1G600870	Chr1:23274126|23275297	GLYMA_02G273200	gma_circ_000508
Csa1G600870	Chr1:23274126|23275297	GLYMA_14G043400	gma_circ_003762
Csa1G605110	Chr1:23653300|23658476;Chr1:23653509|23658476;Chr1:23662699|23663602	GLYMA_08G361500	gma_circ_002244;gma_circ_002245;gma_circ_002246;gma_circ_002247
Csa1G605110	Chr1:23653300|23658476;Chr1:23653509|23658476;Chr1:23662699|23663602	GLYMA_18G300200	gma_circ_004854
Csa1G612950	Chr1:24000501|24001369;Chr1:24000645|24001369	GLYMA_11G131200	gma_circ_003035
Csa1G612950	Chr1:24000501|24001369;Chr1:24000645|24001369	GLYMA_12G055400	gma_circ_003233;gma_circ_003234
Csa1G612950	Chr1:24000501|24001369;Chr1:24000645|24001369	GLYMA_13G341700	gma_circ_003702
Csa1G616300	Chr1:24417270|24419777;Chr1:24417270|24426092;Chr1:24423617|24426092;Chr1:24431141|24433401	GLYMA_16G049600	gma_circ_004268
Csa1G629070	Chr1:24870873|24871714	GLYMA_20G040700	gma_circ_005134
Csa1G629080	Chr1:24879318|24885707;Chr1:24881078|24881449;Chr1:24881078|24882316;Chr1:24881078|24883786;Chr1:24888938|24892279;Chr1:24892160|24892884;Chr1:24892160|24894194;Chr1:24892160|24895073	GLYMA_02G279300	gma_circ_000520
Csa1G632370	Chr1:25235158|25237192	GLYMA_13G313000	gma_circ_003675
Csa1G650100	Chr1:25711319|25712042	GLYMA_15G127600	gma_circ_004054;gma_circ_004055
Csa1G651660	Chr1:25794119|25796332;Chr1:25794126|25798823;Chr1:25798784|25802074;Chr1:25801221|25802074	GLYMA_08G360000	gma_circ_002238;gma_circ_002239
Csa1G651670	Chr1:25808976|25813195;Chr1:25812319|25813195;Chr1:25812319|25815578;Chr1:25812319|25817779;Chr1:25815409|25816161;Chr1:25815409|25817779	GLYMA_08G360000	gma_circ_002238;gma_circ_002239
Csa1G652250	Chr1:25936753|25943148	GLYMA_09G248700	gma_circ_002474
Csa1G652260	Chr1:25951939|25956242	GLYMA_09G248300	gma_circ_002473
Csa1G652290	Chr1:25970551|25973020	GLYMA_10G171700	gma_circ_002696
Csa1G652290	Chr1:25970551|25973020	GLYMA_20G218600	gma_circ_005303
Csa1G652810	Chr1:26027233|26030468;Chr1:26028974|26030468	GLYMA_13G174600	gma_circ_003549
Csa1G653320	Chr1:26074152|26085232	GLYMA_13G174600	gma_circ_003549
Csa1G654870	Chr1:26161689|26163533	GLYMA_09G025300	gma_circ_002283
Csa1G659020	Chr1:26395265|26398862	GLYMA_09G251200	gma_circ_002478
Csa1G659020	Chr1:26395265|26398862	GLYMA_10G170800	gma_circ_002694
Csa1G659040	Chr1:26425057|26426387	GLYMA_10G170600	gma_circ_002693
Csa1G665390	Chr1:26952529|26954359;Chr1:26952529|26955491	GLYMA_20G221000	gma_circ_005305;gma_circ_005306;gma_circ_005307;gma_circ_005308;gma_circ_005309
Csa1G666970	Chr1:27098711|27099568	GLYMA_03G250000	gma_circ_000738
Csa1G666970	Chr1:27098711|27099568	GLYMA_19G247600	gma_circ_005072;gma_circ_005073
Csa1G680070	Chr1:27368752|27375740	GLYMA_03G251100	gma_circ_000740;gma_circ_000741;gma_circ_000742
Csa1G680090	Chr1:27396076|27399669;Chr1:27396076|27405849;Chr1:27396087|27399669;Chr1:27396087|27405849	GLYMA_03G251100	gma_circ_000740;gma_circ_000741;gma_circ_000742
Csa1G690210	Chr1:27664171|27665668	GLYMA_19G246000	gma_circ_005069;gma_circ_005070
Csa1G696460	Chr1:27949706|27951067	GLYMA_07G084400	gma_circ_001702
Csa1G701990	Chr1:28496248|28497567	GLYMA_07G222400	gma_circ_001822
Csa1G701990	Chr1:28496248|28497567	GLYMA_20G020300	gma_circ_005119;gma_circ_005120
Csa1G702040	Chr1:28534592|28536096	GLYMA_07G221800	gma_circ_001819;gma_circ_001820;gma_circ_001821
Csa2G000020	Chr2:13985|15474	GLYMA_17G047600	gma_circ_004430
Csa2G000030	Chr2:29556|31289	GLYMA_09G072200	gma_circ_002321;gma_circ_002322;gma_circ_002323;gma_circ_002324;gma_circ_002325
Csa2G000040	Chr2:43107|45618	GLYMA_15G181200	gma_circ_004103
Csa2G000400	Chr2:222404|223495;Chr2:222404|223747	GLYMA_09G064400	gma_circ_002317
Csa2G000650	Chr2:374697|375756	GLYMA_08G031500	gma_circ_001910
Csa2G004150	Chr2:723578|726706	GLYMA_07G084700	gma_circ_001703;gma_circ_001704
Csa2G005330	Chr2:881091|881653	GLYMA_12G008700	gma_circ_003177
Csa2G006200	Chr2:1149281|1150899	GLYMA_06G222100	gma_circ_001521;gma_circ_001522;gma_circ_001523;gma_circ_001524;gma_circ_001525;gma_circ_001526;gma_circ_001527
Csa2G008690	Chr2:1481050|1482435	GLYMA_09G091700	gma_circ_002354;gma_circ_002355
Csa2G009280	Chr2:1536189|1539244;Chr2:1539168|1542828;Chr2:1541575|1546099;Chr2:1545599|1546099;Chr2:1547762|1551474	GLYMA_17G104200	gma_circ_004475;gma_circ_004476
Csa2G010290	Chr2:1927488|1934830	GLYMA_19G245700	gma_circ_005067;gma_circ_005068
Csa2G011460	Chr2:2039603|2040013;Chr2:2039603|2040655;Chr2:2039603|2040882	GLYMA_10G162000	gma_circ_002681
Csa2G012150	Chr2:2178032|2180266	GLYMA_19G242400	gma_circ_005062
Csa2G012680	Chr2:2218642|2218878	GLYMA_19G241300	gma_circ_005060
Csa2G030060	Chr2:2981621|2985431	GLYMA_19G234400	gma_circ_005052;gma_circ_005053
Csa2G036610	Chr2:3736469|3737936	GLYMA_06G217400	gma_circ_001516;gma_circ_001517;gma_circ_001518
Csa2G036700	Chr2:3829568|3831320	GLYMA_02G207500	gma_circ_000458
Csa2G036700	Chr2:3829568|3831320	GLYMA_17G070200	gma_circ_004451
Csa2G058620	Chr2:4323159|4324206	GLYMA_13G289600	gma_circ_003656
Csa2G059840	Chr2:4605733|4607479	GLYMA_07G245700	gma_circ_001841;gma_circ_001842
Csa2G060530	Chr2:4814117|4816194;Chr2:4815944|4817143;Chr2:4816501|4818328;Chr2:4816501|4818362	GLYMA_15G165100	gma_circ_004086
Csa2G061570	Chr2:4916467|4925099;Chr2:4918980|4919560	GLYMA_15G166700	gma_circ_004090
Csa2G061590	Chr2:4994269|4995074;Chr2:5002094|5002997	GLYMA_09G060600	gma_circ_002306
Csa2G061590	Chr2:4994269|4995074;Chr2:5002094|5002997	GLYMA_15G167100	gma_circ_004091;gma_circ_004092
Csa2G062620	Chr2:5176777|5177086	GLYMA_09G061200	gma_circ_002307;gma_circ_002308
Csa2G062620	Chr2:5176777|5177086	GLYMA_13G101700	gma_circ_003391
Csa2G062620	Chr2:5176777|5177086	GLYMA_17G057800	gma_circ_004440
Csa2G070230	Chr2:5365494|5368700	GLYMA_01G001600	gma_circ_000002
Csa2G073020	Chr2:5694791|5698130	GLYMA_09G247600	gma_circ_002472
Csa2G075300	Chr2:6057462|6059381;Chr2:6058179|6059381	GLYMA_18G276800	gma_circ_004824
Csa2G075300	Chr2:6057462|6059381;Chr2:6058179|6059381	GLYMA_19G037400	gma_circ_004888
Csa2G075340	Chr2:6104499|6114757;Chr2:6104677|6112243;Chr2:6108604|6109432;Chr2:6114601|6115304	GLYMA_10G166500	gma_circ_002690
Csa2G075460	Chr2:6238622|6240027	GLYMA_03G121000	gma_circ_000614
Csa2G075460	Chr2:6238622|6240027	GLYMA_19G125600	gma_circ_004946
Csa2G078050	Chr2:6416144|6417035	GLYMA_19G247000	gma_circ_005071
Csa2G079640	Chr2:6544006|6545818;Chr2:6551448|6552098	GLYMA_03G252300	gma_circ_000743;gma_circ_000744;gma_circ_000745;gma_circ_000746
Csa2G079640	Chr2:6544006|6545818;Chr2:6551448|6552098	GLYMA_19G249900	gma_circ_005075;gma_circ_005076;gma_circ_005077;gma_circ_005078;gma_circ_005079;gma_circ_005080
Csa2G094360	Chr2:7148320|7148900;Chr2:7148352|7148900	GLYMA_18G240200	gma_circ_004794
Csa2G099460	Chr2:7372163|7373086	GLYMA_09G248800	gma_circ_002475;gma_circ_002476
Csa2G108610	Chr2:7647133|7648111	GLYMA_08G300700	gma_circ_002193;gma_circ_002194
Csa2G120950	Chr2:8079362|8082138	GLYMA_11G255600	gma_circ_003143
Csa2G120970	Chr2:8095356|8098453	GLYMA_12G018400	gma_circ_003191
Csa2G123570	Chr2:8270153|8272011	GLYMA_11G010700	gma_circ_002876
Csa2G123620	Chr2:8328088|8334584;Chr2:8334755|8336660	GLYMA_05G167800	gma_circ_001168
Csa2G123620	Chr2:8328088|8334584;Chr2:8334755|8336660	GLYMA_08G126200	gma_circ_002000
Csa2G139840	Chr2:8651342|8652639;Chr2:8651342|8654628	GLYMA_08G112000	gma_circ_001983
Csa2G149450	Chr2:8900721|8908142;Chr2:8905996|8908142	GLYMA_09G156500	gma_circ_002394
Csa2G150510	Chr2:9011212|9015169;Chr2:9014446|9015169;Chr2:9014446|9019265;Chr2:9015093|9019117;Chr2:9018086|9019265	GLYMA_01G212200	gma_circ_000234;gma_circ_000235
Csa2G169730	Chr2:9567963|9570258;Chr2:9571256|9572825;Chr2:9571256|9578035;Chr2:9575196|9578035	GLYMA_10G280700	gma_circ_002814;gma_circ_002815
Csa2G169730	Chr2:9567963|9570258;Chr2:9571256|9572825;Chr2:9571256|9578035;Chr2:9575196|9578035	GLYMA_20G109000	gma_circ_005192
Csa2G169760	Chr2:9604241|9605152	GLYMA_03G014700	gma_circ_000553;gma_circ_000554
Csa2G223140	Chr2:10797686|10798631	GLYMA_10G245200	gma_circ_002772
Csa2G223140	Chr2:10797686|10798631	GLYMA_11G006600	gma_circ_002872
Csa2G233010	Chr2:11339913|11341440	GLYMA_01G234300	gma_circ_000270
Csa2G233010	Chr2:11339913|11341440	GLYMA_11G109800	gma_circ_003010
Csa2G249890	Chr2:12263203|12266320	GLYMA_12G236400	gma_circ_003380
Csa2G263970	Chr2:12707617|12711196;Chr2:12710995|12713858;Chr2:12710995|12716234;Chr2:12710995|12720499;Chr2:12710995|12725140;Chr2:12724135|12729474	GLYMA_12G024600	gma_circ_003200
Csa2G270730	Chr2:12934190|12936663	GLYMA_12G032500	gma_circ_003212
Csa2G277030	Chr2:13181326|13183621	GLYMA_12G074700	gma_circ_003256
Csa2G277030	Chr2:13181326|13183621	GLYMA_13G331400	gma_circ_003692;gma_circ_003693;gma_circ_003694
Csa2G279200	Chr2:13335127|13336976;Chr2:13336280|13336976	GLYMA_01G188000	gma_circ_000211
Csa2G285390	Chr2:13493580|13494347	GLYMA_05G090500	gma_circ_001090;gma_circ_001091;gma_circ_001092
Csa2G285390	Chr2:13493580|13494347	GLYMA_17G176300	gma_circ_004531;gma_circ_004532
Csa2G285910	Chr2:13523916|13525826	GLYMA_01G186400	gma_circ_000207
Csa2G286500	Chr2:13606568|13610612	GLYMA_02G059900	gma_circ_000342
Csa2G292210	Chr2:13750770|13751222	GLYMA_18G171000	gma_circ_004731
Csa2G298260	Chr2:14235715|14240168	GLYMA_04G217500	gma_circ_000970
Csa2G298260	Chr2:14235715|14240168	GLYMA_08G145200	gma_circ_002022
Csa2G299360	Chr2:14352633|14353570	GLYMA_13G356900	gma_circ_003713
Csa2G301530	Chr2:14485793|14487291	GLYMA_06G150100	gma_circ_001434
Csa2G301530	Chr2:14485793|14487291	GLYMA_08G146500	gma_circ_002024
Csa2G308350	Chr2:14707013|14707414	GLYMA_04G104200	gma_circ_000868;gma_circ_000869
Csa2G308370	Chr2:14734578|14735168;Chr2:14735012|14736068;Chr2:14735845|14736468	GLYMA_04G104500	gma_circ_000870
Csa2G308370	Chr2:14734578|14735168;Chr2:14735012|14736068;Chr2:14735845|14736468	GLYMA_13G087800	gma_circ_003409
Csa2G337760	Chr2:15250528|15256344	GLYMA_04G208500	gma_circ_000959;gma_circ_000960
Csa2G350220	Chr2:15904580|15907548	GLYMA_11G245300	gma_circ_003156
Csa2G351700	Chr2:16168461|16168991	GLYMA_14G094700	gma_circ_003850
Csa2G351730	Chr2:16186442|16191680;Chr2:16188726|16191680;Chr2:16188928|16191680;Chr2:16189662|16191680	GLYMA_14G093900	gma_circ_003849
Csa2G354610	Chr2:16469478|16477934	GLYMA_04G046700	gma_circ_000798
Csa2G356080	Chr2:16687356|16689306	GLYMA_14G085900	gma_circ_003844
Csa2G357270	Chr2:16839460|16840450	GLYMA_14G083100	gma_circ_003839
Csa2G357270	Chr2:16839460|16840450	GLYMA_17G242000	gma_circ_004585;gma_circ_004586;gma_circ_004587
Csa2G359960	Chr2:16947116|16947534	GLYMA_04G038200	gma_circ_000789
Csa2G359960	Chr2:16947116|16947534	GLYMA_06G039200	gma_circ_001309
Csa2G361660	Chr2:17297336|17298669	GLYMA_04G031800	gma_circ_000785;gma_circ_000786
Csa2G370410	Chr2:18210912|18212142;Chr2:18210912|18214345	GLYMA_04G096600	gma_circ_000864;gma_circ_000865
Csa2G370410	Chr2:18210912|18212142;Chr2:18210912|18214345	GLYMA_06G098300	gma_circ_001378;gma_circ_001379;gma_circ_001380;gma_circ_001381
Csa2G370530	Chr2:18303168|18304509	GLYMA_04G094300	gma_circ_000859;gma_circ_000860
Csa2G372130	Chr2:18418401|18420112;Chr2:18420523|18421289	GLYMA_02G212600	gma_circ_000461;gma_circ_000462
Csa2G373380	Chr2:18622208|18625002	GLYMA_04G086800	gma_circ_000851;gma_circ_000852
Csa2G378560	Chr2:19139599|19140149	GLYMA_06G076000	gma_circ_001342
Csa2G379160	Chr2:19211276|19212827;Chr2:19211276|19214694	GLYMA_04G074300	gma_circ_000836
Csa2G379270	Chr2:19274852|19276796;Chr2:19275904|19278235;Chr2:19276032|19276796	GLYMA_04G071600	gma_circ_000834
Csa2G380020	Chr2:19448076|19450627	GLYMA_04G068700	gma_circ_000825;gma_circ_000826
Csa2G381720	Chr2:19580504|19580960;Chr2:19581321|19583059	GLYMA_04G067600	gma_circ_000822
Csa2G382730	Chr2:19909245|19911517	GLYMA_08G265300	gma_circ_002153
Csa2G382730	Chr2:19909245|19911517	GLYMA_16G095500	gma_circ_004297
Csa2G382780	Chr2:19934474|19934854	GLYMA_17G221900	gma_circ_004562
Csa2G386110	Chr2:20170992|20171978;Chr2:20170992|20172642	GLYMA_10G201300	gma_circ_002724
Csa2G386110	Chr2:20170992|20171978;Chr2:20170992|20172642	GLYMA_20G189100	gma_circ_005273;gma_circ_005274
Csa2G406730	Chr2:21031453|21032858	GLYMA_15G039500	gma_circ_003989
Csa2G416110	Chr2:21428626|21429332	GLYMA_02G271300	gma_circ_000500
Csa2G424730	Chr2:22078427|22082122	GLYMA_04G204500	gma_circ_000954
Csa2G424730	Chr2:22078427|22082122	GLYMA_06G161100	gma_circ_001452
Csa2G431150	Chr2:22479375|22480889	GLYMA_16G038900	gma_circ_004246
Csa2G431150	Chr2:22479375|22480889	GLYMA_19G113700	gma_circ_004926
Csa3G000080	Chr3:70985|72762;Chr3:74597|77860	GLYMA_01G155300	gma_circ_000148
Csa3G000080	Chr3:70985|72762;Chr3:74597|77860	GLYMA_09G194900	gma_circ_002424;gma_circ_002425
Csa3G000080	Chr3:70985|72762;Chr3:74597|77860	GLYMA_16G111200	gma_circ_004310;gma_circ_004311
Csa3G002900	Chr3:566547|570240;Chr3:569169|571534	GLYMA_10G172800	gma_circ_002699
Csa3G002900	Chr3:566547|570240;Chr3:569169|571534	GLYMA_20G217500	gma_circ_005302
Csa3G006620	Chr3:775685|778362	GLYMA_01G147700	gma_circ_000139
Csa3G008310	Chr3:920111|921496	GLYMA_09G207200	gma_circ_002437
Csa3G008910	Chr3:1017800|1019474;Chr3:1018456|1019474	GLYMA_16G091900	gma_circ_004294;gma_circ_004295
Csa3G015890	Chr3:1429297|1433197	GLYMA_05G070400	gma_circ_001069
Csa3G017140	Chr3:1688471|1690741	GLYMA_17G148200	gma_circ_004509;gma_circ_004510
Csa3G073820	Chr3:3859567|3863619	GLYMA_02G295100	gma_circ_000530;gma_circ_000531
Csa3G078290	Chr3:4284168|4285558;Chr3:4284699|4285983	GLYMA_13G288400	gma_circ_003655
Csa3G081370	Chr3:4430594|4434989;Chr3:4432673|4434989;Chr3:4434561|4437527	GLYMA_12G135700	gma_circ_003294
Csa3G081370	Chr3:4430594|4434989;Chr3:4432673|4434989;Chr3:4434561|4437527	GLYMA_12G214500	gma_circ_003358
Csa3G110020	Chr3:5394419|5396118;Chr3:5395023|5396118;Chr3:5395023|5397438	GLYMA_12G166500	gma_circ_003319
Csa3G110630	Chr3:5499433|5500597	GLYMA_12G165500	gma_circ_003317;gma_circ_003318
Csa3G113920	Chr3:5895034|5895341	GLYMA_09G018500	gma_circ_002276
Csa3G113920	Chr3:5895034|5895341	GLYMA_15G124600	gma_circ_004049
Csa3G116750	Chr3:6276365|6278451	GLYMA_20G070800	gma_circ_005154
Csa3G117930	Chr3:6409572|6414552;Chr3:6421487|6423086;Chr3:6427199|6427753;Chr3:6432302|6432839	GLYMA_03G118400	gma_circ_000611
Csa3G117930	Chr3:6409572|6414552;Chr3:6421487|6423086;Chr3:6427199|6427753;Chr3:6432302|6432839	GLYMA_07G108700	gma_circ_001744
Csa3G118000	Chr3:6464544|6464882;Chr3:6465738|6466234	GLYMA_01G074000	gma_circ_000077
Csa3G118000	Chr3:6464544|6464882;Chr3:6465738|6466234	GLYMA_11G175700	gma_circ_003095;gma_circ_003096
Csa3G121590	Chr3:7060847|7063317;Chr3:7062063|7063317;Chr3:7063607|7064871;Chr3:7064600|7065911	GLYMA_07G046100	gma_circ_001659;gma_circ_001660
Csa3G121590	Chr3:7060847|7063317;Chr3:7062063|7063317;Chr3:7063607|7064871;Chr3:7064600|7065911	GLYMA_16G014200	gma_circ_004218;gma_circ_004219;gma_circ_004220;gma_circ_004221
Csa3G121650	Chr3:7100196|7101001	GLYMA_18G237600	gma_circ_004790
Csa3G121680	Chr3:7110620|7111909;Chr3:7110620|7113700	GLYMA_09G255600	gma_circ_002481
Csa3G121680	Chr3:7110620|7111909;Chr3:7110620|7113700	GLYMA_18G237300	gma_circ_004789
Csa3G122430	Chr3:7272560|7273808	GLYMA_07G071300	gma_circ_001691
Csa3G122430	Chr3:7272560|7273808	GLYMA_18G232000	gma_circ_004779
Csa3G122590	Chr3:7346435|7347924;Chr3:7350964|7353302	GLYMA_09G262000	gma_circ_002487
Csa3G124950	Chr3:7553540|7555467;Chr3:7562247|7562847;Chr3:7562247|7564608	GLYMA_09G267100	gma_circ_002492;gma_circ_002493
Csa3G124950	Chr3:7553540|7555467;Chr3:7562247|7562847;Chr3:7562247|7564608	GLYMA_18G223300	gma_circ_004772;gma_circ_004773;gma_circ_004774;gma_circ_004775
Csa3G125560	Chr3:7635213|7638075;Chr3:7639864|7641833	GLYMA_18G221600	gma_circ_004769;gma_circ_004770
Csa3G126980	Chr3:7924242|7926624	GLYMA_13G115800	gma_circ_003492;gma_circ_003493
Csa3G126980	Chr3:7924242|7926624	GLYMA_17G044000	gma_circ_004420
Csa3G126990	Chr3:7932970|7934243	GLYMA_11G014600	gma_circ_002889
Csa3G127830	Chr3:8160742|8164786	GLYMA_03G102900	gma_circ_000597
Csa3G129490	Chr3:8268786|8272686	GLYMA_03G094500	gma_circ_000591;gma_circ_000592
Csa3G129610	Chr3:8314575|8316340;Chr3:8314575|8318513	GLYMA_03G107700	gma_circ_000602
Csa3G129610	Chr3:8314575|8316340;Chr3:8314575|8318513	GLYMA_07G119000	gma_circ_001737;gma_circ_001738
Csa3G129610	Chr3:8314575|8316340;Chr3:8314575|8318513	GLYMA_18G248200	gma_circ_004800
Csa3G130340	Chr3:8462607|8464129	GLYMA_08G111400	gma_circ_001982
Csa3G131970	Chr3:8553668|8557481;Chr3:8554277|8557481	GLYMA_02G164700	gma_circ_000425;gma_circ_000426
Csa3G131970	Chr3:8553668|8557481;Chr3:8554277|8557481	GLYMA_10G102400	gma_circ_002630
Csa3G133100	Chr3:8658248|8659719	GLYMA_13G207900	gma_circ_003583
Csa3G134570	Chr3:8918287|8918939	GLYMA_20G199800	gma_circ_005285
Csa3G134680	Chr3:8954125|8955301	GLYMA_10G133700	gma_circ_002649;gma_circ_002650
Csa3G134680	Chr3:8954125|8955301	GLYMA_20G084500	gma_circ_005167
Csa3G134840	Chr3:9052629|9053068;Chr3:9053736|9055364	GLYMA_10G004800	gma_circ_002519
Csa3G134840	Chr3:9052629|9053068;Chr3:9053736|9055364	GLYMA_10G183300	gma_circ_002712;gma_circ_002713
Csa3G134840	Chr3:9052629|9053068;Chr3:9053736|9055364	GLYMA_20G206900	gma_circ_005291
Csa3G143600	Chr3:9510423|9512609;Chr3:9511606|9512609	GLYMA_20G210600	gma_circ_005296
Csa3G146390	Chr3:9755170|9757659	GLYMA_10G245500	gma_circ_002773
Csa3G151350	Chr3:10319190|10319775;Chr3:10319190|10320029	GLYMA_13G213400	gma_circ_003588;gma_circ_003589
Csa3G152110	Chr3:10518688|10521056	GLYMA_07G250200	gma_circ_001847
Csa3G153150	Chr3:10593737|10594696	GLYMA_17G024600	gma_circ_004395
Csa3G164520	Chr3:10839950|10843486;Chr3:10843639|10844403	GLYMA_09G042000	gma_circ_002290;gma_circ_002291
Csa3G165610	Chr3:10914745|10915364	GLYMA_07G243300	gma_circ_001838
Csa3G166230	Chr3:10992761|10993515;Chr3:11002459|11002974;Chr3:11002459|11003157	GLYMA_17G032400	gma_circ_004402
Csa3G167370	Chr3:11108973|11109603	GLYMA_07G238900	gma_circ_001834;gma_circ_001835
Csa3G171830	Chr3:11499773|11501142	GLYMA_18G002700	gma_circ_004609;gma_circ_004610
Csa3G174540	Chr3:11713832|11714589	GLYMA_19G263900	gma_circ_005101
Csa3G184060	Chr3:12944268|12944915	GLYMA_09G075400	gma_circ_002334
Csa3G184080	Chr3:12952097|12952970;Chr3:12952403|12952970	GLYMA_10G230000	gma_circ_002765
Csa3G198480	Chr3:13583144|13584859	GLYMA_13G007800	gma_circ_003457
Csa3G207370	Chr3:14081753|14082908	GLYMA_04G194000	gma_circ_000940
Csa3G207920	Chr3:14136814|14139341;Chr3:14139836|14142445	GLYMA_02G133500	gma_circ_000394
Csa3G219200	Chr3:14576780|14579023	GLYMA_08G187000	gma_circ_002064;gma_circ_002065
Csa3G219200	Chr3:14576780|14579023	GLYMA_15G046000	gma_circ_003995;gma_circ_003996;gma_circ_003997;gma_circ_003998;gma_circ_003999
Csa3G219730	Chr3:14627219|14630837;Chr3:14633139|14636386	GLYMA_08G127200	gma_circ_002002
Csa3G228360	Chr3:14920544|14925451	GLYMA_17G001100	gma_circ_004360;gma_circ_004361;gma_circ_004362;gma_circ_004363;gma_circ_004364
Csa3G253500	Chr3:15759148|15763474;Chr3:15762680|15763717	GLYMA_16G044600	gma_circ_004259
Csa3G254030	Chr3:15826358|15840542;Chr3:15839035|15840542;Chr3:15840640|15843979;Chr3:15843490|15843979	GLYMA_19G107500	gma_circ_004920
Csa3G257060	Chr3:15918214|15918774	GLYMA_08G226000	gma_circ_002108
Csa3G285040	Chr3:16812432|16813420	GLYMA_17G186800	gma_circ_004543
Csa3G307160	Chr3:17329819|17331293	GLYMA_09G234400	gma_circ_002464
Csa3G307690	Chr3:17386763|17387735	GLYMA_13G152500	gma_circ_003110
Csa3G313210	Chr3:17481433|17482916	GLYMA_07G152800	gma_circ_001769
Csa3G313240	Chr3:17517955|17518880	GLYMA_07G152800	gma_circ_001769
Csa3G346890	Chr3:18115419|18116053;Chr3:18118128|18119803	GLYMA_11G218000	gma_circ_003115
Csa3G359130	Chr3:18415032|18416220	GLYMA_10G227800	gma_circ_002762;gma_circ_002763
Csa3G360140	Chr3:18423296|18426884;Chr3:18423296|18426962	GLYMA_20G164300	gma_circ_005234
Csa3G363180	Chr3:18501290|18506634	GLYMA_19G120600	gma_circ_004940
Csa3G363180	Chr3:18501290|18506634	GLYMA_20G245300	gma_circ_005359
Csa3G402970	Chr3:19501598|19502343	GLYMA_06G263100	gma_circ_001550
Csa3G415090	Chr3:19729425|19731505	GLYMA_06G268800	gma_circ_001555;gma_circ_001556
Csa3G416640	Chr3:19799471|19800431	GLYMA_02G289900	gma_circ_000524
Csa3G423790	Chr3:20030862|20041004	GLYMA_06G270200	gma_circ_001559
Csa3G446120	Chr3:20666241|20667201	GLYMA_07G015800	gma_circ_001611
Csa3G516510	Chr3:21461255|21464673	GLYMA_08G242500	gma_circ_002133
Csa3G516510	Chr3:21461255|21464673	GLYMA_19G028100	gma_circ_004883
Csa3G556200	Chr3:21928446|21929096	GLYMA_19G027900	gma_circ_004882
Csa3G603580	Chr3:23384068|23385428	GLYMA_04G236900	gma_circ_000988;gma_circ_000989
Csa3G607650	Chr3:23545170|23546208	GLYMA_19G166800	gma_circ_004975
Csa3G624060	Chr3:24188033|24191280;Chr3:24191178|24193571	GLYMA_03G083100	gma_circ_000578;gma_circ_000579;gma_circ_000580;gma_circ_000581
Csa3G646650	Chr3:25588185|25590558;Chr3:25588581|25590558	GLYMA_07G046200	gma_circ_001661
Csa3G653460	Chr3:25805976|25807137;Chr3:25809275|25810085;Chr3:25809275|25810286	GLYMA_11G101500	gma_circ_002998
Csa3G653460	Chr3:25805976|25807137;Chr3:25809275|25810085;Chr3:25809275|25810286	GLYMA_12G027400	gma_circ_003201;gma_circ_003202;gma_circ_003203
Csa3G654980	Chr3:25851800|25853335	GLYMA_11G101700	gma_circ_002999
Csa3G654980	Chr3:25851800|25853335	GLYMA_12G027600	gma_circ_003204
Csa3G656490	Chr3:25884681|25885290	GLYMA_12G027800	gma_circ_003205;gma_circ_003206;gma_circ_003207;gma_circ_003208
Csa3G664550	Chr3:25955079|25956760;Chr3:25956426|25957014	GLYMA_02G008600	gma_circ_000286;gma_circ_000287
Csa3G664550	Chr3:25955079|25956760;Chr3:25956426|25957014	GLYMA_10G009200	gma_circ_002531;gma_circ_002532
Csa3G664570	Chr3:25984718|25985678	GLYMA_19G220100	gma_circ_005029
Csa3G685700	Chr3:26231958|26232326	GLYMA_09G226400	gma_circ_002457;gma_circ_002458
Csa3G698540	Chr3:26577354|26580913	GLYMA_08G152400	gma_circ_002034
Csa3G698540	Chr3:26577354|26580913	GLYMA_15G271800	gma_circ_004185;gma_circ_004186
Csa3G730730	Chr3:27325377|27328088	GLYMA_09G279500	gma_circ_002501
Csa3G731040	Chr3:27473816|27475370	GLYMA_07G151700	gma_circ_001768
Csa3G749850	Chr3:29130864|29133923	GLYMA_03G191000	gma_circ_000673
Csa3G749850	Chr3:29130864|29133923	GLYMA_10G066000	gma_circ_002593
Csa3G749850	Chr3:29130864|29133923	GLYMA_13G151100	gma_circ_003531
Csa3G749850	Chr3:29130864|29133923	GLYMA_19G191600	gma_circ_005007
Csa3G777590	Chr3:29913041|29913811	GLYMA_03G241100	gma_circ_000725
Csa3G777590	Chr3:29913041|29913811	GLYMA_15G095300	gma_circ_004027
Csa3G777590	Chr3:29913041|29913811	GLYMA_19G238600	gma_circ_005057
Csa3G782670	Chr3:30324547|30327084	GLYMA_03G202700	gma_circ_000676
Csa3G784390	Chr3:30496679|30497853	GLYMA_10G086800	gma_circ_002610;gma_circ_002611
Csa3G792040	Chr3:30658286|30660419;Chr3:30658286|30662458;Chr3:30660278|30662458	GLYMA_19G204200	gma_circ_005013
Csa3G812150	Chr3:31189822|31190176	GLYMA_06G227200	gma_circ_001531
Csa3G812150	Chr3:31189822|31190176	GLYMA_12G230900	gma_circ_003369
Csa3G812150	Chr3:31189822|31190176	GLYMA_13G268600	gma_circ_003638
Csa3G812160	Chr3:31197502|31198375	GLYMA_03G139000	gma_circ_000634;gma_circ_000635
Csa3G812160	Chr3:31197502|31198375	GLYMA_19G142100	gma_circ_004961
Csa3G812240	Chr3:31251410|31252790	GLYMA_03G136500	gma_circ_000633
Csa3G816070	Chr3:31576251|31578802;Chr3:31584482|31585572	GLYMA_10G103000	gma_circ_002625
Csa3G817720	Chr3:31732037|31733452	GLYMA_03G123300	gma_circ_000616
Csa3G819880	Chr3:31853407|31853972	GLYMA_19G125700	gma_circ_004947
Csa3G819960	Chr3:31892608|31895423;Chr3:31895152|31898600	GLYMA_03G127600	gma_circ_000620
Csa3G821030	Chr3:31961286|31962824;Chr3:31961286|31964458;Chr3:31961286|31967697;Chr3:31962726|31967697;Chr3:31962825|31963281;Chr3:31963662|31967697;Chr3:31974442|31980249	GLYMA_19G130800	gma_circ_004953
Csa3G822370	Chr3:32254282|32257932;Chr3:32255603|32261084;Chr3:32255603|32266836;Chr3:32262798|32263058	GLYMA_19G116700	gma_circ_004935;gma_circ_004936;gma_circ_004937;gma_circ_004938
Csa3G835810	Chr3:33271599|33272065	GLYMA_19G010900	gma_circ_004874
Csa3G835880	Chr3:33326459|33327815	GLYMA_13G170000	gma_circ_003547
Csa3G839800	Chr3:33665619|33668894	GLYMA_05G005900	gma_circ_001078
Csa3G840390	Chr3:33755673|33756855	GLYMA_05G002600	gma_circ_001080
Csa3G840390	Chr3:33755673|33756855	GLYMA_16G069200	gma_circ_004281;gma_circ_004282
Csa3G840460	Chr3:33795839|33799325	GLYMA_05G115200	gma_circ_001123
Csa3G842050	Chr3:33892180|33892777	GLYMA_05G090000	gma_circ_001093
Csa3G843780	Chr3:34085343|34089186	GLYMA_02G071900	gma_circ_000348
Csa3G843850	Chr3:34110875|34111262;Chr3:34123847|34128711;Chr3:34127171|34128711	GLYMA_19G109500	gma_circ_004923
Csa3G844870	Chr3:34161846|34163724;Chr3:34161846|34163727	GLYMA_19G223300	gma_circ_005039
Csa3G848140	Chr3:34540880|34541628	GLYMA_16G004400	gma_circ_004203
Csa3G848310	Chr3:34723350|34724832	GLYMA_07G010400	gma_circ_001601
Csa3G848310	Chr3:34723350|34724832	GLYMA_08G193500	gma_circ_002074
Csa3G848870	Chr3:34784936|34786039	GLYMA_07G011300	gma_circ_001603
Csa3G848870	Chr3:34784936|34786039	GLYMA_13G351500	gma_circ_003709
Csa3G849390	Chr3:34810929|34811454	GLYMA_08G195200	gma_circ_002075
Csa3G849390	Chr3:34810929|34811454	GLYMA_15G022900	gma_circ_003970;gma_circ_003971
Csa3G851770	Chr3:35175006|35175457	GLYMA_12G219800	gma_circ_003361
Csa3G851770	Chr3:35175006|35175457	GLYMA_13G281400	gma_circ_003651
Csa3G851920	Chr3:35295583|35297567	GLYMA_13G280700	gma_circ_003649;gma_circ_003650
Csa3G855380	Chr3:35717514|35721622	GLYMA_12G005400	gma_circ_003174
Csa3G866450	Chr3:36246341|36246791	GLYMA_06G025900	gma_circ_001271
Csa3G877590	Chr3:36761062|36761563	GLYMA_04G065700	gma_circ_000821
Csa3G889120	Chr3:37642347|37643929;Chr3:37644604|37644866	GLYMA_04G080200	gma_circ_000843
Csa3G889120	Chr3:37642347|37643929;Chr3:37644604|37644866	GLYMA_14G142100	gma_circ_003881
Csa3G889910	Chr3:37867797|37875268;Chr3:37873589|37878142;Chr3:37873589|37878903	GLYMA_04G098900	gma_circ_000867
Csa3G889910	Chr3:37867797|37875268;Chr3:37873589|37878142;Chr3:37873589|37878903	GLYMA_06G100600	gma_circ_001382
Csa3G890030	Chr3:37970232|37975675	GLYMA_06G094900	gma_circ_001369;gma_circ_001370;gma_circ_001371
Csa3G895080	Chr3:38474471|38475893	GLYMA_14G144100	gma_circ_003882
Csa3G895770	Chr3:38619695|38621459;Chr3:38620162|38621459	GLYMA_06G083000	gma_circ_001349;gma_circ_001350
Csa3G900970	Chr3:38749174|38751682	GLYMA_09G207900	gma_circ_002438;gma_circ_002439
Csa3G910740	Chr3:39332387|39336293;Chr3:39337788|39338275;Chr3:39338066|39342172;Chr3:39338877|39342172	GLYMA_11G040000	gma_circ_002926;gma_circ_002927
Csa3G912290	Chr3:39447683|39448599;Chr3:39447741|39448599;Chr3:39452955|39455067;Chr3:39460877|39461620;Chr3:39474869|39476353	GLYMA_11G039900	gma_circ_002917;gma_circ_002918;gma_circ_002919;gma_circ_002920;gma_circ_002921;gma_circ_002922;gma_circ_002923;gma_circ_002924;gma_circ_002925
Csa4G001650	Chr4:348786|349976	GLYMA_03G212900	gma_circ_000694
Csa4G006320	Chr4:1069550|1071050	GLYMA_07G028000	gma_circ_001634;gma_circ_001635
Csa4G006320	Chr4:1069550|1071050	GLYMA_08G214600	gma_circ_002094;gma_circ_002095
Csa4G006320	Chr4:1069550|1071050	GLYMA_13G367300	gma_circ_003726
Csa4G007670	Chr4:1299238|1299999	GLYMA_08G362900	gma_circ_002251;gma_circ_002252
Csa4G010950	Chr4:1566208|1566872	GLYMA_15G027800	gma_circ_003981
Csa4G011080	Chr4:1640658|1644673	GLYMA_11G253000	gma_circ_003149;gma_circ_003150
Csa4G011080	Chr4:1640658|1644673	GLYMA_18G003900	gma_circ_004613
Csa4G011690	Chr4:1729166|1730904	GLYMA_02G137200	gma_circ_000399;gma_circ_000400
Csa4G011710	Chr4:1738128|1743960	GLYMA_13G365100	gma_circ_003724
Csa4G011710	Chr4:1738128|1743960	GLYMA_15G008200	gma_circ_003947
Csa4G011800	Chr4:1798644|1799446	GLYMA_20G249400	gma_circ_005371
Csa4G013540	Chr4:1953004|1954691	GLYMA_11G094300	gma_circ_002989;gma_circ_002990
Csa4G013540	Chr4:1953004|1954691	GLYMA_12G020700	gma_circ_003195
Csa4G017030	Chr4:2198344|2200734	GLYMA_18G299700	gma_circ_004851
Csa4G017100	Chr4:2269858|2271724	GLYMA_20G248800	gma_circ_005368
Csa4G017120	Chr4:2289873|2292204	GLYMA_08G048100	gma_circ_001930
Csa4G022340	Chr4:2420100|2422198	GLYMA_12G006400	gma_circ_003175
Csa4G023000	Chr4:2570106|2571950	GLYMA_10G119200	gma_circ_002642
Csa4G023000	Chr4:2570106|2571950	GLYMA_20G070200	gma_circ_005153
Csa4G024050	Chr4:2633146|2647626;Chr4:2635559|2652849;Chr4:2637780|2644456;Chr4:2642596|2644456;Chr4:2643630|2644456;Chr4:2647054|2647635	GLYMA_10G118800	gma_circ_002637;gma_circ_002638;gma_circ_002639;gma_circ_002640;gma_circ_002641
Csa4G024050	Chr4:2633146|2647626;Chr4:2635559|2652849;Chr4:2637780|2644456;Chr4:2642596|2644456;Chr4:2643630|2644456;Chr4:2647054|2647635	GLYMA_20G069800	gma_circ_005151;gma_circ_005152
Csa4G025170	Chr4:2736488|2737108	GLYMA_10G191400	gma_circ_002718
Csa4G026800	Chr4:2827347|2827866	GLYMA_08G134600	gma_circ_002013;gma_circ_002014
Csa4G026800	Chr4:2827347|2827866	GLYMA_18G016400	gma_circ_004624
Csa4G028470	Chr4:2963922|2964856	GLYMA_05G179800	gma_circ_001175
Csa4G038630	Chr4:3185082|3186885	GLYMA_11G068300	gma_circ_002952
Csa4G050170	Chr4:3996381|3998453	GLYMA_05G212500	gma_circ_001232
Csa4G050840	Chr4:4149473|4150337	GLYMA_03G227100	gma_circ_000706
Csa4G050840	Chr4:4149473|4150337	GLYMA_19G224000	gma_circ_005041
Csa4G052630	Chr4:4394684|4397190;Chr4:4396996|4397423	GLYMA_08G023300	gma_circ_001901
Csa4G052630	Chr4:4394684|4397190;Chr4:4396996|4397423	GLYMA_11G017000	gma_circ_002893
Csa4G056530	Chr4:4705789|4711045	GLYMA_01G151800	gma_circ_000146
Csa4G082400	Chr4:5524195|5526963	GLYMA_13G270800	gma_circ_003641
Csa4G083620	Chr4:5694370|5695938	GLYMA_12G155900	gma_circ_003306;gma_circ_003307
Csa4G083620	Chr4:5694370|5695938	GLYMA_13G266300	gma_circ_003635;gma_circ_003636
Csa4G083700	Chr4:5742614|5743477	GLYMA_12G159300	gma_circ_003299
Csa4G097630	Chr4:6358339|6359195	GLYMA_08G280700	gma_circ_002170;gma_circ_002171
Csa4G102290	Chr4:6621647|6623739;Chr4:6623427|6627822;Chr4:6625592|6627822	GLYMA_18G266400	gma_circ_004817
Csa4G106350	Chr4:6757718|6762883	GLYMA_01G228900	gma_circ_000259
Csa4G106350	Chr4:6757718|6762883	GLYMA_11G011700	gma_circ_002879;gma_circ_002880;gma_circ_002881
Csa4G107420	Chr4:6867026|6870110	GLYMA_05G118500	gma_circ_001125;gma_circ_001126
Csa4G108510	Chr4:6958978|6967424;Chr4:6958978|6968822;Chr4:6967292|6968822;Chr4:6967292|6969532	GLYMA_08G072400	gma_circ_001952
Csa4G131130	Chr4:7927727|7928155	GLYMA_18G269100	gma_circ_004818
Csa4G171510	Chr4:8769280|8773242	GLYMA_03G136000	gma_circ_000630;gma_circ_000631
Csa4G172540	Chr4:8855577|8857049	GLYMA_19G140800	gma_circ_004960
Csa4G187820	Chr4:9146515|9152258	GLYMA_19G116400	gma_circ_004933;gma_circ_004934
Csa4G194270	Chr4:9630687|9633561	GLYMA_03G206200	gma_circ_000682
Csa4G197820	Chr4:9770876|9777616;Chr4:9770876|9778860;Chr4:9774974|9778860;Chr4:9777554|9778860	GLYMA_16G222300	gma_circ_004359
Csa4G269130	Chr4:10641735|10643206	GLYMA_02G272400	gma_circ_000506
Csa4G269760	Chr4:10715393|10716261	GLYMA_14G039900	gma_circ_003760
Csa4G269780	Chr4:10725739|10726632;Chr4:10725739|10730974	GLYMA_02G275900	gma_circ_000510;gma_circ_000511;gma_circ_000512;gma_circ_000513;gma_circ_000514
Csa4G269780	Chr4:10725739|10726632;Chr4:10725739|10730974	GLYMA_14G040200	gma_circ_003761
Csa4G279880	Chr4:10791162|10793129	GLYMA_02G271500	gma_circ_000501;gma_circ_000502
Csa4G279880	Chr4:10791162|10793129	GLYMA_13G027600	gma_circ_003476;gma_circ_003477
Csa4G279880	Chr4:10791162|10793129	GLYMA_14G044500	gma_circ_003763;gma_circ_003764
Csa4G279880	Chr4:10791162|10793129	GLYMA_20G054800	gma_circ_005141
Csa4G279900	Chr4:10814331|10814677	GLYMA_02G271900	gma_circ_000504;gma_circ_000505
Csa4G285680	Chr4:10968301|10970988	GLYMA_08G361700	gma_circ_002248
Csa4G285680	Chr4:10968301|10970988	GLYMA_10G294200	gma_circ_002840
Csa4G285680	Chr4:10968301|10970988	GLYMA_18G300100	gma_circ_004852;gma_circ_004853
Csa4G290750	Chr4:11297013|11298750	GLYMA_12G055900	gma_circ_003235;gma_circ_003236
Csa4G290770	Chr4:11306303|11307246	GLYMA_18G117500	gma_circ_004692
Csa4G293050	Chr4:11561570|11564829	GLYMA_10G048100	gma_circ_002576;gma_circ_002577
Csa4G293050	Chr4:11561570|11564829	GLYMA_13G135900	gma_circ_003521
Csa4G304220	Chr4:12369299|12370272	GLYMA_01G106600	gma_circ_000106
Csa4G304810	Chr4:12430741|12433556	GLYMA_17G038800	gma_circ_004413
Csa4G307930	Chr4:12541145|12542248;Chr4:12542627|12546121;Chr4:12546072|12549488	GLYMA_01G111200	gma_circ_000109;gma_circ_000110;gma_circ_000111
Csa4G307930	Chr4:12541145|12542248;Chr4:12542627|12546121;Chr4:12546072|12549488	GLYMA_03G076800	gma_circ_000572
Csa4G307930	Chr4:12541145|12542248;Chr4:12542627|12546121;Chr4:12546072|12549488	GLYMA_18G196200	gma_circ_004755
Csa4G310200	Chr4:12826276|12827466	GLYMA_01G121400	gma_circ_000115
Csa4G310720	Chr4:12860324|12861571;Chr4:12864914|12865959;Chr4:12865693|12867081	GLYMA_03G055900	gma_circ_000564;gma_circ_000565;gma_circ_000566
Csa4G325540	Chr4:13203999|13204547;Chr4:13203999|13205381;Chr4:13208914|13212817;Chr4:13208914|13214479;Chr4:13212180|13212580;Chr4:13212464|13214485	GLYMA_18G210300	gma_circ_004759
Csa4G326550	Chr4:13249097|13250212	GLYMA_01G129400	gma_circ_000125;gma_circ_000126;gma_circ_000127;gma_circ_000128
Csa4G331080	Chr4:13319153|13320842	GLYMA_18G212100	gma_circ_004761
Csa4G337920	Chr4:13900074|13901949;Chr4:13901271|13901949	GLYMA_05G197400	gma_circ_001199
Csa4G337920	Chr4:13900074|13901949;Chr4:13901271|13901949	GLYMA_08G004800	gma_circ_001881
Csa4G338420	Chr4:13910288|13911600;Chr4:13910835|13911600;Chr4:13915739|13916978;Chr4:13915739|13916983	GLYMA_10G193000	gma_circ_002719
Csa4G338950	Chr4:13977483|13983383;Chr4:13977483|13989447;Chr4:13980276|13981489;Chr4:13980276|13988534	GLYMA_04G205800	gma_circ_000956;gma_circ_000957
Csa4G358640	Chr4:14463474|14465506	GLYMA_01G153600	gma_circ_000147
Csa4G361800	Chr4:14608138|14608654	GLYMA_04G247200	gma_circ_001000;gma_circ_001001
Csa4G361800	Chr4:14608138|14608654	GLYMA_13G031300	gma_circ_003451
Csa4G361890	Chr4:14672403|14672951	GLYMA_14G152100	gma_circ_003885;gma_circ_003886
Csa4G415910	Chr4:15536655|15537182	GLYMA_03G134600	gma_circ_000629
Csa4G417520	Chr4:15707160|15709678	GLYMA_19G121000	gma_circ_004942
Csa4G420150	Chr4:15811947|15812979	GLYMA_19G125800	gma_circ_004948
Csa4G438530	Chr4:16625414|16625933	GLYMA_08G027600	gma_circ_001907
Csa4G495220	Chr4:17191507|17196561;Chr4:17196263|17198682;Chr4:17196263|17200858	GLYMA_06G158200	gma_circ_001447
Csa4G499330	Chr4:17449447|17454799	GLYMA_12G095400	gma_circ_003279
Csa4G508480	Chr4:17813437|17814525	GLYMA_03G207300	gma_circ_000684;gma_circ_000685;gma_circ_000686
Csa4G508480	Chr4:17813437|17814525	GLYMA_09G105600	gma_circ_002361
Csa4G572310	Chr4:18797020|18800915	GLYMA_08G026700	gma_circ_001905;gma_circ_001906
Csa4G594420	Chr4:19062529|19067723	GLYMA_19G064500	gma_circ_004900
Csa4G614220	Chr4:19487947|19488576	GLYMA_18G114800	gma_circ_004691
Csa4G615760	Chr4:19544935|19547242	GLYMA_16G105400	gma_circ_004300
Csa4G617290	Chr4:19580563|19581552	GLYMA_09G018300	gma_circ_002274;gma_circ_002275
Csa4G617290	Chr4:19580563|19581552	GLYMA_15G124200	gma_circ_004047;gma_circ_004048
Csa4G617320	Chr4:19618277|19620124	GLYMA_13G005300	gma_circ_003455
Csa4G617320	Chr4:19618277|19620124	GLYMA_14G002700	gma_circ_003736
Csa4G617350	Chr4:19645264|19649338;Chr4:19647616|19651934;Chr4:19651504|19654354	GLYMA_13G003900	gma_circ_003454
Csa4G617350	Chr4:19645264|19649338;Chr4:19647616|19651934;Chr4:19651504|19654354	GLYMA_20G065600	gma_circ_005147
Csa4G621170	Chr4:19904156|19905403	GLYMA_13G261200	gma_circ_003627
Csa4G622870	Chr4:20033084|20033709	GLYMA_15G211800	gma_circ_004127
Csa4G622880	Chr4:20046421|20047663	GLYMA_12G234200	gma_circ_003376
Csa4G622880	Chr4:20046421|20047663	GLYMA_13G264600	gma_circ_003632
Csa4G622880	Chr4:20046421|20047663	GLYMA_15G210100	gma_circ_004126
Csa4G623400	Chr4:20085671|20088003	GLYMA_01G118900	gma_circ_000113
Csa4G623400	Chr4:20085671|20088003	GLYMA_13G265700	gma_circ_003633
Csa4G623400	Chr4:20085671|20088003	GLYMA_13G266100	gma_circ_003634
Csa4G624960	Chr4:20148582|20149986;Chr4:20149422|20150249	GLYMA_12G155900	gma_circ_003306;gma_circ_003307
Csa4G624960	Chr4:20148582|20149986;Chr4:20149422|20150249	GLYMA_13G266300	gma_circ_003635;gma_circ_003636
Csa4G638390	Chr4:20894819|20896346	GLYMA_13G279600	gma_circ_003648
Csa4G639210	Chr4:21103873|21105190	GLYMA_06G039000	gma_circ_001308
Csa4G639210	Chr4:21103873|21105190	GLYMA_14G082200	gma_circ_003837
Csa4G645840	Chr4:21829934|21830787	GLYMA_17G232200	gma_circ_004576
Csa4G646110	Chr4:21955412|21956601;Chr4:21955412|21957177;Chr4:21955412|21957461;Chr4:21956152|21957461;Chr4:21956914|21957461	GLYMA_14G096100	gma_circ_003853
Csa4G648550	Chr4:22239814|22240220	GLYMA_04G056600	gma_circ_000808
Csa4G650200	Chr4:22348177|22349496	GLYMA_14G105700	gma_circ_003862
Csa4G652080	Chr4:22664281|22665459	GLYMA_04G062400	gma_circ_000817;gma_circ_000818;gma_circ_000819
Csa4G652080	Chr4:22664281|22665459	GLYMA_06G063400	gma_circ_001332;gma_circ_001333
Csa4G652900	Chr4:22871849|22872559;Chr4:22871849|22872997	GLYMA_04G019700	gma_circ_000777
Csa4G653400	Chr4:22877898|22878780	GLYMA_14G222900	gma_circ_003934
Csa4G653440	Chr4:22903504|22905719	GLYMA_17G261600	gma_circ_004605
Csa4G658570	Chr4:22965794|22966299	GLYMA_14G223400	gma_circ_003930;gma_circ_003931
Csa4G675260	Chr4:23418831|23419728	GLYMA_08G174200	gma_circ_002053;gma_circ_002054
Csa4G675260	Chr4:23418831|23419728	GLYMA_15G253000	gma_circ_004156
Csa5G011660	Chr5:378405|380723	GLYMA_07G273300	gma_circ_001875;gma_circ_001876
Csa5G082290	Chr5:2454187|2456946	GLYMA_08G045900	gma_circ_001925;gma_circ_001926
Csa5G083860	Chr5:2577956|2580148	GLYMA_05G239100	gma_circ_001211
Csa5G092900	Chr5:2689808|2690779	GLYMA_09G285100	gma_circ_002508;gma_circ_002509;gma_circ_002510
Csa5G092900	Chr5:2689808|2690779	GLYMA_20G001000	gma_circ_005102
Csa5G107060	Chr5:2919991|2922027;Chr5:2919991|2925685	GLYMA_10G280500	gma_circ_002813
Csa5G135340	Chr5:3213416|3214277	GLYMA_01G068000	gma_circ_000073;gma_circ_000074
Csa5G135340	Chr5:3213416|3214277	GLYMA_02G124500	gma_circ_000387
Csa5G138460	Chr5:3324626|3325229	GLYMA_04G230800	gma_circ_000979;gma_circ_000980;gma_circ_000981
Csa5G138460	Chr5:3324626|3325229	GLYMA_06G134300	gma_circ_001414;gma_circ_001415;gma_circ_001416
Csa5G146970	Chr5:4181714|4182743;Chr5:4185453|4186799	GLYMA_10G172400	gma_circ_002697;gma_circ_002698
Csa5G148750	Chr5:4396078|4397715;Chr5:4399108|4400937	GLYMA_08G023800	gma_circ_001902
Csa5G150390	Chr5:4539576|4540773	GLYMA_01G225200	gma_circ_000249
Csa5G150390	Chr5:4539576|4540773	GLYMA_11G017900	gma_circ_002896
Csa5G152170	Chr5:4733136|4734130	GLYMA_05G212500	gma_circ_001232
Csa5G152810	Chr5:4830371|4831673	GLYMA_11G021800	gma_circ_002900
Csa5G152990	Chr5:4961947|4962370;Chr5:4961947|4962536	GLYMA_08G015900	gma_circ_001890
Csa5G153170	Chr5:5076141|5077400	GLYMA_05G207400	gma_circ_001238
Csa5G153170	Chr5:5076141|5077400	GLYMA_08G014100	gma_circ_001888
Csa5G153670	Chr5:5100947|5101465	GLYMA_01G219800	gma_circ_000245;gma_circ_000246
Csa5G154900	Chr5:5250386|5253704;Chr5:5250603|5252307;Chr5:5251968|5252307	GLYMA_08G012000	gma_circ_001886
Csa5G156110	Chr5:5395426|5396609	GLYMA_09G128500	gma_circ_002378
Csa5G156110	Chr5:5395426|5396609	GLYMA_10G229900	gma_circ_002764
Csa5G165230	Chr5:6254664|6256295	GLYMA_01G207400	gma_circ_000224;gma_circ_000225
Csa5G165230	Chr5:6254664|6256295	GLYMA_11G035800	gma_circ_002911;gma_circ_002912
Csa5G168780	Chr5:6609708|6610049	GLYMA_04G122700	gma_circ_000884
Csa5G171730	Chr5:6891245|6893084;Chr5:6891245|6893210	GLYMA_10G006200	gma_circ_002522
Csa5G171730	Chr5:6891245|6893084;Chr5:6891245|6893210	GLYMA_11G103700	gma_circ_003003;gma_circ_003004
Csa5G171750	Chr5:6901625|6903005	GLYMA_20G152200	gma_circ_005227
Csa5G172870	Chr5:7049675|7051909	GLYMA_08G266300	gma_circ_002154;gma_circ_002155;gma_circ_002156;gma_circ_002157
Csa5G172870	Chr5:7049675|7051909	GLYMA_16G101500	gma_circ_004307;gma_circ_004308
Csa5G177120	Chr5:7662102|7667755;Chr5:7662906|7665939	GLYMA_10G292300	gma_circ_002837
Csa5G177120	Chr5:7662102|7667755;Chr5:7662906|7665939	GLYMA_20G242100	gma_circ_005340
Csa5G177660	Chr5:7706174|7707335	GLYMA_10G292100	gma_circ_002836
Csa5G177660	Chr5:7706174|7707335	GLYMA_20G241400	gma_circ_005335;gma_circ_005336;gma_circ_005337;gma_circ_005338
Csa5G182070	Chr5:8108930|8111690	GLYMA_02G093600	gma_circ_000360
Csa5G182070	Chr5:8108930|8111690	GLYMA_18G288500	gma_circ_004841
Csa5G201310	Chr5:8898160|8901320	GLYMA_11G228300	gma_circ_003123
Csa5G201310	Chr5:8898160|8901320	GLYMA_14G060700	gma_circ_003829
Csa5G217160	Chr5:9636587|9642632	GLYMA_11G233000	gma_circ_003130
Csa5G220910	Chr5:10009490|10010814	GLYMA_06G144100	gma_circ_001425
Csa5G315370	Chr5:12793587|12794152;Chr5:12793587|12794984	GLYMA_02G239600	gma_circ_000483
Csa5G367190	Chr5:13734084|13734494	GLYMA_10G273700	gma_circ_002804
Csa5G407100	Chr5:14652215|14653632;Chr5:14652215|14659154	GLYMA_04G133800	gma_circ_000893
Csa5G440140	Chr5:15916897|15917723;Chr5:15916897|15917728	GLYMA_04G138600	gma_circ_000903
Csa5G440140	Chr5:15916897|15917723;Chr5:15916897|15917728	GLYMA_11G149900	gma_circ_003087
Csa5G458290	Chr5:16230379|16233500;Chr5:16233429|16234602;Chr5:16234148|16237104	GLYMA_16G048100	gma_circ_004263
Csa5G470570	Chr5:16610080|16610987	GLYMA_11G220500	gma_circ_003118
Csa5G470570	Chr5:16610080|16610987	GLYMA_18G036900	gma_circ_004642
Csa5G471070	Chr5:16621559|16622525;Chr5:16621792|16622525	GLYMA_11G220500	gma_circ_003118
Csa5G471070	Chr5:16621559|16622525;Chr5:16621792|16622525	GLYMA_18G036900	gma_circ_004642
[truncated: 301 more rows]

## Sheet: Cs2Zma
Gene ID of Cucumber	Exonic CircRNAs of Cucumber	Orthologous Gene ID of Zea mays	Exonic CircRNAs of Zea mays
[truncated: 526 more rows]

[truncated: 3 more sheets: Cs2Sly, Cs2Stu, Cs2Hvu]
