# Supplementary material for: Identification of cucumber circular RNAs responsive to salt stress
Source: BMC Plant Biol. 2019 Apr 27;19:164. doi: 10.1186/s12870-019-1712-3 (PMC6486992; doi:10.1186/s12870-019-1712-3)
Supplement: Supplementary file 7 — Table S6. circRNAs with complementary or MITE flanking sequences. (XLSX 18 kb) [file 12870_2019_1712_MOESM7_ESM.xlsx]

## Sheet: 1kb-flanking
qaccver (1kb-left-flanking)	saccver (1kb-right-flanking)	pident	length	mismatch	gapopen	qstart	qend	sstart	send	evalue	bitscore
Chr1:75721|77643	Chr1:75721|77643	82.353	68	6	2	788	854	211	149	9.24e-08	54.7
Chr1:3244941|3245447	Chr1:3244941|3245447	91.489	47	3	1	845	891	300	255	1.53e-10	63.9
Chr1:8270923|8273539	Chr1:8270923|8273539	83.636	55	8	1	441	495	575	522	1.19e-06	51
Chr1:10726667|10731997	Chr1:10726667|10731997	84.286	70	10	1	679	748	921	853	1.19e-11	67.6
Chr2:6962826|6963526	Chr2:6962826|6963526	85.185	81	9	1	401	481	695	618	1.52e-15	80.5
Chr2:19276032|19276796	Chr2:19276032|19276796	87.989	358	19	18	562	916	464	128	2.86e-112	401
Chr3:39337788|39338275	Chr3:39337788|39338275	84.298	121	14	2	472	591	325	209	1.5e-25	113
Chr4:7340782|7341904	Chr4:7340782|7341904	86.667	45	4	2	329	371	722	678	4.3e-06	49.1
Chr4:9194980|9195483	Chr4:9194980|9195483	84.332	217	30	3	14	227	582	367	1.86e-54	209
Chr4:16538020|16539451	Chr4:16538020|16539451	85.906	149	8	6	395	543	511	376	1.48e-35	147
Chr4:16538020|16539451	Chr4:16538020|16539451	92	50	4	0	332	381	558	509	9.17e-13	71.3
Chr4:16538020|16539456	Chr4:16538020|16539456	85.906	149	8	6	395	543	506	371	1.48e-35	147
Chr4:16538020|16539456	Chr4:16538020|16539456	92	50	4	0	332	381	553	504	9.17e-13	71.3
Chr5:11872955|11880324	Chr5:11872955|11880324	85.882	85	7	1	437	516	302	218	3.28e-17	86.1
Chr5:18083534|18083985	Chr5:18083534|18083985	100	30	0	0	342	371	259	230	2.57e-08	56.5
Chr5:25164234|25169129	Chr5:25164234|25169129	77.209	430	69	21	440	852	619	202	6.65e-59	224
Chr5:25164234|25169129	Chr5:25164234|25169129	83.333	174	27	2	285	457	866	694	1.9e-39	159
Chr6:3307423|3324188	Chr6:3307423|3324188	80.117	171	22	6	588	754	385	223	1.16e-26	117
Chr6:28387201|28392066	Chr6:28387201|28392066	90.411	73	7	0	128	200	732	660	1.51e-20	97.1
Chr7:4393781|4394179	Chr7:4393781|4394179	95.349	43	2	0	3	45	649	607	3.3e-12	69.4
Chr7:12399468|12400460	Chr7:12399468|12400460	74.39	246	44	14	748	982	486	249	9.11e-18	87.9

## Sheet: MITEs
circRNAs	Left_flanking_MITE	Right_flanking_MITE
Chr1:16510645|16512483	SQ133011314	SQ122044296
Chr1:20456357|20464986	SQ142010902	SQ123093558/SQ142010903/SQ142011476/SQ142011978/SQ142012025/
Chr3:15801629|15812715	SQ142010851	SQ122012366/SQ122012425/SQ122012646/SQ122012867/SQ122013138/SQ122013180/SQ122013268/SQ122013703/SQ122013860/
Chr3:19729425|19731505	SQ142011639	SQ133011315
Chr5:11869365|11871801	SQ125081695	SQ142010849/SQ142010901/SQ142010968/SQ142010968/SQ142011863/SQ142011898/SQ142011898/SQ452019010/SQ452039747/SQ452039747/SQ455031314/SQ455083461/
Chr6:23080387|23081096	SQ142011078/SQ123088141/SQ142010807/SQ142010825/SQ142010849/SQ142010867/SQ142010982/SQ142010992/SQ142011009/SQ142011077/SQ142011265/SQ142011298/SQ142011299/SQ142011338/SQ142011421/SQ142011465/SQ142011526/SQ142011530/SQ142011566/SQ142011617/SQ142011640/SQ142011642/SQ142011789/SQ142011894/SQ142012020	SQ142011078

## Sheet: 2Kb-flanking
qaccver (1kb-left-flanking)	saccver (1kb-right-flanking)	pident	length	mismatch	gapopen	qstart	qend	sstart	send	evalue	bitscore
Chr1:75721|77643	Chr1:75721|77643	82.353	68	6	2	1788	1854	211	149	3.77e-07	54.7
Chr1:3161011|3167720	Chr1:3161011|3167720	100	18	0	0	1345	1362	922	905	0.49	34.4
Chr1:3244941|3245447	Chr1:3244941|3245447	91.489	47	3	1	1845	1891	300	255	6.27e-10	63.9
Chr1:8265832|8269552	Chr1:8265832|8269552	86.047	43	2	3	1825	1867	253	215	0.000816	43.6
Chr1:8270923|8273539	Chr1:8270923|8273539	80.405	148	27	2	741	888	667	522	2.21e-24	111
Chr1:8270923|8273539	Chr1:8270923|8273539	83.636	55	8	1	1441	1495	575	522	4.88e-06	51
Chr1:9627548|9628384	Chr1:9627548|9628384	89.744	117	8	2	618	734	535	423	6.05e-35	147
Chr1:10726667|10731997	Chr1:10726667|10731997	84.286	70	10	1	1679	1748	921	853	4.84e-11	67.6
Chr1:10727729|10731997	Chr1:10727729|10731997	84.286	70	10	1	617	686	921	853	4.84e-11	67.6
Chr1:21553476|21554885	Chr1:21553476|21554885	96.154	26	1	0	1753	1778	1668	1643	0.000816	43.6
Chr1:22300634|22301285	Chr1:22300634|22301285	96.429	28	0	1	868	894	993	966	0.000227	45.4
Chr1:25808976|25813195	Chr1:25808976|25813195	87.879	33	3	1	1613	1644	1822	1790	0.038	38.1
Chr1:26161689|26163533	Chr1:26161689|26163533	75.833	120	24	4	1429	1545	1378	1261	1.05e-07	56.5
Chr2:6337912|6347998	Chr2:6337912|6347998	91.071	56	5	0	238	293	2000	1945	8.05e-14	76.8
Chr2:6962826|6963526	Chr2:6962826|6963526	85.185	81	9	1	1401	1481	695	618	6.22e-15	80.5
Chr2:19276032|19276796	Chr2:19276032|19276796	87.989	358	19	18	1562	1916	464	128	1.17e-111	401
Chr3:14633139|14636386	Chr3:14633139|14636386	89.091	55	6	0	15	69	1478	1424	1.35e-11	69.4
Chr3:16085458|16088697	Chr3:16085458|16088697	76.327	697	122	22	206	889	1674	1008	4.33e-91	333
Chr3:16085458|16088697	Chr3:16085458|16088697	78.261	207	40	5	2	205	1721	1517	2.19e-29	128
Chr3:20827778|20828725	Chr3:20827778|20828725	88.601	193	18	4	175	366	489	300	1.62e-60	231
Chr3:33989667|33990157	Chr3:33989667|33990157	100	22	0	0	1618	1639	748	727	0.003	41.7
Chr3:39337788|39338275	Chr3:39337788|39338275	84.298	121	14	2	1472	1591	325	209	6.13e-25	113
Chr3:39474869|39476353	Chr3:39474869|39476353	91.489	47	3	1	37	82	1280	1234	6.27e-10	63.9
Chr3:39753566|39754904	Chr3:39753566|39754904	74.576	295	65	9	606	894	1247	957	3.67e-27	121
Chr3:39753601|39754904	Chr3:39753601|39754904	74.576	295	65	9	571	859	1247	957	3.67e-27	121
Chr4:7340782|7341904	Chr4:7340782|7341904	86.667	45	4	2	1329	1371	722	678	1.75e-05	49.1
Chr4:9194980|9195483	Chr4:9194980|9195483	84.332	217	30	3	1014	1227	582	367	7.6e-54	209
Chr4:15928017|15929087	Chr4:15928017|15929087	100	20	0	0	703	722	1225	1206	0.038	38.1
Chr4:16538020|16539451	Chr4:16538020|16539451	85.906	149	8	6	1395	1543	511	376	6.05e-35	147
Chr4:16538020|16539451	Chr4:16538020|16539451	92	50	4	0	1332	1381	558	509	3.74e-12	71.3
Chr4:16538020|16539456	Chr4:16538020|16539456	85.906	149	8	6	1395	1543	506	371	6.05e-35	147
Chr4:16538020|16539456	Chr4:16538020|16539456	92	50	4	0	1332	1381	553	504	3.74e-12	71.3
Chr5:9275710|9282992	Chr5:9275710|9282992	92.105	76	6	0	617	692	297	222	2.85e-23	108
Chr5:9275710|9282992	Chr5:9275710|9282992	90.141	71	6	1	425	494	291	221	2.87e-18	91.6
Chr5:18083534|18083985	Chr5:18083534|18083985	100	30	0	0	1342	1371	259	230	1.05e-07	56.5
Chr5:24753154|24755880	Chr5:24753154|24755880	100	18	0	0	1563	1580	494	477	0.49	34.4
Chr5:25164234|25169129	Chr5:25164234|25169129	77.209	430	69	21	1440	1852	619	202	2.72e-58	224
Chr5:25164234|25169129	Chr5:25164234|25169129	83.333	174	27	2	1285	1457	866	694	7.77e-39	159
Chr6:23080728|23087251	Chr6:23080728|23087251	96.774	31	0	1	1249	1279	1764	1735	4.88e-06	51
Chr6:28382318|28392066	Chr6:28382318|28392066	89.888	89	9	0	707	795	840	752	1.71e-25	115
Chr6:28387201|28392066	Chr6:28387201|28392066	90.411	73	7	0	1128	1200	732	660	6.18e-20	97.1
Chr6:28387201|28392066	Chr6:28387201|28392066	89.041	73	8	0	989	1061	732	660	2.87e-18	91.6
Chr7:4393781|4394179	Chr7:4393781|4394179	90.741	54	5	0	992	1045	660	607	1.04e-12	73.1
Chr7:12399468|12400460	Chr7:12399468|12400460	74.39	246	44	14	1748	1982	486	249	3.72e-17	87.9
Chr3:38156990|38158907	Chr3:38156990|38158907	89.919	248	15	4	649	896	423	186	2.03e-84	311
Chr5:11872955|11880324	Chr5:11872955|11880324	85.882	85	7	1	1437	1516	302	218	1.34e-16	86.1
Chr5:11874336|11879907	Chr5:11874336|11879907	85.882	85	7	1	56	135	719	635	1.34e-16	86.1
Chr5:25173016|25184649	Chr5:25173016|25184649	95.652	23	1	0	1645	1667	140	118	0.038	38.1
Chr6:3307423|3324188	Chr6:3307423|3324188	80.117	171	22	6	1588	1754	385	223	4.74e-26	117
Chr1:23602450|23607038	Chr1:23602450|23607038	88.889	45	3	2	1219	1261	1272	1228	3.77e-07	54.7
Chr1:29077267|29077719	Chr1:29077267|29077719	93.103	29	2	0	1719	1747	530	502	0.000816	43.6
Chr1:29077267|29077741	Chr1:29077267|29077741	93.103	29	2	0	1719	1747	508	480	0.000816	43.6
Chr2:6317708|6323066	Chr2:6317708|6323066	85.135	74	9	2	1392	1464	1840	1768	2.89e-13	75
