# Supplementary material for: Identification of cucumber circular RNAs responsive to salt stress
Source: BMC Plant Biol. 2019 Apr 27;19:164. doi: 10.1186/s12870-019-1712-3 (PMC6486992; doi:10.1186/s12870-019-1712-3)
Supplement: Supplementary file 8 — Table S7. Significantly differentially expressed circRNAs in root. (XLSX 474 kb) [file 12870_2019_1712_MOESM8_ESM.xlsx]

## Sheet: Sheet1
circRNA_ID	CK-R_count	CK-R_SRPBM	Na-R_count	Na-R_SRPBM	FDR	log2FC	regulated	parent gene	COG_class	COG_class_annotation	GO_annotation	KEGG_annotation	KOG_class	KOG_class_annotation	Pfam_annotation	Swissprot_annotation	eggNOG_class	eggNOG_class_annotation	nr_annotation
Chr1:10726667|10731997	0	0	59	5.52365	0.00258342	6.41658	up	Csa1G172630	--	--	Cellular Component: nucleus (GO:0005634);; Cellular Component: mitochondrion (GO:0005739);; Cellular Component: cytosol (GO:0005829);; Biological Process: mitotic nuclear division (GO:0007067);; Cellular Component: chloroplast (GO:0009507);; Cellular Component: intracellular membrane-bounded organelle (GO:0043231);; Cellular Component: cytoplasmic part (GO:0044444);;	K11267|0|csv:101214549|sister chromatid cohesion protein PDS5 homolog B-like; K11267 sister chromatid cohesion protein PDS5 (A)	[D]	Cell cycle control, cell division, chromosome partitioning	--	Uncharacterized protein GN=PRUPE_ppa000138mg OS=Prunus persica (Peach) PE=4 SV=1	D	Cell cycle control, cell division, chromosome partitioning	PREDICTED: sister chromatid cohesion protein PDS5 homolog B-like [Cucumis sativus]
Chr1:10727729|10731997	0	0	41	3.83847	0.0040965	5.89888	up	Csa1G172630	--	--	Cellular Component: nucleus (GO:0005634);; Cellular Component: mitochondrion (GO:0005739);; Cellular Component: cytosol (GO:0005829);; Biological Process: mitotic nuclear division (GO:0007067);; Cellular Component: chloroplast (GO:0009507);; Cellular Component: intracellular membrane-bounded organelle (GO:0043231);; Cellular Component: cytoplasmic part (GO:0044444);;	K11267|0|csv:101214549|sister chromatid cohesion protein PDS5 homolog B-like; K11267 sister chromatid cohesion protein PDS5 (A)	[D]	Cell cycle control, cell division, chromosome partitioning	--	Uncharacterized protein GN=PRUPE_ppa000138mg OS=Prunus persica (Peach) PE=4 SV=1	D	Cell cycle control, cell division, chromosome partitioning	PREDICTED: sister chromatid cohesion protein PDS5 homolog B-like [Cucumis sativus]
Chr1:10745585|10747281	0	0	35	3.27674	0.00498713	5.67475	up	Csa1G173130	[I]	Lipid transport and metabolism	Molecular Function: acetyl-CoA C-acetyltransferase activity (GO:0003985);; Cellular Component: cytoplasm (GO:0005737);; Cellular Component: peroxisome (GO:0005777);; Cellular Component: cytosol (GO:0005829);; Cellular Component: plasma membrane (GO:0005886);; Biological Process: acetyl-CoA biosynthetic process (GO:0006085);; Biological Process: embryo development ending in seed dormancy (GO:00097…	K00626|0|csv:101212707|probable acetyl-CoA acetyltransferase, cytosolic 2-like; K00626 acetyl-CoA C-acetyltransferase [EC:2.3.1.9] (A)	[I]	Lipid transport and metabolism	Thiolase, N-terminal domain;; Thiolase, C-terminal domain	Predicted protein GN=POPTRDRAFT_652350 OS=Populus trichocarpa (Western balsam poplar) PE=3 SV=1	I	Lipid transport and metabolism	PREDICTED: probable acetyl-CoA acetyltransferase, cytosolic 2-like [Cucumis sativus]
Chr1:10745585|10748761	0	0	36	3.37036	0.00481638	5.71461	up	Csa1G173130	[I]	Lipid transport and metabolism	Molecular Function: acetyl-CoA C-acetyltransferase activity (GO:0003985);; Cellular Component: cytoplasm (GO:0005737);; Cellular Component: peroxisome (GO:0005777);; Cellular Component: cytosol (GO:0005829);; Cellular Component: plasma membrane (GO:0005886);; Biological Process: acetyl-CoA biosynthetic process (GO:0006085);; Biological Process: embryo development ending in seed dormancy (GO:00097…	K00626|0|csv:101212707|probable acetyl-CoA acetyltransferase, cytosolic 2-like; K00626 acetyl-CoA C-acetyltransferase [EC:2.3.1.9] (A)	[I]	Lipid transport and metabolism	Thiolase, N-terminal domain;; Thiolase, C-terminal domain	Predicted protein GN=POPTRDRAFT_652350 OS=Populus trichocarpa (Western balsam poplar) PE=3 SV=1	I	Lipid transport and metabolism	PREDICTED: probable acetyl-CoA acetyltransferase, cytosolic 2-like [Cucumis sativus]
Chr1:1090211|1091726	17	1.42154	0	0	0.00328638	-5.16528	down	Csa1G005640	--	--	Cellular Component: cell wall (GO:0005618);; Cellular Component: vacuole (GO:0005773);; Cellular Component: endoplasmic reticulum (GO:0005783);; Cellular Component: plasma membrane (GO:0005886);; Cellular Component: plasmodesma (GO:0009506);; Cellular Component: membrane (GO:0016020);; Molecular Function: transmembrane transporter activity (GO:0022857);; Biological Process: transmembrane transpor…	--	[F]	Nucleotide transport and metabolism	Permease family	Uncharacterized protein OS=Glycine max (Soybean) PE=4 SV=1	P	Inorganic ion transport and metabolism	PREDICTED: nucleobase-ascorbate transporter 6-like [Cucumis sativus]
Chr1:11034814|11036174	37	3.09394	0	0	0.000851534	-6.26537	down	Csa1G181420	[R]	General function prediction only	Biological Process: mitotic cell cycle (GO:0000278);; Cellular Component: nucleus (GO:0005634);; Cellular Component: cytosol (GO:0005829);; Biological Process: RNA processing (GO:0006396);; Biological Process: chromosome segregation (GO:0007059);; Biological Process: synapsis (GO:0007129);; Biological Process: reciprocal meiotic recombination (GO:0007131);; Molecular Function: ferredoxin hydrogen…	--	[Y]	Nuclear structure	Iron only hydrogenase large subunit, C-terminal domain;; Iron hydrogenase small subunit	Uncharacterized protein GN=PRUPE_ppa005089mg OS=Prunus persica (Peach) PE=4 SV=1	Y	Nuclear structure	PREDICTED: cytosolic Fe-S cluster assembly factor NARFL-like [Cucumis sativus]
Chr1:11055920|11057730	0	0	18	1.68518	0.0110158	4.74182	up	Csa1G181440	--	--	Molecular Function: dolichyl-diphosphooligosaccharide-protein glycotransferase activity (GO:0004579);; Cellular Component: mitochondrion (GO:0005739);; Cellular Component: vacuolar membrane (GO:0005774);; Cellular Component: Golgi apparatus (GO:0005794);; Cellular Component: plasma membrane (GO:0005886);; Biological Process: rRNA processing (GO:0006364);; Cellular Component: oligosaccharyltransfe…	K12667|0|csv:101216794|dolichyl-diphosphooligosaccharide--protein glycosyltransferase subunit 2-like; K12667 oligosaccharyltransferase complex subunit delta (ribophorin II) (A)	[O]	Posttranslational modification, protein turnover, chaperones	Oligosaccharyltransferase subunit Ribophorin II	Putative uncharacterized protein GN=VIT_07s0005g03640 OS=Vitis vinifera (Grape) PE=4 SV=1	O	Posttranslational modification, protein turnover, chaperones	PREDICTED: dolichyl-diphosphooligosaccharide--protein glycosyltransferase subunit 2-like [Cucumis sativus]
Chr1:11125911|11128066	11	0.919819	0	0	0.00659442	-4.55901	down	n/a	No_host_gene_anno
Chr1:11865075|11868879	12	1.00344	0	0	0.00576287	-4.67943	down	Csa1G226420	--	--	Biological Process: long-chain fatty acid metabolic process (GO:0001676);; Biological Process: defense response to insect (GO:0002213);; Biological Process: protein glycosylation (GO:0006486);; Biological Process: fatty acid biosynthetic process (GO:0006633);; Cellular Component: plastid (GO:0009536);; Molecular Function: acetyltransferase activity (GO:0016407);;	--	[R]	General function prediction only	Mak10 subunit, NatC N(alpha)-terminal acetyltransferase	Predicted protein GN=POPTRDRAFT_560565 OS=Populus trichocarpa (Western balsam poplar) PE=2 SV=1	R	General function prediction only	PREDICTED: N-alpha-acetyltransferase 35, NatC auxiliary subunit-like [Cucumis sativus]
Chr1:11884080|11886424	0	0	17	1.59156	0.011754	4.66253	up	Csa1G226430	--	--	Molecular Function: 1-phosphatidylinositol binding (GO:0005545);; Cellular Component: plasma membrane (GO:0005886);; Cellular Component: clathrin coat (GO:0030118);; Molecular Function: clathrin binding (GO:0030276);; Molecular Function: 2-alkenal reductase [NAD(P)] activity (GO:0032440);; Biological Process: clathrin coat assembly (GO:0048268);; Biological Process: oxidation-reduction process (G…	--	[TU]	--	ANTH domain	Uncharacterized protein GN=PRUPE_ppa003855mg OS=Prunus persica (Peach) PE=4 SV=1	TU	--	PREDICTED: putative clathrin assembly protein At5g35200-like [Cucumis sativus]
Chr1:11897656|11899015	12	1.00344	0	0	0.00576287	-4.67943	down	Csa1G226450	[U]	Intracellular trafficking, secretion, and vesicular transport	Cellular Component: vacuolar membrane (GO:0005774);; Cellular Component: Golgi apparatus (GO:0005794);; Cellular Component: plasma membrane (GO:0005886);; Biological Process: response to salt stress (GO:0009651);; Biological Process: response to abscisic acid (GO:0009737);; Biological Process: stomatal movement (GO:0010118);; Cellular Component: integral component of membrane (GO:0016021);; Biolo…	K08515|5.64121e-166|csv:101208350|vesicle-associated membrane protein 713-like; K08515 vesicle-associated membrane protein 7 (A)	[U]	Intracellular trafficking, secretion, and vesicular transport	Synaptobrevin;; Regulated-SNARE-like domain	Uncharacterized protein OS=Lotus japonicus (Lotus corniculatus var. japonicus) PE=2 SV=1	U	Intracellular trafficking, secretion, and vesicular transport	PREDICTED: vesicle-associated membrane protein 713-like [Cucumis sativus]
Chr1:12150976|12154349	0	0	20	1.87242	0.0097593	4.88843	up	n/a	No_host_gene_anno
Chr1:1237322|1239008	0	0	19	1.7788	0.0103545	4.81699	up	Csa1G007870	--	--	Cellular Component: nuclear pore (GO:0005643);; Biological Process: protein import into nucleus (GO:0006606);; Molecular Function: Ran GTPase binding (GO:0008536);; Molecular Function: protein transporter activity (GO:0008565);; Biological Process: regulation of RNA splicing (GO:0043484);; Molecular Function: protein dimerization activity (GO:0046983);;	K15436|0|csv:101215103|transportin-3-like; K15436 transportin-3 (A)	[U]	Intracellular trafficking, secretion, and vesicular transport	Exportin 1-like protein;; Importin-beta N-terminal domain	Uncharacterized protein OS=Glycine max (Soybean) PE=4 SV=1	U	Intracellular trafficking, secretion, and vesicular transport	PREDICTED: transportin-3-like [Cucumis sativus]
Chr1:12519777|12520508	0	0	14	1.3107	0.0145816	4.39458	up	n/a	No_host_gene_anno
Chr1:1271310|1273631	0	0	9	0.842591	0.0230701	3.79476	up	n/a	No_host_gene_anno
Chr1:12840010|12841164	0	0	30	2.80864	0.00602501	5.45706	up	n/a	No_host_gene_anno
Chr1:12911099|12913435	14	1.17068	0	0	0.00451315	-4.89376	down	Csa1G267180	[K]	Transcription	Biological Process: mitotic cell cycle (GO:0000278);; Biological Process: mRNA splicing, via spliceosome (GO:0000398);; Molecular Function: RNA binding (GO:0003723);; Molecular Function: helicase activity (GO:0004386);; Molecular Function: protein binding (GO:0005515);; Cellular Component: nucleus (GO:0005634);; Biological Process: chromatin silencing (GO:0006342);; Biological Process: DNA-templa…	K11592|0|csv:101203337|dicer-like protein 4-like; K11592 endoribonuclease Dicer [EC:3.1.26.-] (A)	[A]	RNA processing and modification	Ribonuclease III domain;; Ribonuclease-III-like;; Dicer dimerisation domain;; Double-stranded RNA binding motif;; DEAD/DEAH box helicase;; Helicase conserved C-terminal domain;; double strand RNA binding domain from DEAD END PROTEIN 1;; Type III restriction enzyme, res subunit;; PAZ domain	Uncharacterized protein GN=PRUPE_ppa000144mg OS=Prunus persica (Peach) PE=4 SV=1	A	RNA processing and modification	PREDICTED: dicer-like protein 4-like [Cucumis sativus]
Chr1:13019716|13021355	18	1.50516	0	0	0.00298798	-5.24551	down	Csa1G268330	[A]	RNA processing and modification	Molecular Function: RNA binding (GO:0003723);; Molecular Function: protein binding (GO:0005515);; Biological Process: cellular process (GO:0009987);; Biological Process: single-organism process (GO:0044699);;	--	[A]	RNA processing and modification	Fip1 motif	Uncharacterized protein GN=PRUPE_ppa000270mg OS=Prunus persica (Peach) PE=4 SV=1	A	RNA processing and modification	PREDICTED: uncharacterized LOC101212971 [Cucumis sativus]
Chr1:13127089|13129824	10	0.836199	0	0	0.007622	-4.42762	down	Csa1G270410	--	--	Molecular Function: mannosyltransferase activity (GO:0000030);; Cellular Component: nucleus (GO:0005634);; Biological Process: GPI anchor biosynthetic process (GO:0006506);; Cellular Component: intrinsic component of endoplasmic reticulum membrane (GO:0031227);;	K05286|0|csv:101230904|GPI mannosyltransferase 3-like; K05286 phosphatidylinositol glycan, class B [EC:2.4.1.-] (A)	[MO]	--	Alg9-like mannosyltransferase family	Uncharacterized protein GN=PRUPE_ppa003843mg OS=Prunus persica (Peach) PE=4 SV=1	G	Carbohydrate transport and metabolism	PREDICTED: GPI mannosyltransferase 3-like [Cucumis sativus]
Chr1:13384207|13385376	0	0	7	0.655348	0.0292645	3.46159	up	Csa1G294620	[U]	Intracellular trafficking, secretion, and vesicular transport	Molecular Function: protein binding (GO:0005515);; Biological Process: DNA-templated transcription, elongation (GO:0006354);; Biological Process: protein secretion (GO:0009306);; Cellular Component: chloroplast (GO:0009507);; Cellular Component: chloroplast thylakoid membrane (GO:0009535);; Biological Process: thylakoid membrane organization (GO:0010027);; Molecular Function: P-P-bond-hydrolysis-…	K10956|0|csv:101222431|preprotein translocase subunit SCY1, chloroplastic-like; K10956 protein transport protein SEC61 subunit alpha (A)	--	--	SecY translocase	Putative uncharacterized protein GN=VIT_11s0065g00940 OS=Vitis vinifera (Grape) PE=3 SV=1	U	Intracellular trafficking, secretion, and vesicular transport	PREDICTED: preprotein translocase subunit SCY1, chloroplastic-like [Cucumis sativus]
Chr1:14060058|14063163	0	0	27	2.52777	0.00684473	5.3087	up	Csa1G351950	--	--	Molecular Function: nucleotide binding (GO:0000166);; Cellular Component: nucleus (GO:0005634);; Biological Process: protein glycosylation (GO:0006486);; Biological Process: protein N-linked glycosylation (GO:0006487);; Cellular Component: chloroplast (GO:0009507);;	--	[R]	General function prediction only	--	Uncharacterized protein GN=PRUPE_ppa000324mg OS=Prunus persica (Peach) PE=4 SV=1	R	General function prediction only	PREDICTED: WD repeat-containing protein 11-like [Cucumis sativus]
Chr1:14712530|14713323	0	0	4	0.374485	0.0463016	2.74925	up	Csa1G397110	[O]	Posttranslational modification, protein turnover, chaperones	Cellular Component: nucleus (GO:0005634);; Cellular Component: late endosome (GO:0005770);; Cellular Component: vacuolar membrane (GO:0005774);; Cellular Component: endoplasmic reticulum (GO:0005783);; Cellular Component: Golgi apparatus (GO:0005794);; Cellular Component: trans-Golgi network (GO:0005802);; Cellular Component: plasma membrane (GO:0005886);; Biological Process: protein folding (GO:…	K09533|0|csv:101212425|dnaJ homolog subfamily C member 13-like; K09533 DnaJ homolog subfamily C member 13 (A)	[UO]	--	DnaJ domain;; Domain of unknown function (DUF4339)	Uncharacterized protein GN=PRUPE_ppa000017mg OS=Prunus persica (Peach) PE=4 SV=1	O	Posttranslational modification, protein turnover, chaperones	PREDICTED: dnaJ homolog subfamily C member 13-like [Cucumis sativus]
Chr1:15278368|15280028	17	1.42154	0	0	0.00328638	-5.16528	down	Csa1G421880	[H]	Coenzyme transport and metabolism	Molecular Function: nucleotide binding (GO:0000166);; Molecular Function: adenosylmethionine-8-amino-7-oxononanoate transaminase activity (GO:0004015);; Molecular Function: dethiobiotin synthase activity (GO:0004141);; Cellular Component: mitochondrion (GO:0005739);; Biological Process: DNA replication (GO:0006260);; Biological Process: DNA replication initiation (GO:0006270);; Biological Process…	K00833|0|csv:101216016|bifunctional dethiobiotin synthetase/7,8-diamino-pelargonic acid aminotransferase, mitochondrial-like; K00833 adenosylmethionine-8-amino-7-oxononanoate aminotransferase [EC:2.6.1.62] (A)	[E]	Amino acid transport and metabolism	AAA domain;; Aminotransferase class-III	Putative uncharacterized protein GN=VIT_11s0052g01390 OS=Vitis vinifera (Grape) PE=3 SV=1	H	Coenzyme transport and metabolism	PREDICTED: bifunctional dethiobiotin synthetase/7,8-diamino-pelargonic acid aminotransferase, mitochondrial-like [Cucumis sativus]
Chr1:15607055|15608038	27	2.25774	0	0	0.00149084	-5.81774	down	Csa1G423340	[P]	Inorganic ion transport and metabolism	Molecular Function: nucleotide binding (GO:0000166);; Molecular Function: binding (GO:0005488);; Biological Process: cation transport (GO:0006812);; Molecular Function: hydrolase activity (GO:0016787);; Molecular Function: cation-transporting ATPase activity (GO:0019829);; Molecular Function: ion binding (GO:0043167);;	K01534|0|csv:101211188|HMA4; cadmium/zinc-transporting ATPase HMA2-like; K01534 Cd2+/Zn2+-exporting ATPase [EC:3.6.3.3 3.6.3.5] (A)	[P]	Inorganic ion transport and metabolism	E1-E2 ATPase;; haloacid dehalogenase-like hydrolase;; haloacid dehalogenase-like hydrolase;; Dynamin GTPase effector domain	Uncharacterized protein OS=Glycine max (Soybean) PE=3 SV=1	P	Inorganic ion transport and metabolism	PREDICTED: cadmium/zinc-transporting ATPase HMA2-like [Cucumis sativus]
Chr1:15896921|15899434	31	2.59222	0	0	0.00116836	-6.01374	down	Csa1G434140	[G]	Carbohydrate transport and metabolism	Molecular Function: galactokinase activity (GO:0004335);; Molecular Function: ATP binding (GO:0005524);; Cellular Component: cytosol (GO:0005829);; Biological Process: galactose metabolic process (GO:0006012);; Biological Process: D-galacturonate metabolic process (GO:0046396);; Biological Process: carbohydrate phosphorylation (GO:0046835);; Molecular Function: galacturonokinase activity (GO:0047…	K18677|0|csv:101227672|galacturonokinase-like; K18677 galacturonokinase [EC:2.7.1.44] (A)	[G]	Carbohydrate transport and metabolism	GHMP kinases C terminal;; GHMP kinases N terminal domain;; Galactokinase galactose-binding signature	GALK GN=GALK OS=Morus alba var. multicaulis PE=2 SV=1	G	Carbohydrate transport and metabolism	PREDICTED: galacturonokinase-like [Cucumis sativus]
Chr1:15933013|15935954	39	3.26118	0	0	0.000774418	-6.34036	down	Csa1G434170	[MI]	--	Biological Process: biosynthetic process (GO:0009058);; Molecular Function: nucleotidyltransferase activity (GO:0016779);;	K00967|0|csv:101228357|ethanolamine-phosphate cytidylyltransferase-like; K00967 ethanolamine-phosphate cytidylyltransferase [EC:2.7.7.14] (A)	[I]	Lipid transport and metabolism	Cytidylyltransferase;; FAD synthetase	Uncharacterized protein GN=PRUPE_ppa006288mg OS=Prunus persica (Peach) PE=4 SV=1	I	Lipid transport and metabolism	PREDICTED: ethanolamine-phosphate cytidylyltransferase-like [Cucumis sativus]
Chr1:15962010|15962564	21	1.75602	0	0	0.00230294	-5.46246	down	n/a	No_host_gene_anno
Chr1:16220121|16225918	29	2.42498	0	0	0.00131475	-5.91906	down	Csa1G442350	--	--	Cellular Component: mitochondrion (GO:0005739);; Cellular Component: Golgi apparatus (GO:0005794);; Cellular Component: chloroplast (GO:0009507);; Biological Process: plant-type secondary cell wall biogenesis (GO:0009834);; Biological Process: glucuronoxylan metabolic process (GO:0010413);; Molecular Function: O-acetyltransferase activity (GO:0016413);; Biological Process: xylan biosynthetic proc…	--	[R]	General function prediction only	10 TM Acyl Transferase domain found in Cas1p	Predicted protein GN=POPTRDRAFT_641544 OS=Populus trichocarpa (Western balsam poplar) PE=2 SV=1	S	Function unknown	PREDICTED: probable O-acetyltransferase CAS1-like [Cucumis sativus]
Chr1:16316660|16321874	0	0	9	0.842591	0.0230701	3.79476	up	Csa1G446400	--	--	Biological Process: fatty acid beta-oxidation (GO:0006635);; Cellular Component: membrane (GO:0016020);; Biological Process: protein import into peroxisome matrix (GO:0016558);;	--	--	--	Protein of unknown function (DUF1084)	Putative uncharacterized protein GN=VIT_10s0003g03010 OS=Vitis vinifera (Grape) PE=4 SV=1	S	Function unknown	PREDICTED: uncharacterized protein LOC100250429 [Vitis vinifera]
Chr1:16510645|16512483	10	0.836199	0	0	0.007622	-4.42762	down	Csa1G460000	[R]	General function prediction only	Cellular Component: intracellular (GO:0005622);;	K13217|0|csv:101215136|pre-mRNA-processing factor 39-like; K13217 pre-mRNA-processing factor 39 (A)	[A]	RNA processing and modification	--	Putative uncharacterized protein GN=VIT_10s0003g02700 OS=Vitis vinifera (Grape) PE=4 SV=1	A	RNA processing and modification	PREDICTED: pre-mRNA-processing factor 39-like [Cucumis sativus]
Chr1:16583286|16584554	14	1.17068	0	0	0.00451315	-4.89376	down	Csa1G462020	[J]	Translation, ribosomal structure and biogenesis	Molecular Function: structural constituent of ribosome (GO:0003735);; Cellular Component: nucleolus (GO:0005730);; Biological Process: translation (GO:0006412);; Cellular Component: cytosolic large ribosomal subunit (GO:0022625);;	K02912|3.39043e-94|csv:101207271|60S ribosomal protein L32-1-like; K02912 large subunit ribosomal protein L32e (A)	[J]	Translation, ribosomal structure and biogenesis	Ribosomal protein L32	60S ribosomal protein L32, putative GN=RCOM_0634780 OS=Ricinus communis (Castor bean) PE=4 SV=1	J	Translation, ribosomal structure and biogenesis	PREDICTED: 60S ribosomal protein L32-1-like [Cucumis sativus]
Chr1:16968634|16969600	11	0.919819	0	0	0.00659442	-4.55901	down	Csa1G470390	--	--	Cellular Component: membrane (GO:0016020);; Molecular Function: transmembrane transporter activity (GO:0022857);; Biological Process: transmembrane transport (GO:0055085);;	K14611|0|csv:101206560|nucleobase-ascorbate transporter 2-like; K14611 solute carrier family 23 (nucleobase transporter), member 1/2 (A)	[F]	Nucleotide transport and metabolism	Permease family	Uncharacterized protein GN=PRUPE_ppa004190mg OS=Prunus persica (Peach) PE=4 SV=1	P	Inorganic ion transport and metabolism	PREDICTED: nucleobase-ascorbate transporter 2-like [Cucumis sativus]
Chr1:17124424|17124920	0	0	19	1.7788	0.0103545	4.81699	up	Csa1G476000	--	--	Cellular Component: nucleus (GO:0005634);; Cellular Component: chloroplast (GO:0009507);;	--	[R]	General function prediction only	Putative serine esterase (DUF676);; Alpha/beta hydrolase family	Uncharacterized protein OS=Glycine max (Soybean) PE=4 SV=1	R	General function prediction only	PREDICTED: uncharacterized protein LOC101204733 [Cucumis sativus]
Chr1:1733207|1734667	44	3.67928	0	0	0.000622242	-6.51236	down	Csa1G012660	--	--	Molecular Function: nucleic acid binding (GO:0003676);; Molecular Function: ATP-dependent RNA helicase activity (GO:0004004);; Molecular Function: ATP binding (GO:0005524);; Cellular Component: nucleus (GO:0005634);; Biological Process: DNA methylation (GO:0006306);; Biological Process: chromatin silencing (GO:0006342);; Biological Process: mRNA processing (GO:0006397);; Biological Process: cell-…	K12813|0|csv:101206270|putative pre-mRNA-splicing factor ATP-dependent RNA helicase DHX16-like; K12813 pre-mRNA-splicing factor ATP-dependent RNA helicase DHX16 [EC:3.6.4.13] (A)	[A]	RNA processing and modification	Oligonucleotide/oligosaccharide-binding (OB)-fold;; Helicase associated domain (HA2);; Helicase conserved C-terminal domain;; DEAD/DEAH box helicase	Uncharacterized protein OS=Glycine max (Soybean) PE=4 SV=1	A	RNA processing and modification	PREDICTED: putative pre-mRNA-splicing factor ATP-dependent RNA helicase DHX16-like [Cucumis sativus]
Chr1:17530754|17531178	5	0.418099	0	0	0.0196868	-3.49314	down	Csa1G495290	[Z]	Cytoskeleton	Molecular Function: microtubule motor activity (GO:0003777);; Molecular Function: ATP binding (GO:0005524);; Cellular Component: kinesin complex (GO:0005871);; Cellular Component: microtubule (GO:0005874);; Cellular Component: plasma membrane (GO:0005886);; Biological Process: microtubule-based movement (GO:0007018);; Biological Process: microtubule nucleation (GO:0007020);; Molecular Function: m…	K10398|0|csv:101206252|125 kDa kinesin-related protein-like; K10398 kinesin family member 11 (A)	[Z]	Cytoskeleton	Kinesin motor domain	Uncharacterized protein GN=PRUPE_ppa000651mg OS=Prunus persica (Peach) PE=4 SV=1	Z	Cytoskeleton	PREDICTED: 125 kDa kinesin-related protein-like [Cucumis sativus]
Chr1:17546454|17548438	42	3.51204	0	0	0.000677157	-6.446	down	Csa1G496290	[S]	Function unknown	Molecular Function: structural molecule activity (GO:0005198);; Cellular Component: mitochondrion (GO:0005739);; Biological Process: iron-sulfur cluster assembly (GO:0016226);; Biological Process: methylglyoxal catabolic process to D-lactate (GO:0019243);; Molecular Function: iron-sulfur cluster binding (GO:0051536);;	--	[CU]	--	Iron-sulphur cluster biosynthesis	Putative uncharacterized protein GN=ARALYDRAFT_908267 OS=Arabidopsis lyrata subsp. lyrata (Lyre-leaved rock-cress) PE=4 SV=1	CU	--	PREDICTED: iron-sulfur assembly protein IscA-like 2, mitochondrial-like [Cucumis sativus]
Chr1:1775105|1778479	0	0	27	2.52777	0.00684473	5.3087	up	Csa1G013220	[BQ]	--	Molecular Function: histone deacetylase activity (GO:0004407);; Cellular Component: nucleus (GO:0005634);; Cellular Component: cytoplasm (GO:0005737);; Biological Process: cellular protein modification process (GO:0006464);; Biological Process: protein N-linked glycosylation (GO:0006487);; Biological Process: fatty acid beta-oxidation (GO:0006635);; Biological Process: organelle organization (GO:…	K11407|0|csv:101207819|histone deacetylase 5-like; K11407 histone deacetylase 6 [EC:3.5.1.98] (A)	[B]	Chromatin structure and dynamics	Histone deacetylase domain	Histone deacetylase GN=HDA906 OS=Populus trichocarpa (Western balsam poplar) PE=4 SV=1	B	Chromatin structure and dynamics	PREDICTED: histone deacetylase 5-like [Cucumis sativus]
Chr1:1775105|1779170	19	1.58878	0	0	0.00272879	-5.32151	down	Csa1G013220	[BQ]	--	Molecular Function: histone deacetylase activity (GO:0004407);; Cellular Component: nucleus (GO:0005634);; Cellular Component: cytoplasm (GO:0005737);; Biological Process: cellular protein modification process (GO:0006464);; Biological Process: protein N-linked glycosylation (GO:0006487);; Biological Process: fatty acid beta-oxidation (GO:0006635);; Biological Process: organelle organization (GO:…	K11407|0|csv:101207819|histone deacetylase 5-like; K11407 histone deacetylase 6 [EC:3.5.1.98] (A)	[B]	Chromatin structure and dynamics	Histone deacetylase domain	Histone deacetylase GN=HDA906 OS=Populus trichocarpa (Western balsam poplar) PE=4 SV=1	B	Chromatin structure and dynamics	PREDICTED: histone deacetylase 5-like [Cucumis sativus]
Chr1:18167991|18169938	0	0	19	1.7788	0.0103545	4.81699	up	Csa1G523090	--	--	Cellular Component: nucleus (GO:0005634);; Cellular Component: cytosol (GO:0005829);; Molecular Function: oxysterol binding (GO:0008142);; Biological Process: steroid metabolic process (GO:0008202);; Biological Process: response to symbiotic fungus (GO:0009610);; Biological Process: response to high light intensity (GO:0009644);; Biological Process: salicylic acid biosynthetic process (GO:0009697…	--	[I]	Lipid transport and metabolism	Oxysterol-binding protein	Uncharacterized protein OS=Glycine max (Soybean) PE=3 SV=1	I	Lipid transport and metabolism	PREDICTED: oxysterol-binding protein-related protein 3C-like [Cucumis sativus]
Chr1:18462082|18464310	9	0.752579	0	0	0.00891273	-4.28304	down	Csa1G528460	[G]	Carbohydrate transport and metabolism	Cellular Component: phosphopyruvate hydratase complex (GO:0000015);; Molecular Function: magnesium ion binding (GO:0000287);; Molecular Function: phosphopyruvate hydratase activity (GO:0004634);; Cellular Component: nucleus (GO:0005634);; Biological Process: glycolytic process (GO:0006096);;	K01689|0|csv:101211681|cytosolic enolase 3-like; K01689 enolase [EC:4.2.1.11] (A)	[G]	Carbohydrate transport and metabolism	Enolase, C-terminal TIM barrel domain;; Enolase, N-terminal domain	Uncharacterized protein GN=PRUPE_ppa005134mg OS=Prunus persica (Peach) PE=4 SV=1	G	Carbohydrate transport and metabolism	PREDICTED: cytosolic enolase 3-like [Cucumis sativus]
Chr1:18462082|18466017	22	1.83964	0	0	0.00212677	-5.52808	down	Csa1G528460	[G]	Carbohydrate transport and metabolism	Cellular Component: phosphopyruvate hydratase complex (GO:0000015);; Molecular Function: magnesium ion binding (GO:0000287);; Molecular Function: phosphopyruvate hydratase activity (GO:0004634);; Cellular Component: nucleus (GO:0005634);; Biological Process: glycolytic process (GO:0006096);;	K01689|0|csv:101211681|cytosolic enolase 3-like; K01689 enolase [EC:4.2.1.11] (A)	[G]	Carbohydrate transport and metabolism	Enolase, C-terminal TIM barrel domain;; Enolase, N-terminal domain	Uncharacterized protein GN=PRUPE_ppa005134mg OS=Prunus persica (Peach) PE=4 SV=1	G	Carbohydrate transport and metabolism	PREDICTED: cytosolic enolase 3-like [Cucumis sativus]
Chr1:18643447|18644281	11	0.919819	0	0	0.00659442	-4.55901	down	Csa1G530140	--	--	Cellular Component: nucleus (GO:0005634);; Molecular Function: zinc ion binding (GO:0008270);; Biological Process: chlorophyll catabolic process (GO:0015996);; Molecular Function: ligase activity (GO:0016874);;	--	[O]	Posttranslational modification, protein turnover, chaperones	Zinc finger, C3HC4 type (RING finger);; Ring finger domain;; Zinc finger, C3HC4 type (RING finger);; Zinc finger, C3HC4 type (RING finger)	Ubiquitin-protein ligase, putative GN=RCOM_0612080 OS=Ricinus communis (Castor bean) PE=4 SV=1	O	Posttranslational modification, protein turnover, chaperones	PREDICTED: uncharacterized protein LOC101210033 [Cucumis sativus]
Chr1:18898334|18901486	23	1.92326	0	0	0.00197025	-5.59085	down	Csa1G533420	--	--	Molecular Function: Rab GTPase activator activity (GO:0005097);; Biological Process: protein glycosylation (GO:0006486);; Cellular Component: chloroplast (GO:0009507);; Biological Process: positive regulation of Rab GTPase activity (GO:0032851);; Molecular Function: organic cyclic compound binding (GO:0097159);; Molecular Function: heterocyclic compound binding (GO:1901363);;	K18270|0|cmo:103497052|rab3 GTPase-activating protein catalytic subunit; K18270 Rab3 GTPase-activating protein catalytic subunit (A)	[S]	Function unknown	Rab3 GTPase-activating protein catalytic subunit	Uncharacterized protein GN=PRUPE_ppa000959mg OS=Prunus persica (Peach) PE=4 SV=1	S	Function unknown	PREDICTED: rab3 GTPase-activating protein catalytic subunit-like [Cucumis sativus]
Chr1:1906770|1907346	0	0	127	11.8899	0.00095252	7.51355	up	Csa1G014400	[G]	Carbohydrate transport and metabolism	Cellular Component: phosphopyruvate hydratase complex (GO:0000015);; Molecular Function: magnesium ion binding (GO:0000287);; Molecular Function: phosphopyruvate hydratase activity (GO:0004634);; Biological Process: glycolytic process (GO:0006096);; Cellular Component: chloroplast stroma (GO:0009570);; Biological Process: trichome morphogenesis (GO:0010090);;	K01689|0|csv:101225817|enolase 1, chloroplastic-like; K01689 enolase [EC:4.2.1.11] (A)	[G]	Carbohydrate transport and metabolism	Enolase, C-terminal TIM barrel domain;; Enolase, N-terminal domain;; Methylaspartate ammonia-lyase C-terminus	JHL10I11.2 protein GN=JHL10I11.2 OS=Jatropha curcas PE=3 SV=1	G	Carbohydrate transport and metabolism	PREDICTED: enolase 1, chloroplastic-like [Cucumis sativus]
Chr1:19692562|19694306	0	0	18	1.68518	0.0110158	4.74182	up	Csa1G538160	[J]	Translation, ribosomal structure and biogenesis	Molecular Function: GTP binding (GO:0005525);; Cellular Component: cytosol (GO:0005829);; Biological Process: gluconeogenesis (GO:0006094);; Biological Process: glycolytic process (GO:0006096);; Biological Process: protein targeting to vacuole (GO:0006623);; Cellular Component: plasmodesma (GO:0009506);; Biological Process: response to salt stress (GO:0009651);; Biological Process: response to ca…	K06942|0|csv:101210333|obg-like ATPase 1-like; K06942 (A)	[R]	General function prediction only	Protein of unknown function (DUF933);; 50S ribosome-binding GTPase;; Ferrous iron transport protein B	Putative uncharacterized protein OS=Glycine max (Soybean) PE=2 SV=1	R	General function prediction only	PREDICTED: obg-like ATPase 1-like [Cucumis sativus]
Chr1:19751107|19752152	32	2.67584	0	0	0.00110425	-6.05885	down	Csa1G538220	[U]	Intracellular trafficking, secretion, and vesicular transport	Biological Process: cell morphogenesis (GO:0000902);; Molecular Function: phospholipid binding (GO:0005543);; Cellular Component: nucleus (GO:0005634);; Cellular Component: vacuole (GO:0005773);; Cellular Component: Golgi apparatus (GO:0005794);; Cellular Component: plasma membrane (GO:0005886);; Biological Process: protein targeting (GO:0006605);; Biological Process: protein targeting to vacuole…	K12486|0|cmo:103488311|ADP-ribosylation factor GTPase-activating protein AGD12-like; K12486 stromal membrane-associated protein (A)	[R]	General function prediction only	Putative GTPase activating protein for Arf;; C2 domain	Uncharacterized protein GN=PRUPE_ppa008355mg OS=Prunus persica (Peach) PE=4 SV=1	T	Signal transduction mechanisms	PREDICTED: ADP-ribosylation factor GTPase-activating protein AGD12-like [Cucumis sativus]
Chr1:2009286|2009894	7	0.585339	0	0	0.012729	-3.94149	down	Csa1G015580	--	--	Molecular Function: hydrogen ion transmembrane transporter activity (GO:0015078);; Biological Process: ATP synthesis coupled proton transport (GO:0015986);; Cellular Component: proton-transporting ATP synthase complex, coupling factor F(o) (GO:0045263);;	--	--	--	GDP-fucose protein O-fucosyltransferase	Putative uncharacterized protein GN=VIT_17s0000g04810 OS=Vitis vinifera (Grape) PE=4 SV=1	S	Function unknown	PREDICTED: DUF246 domain-containing protein At1g04910-like [Cucumis sativus]
Chr1:20205848|20207816	0	0	22	2.05967	0.00873249	5.02149	up	Csa1G554560	[G]	Carbohydrate transport and metabolism	Molecular Function: ribose-5-phosphate isomerase activity (GO:0004751);; Biological Process: pentose-phosphate shunt, non-oxidative branch (GO:0009052);; Cellular Component: chloroplast (GO:0009507);; Biological Process: mRNA modification (GO:0016556);;	K01807|0|csv:101214374|probable ribose-5-phosphate isomerase-like; K01807 ribose 5-phosphate isomerase A [EC:5.3.1.6] (A)	[G]	Carbohydrate transport and metabolism	Ribose 5-phosphate isomerase A (phosphoriboisomerase A)	Uncharacterized protein GN=PRUPE_ppa009259mg OS=Prunus persica (Peach) PE=4 SV=1	G	Carbohydrate transport and metabolism	PREDICTED: probable ribose-5-phosphate isomerase-like [Cucumis sativus]
Chr1:20205848|20208523	10	0.836199	0	0	0.007622	-4.42762	down	Csa1G554560	[G]	Carbohydrate transport and metabolism	Molecular Function: ribose-5-phosphate isomerase activity (GO:0004751);; Biological Process: pentose-phosphate shunt, non-oxidative branch (GO:0009052);; Cellular Component: chloroplast (GO:0009507);; Biological Process: mRNA modification (GO:0016556);;	K01807|0|csv:101214374|probable ribose-5-phosphate isomerase-like; K01807 ribose 5-phosphate isomerase A [EC:5.3.1.6] (A)	[G]	Carbohydrate transport and metabolism	Ribose 5-phosphate isomerase A (phosphoriboisomerase A)	Uncharacterized protein GN=PRUPE_ppa009259mg OS=Prunus persica (Peach) PE=4 SV=1	G	Carbohydrate transport and metabolism	PREDICTED: probable ribose-5-phosphate isomerase-like [Cucumis sativus]
Chr1:20231944|20234033	0	0	14	1.3107	0.0145816	4.39458	up	Csa1G554580	--	--	Biological Process: multicellular organismal development (GO:0007275);; Cellular Component: plastid (GO:0009536);; Biological Process: negative regulation of flower development (GO:0009910);; Biological Process: maintenance of DNA methylation (GO:0010216);; Molecular Function: histone demethylase activity (H3-K4 specific) (GO:0032453);; Biological Process: histone H3-K4 demethylation (GO:0034720)…	K11446|0|csv:101214856|probable lysine-specific demethylase JMJ14-like; K11446 histone demethylase JARID1 [EC:1.14.11.-] (A)	[R]	General function prediction only	JmjC domain, hydroxylase;; F/Y rich C-terminus;; jmjN domain;; C5HC2 zinc finger;; F/Y-rich N-terminus	Uncharacterized protein GN=PRUPE_ppa000634mg OS=Prunus persica (Peach) PE=4 SV=1	R	General function prediction only	PREDICTED: probable lysine-specific demethylase JMJ14-like [Cucumis sativus]
Chr1:20232947|20233775	0	0	36	3.37036	0.00481638	5.71461	up	Csa1G554580	--	--	Biological Process: multicellular organismal development (GO:0007275);; Cellular Component: plastid (GO:0009536);; Biological Process: negative regulation of flower development (GO:0009910);; Biological Process: maintenance of DNA methylation (GO:0010216);; Molecular Function: histone demethylase activity (H3-K4 specific) (GO:0032453);; Biological Process: histone H3-K4 demethylation (GO:0034720)…	K11446|0|csv:101214856|probable lysine-specific demethylase JMJ14-like; K11446 histone demethylase JARID1 [EC:1.14.11.-] (A)	[R]	General function prediction only	JmjC domain, hydroxylase;; F/Y rich C-terminus;; jmjN domain;; C5HC2 zinc finger;; F/Y-rich N-terminus	Uncharacterized protein GN=PRUPE_ppa000634mg OS=Prunus persica (Peach) PE=4 SV=1	R	General function prediction only	PREDICTED: probable lysine-specific demethylase JMJ14-like [Cucumis sativus]
Chr1:20342868|20343683	0	0	21	1.96605	0.00922112	4.95649	up	Csa1G560670	[U]	Intracellular trafficking, secretion, and vesicular transport	Molecular Function: transporter activity (GO:0005215);; Cellular Component: cytosol (GO:0005829);; Biological Process: protein N-linked glycosylation (GO:0006487);; Biological Process: intracellular protein transport (GO:0006886);; Biological Process: ER to Golgi vesicle-mediated transport (GO:0006888);; Molecular Function: zinc ion binding (GO:0008270);; Biological Process: positive regulation o…	K14007|0|csv:101223095|protein transport protein Sec24-like At3g07100-like; K14007 protein transport protein SEC24 (A)	[U]	Intracellular trafficking, secretion, and vesicular transport	Sec23/Sec24 trunk domain;; Sec23/Sec24 zinc finger;; Sec23/Sec24 helical domain;; Sec23/Sec24 beta-sandwich domain;; Gelsolin repeat	Uncharacterized protein GN=PRUPE_ppa000637mg OS=Prunus persica (Peach) PE=4 SV=1	U	Intracellular trafficking, secretion, and vesicular transport	PREDICTED: protein transport protein Sec24-like At3g07100-like [Cucumis sativus]
Chr1:20424158|20425193	13	1.08706	0	0	0.00508035	-4.79057	down	n/a	No_host_gene_anno
Chr1:20426535|20433066	0	0	29	2.71502	0.00627842	5.40928	up	n/a	No_host_gene_anno
Chr1:20454568|20464986	0	0	34	3.18312	0.00516869	5.63376	up	Csa1G560800	--	--	Molecular Function: sequence-specific DNA binding transcription factor activity (GO:0003700);; Biological Process: regulation of transcription, DNA-templated (GO:0006355);; Cellular Component: Piccolo NuA4 histone acetyltransferase complex (GO:0032777);;	K11322|0|csv:101217797|hypothetical protein; K11322 enhancer of polycomb-like protein (A)	[K]	Transcription	Enhancer of polycomb-like	Uncharacterized protein GN=PRUPE_ppa005548mg OS=Prunus persica (Peach) PE=4 SV=1	K	Transcription	PREDICTED: uncharacterized protein LOC101217797 [Cucumis sativus]
Chr1:20456357|20464986	0	0	35	3.27674	0.00498713	5.67475	up	Csa1G560800	--	--	Molecular Function: sequence-specific DNA binding transcription factor activity (GO:0003700);; Biological Process: regulation of transcription, DNA-templated (GO:0006355);; Cellular Component: Piccolo NuA4 histone acetyltransferase complex (GO:0032777);;	K11322|0|csv:101217797|hypothetical protein; K11322 enhancer of polycomb-like protein (A)	[K]	Transcription	Enhancer of polycomb-like	Uncharacterized protein GN=PRUPE_ppa005548mg OS=Prunus persica (Peach) PE=4 SV=1	K	Transcription	PREDICTED: uncharacterized protein LOC101217797 [Cucumis sativus]
Chr1:20458647|20464986	25	2.0905	0	0	0.00170531	-5.70875	down	Csa1G560800	--	--	Molecular Function: sequence-specific DNA binding transcription factor activity (GO:0003700);; Biological Process: regulation of transcription, DNA-templated (GO:0006355);; Cellular Component: Piccolo NuA4 histone acetyltransferase complex (GO:0032777);;	K11322|0|csv:101217797|hypothetical protein; K11322 enhancer of polycomb-like protein (A)	[K]	Transcription	Enhancer of polycomb-like	Uncharacterized protein GN=PRUPE_ppa005548mg OS=Prunus persica (Peach) PE=4 SV=1	K	Transcription	PREDICTED: uncharacterized protein LOC101217797 [Cucumis sativus]
Chr1:20458665|20469352	0	0	81	7.58332	0.00171631	6.86919	up	Csa1G560800	--	--	Molecular Function: sequence-specific DNA binding transcription factor activity (GO:0003700);; Biological Process: regulation of transcription, DNA-templated (GO:0006355);; Cellular Component: Piccolo NuA4 histone acetyltransferase complex (GO:0032777);;	K11322|0|csv:101217797|hypothetical protein; K11322 enhancer of polycomb-like protein (A)	[K]	Transcription	Enhancer of polycomb-like	Uncharacterized protein GN=PRUPE_ppa005548mg OS=Prunus persica (Peach) PE=4 SV=1	K	Transcription	PREDICTED: uncharacterized protein LOC101217797 [Cucumis sativus]
Chr1:20525843|20529388	0	0	4	0.374485	0.0463016	2.74925	up	Csa1G561380	[J]	Translation, ribosomal structure and biogenesis	Molecular Function: glutamate-tRNA ligase activity (GO:0004818);; Molecular Function: glutamine-tRNA ligase activity (GO:0004819);; Molecular Function: ATP binding (GO:0005524);; Cellular Component: cytosol (GO:0005829);; Biological Process: gluconeogenesis (GO:0006094);; Biological Process: glutamyl-tRNA aminoacylation (GO:0006424);; Biological Process: cytoskeleton organization (GO:0007010);; B…	K01885|0|csv:101218513|probable glutamate--tRNA ligase, cytoplasmic-like; K01885 glutamyl-tRNA synthetase [EC:6.1.1.17] (A)	[J]	Translation, ribosomal structure and biogenesis	tRNA synthetases class I (E and Q), catalytic domain;; tRNA synthetases class I (E and Q), anti-codon binding domain;; Glutathione S-transferase, C-terminal domain	Uncharacterized protein GN=PRUPE_ppa001925mg OS=Prunus persica (Peach) PE=4 SV=1	J	Translation, ribosomal structure and biogenesis	PREDICTED: probable glutamate--tRNA ligase, cytoplasmic-like [Cucumis sativus]
Chr1:20537658|20541601	12	1.00344	0	0	0.00576287	-4.67943	down	Csa1G561390	[L]	Replication, recombination and repair	Molecular Function: magnesium ion binding (GO:0000287);; Molecular Function: DNA binding (GO:0003677);; Cellular Component: nucleoplasm (GO:0005654);; Cellular Component: nucleolus (GO:0005730);; Cellular Component: mitochondrion (GO:0005739);; Cellular Component: cytosol (GO:0005829);; Biological Process: base-excision repair (GO:0006284);; Molecular Function: 5'-3' exonuclease activity (GO:0008…	K04799|0|cmo:103492083|flap endonuclease 1; K04799 flap endonuclease-1 [EC:3.-.-.-] (A)	[L]	Replication, recombination and repair	XPG N-terminal domain;; XPG I-region	Flap endonuclease 1 GN=FEN1 OS=Glycine max (Soybean) PE=3 SV=2	L	Replication, recombination and repair	PREDICTED: LOW QUALITY PROTEIN: flap endonuclease 1-like [Cucumis sativus]
Chr1:20864613|20865666	0	0	47	4.4002	0.00345011	6.09283	up	Csa1G569230	[R]	General function prediction only	Biological Process: metabolic process (GO:0008152);; Cellular Component: plastid (GO:0009536);; Molecular Function: hydrolase activity, acting on ester bonds (GO:0016788);;	--	--	--	--	Uncharacterized protein OS=Lotus japonicus (Lotus corniculatus var. japonicus) PE=2 SV=1	S	Function unknown	PREDICTED: uncharacterized LOC101203942 [Cucumis sativus]
Chr1:20864613|20867040	0	0	53	4.96192	0.00296253	6.26377	up	Csa1G569230	[R]	General function prediction only	Biological Process: metabolic process (GO:0008152);; Cellular Component: plastid (GO:0009536);; Molecular Function: hydrolase activity, acting on ester bonds (GO:0016788);;	--	--	--	--	Uncharacterized protein OS=Lotus japonicus (Lotus corniculatus var. japonicus) PE=2 SV=1	S	Function unknown	PREDICTED: uncharacterized LOC101203942 [Cucumis sativus]
Chr1:2105214|2106109	0	0	40	3.74485	0.00422491	5.86386	up	Csa1G015710	--	--	Biological Process: polysaccharide biosynthetic process (GO:0000271);; Biological Process: polysaccharide catabolic process (GO:0000272);; Cellular Component: mitochondrial respiratory chain complex III (GO:0005750);; Biological Process: starch metabolic process (GO:0005982);; Biological Process: glycolytic process (GO:0006096);; Biological Process: calcium ion transport (GO:0006816);; Biological…	--	--	--	COBRA-like protein	Putative uncharacterized protein GN=VIT_17s0000g05070 OS=Vitis vinifera (Grape) PE=4 SV=1	R	General function prediction only	PREDICTED: protein COBRA-like [Cucumis sativus]
Chr1:2105653|2106513	23	1.92326	0	0	0.00197025	-5.59085	down	n/a	No_host_gene_anno
Chr1:21188431|21189746	22	1.83964	0	0	0.00212677	-5.52808	down	n/a	No_host_gene_anno
Chr1:21192558|21195105	10	0.836199	0	0	0.007622	-4.42762	down	Csa1G570770	[S]	Function unknown	Cellular Component: mitochondrial inner membrane presequence translocase complex (GO:0005744);; Biological Process: intracellular protein transport (GO:0006886);; Molecular Function: P-P-bond-hydrolysis-driven protein transmembrane transporter activity (GO:0015450);;	K17426|0|csv:101211143|hypothetical protein; K17426 large subunit ribosomal protein L45 (A)	[J]	Translation, ribosomal structure and biogenesis	Tim44-like domain	Uncharacterized protein GN=PRUPE_ppa009363mg OS=Prunus persica (Peach) PE=4 SV=1	J	Translation, ribosomal structure and biogenesis	PREDICTED: uncharacterized protein LOC101211143 [Cucumis sativus]
Chr1:21203470|21207616	0	0	24	2.24691	0.00787987	5.14332	up	Csa1G571280	--	--	Molecular Function: magnesium ion binding (GO:0000287);; Molecular Function: glutathione synthase activity (GO:0004363);; Molecular Function: ATP binding (GO:0005524);; Cellular Component: cytosol (GO:0005829);; Biological Process: glutathione biosynthetic process (GO:0006750);; Biological Process: toxin catabolic process (GO:0009407);; Cellular Component: chloroplast (GO:0009507);; Biological Pr…	K01920|0|csv:101211392|glutathione synthetase, chloroplastic-like; K01920 glutathione synthase [EC:6.3.2.3] (A)	[Q]	Secondary metabolites biosynthesis, transport and catabolism	Eukaryotic glutathione synthase, ATP binding domain;; Eukaryotic glutathione synthase	Glutathione synthetase GN=GSH2 OS=Cucumis sativus (Cucumber) PE=2 SV=1	Q	Secondary metabolites biosynthesis, transport and catabolism	PREDICTED: glutathione synthetase, chloroplastic-like [Cucumis sativus]
Chr1:21205717|21206424	0	0	23	2.15329	0.00828717	5.08369	up	Csa1G571280	--	--	Molecular Function: magnesium ion binding (GO:0000287);; Molecular Function: glutathione synthase activity (GO:0004363);; Molecular Function: ATP binding (GO:0005524);; Cellular Component: cytosol (GO:0005829);; Biological Process: glutathione biosynthetic process (GO:0006750);; Biological Process: toxin catabolic process (GO:0009407);; Cellular Component: chloroplast (GO:0009507);; Biological Pr…	K01920|0|csv:101211392|glutathione synthetase, chloroplastic-like; K01920 glutathione synthase [EC:6.3.2.3] (A)	[Q]	Secondary metabolites biosynthesis, transport and catabolism	Eukaryotic glutathione synthase, ATP binding domain;; Eukaryotic glutathione synthase	Glutathione synthetase GN=GSH2 OS=Cucumis sativus (Cucumber) PE=2 SV=1	Q	Secondary metabolites biosynthesis, transport and catabolism	PREDICTED: glutathione synthetase, chloroplastic-like [Cucumis sativus]
Chr1:21272876|21276248	0	0	5	0.468106	0.0390397	3.02762	up	Csa1G572400	[R]	General function prediction only	Molecular Function: protein kinase activity (GO:0004672);; Molecular Function: ATP binding (GO:0005524);; Cellular Component: mitochondrion (GO:0005739);; Biological Process: protein phosphorylation (GO:0006468);; Biological Process: vacuole organization (GO:0007033);; Biological Process: cellular response to phosphate starvation (GO:0016036);; Biological Process: galactolipid biosynthetic proces…	--	[R]	General function prediction only	Breast carcinoma amplified sequence 3;; WD domain, G-beta repeat	Uncharacterized protein GN=PRUPE_ppa000848mg OS=Prunus persica (Peach) PE=4 SV=1	R	General function prediction only	PREDICTED: uncharacterized protein LOC101212289 [Cucumis sativus]
Chr1:21299999|21303623	0	0	17	1.59156	0.011754	4.66253	up	Csa1G572430	[K]	Transcription	Molecular Function: binding (GO:0005488);; Biological Process: transcription, DNA-templated (GO:0006351);; Biological Process: sister chromatid cohesion (GO:0007062);; Biological Process: stomatal lineage progression (GO:0010440);; Biological Process: chromatin silencing by small RNA (GO:0031048);; Biological Process: meiotic chromosome segregation (GO:0045132);;	K15196|0|csv:101231587|transcription factor IIIB 60 kDa subunit-like; K15196 transcription factor IIIB 90 kDa subunit (A)	[K]	Transcription	Brf1-like TBP-binding domain;; Transcription factor TFIIB repeat	Putative uncharacterized protein GN=VIT_08s0056g01250 OS=Vitis vinifera (Grape) PE=4 SV=1	K	Transcription	PREDICTED: transcription factor IIIB 60 kDa subunit-like [Cucumis sativus]
Chr1:21392467|21393911	17	1.42154	0	0	0.00328638	-5.16528	down	n/a	No_host_gene_anno
Chr1:21404221|21404714	25	2.0905	0	0	0.00170531	-5.70875	down	Csa1G573600	[P]	Inorganic ion transport and metabolism	Biological Process: response to superoxide (GO:0000303);; Molecular Function: superoxide dismutase activity (GO:0004784);; Cellular Component: cytosol (GO:0005829);; Biological Process: superoxide metabolic process (GO:0006801);; Biological Process: response to salt stress (GO:0009651);; Biological Process: response to iron ion (GO:0010039);; Biological Process: response to ozone (GO:0010193);; B…	K04565|2.87642e-104|csv:101215417|SOD; superoxide dismutase [Cu-Zn]-like (EC:1.15.1.1); K04565 superoxide dismutase, Cu-Zn family [EC:1.15.1.1] (A)	[P]	Inorganic ion transport and metabolism	Copper/zinc superoxide dismutase (SODC)	Superoxide dismutase [Cu-Zn] GN=SOD OS=Cucumis sativus (Cucumber) PE=2 SV=1	P	Inorganic ion transport and metabolism	superoxide dismutase [Cu-Zn]-like [Cucumis sativus]
Chr1:21431294|21432916	17	1.42154	0	0	0.00328638	-5.16528	down	Csa1G573620	[RTKL]	--	Molecular Function: ATP binding (GO:0005524);; Cellular Component: plasma membrane (GO:0005886);; Biological Process: protein phosphorylation (GO:0006468);; Molecular Function: RNA polymerase II carboxy-terminal domain kinase activity (GO:0008353);;	K08819|0|csv:101215893|probable serine/threonine-protein kinase At1g54610-like; K08819 cyclin-dependent kinase 12/13 [EC:2.7.11.22 2.7.11.23] (A)	[D]	Cell cycle control, cell division, chromosome partitioning	Protein kinase domain;; Protein tyrosine kinase	Serine/threonine-protein kinase cdk9, putative GN=RCOM_1429130 OS=Ricinus communis (Castor bean) PE=4 SV=1	T	Signal transduction mechanisms	PREDICTED: probable serine/threonine-protein kinase At1g54610-like [Cucumis sativus]
Chr1:21522408|21523334	0	0	8	0.74897	0.0258491	3.63777	up	Csa1G574260	[RTKL]	--	Biological Process: MAPK cascade (GO:0000165);; Biological Process: regulation of response to biotic stimulus (GO:0002831);; Molecular Function: protein serine/threonine kinase activity (GO:0004674);; Biological Process: protein phosphorylation (GO:0006468);; Biological Process: defense response (GO:0006952);; Biological Process: response to bacterium (GO:0009617);; Biological Process: response t…	--	[T]	Signal transduction mechanisms	Ethylene-responsive protein kinase Le-CTR1;; Protein tyrosine kinase;; Protein kinase domain	Uncharacterized protein GN=PRUPE_ppa000944mg OS=Prunus persica (Peach) PE=4 SV=1	T	Signal transduction mechanisms	PREDICTED: LOW QUALITY PROTEIN: serine/threonine-protein kinase CTR1-like [Cucumis sativus]
Chr1:21538452|21546709	69	5.76977	0	0	0.0002716	-7.15572	down	n/a	No_host_gene_anno
Chr1:21540387|21554885	0	0	8	0.74897	0.0258491	3.63777	up	n/a	No_host_gene_anno
Chr1:2154259|2155971	15	1.2543	0	0	0.00403662	-4.99006	down	Csa1G015790	--	--	Biological Process: mitotic cell cycle (GO:0000278);; Biological Process: nuclear-transcribed mRNA catabolic process (GO:0000956);; Molecular Function: protein binding (GO:0005515);; Cellular Component: nucleus (GO:0005634);; Biological Process: auxin-activated signaling pathway (GO:0009734);; Biological Process: auxin polar transport (GO:0009926);; Biological Process: phloem or xylem histogenesi…	K13123|0|csv:101222702|G patch domain-containing protein 1-like; K13123 G patch domain-containing protein 1 (A)	[A]	RNA processing and modification	Protein of unknown function (DUF1604);; Surp module	Uncharacterized protein GN=PRUPE_ppa000826mg OS=Prunus persica (Peach) PE=4 SV=1	A	RNA processing and modification	PREDICTED: G patch domain-containing protein 1-like [Cucumis sativus]
Chr1:21549571|21552298	93	7.77665	0	0	0.000155343	-7.58374	down	Csa1G574770	--	--	Molecular Function: ARF guanyl-nucleotide exchange factor activity (GO:0005086);; Cellular Component: cytoplasm (GO:0005737);; Cellular Component: plasma membrane (GO:0005886);; Biological Process: intra-Golgi vesicle-mediated transport (GO:0006891);; Biological Process: membrane fusion (GO:0006944);; Biological Process: regulation of catalytic activity (GO:0050790);;	--	[S]	Function unknown	Domain of unknown function (DUF1981)	Putative uncharacterized protein GN=VIT_14s0030g01530 OS=Vitis vinifera (Grape) PE=4 SV=1	S	Function unknown	PREDICTED: LOW QUALITY PROTEIN: protein MON2 homolog [Cucumis sativus]
Chr1:21549571|21554885	0	0	59	5.52365	0.00258342	6.41658	up	Csa1G574770	--	--	Molecular Function: ARF guanyl-nucleotide exchange factor activity (GO:0005086);; Cellular Component: cytoplasm (GO:0005737);; Cellular Component: plasma membrane (GO:0005886);; Biological Process: intra-Golgi vesicle-mediated transport (GO:0006891);; Biological Process: membrane fusion (GO:0006944);; Biological Process: regulation of catalytic activity (GO:0050790);;	--	[S]	Function unknown	Domain of unknown function (DUF1981)	Putative uncharacterized protein GN=VIT_14s0030g01530 OS=Vitis vinifera (Grape) PE=4 SV=1	S	Function unknown	PREDICTED: LOW QUALITY PROTEIN: protein MON2 homolog [Cucumis sativus]
Chr1:21551776|21552298	0	0	50	4.68106	0.00319019	6.18083	up	Csa1G574770	--	--	Molecular Function: ARF guanyl-nucleotide exchange factor activity (GO:0005086);; Cellular Component: cytoplasm (GO:0005737);; Cellular Component: plasma membrane (GO:0005886);; Biological Process: intra-Golgi vesicle-mediated transport (GO:0006891);; Biological Process: membrane fusion (GO:0006944);; Biological Process: regulation of catalytic activity (GO:0050790);;	--	[S]	Function unknown	Domain of unknown function (DUF1981)	Putative uncharacterized protein GN=VIT_14s0030g01530 OS=Vitis vinifera (Grape) PE=4 SV=1	S	Function unknown	PREDICTED: LOW QUALITY PROTEIN: protein MON2 homolog [Cucumis sativus]
Chr1:21553476|21554885	41	3.42842	0	0	0.000707414	-6.41164	down	Csa1G574770	--	--	Molecular Function: ARF guanyl-nucleotide exchange factor activity (GO:0005086);; Cellular Component: cytoplasm (GO:0005737);; Cellular Component: plasma membrane (GO:0005886);; Biological Process: intra-Golgi vesicle-mediated transport (GO:0006891);; Biological Process: membrane fusion (GO:0006944);; Biological Process: regulation of catalytic activity (GO:0050790);;	--	[S]	Function unknown	Domain of unknown function (DUF1981)	Putative uncharacterized protein GN=VIT_14s0030g01530 OS=Vitis vinifera (Grape) PE=4 SV=1	S	Function unknown	PREDICTED: LOW QUALITY PROTEIN: protein MON2 homolog [Cucumis sativus]
Chr1:21651999|21653857	0	0	33	3.0895	0.00536206	5.59157	up	Csa1G574870	[C]	Energy production and conversion	Molecular Function: malate dehydrogenase (decarboxylating) (NADP+) activity (GO:0004473);; Cellular Component: cytoplasm (GO:0005737);; Biological Process: gluconeogenesis (GO:0006094);; Biological Process: malate metabolic process (GO:0006108);; Biological Process: fatty acid biosynthetic process (GO:0006633);; Biological Process: cytoskeleton organization (GO:0007010);; Molecular Function: zinc…	K00029|0|csv:101219936|NADP-dependent malic enzyme-like; K00029 malate dehydrogenase (oxaloacetate-decarboxylating)(NADP+) [EC:1.1.1.40] (A)	[C]	Energy production and conversion	Malic enzyme, NAD binding domain;; Malic enzyme, N-terminal domain	Malic enzyme GN=RCOM_1049930 OS=Ricinus communis (Castor bean) PE=3 SV=1	C	Energy production and conversion	PREDICTED: NADP-dependent malic enzyme-like [Cucumis sativus]
Chr1:21653218|21654579	0	0	38	3.55761	0.00450382	5.79117	up	Csa1G574870	[C]	Energy production and conversion	Molecular Function: malate dehydrogenase (decarboxylating) (NADP+) activity (GO:0004473);; Cellular Component: cytoplasm (GO:0005737);; Biological Process: gluconeogenesis (GO:0006094);; Biological Process: malate metabolic process (GO:0006108);; Biological Process: fatty acid biosynthetic process (GO:0006633);; Biological Process: cytoskeleton organization (GO:0007010);; Molecular Function: zinc…	K00029|0|csv:101219936|NADP-dependent malic enzyme-like; K00029 malate dehydrogenase (oxaloacetate-decarboxylating)(NADP+) [EC:1.1.1.40] (A)	[C]	Energy production and conversion	Malic enzyme, NAD binding domain;; Malic enzyme, N-terminal domain	Malic enzyme GN=RCOM_1049930 OS=Ricinus communis (Castor bean) PE=3 SV=1	C	Energy production and conversion	PREDICTED: NADP-dependent malic enzyme-like [Cucumis sativus]
Chr1:2178811|2180940	28	2.34136	0	0	0.00139861	-5.86929	down	Csa1G015840	[J]	Translation, ribosomal structure and biogenesis	Molecular Function: translation initiation factor activity (GO:0003743);; Molecular Function: guanyl-nucleotide exchange factor activity (GO:0005085);; Molecular Function: GTP binding (GO:0005525);; Cellular Component: nucleus (GO:0005634);; Cellular Component: eukaryotic translation initiation factor 2B complex (GO:0005851);; Biological Process: cellular metabolic process (GO:0044237);; Biologic…	K03680|0|cmo:103494100|translation initiation factor eIF-2B subunit delta-like; K03680 translation initiation factor eIF-2B subunit delta (A)	[J]	Translation, ribosomal structure and biogenesis	Initiation factor 2 subunit family	Uncharacterized protein GN=PRUPE_ppa002668mg OS=Prunus persica (Peach) PE=4 SV=1	J	Translation, ribosomal structure and biogenesis	PREDICTED: translation initiation factor eIF-2B subunit delta-like [Cucumis sativus]
Chr1:21836694|21837709	0	0	7	0.655348	0.0292645	3.46159	up	Csa1G575110	[G]	Carbohydrate transport and metabolism	Molecular Function: 6-phosphofructokinase activity (GO:0003872);; Molecular Function: ATP binding (GO:0005524);; Cellular Component: plasma membrane (GO:0005886);; Cellular Component: 6-phosphofructokinase complex (GO:0005945);; Biological Process: fructose 6-phosphate metabolic process (GO:0006002);; Biological Process: glycolytic process (GO:0006096);; Biological Process: phosphorylation (GO:00…	K00850|0|csv:101227797|6-phosphofructokinase 7-like; K00850 6-phosphofructokinase 1 [EC:2.7.1.11] (A)	[G]	Carbohydrate transport and metabolism	Phosphofructokinase	Uncharacterized protein GN=PRUPE_ppa003994mg OS=Prunus persica (Peach) PE=4 SV=1	G	Carbohydrate transport and metabolism	PREDICTED: 6-phosphofructokinase 7-like [Cucumis sativus]
Chr1:21962731|21964086	19	1.58878	0	0	0.00272879	-5.32151	down	Csa1G586750	[E]	Amino acid transport and metabolism	Molecular Function: aminopeptidase activity (GO:0004177);; Cellular Component: plastid (GO:0009536);; Biological Process: cellular process (GO:0009987);; Molecular Function: dipeptidase activity (GO:0016805);; Molecular Function: manganese ion binding (GO:0030145);;	K14213|0|csv:101230791|PEPD; peptidase D; K14213 Xaa-Pro dipeptidase [EC:3.4.13.9] (A)	[R]	General function prediction only	Metallopeptidase family M24;; Aminopeptidase P, N-terminal domain	Putative uncharacterized protein GN=VIT_11s0016g02540 OS=Vitis vinifera (Grape) PE=3 SV=1	R	General function prediction only	PREDICTED: xaa-Pro dipeptidase-like [Cucumis sativus]
Chr1:22075860|22081634	26	2.17412	0	0	0.00159262	-5.76427	down	Csa1G587440	--	--	Molecular Function: DNA binding (GO:0003677);; Molecular Function: DNA-directed RNA polymerase activity (GO:0003899);; Molecular Function: protein binding (GO:0005515);; Biological Process: chromatin silencing (GO:0006342);; Biological Process: microtubule nucleation (GO:0007020);; Molecular Function: zinc ion binding (GO:0008270);; Biological Process: pollen tube growth (GO:0009860);; Biological…	K05749|0|cmo:103492319|protein PIR; K05749 cytoplasmic FMR1 interacting protein (A)	[R]	General function prediction only	Cytoplasmic Fragile-X interacting family	Uncharacterized protein GN=PRUPE_ppa000317mg OS=Prunus persica (Peach) PE=4 SV=1	R	General function prediction only	PREDICTED: LOW QUALITY PROTEIN: protein PIR-like [Cucumis sativus]
Chr1:22089918|22094722	10	0.836199	0	0	0.007622	-4.42762	down	Csa1G587440	--	--	Molecular Function: DNA binding (GO:0003677);; Molecular Function: DNA-directed RNA polymerase activity (GO:0003899);; Molecular Function: protein binding (GO:0005515);; Biological Process: chromatin silencing (GO:0006342);; Biological Process: microtubule nucleation (GO:0007020);; Molecular Function: zinc ion binding (GO:0008270);; Biological Process: pollen tube growth (GO:0009860);; Biological…	K05749|0|cmo:103492319|protein PIR; K05749 cytoplasmic FMR1 interacting protein (A)	[R]	General function prediction only	Cytoplasmic Fragile-X interacting family	Uncharacterized protein GN=PRUPE_ppa000317mg OS=Prunus persica (Peach) PE=4 SV=1	R	General function prediction only	PREDICTED: LOW QUALITY PROTEIN: protein PIR-like [Cucumis sativus]
Chr1:22092292|22094722	54	4.51547	0	0	0.000427639	-6.80489	down	Csa1G587440	--	--	Molecular Function: DNA binding (GO:0003677);; Molecular Function: DNA-directed RNA polymerase activity (GO:0003899);; Molecular Function: protein binding (GO:0005515);; Biological Process: chromatin silencing (GO:0006342);; Biological Process: microtubule nucleation (GO:0007020);; Molecular Function: zinc ion binding (GO:0008270);; Biological Process: pollen tube growth (GO:0009860);; Biological…	K05749|0|cmo:103492319|protein PIR; K05749 cytoplasmic FMR1 interacting protein (A)	[R]	General function prediction only	Cytoplasmic Fragile-X interacting family	Uncharacterized protein GN=PRUPE_ppa000317mg OS=Prunus persica (Peach) PE=4 SV=1	R	General function prediction only	PREDICTED: LOW QUALITY PROTEIN: protein PIR-like [Cucumis sativus]
Chr1:2210879|2211561	0	0	23	2.15329	0.00828717	5.08369	up	Csa1G020880	[K]	Transcription	Biological Process: RNA splicing, via endonucleolytic cleavage and ligation (GO:0000394);; Biological Process: nuclear-transcribed mRNA catabolic process (GO:0000956);; Molecular Function: translation initiation factor activity (GO:0003743);; Cellular Component: transcription factor TFIIE complex (GO:0005673);; Biological Process: transcription initiation from RNA polymerase II promoter (GO:00063…	K03136|0|csv:101214868|general transcription factor IIE subunit 1-like; K03136 transcription initiation factor TFIIE subunit alpha (A)	[K]	Transcription	TFIIE alpha subunit	Putative uncharacterized protein GN=VIT_11s0052g01850 OS=Vitis vinifera (Grape) PE=4 SV=1	K	Transcription	PREDICTED: general transcription factor IIE subunit 1-like [Cucumis sativus]
Chr1:2210879|2212793	18	1.50516	0	0	0.00298798	-5.24551	down	Csa1G020880	[K]	Transcription	Biological Process: RNA splicing, via endonucleolytic cleavage and ligation (GO:0000394);; Biological Process: nuclear-transcribed mRNA catabolic process (GO:0000956);; Molecular Function: translation initiation factor activity (GO:0003743);; Cellular Component: transcription factor TFIIE complex (GO:0005673);; Biological Process: transcription initiation from RNA polymerase II promoter (GO:00063…	K03136|0|csv:101214868|general transcription factor IIE subunit 1-like; K03136 transcription initiation factor TFIIE subunit alpha (A)	[K]	Transcription	TFIIE alpha subunit	Putative uncharacterized protein GN=VIT_11s0052g01850 OS=Vitis vinifera (Grape) PE=4 SV=1	K	Transcription	PREDICTED: general transcription factor IIE subunit 1-like [Cucumis sativus]
Chr1:22153804|22155844	0	0	33	3.0895	0.00536206	5.59157	up	Csa1G587990	[G]	Carbohydrate transport and metabolism	Molecular Function: beta-galactosidase activity (GO:0004565);; Cellular Component: cell wall (GO:0005618);; Biological Process: carbohydrate metabolic process (GO:0005975);; Molecular Function: zinc ion binding (GO:0008270);; Molecular Function: carbohydrate binding (GO:0030246);; Cellular Component: apoplast (GO:0048046);;	--	[G]	Carbohydrate transport and metabolism	Glycosyl hydrolases family 35;; Beta-galactosidase	Beta-galactosidase GN=POPTRDRAFT_802053 OS=Populus trichocarpa (Western balsam poplar) PE=3 SV=1	G	Carbohydrate transport and metabolism	PREDICTED: beta-galactosidase-like [Cucumis sativus]
Chr1:22169416|22175129	0	0	14	1.3107	0.0145816	4.39458	up	n/a	No_host_gene_anno
Chr1:22300634|22301285	0	0	22	2.05967	0.00873249	5.02149	up	Csa1G589140	--	--	--	--	--	--	Helix-loop-helix DNA-binding domain	Uncharacterized protein GN=PRUPE_ppa020972mg OS=Prunus persica (Peach) PE=4 SV=1	K	Transcription	PREDICTED: LOW QUALITY PROTEIN: putative transcription factor bHLH041-like, partial [Cucumis sativus]
Chr1:22378711|22380234	17	1.42154	0	0	0.00328638	-5.16528	down	Csa1G589730	--	--	--	--	--	--	--	Uncharacterized protein GN=PRUPE_ppa000310mg OS=Prunus persica (Peach) PE=4 SV=1	S	Function unknown	PREDICTED: uncharacterized protein LOC101208478 [Cucumis sativus]
Chr1:22420905|22424091	0	0	32	2.99588	0.00556836	5.54811	up	Csa1G590280	--	--	Molecular Function: motor activity (GO:0003774);; Molecular Function: actin binding (GO:0003779);; Molecular Function: signal transducer activity (GO:0004871);; Molecular Function: ATP binding (GO:0005524);; Biological Process: protein import into nucleus (GO:0006606);; Biological Process: sister chromatid cohesion (GO:0007062);; Biological Process: signal transduction (GO:0007165);; Cellular Com…	K10357|0|cmo:103492348|myosin-17-like; K10357 myosin V (A)	[Z]	Cytoskeleton	Myosin head (motor domain);; DIL domain;; IQ calmodulin-binding motif;; Myosin N-terminal SH3-like domain	Myosin XI, putative GN=RCOM_1046280 OS=Ricinus communis (Castor bean) PE=4 SV=1	Z	Cytoskeleton	PREDICTED: unconventional myosin-Va-like [Cucumis sativus]
Chr1:22431613|22433147	17	1.42154	0	0	0.00328638	-5.16528	down	Csa1G590290	--	--	Molecular Function: catalytic activity (GO:0003824);; Cellular Component: nucleus (GO:0005634);; Biological Process: metabolic process (GO:0008152);;	--	[S]	Function unknown	Protein of unknown function (DUF2838)	Putative uncharacterized protein GN=VIT_11s0016g01700 OS=Vitis vinifera (Grape) PE=2 SV=1	S	Function unknown	PREDICTED: uncharacterized membrane protein C776.05-like [Cucumis sativus]
Chr1:2248761|2253344	11	0.919819	0	0	0.00659442	-4.55901	down	Csa1G021900	--	--	Cellular Component: extracellular region (GO:0005576);; Cellular Component: mitochondrion (GO:0005739);; Cellular Component: vacuole (GO:0005773);; Cellular Component: cytosol (GO:0005829);; Molecular Function: zinc ion binding (GO:0008270);;	--	--	--	Transmembrane Fragile-X-F protein;; Zinc finger, C3HC4 type (RING finger)	Uncharacterized protein GN=PRUPE_ppa005259mg OS=Prunus persica (Peach) PE=4 SV=1	O	Posttranslational modification, protein turnover, chaperones	PREDICTED: LOW QUALITY PROTEIN: uncharacterized LOC101215825 [Cucumis sativus]
Chr1:22509678|22510118	41	3.42842	0	0	0.000707414	-6.41164	down	n/a	No_host_gene_anno
Chr1:22569224|22570004	0	0	5	0.468106	0.0390397	3.02762	up	Csa1G596510	--	--	Molecular Function: protein binding (GO:0005515);; Cellular Component: nucleus (GO:0005634);; Biological Process: protein targeting to vacuole (GO:0006623);; Biological Process: membrane fusion (GO:0006944);; Cellular Component: chloroplast (GO:0009507);; Cellular Component: membrane (GO:0016020);; Biological Process: vesicle-mediated transport (GO:0016192);; Biological Process: endosomal transpo…	--	--	--	TMEM192 family	Uncharacterized protein GN=PRUPE_ppa007773mg OS=Prunus persica (Peach) PE=4 SV=1	S	Function unknown	PREDICTED: uncharacterized protein LOC101208802 [Cucumis sativus]
Chr1:22569224|22573364	17	1.42154	0	0	0.00328638	-5.16528	down	Csa1G596510	--	--	Molecular Function: protein binding (GO:0005515);; Cellular Component: nucleus (GO:0005634);; Biological Process: protein targeting to vacuole (GO:0006623);; Biological Process: membrane fusion (GO:0006944);; Cellular Component: chloroplast (GO:0009507);; Cellular Component: membrane (GO:0016020);; Biological Process: vesicle-mediated transport (GO:0016192);; Biological Process: endosomal transpo…	--	--	--	TMEM192 family	Uncharacterized protein GN=PRUPE_ppa007773mg OS=Prunus persica (Peach) PE=4 SV=1	S	Function unknown	PREDICTED: uncharacterized protein LOC101208802 [Cucumis sativus]
Chr1:22748790|22749289	0	0	55	5.14917	0.00282595	6.31652	up	Csa1G597750	[IQ]	--	Biological Process: very long-chain fatty acid metabolic process (GO:0000038);; Biological Process: sulfur amino acid metabolic process (GO:0000096);; Molecular Function: 3-oxoacyl-[acyl-carrier-protein] synthase activity (GO:0004315);; Biological Process: glycine catabolic process (GO:0006546);; Biological Process: unsaturated fatty acid biosynthetic process (GO:0006636);; Biological Process: ox…	K09458|0|csv:101213530|3-oxoacyl-[acyl-carrier-protein] synthase II, chloroplastic-like; K09458 3-oxoacyl-[acyl-carrier-protein] synthase II [EC:2.3.1.179] (A)	[IQ]	--	Beta-ketoacyl synthase, N-terminal domain;; Beta-ketoacyl synthase, C-terminal domain;; Thiolase, N-terminal domain	Ketoacyl-ACP synthase II OS=Camellia chekiangoleosa PE=2 SV=1	IQ	--	PREDICTED: 3-oxoacyl-[acyl-carrier-protein] synthase II, chloroplastic-like [Cucumis sativus]
Chr1:22748790|22758290	17	1.42154	0	0	0.00328638	-5.16528	down	n/a	No_host_gene_anno
Chr1:22805726|22806398	0	0	44	4.11933	0.00374922	5.99911	up	Csa1G597800	[M]	Cell wall/membrane/envelope biogenesis	Biological Process: sucrose metabolic process (GO:0005985);; Biological Process: biosynthetic process (GO:0009058);; Biological Process: nodulation (GO:0009877);; Molecular Function: sucrose synthase activity (GO:0016157);;	K00695|0|csv:101213767|sucrose synthase-like; K00695 sucrose synthase [EC:2.4.1.13] (A)	[M]	Cell wall/membrane/envelope biogenesis	Sucrose synthase;; Glycosyl transferases group 1;; Glycosyl transferases group 1	Sucrose synthase GN=sus OS=Cucumis sativus (Cucumber) PE=2 SV=1	M	Cell wall/membrane/envelope biogenesis	PREDICTED: sucrose synthase-like [Cucumis sativus]
Chr1:22836071|22837052	0	0	12	1.12345	0.0172047	4.18357	up	Csa1G598330	[E]	Amino acid transport and metabolism	Molecular Function: nucleotide binding (GO:0000166);; Molecular Function: saccharopine dehydrogenase (NADP+, L-glutamate-forming) activity (GO:0004755);; Cellular Component: mitochondrion (GO:0005739);; Cellular Component: cytosol (GO:0005829);; Biological Process: response to sucrose (GO:0009744);; Biological Process: response to fructose (GO:0009750);; Biological Process: vegetative to reproduc…	K14157|0|csv:101214976|alpha-aminoadipic semialdehyde synthase-like; K14157 alpha-aminoadipic semialdehyde synthase [EC:1.5.1.8 1.5.1.9] (A)	[E]	Amino acid transport and metabolism	Saccharopine dehydrogenase;; Alanine dehydrogenase/PNT, C-terminal domain;; LOR/SDH bifunctional enzyme conserved region;; Alanine dehydrogenase/PNT, N-terminal domain	Putative uncharacterized protein GN=VIT_11s0016g00280 OS=Vitis vinifera (Grape) PE=2 SV=1	E	Amino acid transport and metabolism	PREDICTED: alpha-aminoadipic semialdehyde synthase-like [Cucumis sativus]
Chr1:22837733|22842532	0	0	45	4.21295	0.00364466	6.03103	up	Csa1G598330	[E]	Amino acid transport and metabolism	Molecular Function: nucleotide binding (GO:0000166);; Molecular Function: saccharopine dehydrogenase (NADP+, L-glutamate-forming) activity (GO:0004755);; Cellular Component: mitochondrion (GO:0005739);; Cellular Component: cytosol (GO:0005829);; Biological Process: response to sucrose (GO:0009744);; Biological Process: response to fructose (GO:0009750);; Biological Process: vegetative to reproduc…	K14157|0|csv:101214976|alpha-aminoadipic semialdehyde synthase-like; K14157 alpha-aminoadipic semialdehyde synthase [EC:1.5.1.8 1.5.1.9] (A)	[E]	Amino acid transport and metabolism	Saccharopine dehydrogenase;; Alanine dehydrogenase/PNT, C-terminal domain;; LOR/SDH bifunctional enzyme conserved region;; Alanine dehydrogenase/PNT, N-terminal domain	Putative uncharacterized protein GN=VIT_11s0016g00280 OS=Vitis vinifera (Grape) PE=2 SV=1	E	Amino acid transport and metabolism	PREDICTED: alpha-aminoadipic semialdehyde synthase-like [Cucumis sativus]
Chr1:22842436|22844351	0	0	57	5.33641	0.00269995	6.36742	up	Csa1G598330	[E]	Amino acid transport and metabolism	Molecular Function: nucleotide binding (GO:0000166);; Molecular Function: saccharopine dehydrogenase (NADP+, L-glutamate-forming) activity (GO:0004755);; Cellular Component: mitochondrion (GO:0005739);; Cellular Component: cytosol (GO:0005829);; Biological Process: response to sucrose (GO:0009744);; Biological Process: response to fructose (GO:0009750);; Biological Process: vegetative to reproduc…	K14157|0|csv:101214976|alpha-aminoadipic semialdehyde synthase-like; K14157 alpha-aminoadipic semialdehyde synthase [EC:1.5.1.8 1.5.1.9] (A)	[E]	Amino acid transport and metabolism	Saccharopine dehydrogenase;; Alanine dehydrogenase/PNT, C-terminal domain;; LOR/SDH bifunctional enzyme conserved region;; Alanine dehydrogenase/PNT, N-terminal domain	Putative uncharacterized protein GN=VIT_11s0016g00280 OS=Vitis vinifera (Grape) PE=2 SV=1	E	Amino acid transport and metabolism	PREDICTED: alpha-aminoadipic semialdehyde synthase-like [Cucumis sativus]
Chr1:22901844|22904172	0	0	53	4.96192	0.00296253	6.26377	up	Csa1G599390	[K]	Transcription	Molecular Function: DNA binding (GO:0003677);; Cellular Component: nucleus (GO:0005634);; Biological Process: DNA-templated transcription, initiation (GO:0006352);;	K03120|2.30165e-145|csv:101216807|TATA-box-binding protein-like; K03120 transcription initiation factor TFIID TATA-box-binding protein (A)	[K]	Transcription	Transcription factor TFIID (or TATA-binding protein, TBP);; Domain of unknown function (DUF3378)	Uncharacterized protein GN=Solyc01g028930.2 OS=Solanum lycopersicum (Tomato) PE=3 SV=1	K	Transcription	PREDICTED: TATA-box-binding protein-like [Cucumis sativus]
Chr1:22999632|23000074	109	9.11457	0	0	0.000115167	-7.81166	down	Csa1G599520	--	--	Biological Process: regulation of cell growth (GO:0001558);; Biological Process: cell fate specification (GO:0001708);; Molecular Function: calcium-dependent cysteine-type endopeptidase activity (GO:0004198);; Cellular Component: endoplasmic reticulum (GO:0005783);; Cellular Component: endoplasmic reticulum membrane (GO:0005789);; Cellular Component: plasma membrane (GO:0005886);; Cellular Compon…	--	[OT]	--	Calpain family cysteine protease;; Calpain large subunit, domain III;; Concanavalin A-like lectin/glucanases superfamily	Uncharacterized protein GN=PRUPE_ppa000045mg OS=Prunus persica (Peach) PE=4 SV=1	OT	--	PREDICTED: LOW QUALITY PROTEIN: uncharacterized LOC101213361 [Cucumis sativus]
Chr1:23003598|23005308	17	1.42154	0	0	0.00328638	-5.16528	down	Csa1G599520	--	--	Biological Process: regulation of cell growth (GO:0001558);; Biological Process: cell fate specification (GO:0001708);; Molecular Function: calcium-dependent cysteine-type endopeptidase activity (GO:0004198);; Cellular Component: endoplasmic reticulum (GO:0005783);; Cellular Component: endoplasmic reticulum membrane (GO:0005789);; Cellular Component: plasma membrane (GO:0005886);; Cellular Compon…	--	[OT]	--	Calpain family cysteine protease;; Calpain large subunit, domain III;; Concanavalin A-like lectin/glucanases superfamily	Uncharacterized protein GN=PRUPE_ppa000045mg OS=Prunus persica (Peach) PE=4 SV=1	OT	--	PREDICTED: LOW QUALITY PROTEIN: uncharacterized LOC101213361 [Cucumis sativus]
Chr1:23051457|23056197	0	0	17	1.59156	0.011754	4.66253	up	n/a	No_host_gene_anno
Chr1:23151344|23151878	92	7.69303	15	1.40432	0.049909	-3.07869	down	Csa1G600210	[H]	Coenzyme transport and metabolism	Biological Process: MAPK cascade (GO:0000165);; Cellular Component: cytosol (GO:0005829);; Biological Process: protein targeting to membrane (GO:0006612);; Biological Process: Mo-molybdopterin cofactor biosynthetic process (GO:0006777);; Biological Process: response to cold (GO:0009409);; Biological Process: auxin-activated signaling pathway (GO:0009734);; Biological Process: abscisic acid-activa…	K15376|0|csv:101214811|molybdopterin biosynthesis protein CNX1-like; K15376 gephyrin [EC:2.10.1.1 2.7.7.75] (A)	[H]	Coenzyme transport and metabolism	Probable molybdopterin binding domain;; MoeA C-terminal region (domain IV)	Molybdopterin biosynthesis protein, putative GN=RCOM_0953150 OS=Ricinus communis (Castor bean) PE=4 SV=1	H	Coenzyme transport and metabolism	PREDICTED: LOW QUALITY PROTEIN: molybdopterin biosynthesis protein CNX1-like [Cucumis sativus]
Chr1:23237407|23239701	0	0	34	3.18312	0.00516869	5.63376	up	Csa1G600810	[MJ]	--	Molecular Function: translation initiation factor activity (GO:0003743);; Molecular Function: phosphoprotein phosphatase activity (GO:0004721);; Cellular Component: nucleus (GO:0005634);; Cellular Component: cytoplasm (GO:0005737);; Biological Process: translational initiation (GO:0006413);; Molecular Function: transferase activity, transferring acyl groups (GO:0016746);; Molecular Function: nucl…	K03241|0|csv:101231526|translation initiation factor eIF-2B subunit gamma-like; K03241 translation initiation factor eIF-2B subunit gamma (A)	[J]	Translation, ribosomal structure and biogenesis	Nucleotidyl transferase;; Bacterial transferase hexapeptide (six repeats);; MobA-like NTP transferase domain	Uncharacterized protein GN=PRUPE_ppa005429mg OS=Prunus persica (Peach) PE=4 SV=1	J	Translation, ribosomal structure and biogenesis	PREDICTED: translation initiation factor eIF-2B subunit gamma-like [Cucumis sativus]
Chr1:23303398|23306894	13	1.08706	0	0	0.00508035	-4.79057	down	Csa1G600930	[E]	Amino acid transport and metabolism	Molecular Function: homoserine dehydrogenase activity (GO:0004412);; Cellular Component: cytosol (GO:0005829);; Biological Process: methionine biosynthetic process (GO:0009086);; Biological Process: threonine biosynthetic process (GO:0009088);; Biological Process: isoleucine biosynthetic process (GO:0009097);; Molecular Function: kinase activity (GO:0016301);; Biological Process: phosphorylation …	--	[E]	Amino acid transport and metabolism	Homoserine dehydrogenase	Homoserine dehydrogenase GN=POPTRDRAFT_594921 OS=Populus trichocarpa (Western balsam poplar) PE=3 SV=1	C	Energy production and conversion	PREDICTED: bifunctional aspartokinase/homoserine dehydrogenase-like [Cucumis sativus]
Chr1:23416558|23417247	16	1.33792	0	0	0.00363235	-5.08033	down	Csa1G601530	--	--	Cellular Component: plasma membrane (GO:0005886);; Biological Process: glycolytic process (GO:0006096);; Biological Process: water transport (GO:0006833);; Biological Process: hyperosmotic response (GO:0006972);; Biological Process: Golgi organization (GO:0007030);; Biological Process: signal transduction (GO:0007165);; Biological Process: response to temperature stimulus (GO:0009266);; Biologica…	--	[R]	General function prediction only	Leucine Rich repeats (2 copies);; Leucine rich repeat N-terminal domain;; Leucine Rich Repeat;; Leucine rich repeat;; Leucine Rich repeat;; Leucine rich repeat	Serine-threonine protein kinase, plant-type, putative GN=RCOM_0657710 OS=Ricinus communis (Castor bean) PE=4 SV=1	R	General function prediction only	PREDICTED: somatic embryogenesis receptor kinase 1-like [Cucumis sativus]
Chr1:23582471|23586398	11	0.919819	0	0	0.00659442	-4.55901	down	n/a	No_host_gene_anno
Chr1:23602450|23607038	13	1.08706	0	0	0.00508035	-4.79057	down	n/a	No_host_gene_anno
Chr1:23653300|23658476	26	2.17412	0	0	0.00159262	-5.76427	down	Csa1G605110	--	--	Cellular Component: 1,3-beta-D-glucan synthase complex (GO:0000148);; Biological Process: microtubule cytoskeleton organization (GO:0000226);; Biological Process: cytokinesis by cell plate formation (GO:0000911);; Molecular Function: 1,3-beta-D-glucan synthase activity (GO:0003843);; Biological Process: (1->3)-beta-D-glucan biosynthetic process (GO:0006075);; Biological Process: methylation-depen…	K11000|0|csv:101216678|CALS1, CALS2; callose synthase 3-like; K11000 callose synthase [EC:2.4.1.-] (A)	[M]	Cell wall/membrane/envelope biogenesis	1,3-beta-glucan synthase component;; 1,3-beta-glucan synthase subunit FKS1, domain-1;; Vta1 like	Transferase, transferring glycosyl groups, putative GN=RCOM_0146290 OS=Ricinus communis (Castor bean) PE=4 SV=1	M	Cell wall/membrane/envelope biogenesis	PREDICTED: LOW QUALITY PROTEIN: callose synthase 3-like [Cucumis sativus]
Chr1:23653509|23658476	0	0	28	2.62139	0.00655096	5.35987	up	Csa1G605110	--	--	Cellular Component: 1,3-beta-D-glucan synthase complex (GO:0000148);; Biological Process: microtubule cytoskeleton organization (GO:0000226);; Biological Process: cytokinesis by cell plate formation (GO:0000911);; Molecular Function: 1,3-beta-D-glucan synthase activity (GO:0003843);; Biological Process: (1->3)-beta-D-glucan biosynthetic process (GO:0006075);; Biological Process: methylation-depen…	K11000|0|csv:101216678|CALS1, CALS2; callose synthase 3-like; K11000 callose synthase [EC:2.4.1.-] (A)	[M]	Cell wall/membrane/envelope biogenesis	1,3-beta-glucan synthase component;; 1,3-beta-glucan synthase subunit FKS1, domain-1;; Vta1 like	Transferase, transferring glycosyl groups, putative GN=RCOM_0146290 OS=Ricinus communis (Castor bean) PE=4 SV=1	M	Cell wall/membrane/envelope biogenesis	PREDICTED: LOW QUALITY PROTEIN: callose synthase 3-like [Cucumis sativus]
Chr1:23667809|23670133	0	0	26	2.43415	0.00716219	5.25565	up	n/a	No_host_gene_anno
Chr1:2374330|2376505	0	0	4	0.374485	0.0463016	2.74925	up	Csa1G023610	[R]	General function prediction only	Cellular Component: endoplasmic reticulum (GO:0005783);;	--	[R]	General function prediction only	C2 domain	Uncharacterized protein GN=PRUPE_ppa001476mg OS=Prunus persica (Peach) PE=4 SV=1	R	General function prediction only	PREDICTED: synaptotagmin-4-like [Cucumis sativus]
Chr1:23909692|23910756	0	0	43	4.02571	0.00385911	5.96647	up	Csa1G612320	[G]	Carbohydrate transport and metabolism	Molecular Function: catalytic activity (GO:0003824);; Biological Process: metabolic process (GO:0008152);; Cellular Component: cytoplasmic membrane-bounded vesicle (GO:0016023);; Molecular Function: hydrolase activity, acting on glycosyl bonds (GO:0016798);;	K01188|0|csv:101229333|beta-glucosidase 11-like; K01188 beta-glucosidase [EC:3.2.1.21] (A)	[G]	Carbohydrate transport and metabolism	Glycosyl hydrolase family 1	Silverleaf whitefly-induced protein 3 GN=SLW3 OS=Cucurbita pepo (Vegetable marrow) PE=2 SV=1	G	Carbohydrate transport and metabolism	PREDICTED: beta-glucosidase 11-like [Cucumis sativus]
Chr1:23973214|23975164	22	1.83964	0	0	0.00212677	-5.52808	down	Csa1G612920	--	--	Molecular Function: sequence-specific DNA binding transcription factor activity (GO:0003700);; Molecular Function: peptide-aspartate beta-dioxygenase activity (GO:0004597);; Cellular Component: nucleus (GO:0005634);; Biological Process: regulation of transcription, DNA-templated (GO:0006355);; Molecular Function: methyltransferase activity (GO:0008168);; Biological Process: methylation (GO:003225…	--	[BT]	--	Cupin-like domain;; Cupin superfamily protein;; JmjC domain, hydroxylase	Putative uncharacterized protein GN=VIT_06s0004g01630 OS=Vitis vinifera (Grape) PE=4 SV=1	BT	--	PREDICTED: lysine-specific demethylase 8-like [Cucumis sativus]
Chr1:24000645|24001369	0	0	18	1.68518	0.0110158	4.74182	up	Csa1G612950	--	--	Molecular Function: binding (GO:0005488);; Biological Process: response to stimulus (GO:0050896);;	--	--	--	Helix-loop-helix DNA-binding domain	Uncharacterized protein GN=PRUPE_ppa006295mg OS=Prunus persica (Peach) PE=4 SV=1	K	Transcription	PREDICTED: transcription factor bHLH122-like [Cucumis sativus]
Chr1:24109962|24110597	0	0	17	1.59156	0.011754	4.66253	up	Csa1G613570	[U]	Intracellular trafficking, secretion, and vesicular transport	Cellular Component: nucleus (GO:0005634);; Cellular Component: plasma membrane (GO:0005886);; Molecular Function: protein transporter activity (GO:0008565);; Biological Process: protein transport (GO:0015031);; Cellular Component: integral component of membrane (GO:0016021);;	K12275|0|csv:101212624|uncharacterized LOC101212624; K12275 translocation protein SEC62 (A)	[U]	Intracellular trafficking, secretion, and vesicular transport	Translocation protein Sec62	Uncharacterized protein GN=PRUPE_ppa007283mg OS=Prunus persica (Peach) PE=4 SV=1	U	Intracellular trafficking, secretion, and vesicular transport	PREDICTED: uncharacterized protein LOC101212624 [Cucumis sativus]
Chr1:24249350|24251389	0	0	29	2.71502	0.00627842	5.40928	up	Csa1G615160	[G]	Carbohydrate transport and metabolism	Molecular Function: NAD+ kinase activity (GO:0003951);; Molecular Function: calmodulin binding (GO:0005516);; Cellular Component: cytoplasm (GO:0005737);; Biological Process: NADP biosynthetic process (GO:0006741);; Biological Process: phosphorylation (GO:0016310);; Biological Process: NAD metabolic process (GO:0019674);; Molecular Function: NADH kinase activity (GO:0042736);;	K00858|0|csv:101214308|NAD(H) kinase 1-like; K00858 NAD+ kinase [EC:2.7.1.23] (A)	[G]	Carbohydrate transport and metabolism	ATP-NAD kinase	Poly(P)/ATP NAD kinase, putative GN=RCOM_1578630 OS=Ricinus communis (Castor bean) PE=3 SV=1	G	Carbohydrate transport and metabolism	PREDICTED: NAD(H) kinase 1-like [Cucumis sativus]
Chr1:24275211|24278430	10	0.836199	0	0	0.007622	-4.42762	down	Csa1G615180	--	--	Cellular Component: mitochondrion (GO:0005739);;	--	--	--	Putative S-adenosyl-L-methionine-dependent methyltransferase	Putative uncharacterized protein GN=RCOM_1019820 OS=Ricinus communis (Castor bean) PE=4 SV=1	S	Function unknown	PREDICTED: LOW QUALITY PROTEIN: uncharacterized protein LOC101214232 [Cucumis sativus]
Chr1:24293970|24296777	0	0	18	1.68518	0.0110158	4.74182	up	Csa1G615210	[J]	Translation, ribosomal structure and biogenesis	Molecular Function: 3'-5'-exoribonuclease activity (GO:0000175);; Molecular Function: RNA binding (GO:0003723);; Cellular Component: nucleus (GO:0005634);; Cellular Component: cytoplasm (GO:0005737);; Biological Process: RNA processing (GO:0006396);; Biological Process: wax biosynthetic process (GO:0010025);;	K03678|0|csv:101215027|exosome complex component RRP45-like; K03678 exosome complex component RRP45 (A)	[J]	Translation, ribosomal structure and biogenesis	3' exoribonuclease family, domain 1;; 3' exoribonuclease family, domain 2	Uncharacterized protein GN=PRUPE_ppa005510mg OS=Prunus persica (Peach) PE=4 SV=1	J	Translation, ribosomal structure and biogenesis	PREDICTED: exosome complex component RRP45-like [Cucumis sativus]
Chr1:24295200|24296504	5	0.418099	0	0	0.0196868	-3.49314	down	Csa1G615210	[J]	Translation, ribosomal structure and biogenesis	Molecular Function: 3'-5'-exoribonuclease activity (GO:0000175);; Molecular Function: RNA binding (GO:0003723);; Cellular Component: nucleus (GO:0005634);; Cellular Component: cytoplasm (GO:0005737);; Biological Process: RNA processing (GO:0006396);; Biological Process: wax biosynthetic process (GO:0010025);;	K03678|0|csv:101215027|exosome complex component RRP45-like; K03678 exosome complex component RRP45 (A)	[J]	Translation, ribosomal structure and biogenesis	3' exoribonuclease family, domain 1;; 3' exoribonuclease family, domain 2	Uncharacterized protein GN=PRUPE_ppa005510mg OS=Prunus persica (Peach) PE=4 SV=1	J	Translation, ribosomal structure and biogenesis	PREDICTED: exosome complex component RRP45-like [Cucumis sativus]
Chr1:24417270|24419777	25	2.0905	0	0	0.00170531	-5.70875	down	Csa1G616300	--	--	Biological Process: microtubule cytoskeleton organization (GO:0000226);; Molecular Function: RNA cap binding (GO:0000339);; Biological Process: RNA splicing, via endonucleolytic cleavage and ligation (GO:0000394);; Biological Process: cytokinesis by cell plate formation (GO:0000911);; Molecular Function: DNA binding (GO:0003677);; Molecular Function: translation initiation factor activity (GO:000…	K12882|0|csv:101216950|nuclear cap-binding protein subunit 1-like; K12882 nuclear cap-binding protein subunit 1 (A)	[A]	RNA processing and modification	MIF4G like;; MIF4G like;; MIF4G domain	Putative uncharacterized protein GN=VIT_06s0009g03810 OS=Vitis vinifera (Grape) PE=4 SV=1	A	RNA processing and modification	PREDICTED: nuclear cap-binding protein subunit 1-like [Cucumis sativus]
Chr1:24417270|24426092	28	2.34136	0	0	0.00139861	-5.86929	down	Csa1G616300	--	--	Biological Process: microtubule cytoskeleton organization (GO:0000226);; Molecular Function: RNA cap binding (GO:0000339);; Biological Process: RNA splicing, via endonucleolytic cleavage and ligation (GO:0000394);; Biological Process: cytokinesis by cell plate formation (GO:0000911);; Molecular Function: DNA binding (GO:0003677);; Molecular Function: translation initiation factor activity (GO:000…	K12882|0|csv:101216950|nuclear cap-binding protein subunit 1-like; K12882 nuclear cap-binding protein subunit 1 (A)	[A]	RNA processing and modification	MIF4G like;; MIF4G like;; MIF4G domain	Putative uncharacterized protein GN=VIT_06s0009g03810 OS=Vitis vinifera (Grape) PE=4 SV=1	A	RNA processing and modification	PREDICTED: nuclear cap-binding protein subunit 1-like [Cucumis sativus]
Chr1:24721598|24723009	0	0	36	3.37036	0.00481638	5.71461	up	Csa1G627500	--	--	Molecular Function: signal recognition particle binding (GO:0005047);; Cellular Component: nucleus (GO:0005634);; Cellular Component: signal recognition particle, endoplasmic reticulum targeting (GO:0005786);; Cellular Component: cytosol (GO:0005829);; Biological Process: SRP-dependent cotranslational protein targeting to membrane (GO:0006614);; Molecular Function: 7S RNA binding (GO:0008312);; M…	K03107|0|csv:101227257|signal recognition particle 68 kDa protein-like; K03107 signal recognition particle subunit SRP68 (A)	[U]	Intracellular trafficking, secretion, and vesicular transport	--	Uncharacterized protein GN=PRUPE_ppa002649mg OS=Prunus persica (Peach) PE=4 SV=1	U	Intracellular trafficking, secretion, and vesicular transport	PREDICTED: signal recognition particle 68 kDa protein-like [Cucumis sativus]
Chr1:24870873|24871714	0	0	4	0.374485	0.0463016	2.74925	up	Csa1G629070	--	--	Biological Process: meiotic nuclear division (GO:0007126);; Biological Process: cellular process (GO:0009987);;	K14409|0|csv:101220502|uncharacterized LOC101220502; K14409 protein SMG7 (A)	[A]	RNA processing and modification	Est1 DNA/RNA binding domain;; Telomerase activating protein Est1	Uncharacterized protein GN=PRUPE_ppa000760mg OS=Prunus persica (Peach) PE=4 SV=1	A	RNA processing and modification	PREDICTED: uncharacterized protein LOC101220502 [Cucumis sativus]
Chr1:24879318|24885707	45	3.76289	0	0	0.00059728	-6.54443	down	Csa1G629080	--	--	Molecular Function: Rho GTPase activator activity (GO:0005100);; Cellular Component: chloroplast thylakoid membrane (GO:0009535);; Biological Process: positive regulation of Rho GTPase activity (GO:0032321);; Molecular Function: phosphatidylinositol binding (GO:0035091);;	--	[T]	Signal transduction mechanisms	RhoGAP domain;; Leucine-zipper of ternary complex factor MIP1;; PH domain	Uncharacterized protein GN=PRUPE_ppa001224mg OS=Prunus persica (Peach) PE=4 SV=1	T	Signal transduction mechanisms	PREDICTED: uncharacterized protein LOC101220273 [Cucumis sativus]
Chr1:24881078|24882316	14	1.17068	0	0	0.00451315	-4.89376	down	Csa1G629080	--	--	Molecular Function: Rho GTPase activator activity (GO:0005100);; Cellular Component: chloroplast thylakoid membrane (GO:0009535);; Biological Process: positive regulation of Rho GTPase activity (GO:0032321);; Molecular Function: phosphatidylinositol binding (GO:0035091);;	--	[T]	Signal transduction mechanisms	RhoGAP domain;; Leucine-zipper of ternary complex factor MIP1;; PH domain	Uncharacterized protein GN=PRUPE_ppa001224mg OS=Prunus persica (Peach) PE=4 SV=1	T	Signal transduction mechanisms	PREDICTED: uncharacterized protein LOC101220273 [Cucumis sativus]
Chr1:24881078|24883786	0	0	11	1.02983	0.0188426	4.06524	up	Csa1G629080	--	--	Molecular Function: Rho GTPase activator activity (GO:0005100);; Cellular Component: chloroplast thylakoid membrane (GO:0009535);; Biological Process: positive regulation of Rho GTPase activity (GO:0032321);; Molecular Function: phosphatidylinositol binding (GO:0035091);;	--	[T]	Signal transduction mechanisms	RhoGAP domain;; Leucine-zipper of ternary complex factor MIP1;; PH domain	Uncharacterized protein GN=PRUPE_ppa001224mg OS=Prunus persica (Peach) PE=4 SV=1	T	Signal transduction mechanisms	PREDICTED: uncharacterized protein LOC101220273 [Cucumis sativus]
Chr1:24888938|24892279	17	1.42154	0	0	0.00328638	-5.16528	down	Csa1G629080	--	--	Molecular Function: Rho GTPase activator activity (GO:0005100);; Cellular Component: chloroplast thylakoid membrane (GO:0009535);; Biological Process: positive regulation of Rho GTPase activity (GO:0032321);; Molecular Function: phosphatidylinositol binding (GO:0035091);;	--	[T]	Signal transduction mechanisms	RhoGAP domain;; Leucine-zipper of ternary complex factor MIP1;; PH domain	Uncharacterized protein GN=PRUPE_ppa001224mg OS=Prunus persica (Peach) PE=4 SV=1	T	Signal transduction mechanisms	PREDICTED: uncharacterized protein LOC101220273 [Cucumis sativus]
Chr1:24892160|24894194	17	1.42154	0	0	0.00328638	-5.16528	down	Csa1G629080	--	--	Molecular Function: Rho GTPase activator activity (GO:0005100);; Cellular Component: chloroplast thylakoid membrane (GO:0009535);; Biological Process: positive regulation of Rho GTPase activity (GO:0032321);; Molecular Function: phosphatidylinositol binding (GO:0035091);;	--	[T]	Signal transduction mechanisms	RhoGAP domain;; Leucine-zipper of ternary complex factor MIP1;; PH domain	Uncharacterized protein GN=PRUPE_ppa001224mg OS=Prunus persica (Peach) PE=4 SV=1	T	Signal transduction mechanisms	PREDICTED: uncharacterized protein LOC101220273 [Cucumis sativus]
Chr1:24892160|24895073	27	2.25774	0	0	0.00149084	-5.81774	down	Csa1G629080	--	--	Molecular Function: Rho GTPase activator activity (GO:0005100);; Cellular Component: chloroplast thylakoid membrane (GO:0009535);; Biological Process: positive regulation of Rho GTPase activity (GO:0032321);; Molecular Function: phosphatidylinositol binding (GO:0035091);;	--	[T]	Signal transduction mechanisms	RhoGAP domain;; Leucine-zipper of ternary complex factor MIP1;; PH domain	Uncharacterized protein GN=PRUPE_ppa001224mg OS=Prunus persica (Peach) PE=4 SV=1	T	Signal transduction mechanisms	PREDICTED: uncharacterized protein LOC101220273 [Cucumis sativus]
Chr1:24948560|24953547	55	4.59909	0	0	0.000413425	-6.83113	down	Csa1G629160	--	--	Cellular Component: intracellular (GO:0005622);; Biological Process: DNA mediated transformation (GO:0009294);; Molecular Function: hydrolase activity (GO:0016787);; Biological Process: photoperiodism, flowering (GO:0048573);;	K11407|0|csv:101223581|histone deacetylase 15-like; K11407 histone deacetylase 6 [EC:3.5.1.98] (A)	[B]	Chromatin structure and dynamics	--	Putative uncharacterized protein GN=VIT_17s0000g04120 OS=Vitis vinifera (Grape) PE=4 SV=1	B	Chromatin structure and dynamics	PREDICTED: histone deacetylase 15-like, partial [Cucumis sativus]
Chr1:24948560|24954124	8	0.668959	0	0	0.0105652	-4.12235	down	Csa1G629160	--	--	Cellular Component: intracellular (GO:0005622);; Biological Process: DNA mediated transformation (GO:0009294);; Molecular Function: hydrolase activity (GO:0016787);; Biological Process: photoperiodism, flowering (GO:0048573);;	K11407|0|csv:101223581|histone deacetylase 15-like; K11407 histone deacetylase 6 [EC:3.5.1.98] (A)	[B]	Chromatin structure and dynamics	--	Putative uncharacterized protein GN=VIT_17s0000g04120 OS=Vitis vinifera (Grape) PE=4 SV=1	B	Chromatin structure and dynamics	PREDICTED: histone deacetylase 15-like, partial [Cucumis sativus]
Chr1:24960787|24962694	24	2.00688	0	0	0.00183054	-5.651	down	Csa1G629170	[BQ]	--	Molecular Function: histone deacetylase activity (GO:0004407);; Cellular Component: nucleus (GO:0005634);; Molecular Function: zinc ion binding (GO:0008270);; Biological Process: DNA mediated transformation (GO:0009294);; Cellular Component: plastid (GO:0009536);; Biological Process: histone deacetylation (GO:0016575);; Biological Process: photoperiodism, flowering (GO:0048573);;	K11407|0|csv:101218292|histone deacetylase 15-like; K11407 histone deacetylase 6 [EC:3.5.1.98] (A)	[B]	Chromatin structure and dynamics	Histone deacetylase domain	Uncharacterized protein OS=Glycine max (Soybean) PE=4 SV=1	B	Chromatin structure and dynamics	PREDICTED: histone deacetylase 15-like [Cucumis sativus]
Chr1:24960787|24967543	0	0	33	3.0895	0.00536206	5.59157	up	Csa1G629170	[BQ]	--	Molecular Function: histone deacetylase activity (GO:0004407);; Cellular Component: nucleus (GO:0005634);; Molecular Function: zinc ion binding (GO:0008270);; Biological Process: DNA mediated transformation (GO:0009294);; Cellular Component: plastid (GO:0009536);; Biological Process: histone deacetylation (GO:0016575);; Biological Process: photoperiodism, flowering (GO:0048573);;	K11407|0|csv:101218292|histone deacetylase 15-like; K11407 histone deacetylase 6 [EC:3.5.1.98] (A)	[B]	Chromatin structure and dynamics	Histone deacetylase domain	Uncharacterized protein OS=Glycine max (Soybean) PE=4 SV=1	B	Chromatin structure and dynamics	PREDICTED: histone deacetylase 15-like [Cucumis sativus]
Chr1:25015892|25017270	0	0	40	3.74485	0.00422491	5.86386	up	Csa1G629730	--	--	Biological Process: signal transduction (GO:0007165);; Biological Process: monocarboxylic acid metabolic process (GO:0032787);; Biological Process: primary metabolic process (GO:0044238);; Biological Process: cellular macromolecule catabolic process (GO:0044265);; Molecular Function: metal ion binding (GO:0046872);; Biological Process: gametophyte development (GO:0048229);; Biological Process: an…	--	[O]	Posttranslational modification, protein turnover, chaperones	Ring finger domain;; RING-H2 zinc finger;; Zinc finger, C3HC4 type (RING finger);; Anaphase-promoting complex subunit 11 RING-H2 finger	Uncharacterized protein GN=PRUPE_ppa006952mg OS=Prunus persica (Peach) PE=4 SV=1	O	Posttranslational modification, protein turnover, chaperones	PREDICTED: E3 ubiquitin-protein ligase RHF2A-like [Cucumis sativus]
Chr1:25106884|25109207	18	1.50516	0	0	0.00298798	-5.24551	down	Csa1G630290	[R]	General function prediction only	Molecular Function: nucleotide binding (GO:0000166);; Biological Process: mitotic cell cycle (GO:0000278);; Biological Process: mRNA splicing, via spliceosome (GO:0000398);; Molecular Function: RNA binding (GO:0003723);; Cellular Component: nucleolus (GO:0005730);; Cellular Component: cytosol (GO:0005829);; Cellular Component: plasma membrane (GO:0005886);; Cellular Component: nuclear speck (GO:0…	K12900|3.5515e-93|csv:101222791|serine/arginine-rich splicing factor 33-like; K12900 FUS-interacting serine-arginine-rich protein 1 (A)	[R]	General function prediction only	RNA recognition motif. (a.k.a. RRM, RBD, or RNP domain);; RNA recognition motif (a.k.a. RRM, RBD, or RNP domain);; RNA recognition motif. (a.k.a. RRM, RBD, or RNP domain)	Uncharacterized protein GN=PRUPE_ppa010237mg OS=Prunus persica (Peach) PE=4 SV=1	A	RNA processing and modification	PREDICTED: serine/arginine-rich splicing factor 33-like [Cucumis sativus]
Chr1:25649233|25650658	0	0	10	0.936212	0.0207712	3.93633	up	Csa1G648050	--	--	Biological Process: cytokinesis (GO:0000910);; Cellular Component: cytoplasm (GO:0005737);; Biological Process: DNA replication (GO:0006260);; Biological Process: DNA replication initiation (GO:0006270);; Biological Process: regulation of DNA replication (GO:0006275);; Biological Process: chromatin silencing (GO:0006342);; Biological Process: methylation-dependent chromatin silencing (GO:0006346)…	--	--	--	HEAT repeats;; HEAT repeat;; HEAT-like repeat	Putative uncharacterized protein GN=VIT_11s0065g00460 OS=Vitis vinifera (Grape) PE=4 SV=1	S	Function unknown	PREDICTED: microtubule-associated protein TORTIFOLIA1-like [Cucumis sativus]
Chr1:25692331|25705624	22	1.83964	0	0	0.00212677	-5.52808	down	n/a	No_host_gene_anno
Chr1:25704692|25712042	34	2.84308	0	0	0.000991042	-6.14504	down	n/a	No_host_gene_anno
Chr1:25731785|25732712	40	3.3448	0	0	0.000739768	-6.37644	down	Csa1G650130	--	--	--	--	[R]	General function prediction only	YT521-B-like domain	Uncharacterized protein GN=PRUPE_ppa002677mg OS=Prunus persica (Peach) PE=4 SV=1	S	Function unknown	PREDICTED: uncharacterized protein LOC101206274 [Cucumis sativus]
Chr1:25794119|25796332	0	0	21	1.96605	0.00922112	4.95649	up	Csa1G651660	--	--	Cellular Component: mitochondrion (GO:0005739);; Cellular Component: endoplasmic reticulum (GO:0005783);; Cellular Component: Golgi apparatus (GO:0005794);; Biological Process: pollen exine formation (GO:0010584);; Cellular Component: cytoplasmic membrane-bounded vesicle (GO:0016023);;	--	--	--	--	Uncharacterized protein (Fragment) GN=PRUPE_ppa025999mg OS=Prunus persica (Peach) PE=4 SV=1	S	Function unknown	PREDICTED: uncharacterized protein LOC101207480 [Cucumis sativus]
Chr1:25794126|25798823	18	1.50516	0	0	0.00298798	-5.24551	down	Csa1G651660	--	--	Cellular Component: mitochondrion (GO:0005739);; Cellular Component: endoplasmic reticulum (GO:0005783);; Cellular Component: Golgi apparatus (GO:0005794);; Biological Process: pollen exine formation (GO:0010584);; Cellular Component: cytoplasmic membrane-bounded vesicle (GO:0016023);;	--	--	--	--	Uncharacterized protein (Fragment) GN=PRUPE_ppa025999mg OS=Prunus persica (Peach) PE=4 SV=1	S	Function unknown	PREDICTED: uncharacterized protein LOC101207480 [Cucumis sativus]
Chr1:25815409|25816161	0	0	32	2.99588	0.00556836	5.54811	up	Csa1G651670	--	--	Cellular Component: endoplasmic reticulum (GO:0005783);; Cellular Component: Golgi apparatus (GO:0005794);; Biological Process: pollen exine formation (GO:0010584);;	--	--	--	--	Putative uncharacterized protein GN=VIT_09s0070g00370 OS=Vitis vinifera (Grape) PE=4 SV=1	S	Function unknown	PREDICTED: uncharacterized protein LOC101207480 [Cucumis sativus]
Chr1:25896595|25911734	18	1.50516	0	0	0.00298798	-5.24551	down	n/a	No_host_gene_anno
Chr1:25936753|25943148	0	0	22	2.05967	0.00873249	5.02149	up	Csa1G652250	--	--	Cellular Component: vacuolar membrane (GO:0005774);; Cellular Component: endoplasmic reticulum (GO:0005783);;	--	[S]	Function unknown	--	Uncharacterized protein GN=PRUPE_ppa009085mg OS=Prunus persica (Peach) PE=4 SV=1	R	General function prediction only	PREDICTED: ER membrane protein complex subunit 10-like [Cucumis sativus]
Chr1:25951939|25956242	0	0	10	0.936212	0.0207712	3.93633	up	Csa1G652260	[J]	Translation, ribosomal structure and biogenesis	Molecular Function: structural constituent of ribosome (GO:0003735);; Cellular Component: ribosome (GO:0005840);; Biological Process: rRNA processing (GO:0006364);; Biological Process: translational termination (GO:0006415);; Molecular Function: acetylglucosaminyltransferase activity (GO:0008375);; Cellular Component: chloroplast stroma (GO:0009570);; Biological Process: chloroplast relocation (G…	K02836|0|cmo:103487209|peptide chain release factor 1, mitochondrial; K02836 peptide chain release factor 2 (A)	[J]	Translation, ribosomal structure and biogenesis	RF-1 domain;; PCRF domain	Putative translation releasing factor 2 GN=rf2 OS=Cucumis sativus (Cucumber) PE=2 SV=1	J	Translation, ribosomal structure and biogenesis	putative translation releasing factor 2 [Cucumis sativus]
Chr1:25970551|25973020	0	0	17	1.59156	0.011754	4.66253	up	Csa1G652290	--	--	Molecular Function: phosphatidylinositol-4,5-bisphosphate 5-phosphatase activity (GO:0004439);; Cellular Component: nucleus (GO:0005634);; Biological Process: phosphatidylinositol dephosphorylation (GO:0046856);;	--	[U]	Intracellular trafficking, secretion, and vesicular transport	Endonuclease/Exonuclease/phosphatase family	Uncharacterized protein GN=PRUPE_ppa000518mg OS=Prunus persica (Peach) PE=4 SV=1	U	Intracellular trafficking, secretion, and vesicular transport	PREDICTED: type II inositol 1,4,5-trisphosphate 5-phosphatase FRA3-like [Cucumis sativus]
Chr1:26004528|26007645	0	0	51	4.77468	0.00311101	6.20901	up	n/a	No_host_gene_anno
Chr1:26028974|26030468	0	0	9	0.842591	0.0230701	3.79476	up	Csa1G652810	[U]	Intracellular trafficking, secretion, and vesicular transport	Biological Process: regulation of root meristem growth (GO:0010082);; Biological Process: primary metabolic process (GO:0044238);; Biological Process: cellular macromolecule metabolic process (GO:0044260);; Biological Process: single-organism cellular process (GO:0044763);; Biological Process: cellular component organization or biogenesis (GO:0071840);; Biological Process: ground tissue pattern f…	--	--	--	Protein of unknown function (DUF1162)	Vacuolar protein sorting-associated protein, putative GN=RCOM_0902510 OS=Ricinus communis (Castor bean) PE=4 SV=1	U	Intracellular trafficking, secretion, and vesicular transport	PREDICTED: LOW QUALITY PROTEIN: uncharacterized protein LOC101204937 [Cucumis sativus]
Chr1:26055284|26063273	10	0.836199	0	0	0.007622	-4.42762	down	n/a	No_host_gene_anno
Chr1:26055284|26071176	23	1.92326	0	0	0.00197025	-5.59085	down	n/a	No_host_gene_anno
Chr1:26114871|26119521	17	1.42154	0	0	0.00328638	-5.16528	down	n/a	No_host_gene_anno
Chr1:26161689|26163533	0	0	44	4.11933	0.00374922	5.99911	up	Csa1G654870	[K]	Transcription	Biological Process: mRNA splicing, via spliceosome (GO:0000398);; Molecular Function: RNA binding (GO:0003723);; Molecular Function: helicase activity (GO:0004386);; Molecular Function: ribonuclease III activity (GO:0004525);; Molecular Function: protein binding (GO:0005515);; Cellular Component: nucleus (GO:0005634);; Biological Process: DNA methylation (GO:0006306);; Biological Process: chromat…	K11592|0|csv:101208698|endoribonuclease Dicer homolog 2-like; K11592 endoribonuclease Dicer [EC:3.1.26.-] (A)	[A]	RNA processing and modification	Ribonuclease III domain;; Ribonuclease-III-like;; Dicer dimerisation domain;; Helicase conserved C-terminal domain;; PAZ domain;; DEAD/DEAH box helicase;; Type III restriction enzyme, res subunit;; Double-stranded RNA binding motif	ATP binding protein, putative GN=RCOM_1077610 OS=Ricinus communis (Castor bean) PE=4 SV=1	A	RNA processing and modification	PREDICTED: endoribonuclease Dicer homolog 2-like [Cucumis sativus]
Chr1:26235476|26238189	0	0	88	8.23867	0.00154082	6.98779	up	Csa1G655920	[H]	Coenzyme transport and metabolism	Biological Process: inactivation of MAPK activity (GO:0000188);; Molecular Function: phosphorylase activity (GO:0004645);; Molecular Function: protein binding (GO:0005515);; Cellular Component: nucleus (GO:0005634);; Cellular Component: cytosol (GO:0005829);; Biological Process: protein dephosphorylation (GO:0006470);; Biological Process: synapsis (GO:0007129);; Molecular Function: protein tyrosi…	--	[F]	Nucleotide transport and metabolism	RibD C-terminal domain;; Domain of unknown function (DUF1768)	Uncharacterized protein OS=Glycine max (Soybean) PE=4 SV=1	F	Nucleotide transport and metabolism	PREDICTED: riboflavin biosynthesis protein RibD-like [Cucumis sativus]
Chr1:26247591|26248132	14	1.17068	0	0	0.00451315	-4.89376	down	Csa1G655950	[H]	Coenzyme transport and metabolism	Biological Process: inactivation of MAPK activity (GO:0000188);; Molecular Function: phosphorylase activity (GO:0004645);; Molecular Function: protein binding (GO:0005515);; Cellular Component: nucleus (GO:0005634);; Cellular Component: cytosol (GO:0005829);; Biological Process: protein dephosphorylation (GO:0006470);; Biological Process: synapsis (GO:0007129);; Molecular Function: protein tyrosi…	--	[F]	Nucleotide transport and metabolism	Domain of unknown function (DUF1768);; RibD C-terminal domain	Uncharacterized protein OS=Glycine max (Soybean) PE=4 SV=1	F	Nucleotide transport and metabolism	PREDICTED: riboflavin biosynthesis protein RibD-like [Cucumis sativus]
Chr1:26474976|26477037	0	0	4	0.374485	0.0463016	2.74925	up	Csa1G659590	[Q]	Secondary metabolites biosynthesis, transport and catabolism	Molecular Function: ATP binding (GO:0005524);; Biological Process: ATP catabolic process (GO:0006200);; Biological Process: lipid transport (GO:0006869);; Cellular Component: chloroplast (GO:0009507);; Molecular Function: sulfate transmembrane-transporting ATPase activity (GO:0015419);;	--	[Q]	Secondary metabolites biosynthesis, transport and catabolism	ABC transporter;; AAA domain	Abc transporter, putative GN=RCOM_1437480 OS=Ricinus communis (Castor bean) PE=3 SV=1	Q	Secondary metabolites biosynthesis, transport and catabolism	PREDICTED: protein TRIGALACTOSYLDIACYLGLYCEROL 3, chloroplastic-like [Cucumis sativus]
Chr1:26531620|26532693	73	6.10425	0	0	0.000244522	-7.23646	down	Csa1G660150	--	--	Molecular Function: inorganic phosphate transmembrane transporter activity (GO:0005315);; Cellular Component: vacuolar membrane (GO:0005774);; Biological Process: glucose catabolic process (GO:0006007);; Biological Process: purine nucleobase transport (GO:0006863);; Biological Process: vacuole organization (GO:0007033);; Cellular Component: plastid (GO:0009536);; Biological Process: embryo sac de…	K15283|0|csv:101220046|glucose-6-phosphate/phosphate translocator 2, chloroplastic-like; K15283 solute carrier family 35, member E1 (A)	[GE]	--	Triose-phosphate Transporter family;; EamA-like transporter family;; UAA transporter family	Uncharacterized protein GN=PRUPE_ppa006795mg OS=Prunus persica (Peach) PE=4 SV=1	G	Carbohydrate transport and metabolism	PREDICTED: glucose-6-phosphate/phosphate translocator 2, chloroplastic-like [Cucumis sativus]
Chr1:26661035|26687720	10	0.836199	0	0	0.007622	-4.42762	down	n/a	No_host_gene_anno
Chr1:26677510|26687733	18	1.50516	0	0	0.00298798	-5.24551	down	n/a	No_host_gene_anno
Chr1:26820163|26834527	0	0	49	4.58744	0.00327294	6.15209	up	n/a	No_host_gene_anno
Chr1:26952529|26954359	27	2.25774	0	0	0.00149084	-5.81774	down	Csa1G665390	[O]	Posttranslational modification, protein turnover, chaperones	Cellular Component: nucleus (GO:0005634);; Biological Process: protein O-linked glycosylation (GO:0006493);; Molecular Function: transferase activity, transferring glycosyl groups (GO:0016757);;	K09667|0|cmo:103487257|probable UDP-N-acetylglucosamine--peptide N-acetylglucosaminyltransferase SEC; K09667 protein O-GlcNAc transferase [EC:2.4.1.255] (A)	[GOT]	--	Glycosyl transferase family 41;; Tetratricopeptide repeat;; TPR repeat;; Tetratricopeptide repeat;; Tetratricopeptide repeat;; Tetratricopeptide repeat;; Tetratricopeptide repeat;; Tetratricopeptide repeat;; Tetratricopeptide repeat;; Tetratricopeptide repeat;; Tetratricopeptide repeat;; Tetratricopeptide repeat;; Tetratricopeptide repeat;; Tetratricopeptide repeat;; Anaphase-promoting complex, c…	Uncharacterized protein OS=Glycine max (Soybean) PE=4 SV=1	GOT	--	PREDICTED: probable UDP-N-acetylglucosamine--peptide N-acetylglucosaminyltransferase SEC-like [Cucumis sativus]
Chr1:26952529|26955491	0	0	16	1.49794	0.0125826	4.57862	up	Csa1G665390	[O]	Posttranslational modification, protein turnover, chaperones	Cellular Component: nucleus (GO:0005634);; Biological Process: protein O-linked glycosylation (GO:0006493);; Molecular Function: transferase activity, transferring glycosyl groups (GO:0016757);;	K09667|0|cmo:103487257|probable UDP-N-acetylglucosamine--peptide N-acetylglucosaminyltransferase SEC; K09667 protein O-GlcNAc transferase [EC:2.4.1.255] (A)	[GOT]	--	Glycosyl transferase family 41;; Tetratricopeptide repeat;; TPR repeat;; Tetratricopeptide repeat;; Tetratricopeptide repeat;; Tetratricopeptide repeat;; Tetratricopeptide repeat;; Tetratricopeptide repeat;; Tetratricopeptide repeat;; Tetratricopeptide repeat;; Tetratricopeptide repeat;; Tetratricopeptide repeat;; Tetratricopeptide repeat;; Tetratricopeptide repeat;; Anaphase-promoting complex, c…	Uncharacterized protein OS=Glycine max (Soybean) PE=4 SV=1	GOT	--	PREDICTED: probable UDP-N-acetylglucosamine--peptide N-acetylglucosaminyltransferase SEC-like [Cucumis sativus]
Chr1:27098711|27099568	8	0.668959	0	0	0.0105652	-4.12235	down	Csa1G666970	--	--	Molecular Function: binding (GO:0005488);;	--	--	--	MYB-CC type transfactor, LHEQLE motif;; Myb-like DNA-binding domain	DNA binding protein, putative GN=RCOM_0609760 OS=Ricinus communis (Castor bean) PE=4 SV=1	K	Transcription	PREDICTED: protein PHR1-LIKE 1-like [Cucumis sativus]
Chr1:27194627|27201821	38	3.17756	0	0	0.00081159	-6.30335	down	n/a	No_host_gene_anno
Chr1:27194627|27220858	19	1.58878	0	0	0.00272879	-5.32151	down	n/a	No_host_gene_anno
Chr1:27201700|27220858	27	2.25774	0	0	0.00149084	-5.81774	down	n/a	No_host_gene_anno
Chr1:27368752|27375740	14	1.17068	0	0	0.00451315	-4.89376	down	Csa1G680070	--	--	--	--	--	--	--	Putative uncharacterized protein GN=VIT_14s0036g00660 OS=Vitis vinifera (Grape) PE=4 SV=1	UY	--	PREDICTED: exportin-4-like [Cucumis sativus]
Chr1:27371813|27414158	0	0	17	1.59156	0.011754	4.66253	up	n/a	No_host_gene_anno
Chr1:27396076|27399669	62	5.18443	0	0	0.000331306	-7.00253	down	Csa1G680090	--	--	--	--	[YU]	--	--	Putative uncharacterized protein GN=VIT_14s0036g00660 OS=Vitis vinifera (Grape) PE=4 SV=1	UY	--	PREDICTED: exportin-4-like [Cucumis sativus]
Chr1:27396087|27399669	0	0	12	1.12345	0.0172047	4.18357	up	Csa1G680090	--	--	--	--	[YU]	--	--	Putative uncharacterized protein GN=VIT_14s0036g00660 OS=Vitis vinifera (Grape) PE=4 SV=1	UY	--	PREDICTED: exportin-4-like [Cucumis sativus]
Chr1:27396087|27405849	41	3.42842	0	0	0.000707414	-6.41164	down	Csa1G680090	--	--	--	--	[YU]	--	--	Putative uncharacterized protein GN=VIT_14s0036g00660 OS=Vitis vinifera (Grape) PE=4 SV=1	UY	--	PREDICTED: exportin-4-like [Cucumis sativus]
Chr1:27445049|27451645	0	0	33	3.0895	0.00536206	5.59157	up	n/a	No_host_gene_anno
Chr1:2760813|2762341	20	1.6724	0	0	0.0025022	-5.3937	down	Csa1G025160	[S]	Function unknown	Molecular Function: nucleotide binding (GO:0000166);; Molecular Function: fructose-bisphosphate aldolase activity (GO:0004332);; Molecular Function: phosphogluconate dehydrogenase (decarboxylating) activity (GO:0004616);; Cellular Component: nucleus (GO:0005634);; Cellular Component: mitochondrion (GO:0005739);; Biological Process: glycolytic process (GO:0006096);; Biological Process: pentose-pho…	--	[R]	General function prediction only	Fructose-bisphosphate aldolase class-II;; NAD-binding of NADP-dependent 3-hydroxyisobutyrate dehydrogenase;; NAD binding domain of 6-phosphogluconate dehydrogenase;; Protein of unknown function, DUF1537;; NADP oxidoreductase coenzyme F420-dependent	Uncharacterized protein OS=Glycine max (Soybean) PE=4 SV=1	G	Carbohydrate transport and metabolism	PREDICTED: uncharacterized protein LOC101221907 [Cucumis sativus]
Chr1:27745198|27746243	0	0	6	0.561727	0.0335453	3.26086	up	n/a	No_host_gene_anno
Chr1:27779747|27786157	24	2.00688	0	0	0.00183054	-5.651	down	n/a	No_host_gene_anno
Chr1:27800197|27801088	0	0	39	3.65123	0.00436049	5.82797	up	Csa1G690350	--	--	Biological Process: karyogamy (GO:0000741);; Biological Process: embryo sac egg cell differentiation (GO:0009560);; Molecular Function: pseudouridine synthase activity (GO:0009982);;	K06176|5.20839e-90|csv:101203320|putative pseudouridine synthase C1A4.09-like; K06176 tRNA pseudouridine13 synthase [EC:5.4.99.27] (A)	[S]	Function unknown	--	Uncharacterized protein GN=Solyc01g097590.2 OS=Solanum lycopersicum (Tomato) PE=4 SV=1	S	Function unknown	PREDICTED: putative pseudouridine synthase C1A4.09-like [Cucumis sativus]
Chr1:27800197|27802649	66	5.51891	0	0	0.00029501	-7.09205	down	n/a	No_host_gene_anno
Chr1:27800197|27803140	0	0	52	4.8683	0.00303519	6.23665	up	n/a	No_host_gene_anno
Chr1:27949706|27951067	38	3.17756	0	0	0.00081159	-6.30335	down	Csa1G696460	[GEPR]	--	Molecular Function: sugar:proton symporter activity (GO:0005351);; Cellular Component: endosome (GO:0005768);; Cellular Component: Golgi apparatus (GO:0005794);; Cellular Component: trans-Golgi network (GO:0005802);; Biological Process: determination of bilateral symmetry (GO:0009855);; Biological Process: organ morphogenesis (GO:0009887);; Biological Process: xylem and phloem pattern formation (…	--	[R]	General function prediction only	Sugar (and other) transporter;; Major Facilitator Superfamily	Uncharacterized protein GN=PRUPE_ppa004615mg OS=Prunus persica (Peach) PE=4 SV=1	R	General function prediction only	PREDICTED: probable plastidic glucose transporter 2-like [Cucumis sativus]
Chr1:28137040|28140176	9	0.752579	0	0	0.00891273	-4.28304	down	Csa1G699620	[R]	General function prediction only	Cellular Component: nuclear ubiquitin ligase complex (GO:0000152);; Molecular Function: ubiquitin-protein transferase activity (GO:0004842);; Molecular Function: protein binding (GO:0005515);; Cellular Component: cytoplasm (GO:0005737);; Biological Process: DNA repair (GO:0006281);; Molecular Function: zinc ion binding (GO:0008270);; Biological Process: red, far-red light phototransduction (GO:00…	K10143|0|csv:101203654|E3 ubiquitin-protein ligase COP1-like; K10143 E3 ubiquitin-protein ligase RFWD2 [EC:6.3.2.19] (A)	--	--	WD domain, G-beta repeat;; Zinc finger, C3HC4 type (RING finger);; Zinc finger, C3HC4 type (RING finger);; Ring finger domain	Putative uncharacterized protein GN=VIT_10s0523g00030 OS=Vitis vinifera (Grape) PE=4 SV=1	O	Posttranslational modification, protein turnover, chaperones	PREDICTED: E3 ubiquitin-protein ligase COP1-like [Cucumis sativus]
Chr1:28347193|28348117	5	0.418099	0	0	0.0196868	-3.49314	down	Csa1G701340	--	--	Cellular Component: mitochondrion (GO:0005739);; Biological Process: glycine catabolic process (GO:0006546);;	--	[R]	General function prediction only	PPR repeat;; PPR repeat	Putative uncharacterized protein GN=VIT_01s0011g01970 OS=Vitis vinifera (Grape) PE=4 SV=1	R	General function prediction only	PREDICTED: pentatricopeptide repeat-containing protein At2g35130-like [Cucumis sativus]
Chr1:2839613|2842993	3	0.25086	0	0	0.0344978	-2.83916	down	Csa1G025770	[RTKL]	--	Molecular Function: protein serine/threonine kinase activity (GO:0004674);; Molecular Function: ATP binding (GO:0005524);; Cellular Component: nucleus (GO:0005634);; Biological Process: protein phosphorylation (GO:0006468);; Cellular Component: chloroplast (GO:0009507);; Molecular Function: identical protein binding (GO:0042802);;	K08864|0|csv:101204597|serine/threonine-protein kinase TOUSLED-like; K08864 tousled-like kinase [EC:2.7.11.1] (A)	[T]	Signal transduction mechanisms	Protein kinase domain;; Protein tyrosine kinase	Uncharacterized protein GN=PRUPE_ppa002302mg OS=Prunus persica (Peach) PE=4 SV=1	T	Signal transduction mechanisms	PREDICTED: serine/threonine-protein kinase TOUSLED-like [Cucumis sativus]
Chr1:28496248|28497567	14	1.17068	0	0	0.00451315	-4.89376	down	Csa1G701990	[O]	Posttranslational modification, protein turnover, chaperones	Cellular Component: nucleus (GO:0005634);; Cellular Component: cytosol (GO:0005829);; Biological Process: glucuronoxylan metabolic process (GO:0010413);; Molecular Function: transferase activity (GO:0016740);; Biological Process: xylan biosynthetic process (GO:0045492);; Biological Process: response to cadmium ion (GO:0046686);;	K07393|0|cmo:103498268|glutathione S-transferase omega-like 2; K07393 putative glutathione S-transferase (A)	[O]	Posttranslational modification, protein turnover, chaperones	Glutathione S-transferase, N-terminal domain;; Glutathione S-transferase, C-terminal domain;; Glutathione S-transferase, C-terminal domain;; Glutathione S-transferase, C-terminal domain;; Glutathione S-transferase, N-terminal domain	Putative uncharacterized protein GN=VIT_01s0011g01900 OS=Vitis vinifera (Grape) PE=4 SV=1	O	Posttranslational modification, protein turnover, chaperones	PREDICTED: glutathionyl-hydroquinone reductase YqjG-like [Cucumis sativus]
Chr1:28534592|28536096	0	0	31	2.90226	0.00578887	5.50331	up	Csa1G702040	--	--	Molecular Function: phosphatidylcholine-sterol O-acyltransferase activity (GO:0004607);; Molecular Function: phospholipase activity (GO:0004620);; Cellular Component: cytosol (GO:0005829);; Biological Process: membrane fusion (GO:0006944);; Biological Process: phospholipid catabolic process (GO:0009395);; Biological Process: Golgi vesicle transport (GO:0048193);;	--	[I]	Lipid transport and metabolism	Lecithin:cholesterol acyltransferase;; Putative serine esterase (DUF676);; PGAP1-like protein	Uncharacterized protein GN=PRUPE_ppa004058mg OS=Prunus persica (Peach) PE=4 SV=1	I	Lipid transport and metabolism	PREDICTED: lecithine-cholesterol acyltransferase-like 4-like [Cucumis sativus]
Chr1:28675166|28675683	9	0.752579	0	0	0.00891273	-4.28304	down	Csa1G705090	[R]	General function prediction only	Molecular Function: DNA binding (GO:0003677);; Molecular Function: sequence-specific DNA binding transcription factor activity (GO:0003700);; Molecular Function: protein binding (GO:0005515);; Molecular Function: GTP binding (GO:0005525);; Cellular Component: nucleus (GO:0005634);; Cellular Component: endosome (GO:0005768);; Cellular Component: early endosome (GO:0005769);; Cellular Component: va…	--	[U]	Intracellular trafficking, secretion, and vesicular transport	Ras family;; Miro-like protein;; ADP-ribosylation factor family;; Gtr1/RagA G protein conserved region	Putative uncharacterized protein GN=RCOM_1425460 OS=Ricinus communis (Castor bean) PE=3 SV=1	U	Intracellular trafficking, secretion, and vesicular transport	protein with unknown function [Ricinus communis]
Chr1:28821602|28821943	82	6.85683	0	0	0.000196751	-7.40314	down	Csa1G707630	--	--	Cellular Component: integral component of membrane (GO:0016021);; Biological Process: vesicle-mediated transport (GO:0016192);;	--	[U]	Intracellular trafficking, secretion, and vesicular transport	Regulated-SNARE-like domain	Uncharacterized protein GN=PRUPE_ppa011167mg OS=Prunus persica (Peach) PE=4 SV=1	U	Intracellular trafficking, secretion, and vesicular transport	PREDICTED: putative vesicle-associated membrane protein 726-like [Cucumis sativus]
Chr1:28846416|28857027	0	0	32	2.99588	0.00556836	5.54811	up	Csa1G707650	[R]	General function prediction only	Molecular Function: monooxygenase activity (GO:0004497);; Molecular Function: iron ion binding (GO:0005506);; Cellular Component: nucleus (GO:0005634);; Cellular Component: cytosol (GO:0005829);; Molecular Function: zinc ion binding (GO:0008270);; Molecular Function: electron carrier activity (GO:0009055);; Molecular Function: oxidoreductase activity, acting on paired donors, with incorporation o…	K06874|0|csv:101208000|zinc finger protein ZPR1-like; K06874 zinc finger protein (A)	[R]	General function prediction only	ZPR1 zinc-finger domain	Predicted protein GN=POPTRDRAFT_759183 OS=Populus trichocarpa (Western balsam poplar) PE=4 SV=1	R	General function prediction only	PREDICTED: LOW QUALITY PROTEIN: zinc finger protein ZPR1-like [Cucumis sativus]
Chr1:29042591|29043045	0	0	49	4.58744	0.00327294	6.15209	up	Csa1G714690	[DKL]	--	Biological Process: RNA splicing, via endonucleolytic cleavage and ligation (GO:0000394);; Molecular Function: cyclin-dependent protein serine/threonine kinase activity (GO:0004693);; Cellular Component: nucleus (GO:0005634);; Biological Process: transcription, DNA-templated (GO:0006351);; Biological Process: transcription from RNA polymerase II promoter (GO:0006366);; Biological Process: cellula…	K15188|0|cmo:103498292|cyclin-T1-5; K15188 cyclin T (A)	[D]	Cell cycle control, cell division, chromosome partitioning	Cyclin, N-terminal domain;; Cyclin, C-terminal domain	Putative uncharacterized protein GN=VIT_19s0027g01670 OS=Vitis vinifera (Grape) PE=3 SV=1	DKL	--	PREDICTED: LOW QUALITY PROTEIN: cyclin-T1-5-like [Cucumis sativus]
Chr1:29073992|29076206	16	1.33792	0	0	0.00363235	-5.08033	down	n/a	No_host_gene_anno
Chr1:29077267|29077719	19	1.58878	0	0	0.00272879	-5.32151	down	n/a	No_host_gene_anno
Chr1:29077267|29077741	0	0	31	2.90226	0.00578887	5.50331	up	n/a	No_host_gene_anno
Chr1:29077267|29087739	15	1.2543	0	0	0.00403662	-4.99006	down	n/a	No_host_gene_anno
Chr1:3046979|3055990	25	2.0905	0	0	0.00170531	-5.70875	down	Csa1G027520	[RTKL]	--	Molecular Function: protein serine/threonine kinase activity (GO:0004674);; Molecular Function: protein tyrosine kinase activity (GO:0004713);; Molecular Function: ATP binding (GO:0005524);; Cellular Component: plasma membrane (GO:0005886);; Biological Process: protein phosphorylation (GO:0006468);; Biological Process: transmembrane receptor protein tyrosine kinase signaling pathway (GO:0007169);…	--	--	--	Protein kinase domain;; Protein tyrosine kinase	Putative uncharacterized protein GN=VITISV_043541 OS=Vitis vinifera (Grape) PE=3 SV=1	T	Signal transduction mechanisms	PREDICTED: probable LRR receptor-like serine/threonine-protein kinase At1g06840-like [Cucumis sativus]
Chr1:3055534|3062738	44	3.67928	0	0	0.000622242	-6.51236	down	n/a	No_host_gene_anno
Chr1:3055534|3069630	0	0	11	1.02983	0.0188426	4.06524	up	n/a	No_host_gene_anno
Chr1:3066193|3069617	0	0	31	2.90226	0.00578887	5.50331	up	Csa1G028020	--	--	Molecular Function: nucleotide binding (GO:0000166);; Molecular Function: protein kinase activity (GO:0004672);; Molecular Function: protein serine/threonine kinase activity (GO:0004674);; Molecular Function: ATP binding (GO:0005524);; Cellular Component: extracellular region (GO:0005576);; Cellular Component: plasma membrane (GO:0005886);; Biological Process: protein phosphorylation (GO:0006468)…	--	--	--	Protein tyrosine kinase;; Protein kinase domain	Uncharacterized protein GN=PRUPE_ppa000952mg OS=Prunus persica (Peach) PE=4 SV=1	T	Signal transduction mechanisms	PREDICTED: probable LRR receptor-like serine/threonine-protein kinase At1g06840-like [Cucumis sativus]
Chr1:3079900|3080372	23	1.92326	0	0	0.00197025	-5.59085	down	Csa1G028040	[S]	Function unknown	Molecular Function: protein serine/threonine kinase activity (GO:0004674);; Molecular Function: protein tyrosine kinase activity (GO:0004713);; Molecular Function: ATP binding (GO:0005524);; Cellular Component: extracellular region (GO:0005576);; Cellular Component: plasma membrane (GO:0005886);; Biological Process: protein phosphorylation (GO:0006468);; Biological Process: transmembrane receptor…	--	--	--	Leucine Rich repeats (2 copies);; Leucine rich repeat;; Leucine Rich Repeat;; Leucine rich repeat N-terminal domain;; Leucine Rich repeat	Uncharacterized protein GN=PRUPE_ppa000952mg OS=Prunus persica (Peach) PE=4 SV=1	T	Signal transduction mechanisms	PREDICTED: probable LRR receptor-like serine/threonine-protein kinase At1g06840-like [Cucumis sativus]
Chr1:3088265|3089366	39	3.26118	0	0	0.000774418	-6.34036	down	Csa1G028040	[S]	Function unknown	Molecular Function: protein serine/threonine kinase activity (GO:0004674);; Molecular Function: protein tyrosine kinase activity (GO:0004713);; Molecular Function: ATP binding (GO:0005524);; Cellular Component: extracellular region (GO:0005576);; Cellular Component: plasma membrane (GO:0005886);; Biological Process: protein phosphorylation (GO:0006468);; Biological Process: transmembrane receptor…	--	--	--	Leucine Rich repeats (2 copies);; Leucine rich repeat;; Leucine Rich Repeat;; Leucine rich repeat N-terminal domain;; Leucine Rich repeat	Uncharacterized protein GN=PRUPE_ppa000952mg OS=Prunus persica (Peach) PE=4 SV=1	T	Signal transduction mechanisms	PREDICTED: probable LRR receptor-like serine/threonine-protein kinase At1g06840-like [Cucumis sativus]
Chr1:3123899|3125516	26	2.17412	0	0	0.00159262	-5.76427	down	Csa1G029580	[RTKL]	--	Molecular Function: protein serine/threonine kinase activity (GO:0004674);; Molecular Function: protein serine/threonine/tyrosine kinase activity (GO:0004712);; Molecular Function: ATP binding (GO:0005524);; Biological Process: protein phosphorylation (GO:0006468);;	--	[R]	General function prediction only	Protein kinase domain;; Protein tyrosine kinase	Uncharacterized protein GN=PRUPE_ppa000434mg OS=Prunus persica (Peach) PE=4 SV=1	T	Signal transduction mechanisms	PREDICTED: uncharacterized protein LOC101208935 [Cucumis sativus]
Chr1:3161011|3167720	0	0	45	4.21295	0.00364466	6.03103	up	Csa1G030620	[G]	Carbohydrate transport and metabolism	Molecular Function: glycerone kinase activity (GO:0004371);; Molecular Function: ATP binding (GO:0005524);; Cellular Component: cytoplasm (GO:0005737);; Biological Process: glycerol metabolic process (GO:0006071);; Biological Process: response to symbiotic fungus (GO:0009610);; Biological Process: cellular response to phosphate starvation (GO:0016036);; Biological Process: phosphorylation (GO:001…	K00863|0|csv:101209672|putative 3,4-dihydroxy-2-butanone kinase-like; K00863 dihydroxyacetone kinase [EC:2.7.1.29] (A)	[G]	Carbohydrate transport and metabolism	Dak1 domain;; DAK2 domain	Putative uncharacterized protein GN=VIT_17s0119g00350 OS=Vitis vinifera (Grape) PE=4 SV=1	G	Carbohydrate transport and metabolism	PREDICTED: putative 3,4-dihydroxy-2-butanone kinase-like [Cucumis sativus]
Chr1:3166798|3189972	13	1.08706	0	0	0.00508035	-4.79057	down	Csa1G030620	[G]	Carbohydrate transport and metabolism	Molecular Function: glycerone kinase activity (GO:0004371);; Molecular Function: ATP binding (GO:0005524);; Cellular Component: cytoplasm (GO:0005737);; Biological Process: glycerol metabolic process (GO:0006071);; Biological Process: response to symbiotic fungus (GO:0009610);; Biological Process: cellular response to phosphate starvation (GO:0016036);; Biological Process: phosphorylation (GO:001…	K00863|0|csv:101209672|putative 3,4-dihydroxy-2-butanone kinase-like; K00863 dihydroxyacetone kinase [EC:2.7.1.29] (A)	[G]	Carbohydrate transport and metabolism	Dak1 domain;; DAK2 domain	Putative uncharacterized protein GN=VIT_17s0119g00350 OS=Vitis vinifera (Grape) PE=4 SV=1	G	Carbohydrate transport and metabolism	PREDICTED: putative 3,4-dihydroxy-2-butanone kinase-like [Cucumis sativus]
Chr1:3172929|3173499	0	0	37	3.46398	0.00465554	5.7534	up	Csa1G030620	[G]	Carbohydrate transport and metabolism	Molecular Function: glycerone kinase activity (GO:0004371);; Molecular Function: ATP binding (GO:0005524);; Cellular Component: cytoplasm (GO:0005737);; Biological Process: glycerol metabolic process (GO:0006071);; Biological Process: response to symbiotic fungus (GO:0009610);; Biological Process: cellular response to phosphate starvation (GO:0016036);; Biological Process: phosphorylation (GO:001…	K00863|0|csv:101209672|putative 3,4-dihydroxy-2-butanone kinase-like; K00863 dihydroxyacetone kinase [EC:2.7.1.29] (A)	[G]	Carbohydrate transport and metabolism	Dak1 domain;; DAK2 domain	Putative uncharacterized protein GN=VIT_17s0119g00350 OS=Vitis vinifera (Grape) PE=4 SV=1	G	Carbohydrate transport and metabolism	PREDICTED: putative 3,4-dihydroxy-2-butanone kinase-like [Cucumis sativus]
Chr1:3192355|3196268	0	0	25	2.34053	0.00750615	5.20058	up	n/a	No_host_gene_anno
Chr1:3194851|3196268	11	0.919819	0	0	0.00659442	-4.55901	down	n/a	No_host_gene_anno
Chr1:3237717|3251375	16	1.33792	0	0	0.00363235	-5.08033	down	n/a	No_host_gene_anno
Chr1:3244941|3249940	0	0	28	2.62139	0.00655096	5.35987	up	Csa1G031190	[RTKL]	--	Molecular Function: protein kinase C activity (GO:0004697);; Molecular Function: protein tyrosine kinase activity (GO:0004713);; Molecular Function: ATP binding (GO:0005524);; Cellular Component: nucleus (GO:0005634);; Cellular Component: cytosol (GO:0005829);; Cellular Component: plasma membrane (GO:0005886);; Biological Process: protein autophosphorylation (GO:0046777);;	--	[TR]	--	Protein kinase domain;; Protein tyrosine kinase	Predicted protein GN=POPTRDRAFT_806321 OS=Populus trichocarpa (Western balsam poplar) PE=4 SV=1	T	Signal transduction mechanisms	Kinase superfamily protein isoform 7 [Theobroma cacao]
Chr1:3284237|3289708	22	1.83964	0	0	0.00212677	-5.52808	down	Csa1G031710	[O]	Posttranslational modification, protein turnover, chaperones	Molecular Function: protein binding (GO:0005515);; Biological Process: protein folding (GO:0006457);; Biological Process: response to stress (GO:0006950);; Molecular Function: ion binding (GO:0043167);; Molecular Function: metal ion binding (GO:0046872);; Molecular Function: organic cyclic compound binding (GO:0097159);; Molecular Function: heterocyclic compound binding (GO:1901363);;	K03686|0|cmo:103484140|chaperone protein dnaJ 1, mitochondrial; K03686 molecular chaperone DnaJ (A)	[O]	Posttranslational modification, protein turnover, chaperones	DnaJ domain;; DnaJ central domain	Putative uncharacterized protein GN=VIT_17s0000g02030 OS=Vitis vinifera (Grape) PE=3 SV=1	O	Posttranslational modification, protein turnover, chaperones	PREDICTED: dnaJ homolog subfamily B member 12-like [Cucumis sativus]
Chr1:3284237|3293605	0	0	41	3.83847	0.0040965	5.89888	up	Csa1G031710	[O]	Posttranslational modification, protein turnover, chaperones	Molecular Function: protein binding (GO:0005515);; Biological Process: protein folding (GO:0006457);; Biological Process: response to stress (GO:0006950);; Molecular Function: ion binding (GO:0043167);; Molecular Function: metal ion binding (GO:0046872);; Molecular Function: organic cyclic compound binding (GO:0097159);; Molecular Function: heterocyclic compound binding (GO:1901363);;	K03686|0|cmo:103484140|chaperone protein dnaJ 1, mitochondrial; K03686 molecular chaperone DnaJ (A)	[O]	Posttranslational modification, protein turnover, chaperones	DnaJ domain;; DnaJ central domain	Putative uncharacterized protein GN=VIT_17s0000g02030 OS=Vitis vinifera (Grape) PE=3 SV=1	O	Posttranslational modification, protein turnover, chaperones	PREDICTED: dnaJ homolog subfamily B member 12-like [Cucumis sativus]
Chr1:3339523|3340164	0	0	16	1.49794	0.0125826	4.57862	up	n/a	No_host_gene_anno
Chr1:3343548|3344264	20	1.6724	0	0	0.0025022	-5.3937	down	n/a	No_host_gene_anno
Chr1:3418427|3419012	25	2.0905	0	0	0.00170531	-5.70875	down	Csa1G031900	--	--	Molecular Function: translation initiation factor activity (GO:0003743);; Molecular Function: endoribonuclease activity (GO:0004521);; Molecular Function: protein binding (GO:0005515);; Cellular Component: nucleus (GO:0005634);; Cellular Component: cytosol (GO:0005829);; Biological Process: DNA methylation (GO:0006306);; Biological Process: methylation-dependent chromatin silencing (GO:0006346);;…	K11593|0|csv:101212130|protein argonaute 1A-like; K11593 eukaryotic translation initiation factor 2C (A)	[J]	Translation, ribosomal structure and biogenesis	Piwi domain;; PAZ domain;; Glycine-rich region of argonaut;; Domain of unknown function (DUF1785)	Uncharacterized protein GN=PRUPE_ppa000619mg OS=Prunus persica (Peach) PE=4 SV=1	J	Translation, ribosomal structure and biogenesis	PREDICTED: protein argonaute 1A-like [Cucumis sativus]
Chr1:3452111|3452427	5	0.418099	0	0	0.0196868	-3.49314	down	Csa1G032450	--	--	Molecular Function: nucleic acid binding (GO:0003676);; Molecular Function: transcription cofactor activity (GO:0003712);; Molecular Function: histone acetyltransferase activity (GO:0004402);; Molecular Function: RNA-DNA hybrid ribonuclease activity (GO:0004523);; Cellular Component: nucleus (GO:0005634);; Cellular Component: cytoplasm (GO:0005737);; Biological Process: regulation of transcriptio…	--	[K]	Transcription	BTB/POZ domain;; TAZ zinc finger	Protein binding protein, putative GN=RCOM_1507810 OS=Ricinus communis (Castor bean) PE=4 SV=1	K	Transcription	PREDICTED: BTB/POZ and TAZ domain-containing protein 1-like [Cucumis sativus]
Chr1:3571139|3571740	21	1.75602	0	0	0.00230294	-5.46246	down	Csa1G033230	[A]	RNA processing and modification	Molecular Function: zinc ion binding (GO:0008270);;	--	[A]	RNA processing and modification	Protein of unknown function (DUF3675);; RING-variant domain	Putative uncharacterized protein GN=VIT_17s0000g06230 OS=Vitis vinifera (Grape) PE=4 SV=1	A	RNA processing and modification	PREDICTED: uncharacterized protein LOC101217964 [Cucumis sativus]
Chr1:3572454|3573663	32	2.67584	0	0	0.00110425	-6.05885	down	n/a	No_host_gene_anno
Chr1:3763931|3764657	11	0.919819	0	0	0.00659442	-4.55901	down	Csa1G039090	--	--	Biological Process: microtubule cytoskeleton organization (GO:0000226);; Biological Process: cytokinesis by cell plate formation (GO:0000911);; Cellular Component: nucleus (GO:0005634);; Cellular Component: cytosol (GO:0005829);; Biological Process: positive regulation of cell proliferation (GO:0008284);; Biological Process: negative regulation of flower development (GO:0009910);; Biological Proc…	K15177|0|csv:101229895|uncharacterized LOC101229895; K15177 RNA polymerase-associated protein LEO1 (A)	[S]	Function unknown	Leo1-like protein	Putative uncharacterized protein GN=VIT_17s0000g07160 OS=Vitis vinifera (Grape) PE=4 SV=1	S	Function unknown	PREDICTED: uncharacterized protein LOC101221752 [Cucumis sativus]
Chr1:3842081|3843436	17	1.42154	0	0	0.00328638	-5.16528	down	Csa1G039220	[C]	Energy production and conversion	Cellular Component: vacuole (GO:0005773);; Cellular Component: plasma membrane (GO:0005886);; Biological Process: glycerol metabolic process (GO:0006071);; Biological Process: lipid metabolic process (GO:0006629);; Molecular Function: glycerophosphodiester phosphodiesterase activity (GO:0008889);; Molecular Function: glycerophosphocholine phosphodiesterase activity (GO:0047389);;	K01126|0|csv:101222932|glycerophosphoryl diester phosphodiesterase-like; K01126 glycerophosphoryl diester phosphodiesterase [EC:3.1.4.46] (A)	[C]	Energy production and conversion	Glycerophosphoryl diester phosphodiesterase family	Uncharacterized protein GN=PRUPE_ppa006823mg OS=Prunus persica (Peach) PE=4 SV=1	C	Energy production and conversion	PREDICTED: glycerophosphoryl diester phosphodiesterase-like [Cucumis sativus]
Chr1:3844773|3846845	17	1.42154	0	0	0.00328638	-5.16528	down	n/a	No_host_gene_anno
Chr1:3971691|3972365	11	0.919819	0	0	0.00659442	-4.55901	down	Csa1G039950	--	--	Molecular Function: protein binding (GO:0005515);; Biological Process: response to water deprivation (GO:0009414);; Biological Process: stomatal complex patterning (GO:0010375);; Biological Process: plasmodesmata-mediated intercellular transport (GO:0010497);; Cellular Component: microtubule cytoskeleton (GO:0015630);; Biological Process: cortical microtubule organization (GO:0043622);; Biologica…	--	--	--	--	Putative uncharacterized protein GN=RCOM_1467490 OS=Ricinus communis (Castor bean) PE=4 SV=1	S	Function unknown	PREDICTED: uncharacterized protein LOC101224915 [Cucumis sativus]
Chr1:3985740|3987425	0	0	13	1.21708	0.0157992	4.29293	up	Csa1G039980	--	--	Molecular Function: binding (GO:0005488);; Biological Process: multicellular organismal development (GO:0007275);;	--	--	--	Helix-loop-helix DNA-binding domain	Putative uncharacterized protein GN=VIT_17s0000g04790 OS=Vitis vinifera (Grape) PE=2 SV=1	K	Transcription	PREDICTED: transcription factor BIM1-like [Cucumis sativus]
Chr1:4070769|4071296	38	3.17756	0	0	0.00081159	-6.30335	down	Csa1G042100	[LKJ]	--	Molecular Function: RNA binding (GO:0003723);; Molecular Function: ATP binding (GO:0005524);; Cellular Component: nucleolus (GO:0005730);; Molecular Function: ATP-dependent helicase activity (GO:0008026);;	K13179|0|csv:101209673|DEAD-box ATP-dependent RNA helicase 27-like; K13179 ATP-dependent RNA helicase DDX18/HAS1 [EC:3.6.4.13] (A)	[A]	RNA processing and modification	DEAD/DEAH box helicase;; Domain of unknown function (DUF4217);; Helicase conserved C-terminal domain;; Type III restriction enzyme, res subunit	Putative uncharacterized protein GN=VIT_17s0000g04310 OS=Vitis vinifera (Grape) PE=3 SV=1	A	RNA processing and modification	PREDICTED: DEAD-box ATP-dependent RNA helicase 27-like [Cucumis sativus]
Chr1:4181419|4182071	6	0.501719	0	0	0.0156399	-3.73467	down	Csa1G042240	[R]	General function prediction only	Biological Process: microtubule cytoskeleton organization (GO:0000226);; Cellular Component: nucleus (GO:0005634);; Biological Process: multidimensional cell growth (GO:0009825);; Biological Process: guard cell differentiation (GO:0010052);; Biological Process: guard mother cell cytokinesis (GO:0010235);; Molecular Function: myosin heavy chain kinase activity (GO:0016905);; Cellular Component: Cu…	--	[T]	Signal transduction mechanisms	DENN (AEX-3) domain;; WD domain, G-beta repeat;; dDENN domain;; uDENN domain	Putative uncharacterized protein GN=VIT_17s0000g03950 OS=Vitis vinifera (Grape) PE=2 SV=1	T	Signal transduction mechanisms	PREDICTED: uncharacterized protein LOC101212131 [Cucumis sativus]
Chr1:4273945|4274422	38	3.17756	0	0	0.00081159	-6.30335	down	Csa1G042360	--	--	Molecular Function: structural constituent of ribosome (GO:0003735);; Cellular Component: cell wall (GO:0005618);; Cellular Component: nucleolus (GO:0005730);; Cellular Component: plasma membrane (GO:0005886);; Biological Process: translation (GO:0006412);; Cellular Component: chloroplast (GO:0009507);; Cellular Component: cytosolic ribosome (GO:0022626);;	K02993|3.69794e-135|csv:101214225|40S ribosomal protein S7-like; K02993 small subunit ribosomal protein S7e (A)	[J]	Translation, ribosomal structure and biogenesis	Ribosomal protein S7e	40S ribosomal protein S7, putative GN=RCOM_1198120 OS=Ricinus communis (Castor bean) PE=4 SV=1	J	Translation, ribosomal structure and biogenesis	PREDICTED: 40S ribosomal protein S7-like [Cucumis sativus]
Chr1:4273945|4274993	20	1.6724	0	0	0.0025022	-5.3937	down	Csa1G042360	--	--	Molecular Function: structural constituent of ribosome (GO:0003735);; Cellular Component: cell wall (GO:0005618);; Cellular Component: nucleolus (GO:0005730);; Cellular Component: plasma membrane (GO:0005886);; Biological Process: translation (GO:0006412);; Cellular Component: chloroplast (GO:0009507);; Cellular Component: cytosolic ribosome (GO:0022626);;	K02993|3.69794e-135|csv:101214225|40S ribosomal protein S7-like; K02993 small subunit ribosomal protein S7e (A)	[J]	Translation, ribosomal structure and biogenesis	Ribosomal protein S7e	40S ribosomal protein S7, putative GN=RCOM_1198120 OS=Ricinus communis (Castor bean) PE=4 SV=1	J	Translation, ribosomal structure and biogenesis	PREDICTED: 40S ribosomal protein S7-like [Cucumis sativus]
Chr1:4412144|4415198	0	0	89	8.33229	0.00151829	7.00396	up	n/a	No_host_gene_anno
Chr1:4546086|4547149	23	1.92326	0	0	0.00197025	-5.59085	down	Csa1G042860	--	--	Cellular Component: nucleus (GO:0005634);; Biological Process: intracellular protein transport (GO:0006886);; Biological Process: vacuolar transport (GO:0007034);; Cellular Component: retromer complex (GO:0030904);; Biological Process: retrograde transport, endosome to Golgi (GO:0042147);; Biological Process: photoperiodism, flowering (GO:0048573);;	--	[R]	General function prediction only	Vacuolar protein sorting-associated protein 26;; Arrestin (or S-antigen), N-terminal domain	Predicted protein GN=POPTRDRAFT_733107 OS=Populus trichocarpa (Western balsam poplar) PE=4 SV=1	R	General function prediction only	PREDICTED: Down syndrome critical region protein 3-like [Cucumis sativus]
Chr1:4675587|4678118	36	3.01032	0	0	0.000894536	-6.22636	down	Csa1G043030	--	--	Cellular Component: chloroplast (GO:0009507);;	--	--	--	--	Putative uncharacterized protein GN=VIT_17s0000g00930 OS=Vitis vinifera (Grape) PE=4 SV=1	S	Function unknown	PREDICTED: uncharacterized protein LOC101204111 [Cucumis sativus]
Chr1:4698194|4698583	19	1.58878	0	0	0.00272879	-5.32151	down	Csa1G043050	--	--	Biological Process: nuclear-transcribed mRNA catabolic process (GO:0000956);; Cellular Component: nucleus (GO:0005634);; Biological Process: regulation of mitotic cell cycle (GO:0007346);; Biological Process: vernalization response (GO:0010048);;	--	--	--	NRDE-2, necessary for RNA interference	Uncharacterized protein GN=PRUPE_ppa000464mg OS=Prunus persica (Peach) PE=4 SV=1	S	Function unknown	PREDICTED: UPF0614 protein C14orf102-like [Cucumis sativus]
Chr1:483120|484184	27	2.25774	0	0	0.00149084	-5.81774	down	Csa1G002750	--	--	Molecular Function: nucleic acid binding (GO:0003676);; Cellular Component: intracellular (GO:0005622);; Molecular Function: zinc ion binding (GO:0008270);;	--	--	--	--	Putative uncharacterized protein GN=VIT_17s0000g10170 OS=Vitis vinifera (Grape) PE=4 SV=1	R	General function prediction only	PREDICTED: uncharacterized protein LOC101218367 [Cucumis sativus]
Chr1:4836004|4837948	30	2.5086	0	0	0.00123828	-5.96718	down	Csa1G043280	[TD]	--	Molecular Function: protein serine/threonine kinase activity (GO:0004674);; Molecular Function: ATP binding (GO:0005524);; Cellular Component: cytoplasm (GO:0005737);; Biological Process: protein phosphorylation (GO:0006468);; Biological Process: phosphorylation (GO:0016310);;	K07178|0|csv:101208620|serine/threonine-protein kinase RIO1-like; K07178 RIO kinase 1 [EC:2.7.11.1] (A)	[TD]	--	RIO1 family;; Phosphotransferase enzyme family	Putative uncharacterized protein GN=VIT_17s0000g01390 OS=Vitis vinifera (Grape) PE=4 SV=1	T	Signal transduction mechanisms	PREDICTED: serine/threonine-protein kinase RIO1-like [Cucumis sativus]
Chr1:5318647|5320757	0	0	13	1.21708	0.0157992	4.29293	up	n/a	No_host_gene_anno
Chr1:5339164|5343411	20	1.6724	0	0	0.0025022	-5.3937	down	Csa1G046110	--	--	Molecular Function: inorganic anion exchanger activity (GO:0005452);; Biological Process: anion transport (GO:0006820);; Cellular Component: integral component of membrane (GO:0016021);;	--	[P]	Inorganic ion transport and metabolism	HCO3- transporter family	Uncharacterized protein GN=PRUPE_ppa002100mg OS=Prunus persica (Peach) PE=4 SV=1	P	Inorganic ion transport and metabolism	PREDICTED: probable boron transporter 2-like [Cucumis sativus]
Chr1:5341639|5341958	15	1.2543	0	0	0.00403662	-4.99006	down	Csa1G046110	--	--	Molecular Function: inorganic anion exchanger activity (GO:0005452);; Biological Process: anion transport (GO:0006820);; Cellular Component: integral component of membrane (GO:0016021);;	--	[P]	Inorganic ion transport and metabolism	HCO3- transporter family	Uncharacterized protein GN=PRUPE_ppa002100mg OS=Prunus persica (Peach) PE=4 SV=1	P	Inorganic ion transport and metabolism	PREDICTED: probable boron transporter 2-like [Cucumis sativus]
Chr1:5366088|5366620	13	1.08706	0	0	0.00508035	-4.79057	down	Csa1G046150	--	--	Cellular Component: cytoplasm (GO:0005737);; Cellular Component: membrane (GO:0016020);; Cellular Component: integral component of membrane (GO:0016021);;	--	[S]	Function unknown	Tim17/Tim22/Tim23/Pmp24 family	Putative uncharacterized protein GN=RCOM_1510380 OS=Ricinus communis (Castor bean) PE=4 SV=1	S	Function unknown	PREDICTED: uncharacterized protein LOC101204093 [Cucumis sativus]
Chr1:5497709|5499248	0	0	39	3.65123	0.00436049	5.82797	up	Csa1G046890	[O]	Posttranslational modification, protein turnover, chaperones	Molecular Function: ATP binding (GO:0005524);; Cellular Component: plasma membrane (GO:0005886);; Biological Process: glucose metabolic process (GO:0006006);; Biological Process: ATP catabolic process (GO:0006200);; Molecular Function: microtubule-severing ATPase activity (GO:0008568);; Molecular Function: isomerase activity (GO:0016853);; Biological Process: response to stimulus (GO:0050896);; B…	--	[O]	Posttranslational modification, protein turnover, chaperones	ATPase family associated with various cellular activities (AAA);; AAA domain;; AAA domain;; AAA ATPase domain;; AAA domain;; Archaeal ATPase;; NACHT domain;; AAA domain (Cdc48 subfamily);; KAP family P-loop domain	Predicted protein GN=POPTRDRAFT_728506 OS=Populus trichocarpa (Western balsam poplar) PE=2 SV=1	O	Posttranslational modification, protein turnover, chaperones	PREDICTED: pachytene checkpoint protein 2 homolog [Cucumis sativus]
Chr1:5604117|5604829	10	0.836199	0	0	0.007622	-4.42762	down	Csa1G048950	[RTKL]	--	Biological Process: maltose metabolic process (GO:0000023);; Molecular Function: ferrochelatase activity (GO:0004325);; Molecular Function: protein serine/threonine kinase activity (GO:0004674);; Molecular Function: protein serine/threonine/tyrosine kinase activity (GO:0004712);; Molecular Function: protein binding (GO:0005515);; Molecular Function: ATP binding (GO:0005524);; Cellular Component: …	K08287|0|csv:101228333|serine/threonine-protein kinase AFC2-like; K08287 dual-specificity kinase [EC:2.7.12.1] (A)	[T]	Signal transduction mechanisms	Protein kinase domain;; Protein tyrosine kinase	Putative uncharacterized protein GN=VIT_17s0000g09500 OS=Vitis vinifera (Grape) PE=2 SV=1	T	Signal transduction mechanisms	PREDICTED: serine/threonine-protein kinase AFC2-like [Cucumis sativus]
Chr1:5908564|5911782	11	0.919819	0	0	0.00659442	-4.55901	down	Csa1G050430	[O]	Posttranslational modification, protein turnover, chaperones	Molecular Function: ATP binding (GO:0005524);; Molecular Function: microtubule-severing ATPase activity (GO:0008568);;	--	[O]	Posttranslational modification, protein turnover, chaperones	ATPase family associated with various cellular activities (AAA);; FHA domain;; Holliday junction DNA helicase ruvB N-terminus	ATP binding protein, putative GN=RCOM_1506560 OS=Ricinus communis (Castor bean) PE=4 SV=1	O	Posttranslational modification, protein turnover, chaperones	PREDICTED: uncharacterized protein LOC101214766 [Cucumis sativus]
Chr1:5919961|5920425	20	1.6724	0	0	0.0025022	-5.3937	down	Csa1G050430	[O]	Posttranslational modification, protein turnover, chaperones	Molecular Function: ATP binding (GO:0005524);; Molecular Function: microtubule-severing ATPase activity (GO:0008568);;	--	[O]	Posttranslational modification, protein turnover, chaperones	ATPase family associated with various cellular activities (AAA);; FHA domain;; Holliday junction DNA helicase ruvB N-terminus	ATP binding protein, putative GN=RCOM_1506560 OS=Ricinus communis (Castor bean) PE=4 SV=1	O	Posttranslational modification, protein turnover, chaperones	PREDICTED: uncharacterized protein LOC101214766 [Cucumis sativus]
Chr1:6012717|6014130	12	1.00344	0	0	0.00576287	-4.67943	down	Csa1G051600	[H]	Coenzyme transport and metabolism	Molecular Function: protein binding (GO:0005515);; Cellular Component: nucleus (GO:0005634);; Biological Process: protein sumoylation (GO:0016925);; Molecular Function: SUMO activating enzyme activity (GO:0019948);;	K10684|0|csv:101205865|SUMO-activating enzyme subunit 1A-like; K10684 ubiquitin-like 1-activating enzyme E1 A [EC:6.3.2.19] (A)	[O]	Posttranslational modification, protein turnover, chaperones	ThiF family	Putative uncharacterized protein GN=VIT_17s0000g01270 OS=Vitis vinifera (Grape) PE=4 SV=1	O	Posttranslational modification, protein turnover, chaperones	PREDICTED: SUMO-activating enzyme subunit 1A-like [Cucumis sativus]
Chr1:6280753|6284136	40	3.3448	0	0	0.000739768	-6.37644	down	Csa1G057010	[F]	Nucleotide transport and metabolism	Molecular Function: IMP cyclohydrolase activity (GO:0003937);; Molecular Function: phosphoribosylaminoimidazolecarboxamide formyltransferase activity (GO:0004643);; Biological Process: purine nucleotide biosynthetic process (GO:0006164);; Biological Process: pyrimidine ribonucleotide biosynthetic process (GO:0009220);; Biological Process: response to cold (GO:0009409);; Cellular Component: chloro…	K00602|0|csv:101223563|bifunctional purine biosynthesis protein PurH-like; K00602 phosphoribosylaminoimidazolecarboxamide formyltransferase / IMP cyclohydrolase [EC:2.1.2.3 3.5.4.10] (A)	[F]	Nucleotide transport and metabolism	AICARFT/IMPCHase bienzyme;; MGS-like domain	Bifunctional purine biosynthesis protein, putative GN=RCOM_0503930 OS=Ricinus communis (Castor bean) PE=3 SV=1	F	Nucleotide transport and metabolism	PREDICTED: bifunctional purine biosynthesis protein PurH-like [Cucumis sativus]
Chr1:6374785|6375273	0	0	15	1.40432	0.0135182	4.48953	up	Csa1G058110	--	--	--	--	[R]	General function prediction only	Domain of unknown function;; Ankyrin repeats (3 copies);; Ankyrin repeats (many copies);; Ankyrin repeat;; Ankyrin repeats (many copies);; Ankyrin repeat	Uncharacterized protein GN=Bra027577 OS=Brassica rapa subsp. pekinensis (Chinese cabbage) PE=4 SV=1	S	Function unknown	PREDICTED: ankyrin repeat-containing protein At3g12360-like [Cucumis sativus]
Chr1:6613477|6615038	20	1.6724	0	0	0.0025022	-5.3937	down	Csa1G062880	[E]	Amino acid transport and metabolism	Molecular Function: lactoylglutathione lyase activity (GO:0004462);; Cellular Component: vacuole (GO:0005773);; Cellular Component: peroxisome (GO:0005777);; Cellular Component: cytosol (GO:0005829);; Cellular Component: plasma membrane (GO:0005886);; Biological Process: gluconeogenesis (GO:0006094);; Biological Process: glycolytic process (GO:0006096);; Biological Process: response to salt stres…	K01759|0|csv:101208120|putative lactoylglutathione lyase-like; K01759 lactoylglutathione lyase [EC:4.4.1.5] (A)	[G]	Carbohydrate transport and metabolism	Glyoxalase/Bleomycin resistance protein/Dioxygenase superfamily;; Glyoxalase-like domain;; Glyoxalase/Bleomycin resistance protein/Dioxygenase superfamily	Lactoylglutathione lyase OS=Cucumis melo subsp. melo PE=4 SV=1	G	Carbohydrate transport and metabolism	PREDICTED: putative lactoylglutathione lyase-like [Cucumis sativus]
Chr1:6816078|6817887	19	1.58878	0	0	0.00272879	-5.32151	down	Csa1G064710	[O]	Posttranslational modification, protein turnover, chaperones	Cellular Component: endoplasmic reticulum (GO:0005783);; Biological Process: protein folding (GO:0006457);; Cellular Component: membrane (GO:0016020);; Biological Process: endoplasmic reticulum unfolded protein response (GO:0030968);; Molecular Function: heat shock protein binding (GO:0031072);; Molecular Function: unfolded protein binding (GO:0051082);;	--	[O]	Posttranslational modification, protein turnover, chaperones	DnaJ domain	Uncharacterized protein GN=PRUPE_ppa009237mg OS=Prunus persica (Peach) PE=4 SV=1	O	Posttranslational modification, protein turnover, chaperones	PREDICTED: dnaJ homolog subfamily C member 25-like [Cucumis sativus]
Chr1:6885876|6886673	0	0	36	3.37036	0.00481638	5.71461	up	Csa1G064870	[RTKL]	--	Molecular Function: kinase activity (GO:0016301);;	--	--	--	Salt stress response/antifungal;; Protein kinase domain;; Protein tyrosine kinase	Cysteine-rich receptor-like protein kinase (Fragment) GN=MTR_116s0032 OS=Medicago truncatula (Barrel medic) PE=3 SV=1	T	Signal transduction mechanisms	PREDICTED: cysteine-rich receptor-like protein kinase 29-like [Cucumis sativus]
Chr1:6901441|6903151	35	2.9267	0	0	0.000940916	-6.18627	down	n/a	No_host_gene_anno
Chr1:7211965|7212285	0	0	5	0.468106	0.0390397	3.02762	up	Csa1G071830	[R]	General function prediction only	Cellular Component: nucleus (GO:0005634);; Cellular Component: cytoplasm (GO:0005737);; Molecular Function: phosphatidylethanolamine binding (GO:0008429);; Biological Process: response to abscisic acid (GO:0009737);; Biological Process: positive regulation of seed germination (GO:0010030);; Biological Process: response to chemical (GO:0042221);; Biological Process: response to arsenic-containing …	--	[R]	General function prediction only	Phosphatidylethanolamine-binding protein	MFT1 GN=MFT1 OS=Gossypium barbadense (Sea-island cotton) PE=2 SV=1	R	General function prediction only	PREDICTED: protein MOTHER of FT and TF 1-like [Cucumis sativus]
Chr1:7259199|7260128	0	0	32	2.99588	0.00556836	5.54811	up	Csa1G071890	[C]	Energy production and conversion	Molecular Function: calcium ion binding (GO:0005509);; Molecular Function: NADH dehydrogenase (ubiquinone) activity (GO:0008137);; Cellular Component: plastid (GO:0009536);; Molecular Function: disulfide oxidoreductase activity (GO:0015036);; Cellular Component: extrinsic component of mitochondrial inner membrane (GO:0031314);; Molecular Function: flavin adenine dinucleotide binding (GO:0050660);…	K17871|0|csv:101228770|NAD(P)H dehydrogenase B3, mitochondrial-like; K17871 NADH:ubiquinone reductase (non-electrogenic) [EC:1.6.5.9] (A)	[C]	Energy production and conversion	Pyridine nucleotide-disulphide oxidoreductase;; Pyridine nucleotide-disulphide oxidoreductase;; Pyridine nucleotide-disulphide oxidoreductase;; EF hand	Uncharacterized protein GN=PRUPE_ppa003286mg OS=Prunus persica (Peach) PE=4 SV=1	C	Energy production and conversion	PREDICTED: NAD(P)H dehydrogenase B3, mitochondrial-like [Cucumis sativus]
Chr1:7300124|7301121	21	1.75602	0	0	0.00230294	-5.46246	down	Csa1G072440	--	--	Cellular Component: integral component of membrane (GO:0016021);;	--	[T]	Signal transduction mechanisms	Organic solute transporter Ostalpha	Putative uncharacterized protein GN=RCOM_1062980 OS=Ricinus communis (Castor bean) PE=4 SV=1	T	Signal transduction mechanisms	PREDICTED: transmembrane protein 184C-like [Cucumis sativus]
Chr1:7300602|7301121	0	0	28	2.62139	0.00655096	5.35987	up	Csa1G072440	--	--	Cellular Component: integral component of membrane (GO:0016021);;	--	[T]	Signal transduction mechanisms	Organic solute transporter Ostalpha	Putative uncharacterized protein GN=RCOM_1062980 OS=Ricinus communis (Castor bean) PE=4 SV=1	T	Signal transduction mechanisms	PREDICTED: transmembrane protein 184C-like [Cucumis sativus]
Chr1:7320840|7321348	0	0	33	3.0895	0.00536206	5.59157	up	Csa1G072470	--	--	Cellular Component: mitochondrion (GO:0005739);; Molecular Function: transferase activity, transferring glycosyl groups (GO:0016757);;	--	--	--	Protein of unknown function (DUF707)	Uncharacterized protein GN=PRUPE_ppa006425mg OS=Prunus persica (Peach) PE=4 SV=1	S	Function unknown	PREDICTED: uncharacterized protein LOC101230572 [Cucumis sativus]
Chr1:7492892|7494508	0	0	14	1.3107	0.0145816	4.39458	up	Csa1G073700	[RTKL]	--	Biological Process: response to molecule of bacterial origin (GO:0002237);; Molecular Function: protein serine/threonine kinase activity (GO:0004674);; Molecular Function: non-membrane spanning protein tyrosine kinase activity (GO:0004715);; Molecular Function: ATP binding (GO:0005524);; Biological Process: protein phosphorylation (GO:0006468);; Biological Process: detection of external stimulus …	--	[T]	Signal transduction mechanisms	Protein kinase domain;; Protein tyrosine kinase	Uncharacterized protein GN=PRUPE_ppa007355mg OS=Prunus persica (Peach) PE=4 SV=1	T	Signal transduction mechanisms	PREDICTED: probable leucine-rich repeat receptor-like serine/threonine-protein kinase At3g14840-like [Cucumis sativus]
Chr1:7509893|7510270	18	1.50516	0	0	0.00298798	-5.24551	down	Csa1G073710	--	--	Cellular Component: nucleus (GO:0005634);; Biological Process: regulation of transcription, DNA-templated (GO:0006355);; Biological Process: response to osmotic stress (GO:0006970);; Biological Process: cell adhesion (GO:0007155);; Cellular Component: plastid (GO:0009536);; Biological Process: cold acclimation (GO:0009631);; Biological Process: trichome morphogenesis (GO:0010090);; Biological Pro…	--	--	--	--	Putative uncharacterized protein GN=RCOM_0935900 OS=Ricinus communis (Castor bean) PE=4 SV=1	S	Function unknown	PREDICTED: mediator of RNA polymerase II transcription subunit 16-like [Cucumis sativus]
Chr1:7515515|7517526	0	0	29	2.71502	0.00627842	5.40928	up	Csa1G073730	--	--	Biological Process: fatty acid beta-oxidation (GO:0006635);; Cellular Component: chloroplast (GO:0009507);; Biological Process: protein import into peroxisome matrix (GO:0016558);;	--	[S]	Function unknown	Protein of unknown function (DUF974)	Putative uncharacterized protein GN=VIT_00s0586g00020 OS=Vitis vinifera (Grape) PE=4 SV=1	S	Function unknown	PREDICTED: UPF0533 protein C5orf44-like [Cucumis sativus]
Chr1:7533415|7534799	7	0.585339	0	0	0.012729	-3.94149	down	Csa1G073760	[F]	Nucleotide transport and metabolism	Biological Process: allantoin catabolic process (GO:0000256);; Molecular Function: allantoinase activity (GO:0004038);; Cellular Component: endoplasmic reticulum (GO:0005783);; Biological Process: cellular response to nitrogen starvation (GO:0006995);; Molecular Function: zinc ion binding (GO:0008270);; Biological Process: ureide catabolic process (GO:0010136);; Molecular Function: cobalt ion bin…	K01466|0|csv:101208006|allantoinase-like; K01466 allantoinase [EC:3.5.2.5] (A)	[F]	Nucleotide transport and metabolism	Amidohydrolase family;; Amidohydrolase;; Amidohydrolase;; Amidohydrolase family	Uncharacterized protein GN=PRUPE_ppa004531mg OS=Prunus persica (Peach) PE=4 SV=1	F	Nucleotide transport and metabolism	PREDICTED: allantoinase-like [Cucumis sativus]
Chr1:7533415|7538772	0	0	37	3.46398	0.00465554	5.7534	up	Csa1G073760	[F]	Nucleotide transport and metabolism	Biological Process: allantoin catabolic process (GO:0000256);; Molecular Function: allantoinase activity (GO:0004038);; Cellular Component: endoplasmic reticulum (GO:0005783);; Biological Process: cellular response to nitrogen starvation (GO:0006995);; Molecular Function: zinc ion binding (GO:0008270);; Biological Process: ureide catabolic process (GO:0010136);; Molecular Function: cobalt ion bin…	K01466|0|csv:101208006|allantoinase-like; K01466 allantoinase [EC:3.5.2.5] (A)	[F]	Nucleotide transport and metabolism	Amidohydrolase family;; Amidohydrolase;; Amidohydrolase;; Amidohydrolase family	Uncharacterized protein GN=PRUPE_ppa004531mg OS=Prunus persica (Peach) PE=4 SV=1	F	Nucleotide transport and metabolism	PREDICTED: allantoinase-like [Cucumis sativus]
Chr1:7716798|7721126	3	0.25086	0	0	0.0344978	-2.83916	down	Csa1G075020	--	--	Cellular Component: endosome (GO:0005768);; Cellular Component: Golgi apparatus (GO:0005794);; Cellular Component: trans-Golgi network (GO:0005802);; Cellular Component: plasma membrane (GO:0005886);; Biological Process: signal transduction (GO:0007165);; Molecular Function: kinase activity (GO:0016301);; Biological Process: phosphorylation (GO:0016310);;	--	[R]	General function prediction only	Carbohydrate-binding protein of the ER;; Di-glucose binding within endoplasmic reticulum;; Leucine Rich repeats (2 copies);; Leucine rich repeat;; Leucine Rich Repeat;; Leucine Rich repeat	Serine-threonine protein kinase, plant-type, putative GN=RCOM_1673790 OS=Ricinus communis (Castor bean) PE=4 SV=1	R	General function prediction only	PREDICTED: putative leucine-rich repeat receptor-like serine/threonine-protein kinase At2g14440-like isoform 1 [Cucumis sativus]
Chr1:785108|786168	0	0	36	3.37036	0.00481638	5.71461	up	Csa1G004310	--	--	Biological Process: macromolecule metabolic process (GO:0043170);;	--	--	--	--	Putative uncharacterized protein GN=VIT_17s0000g08810 OS=Vitis vinifera (Grape) PE=4 SV=1	S	Function unknown	PREDICTED: protein MODIFIER OF SNC1 1-like [Cucumis sativus]
Chr1:7963596|7964995	0	0	36	3.37036	0.00481638	5.71461	up	Csa1G077740	[RTKL]	--	Molecular Function: protein serine/threonine kinase activity (GO:0004674);; Molecular Function: non-membrane spanning protein tyrosine kinase activity (GO:0004715);; Molecular Function: ATP binding (GO:0005524);; Cellular Component: nucleus (GO:0005634);; Cellular Component: plasma membrane (GO:0005886);; Biological Process: protein phosphorylation (GO:0006468);;	K04733|0|csv:101229566|probable serine/threonine-protein kinase RLCKVII-like; K04733 interleukin-1 receptor-associated kinase 4 [EC:2.7.11.1] (A)	[T]	Signal transduction mechanisms	Protein kinase domain;; Protein tyrosine kinase	Uncharacterized protein OS=Glycine max (Soybean) PE=3 SV=1	T	Signal transduction mechanisms	PREDICTED: probable serine/threonine-protein kinase RLCKVII-like [Cucumis sativus]
Chr1:7996799|8003305	9	0.752579	0	0	0.00891273	-4.28304	down	Csa1G084260	[K]	Transcription	Biological Process: mitotic cell cycle (GO:0000278);; Molecular Function: DNA binding (GO:0003677);; Molecular Function: DNA-directed RNA polymerase activity (GO:0003899);; Cellular Component: nucleus (GO:0005634);; Biological Process: double-strand break repair (GO:0006302);; Biological Process: mitotic recombination (GO:0006312);; Biological Process: DNA-templated transcription, elongation (GO:…	K03018|0|csv:101214828|DNA-directed RNA polymerase III subunit rpc1-like; K03018 DNA-directed RNA polymerase III subunit RPC1 [EC:2.7.7.6] (A)	[K]	Transcription	RNA polymerase Rpb1, domain 2;; RNA polymerase Rpb1, domain 5;; RNA polymerase Rpb1, domain 1;; RNA polymerase Rpb1, domain 3;; RNA polymerase Rpb1, domain 4	DNA-directed RNA polymerase OS=Glycine max (Soybean) PE=3 SV=2	K	Transcription	PREDICTED: DNA-directed RNA polymerase III subunit rpc1-like [Cucumis sativus]
Chr1:8091452|8093626	0	0	30	2.80864	0.00602501	5.45706	up	Csa1G085360	[G]	Carbohydrate transport and metabolism	Molecular Function: hydrolase activity, hydrolyzing O-glycosyl compounds (GO:0004553);; Molecular Function: binding (GO:0005488);; Biological Process: metabolic process (GO:0008152);;	--	[G]	Carbohydrate transport and metabolism	Glycosyl hydrolases family 35;; Galactose binding lectin domain;; Beta-galactosidase;; Glycosyl hydrolases family 2, sugar binding domain	Beta-galactosidase GN=RCOM_0155170 OS=Ricinus communis (Castor bean) PE=3 SV=1	G	Carbohydrate transport and metabolism	PREDICTED: beta-galactosidase 8-like [Cucumis sativus]
Chr1:814924|821921	0	0	141	13.2006	0.000829747	7.66363	up	n/a	No_host_gene_anno
Chr1:8229452|8231907	15	1.2543	0	0	0.00403662	-4.99006	down	Csa1G086920	--	--	Molecular Function: DNA binding (GO:0003677);; Molecular Function: protein binding (GO:0005515);; Cellular Component: nucleus (GO:0005634);; Molecular Function: zinc ion binding (GO:0008270);; Biological Process: embryo sac development (GO:0009553);; Biological Process: regulation of abscisic acid-activated signaling pathway (GO:0009787);; Biological Process: induced systemic resistance, jasmonic…	--	[K]	Transcription	MIZ/SP-RING zinc finger;; SAP domain;; PHD-finger	Uncharacterized protein GN=PRUPE_ppa001221mg OS=Prunus persica (Peach) PE=4 SV=1	K	Transcription	PREDICTED: E3 SUMO-protein ligase SIZ1-like [Cucumis sativus]
Chr1:8270923|8273539	0	0	16	1.49794	0.0125826	4.57862	up	Csa1G087430	--	--	Molecular Function: translation elongation factor activity (GO:0003746);; Molecular Function: RNA ligase (ATP) activity (GO:0003972);; Molecular Function: 2',3'-cyclic-nucleotide 3'-phosphodiesterase activity (GO:0004113);; Molecular Function: ATP binding (GO:0005524);; Cellular Component: nucleus (GO:0005634);; Biological Process: tRNA splicing, via endonucleolytic cleavage and ligation (GO:0006…	--	--	--	Fungal tRNA ligase phosphodiesterase domain	Putative uncharacterized protein GN=VIT_06s0004g03300 OS=Vitis vinifera (Grape) PE=4 SV=1	S	Function unknown	PREDICTED: uncharacterized protein LOC101214899 [Cucumis sativus]
Chr1:8274603|8279012	19	1.58878	0	0	0.00272879	-5.32151	down	Csa1G087430	--	--	Molecular Function: translation elongation factor activity (GO:0003746);; Molecular Function: RNA ligase (ATP) activity (GO:0003972);; Molecular Function: 2',3'-cyclic-nucleotide 3'-phosphodiesterase activity (GO:0004113);; Molecular Function: ATP binding (GO:0005524);; Cellular Component: nucleus (GO:0005634);; Biological Process: tRNA splicing, via endonucleolytic cleavage and ligation (GO:0006…	--	--	--	Fungal tRNA ligase phosphodiesterase domain	Putative uncharacterized protein GN=VIT_06s0004g03300 OS=Vitis vinifera (Grape) PE=4 SV=1	S	Function unknown	PREDICTED: uncharacterized protein LOC101214899 [Cucumis sativus]
Chr1:83607|84440	25	2.0905	0	0	0.00170531	-5.70875	down	Csa1G000610	[T]	Signal transduction mechanisms	Biological Process: inactivation of MAPK activity (GO:0000188);; Molecular Function: phosphorylase activity (GO:0004645);; Molecular Function: protein tyrosine phosphatase activity (GO:0004725);; Molecular Function: protein binding (GO:0005515);; Cellular Component: nucleus (GO:0005634);; Cellular Component: cytoplasm (GO:0005737);; Cellular Component: cytosol (GO:0005829);; Biological Process: s…	K14165|0|cmo:103502276|dual specificity protein phosphatase PHS1; K14165 atypical dual specificity phosphatase [EC:3.1.3.16 3.1.3.48] (A)	[V]	Defense mechanisms	Actin-fragmin kinase, catalytic;; Dual specificity phosphatase, catalytic domain	Putative uncharacterized protein GN=VIT_17s0000g00360 OS=Vitis vinifera (Grape) PE=4 SV=1	V	Defense mechanisms	PREDICTED: dual specificity protein phosphatase PHS1-like [Cucumis sativus]
Chr1:848572|850096	0	0	20	1.87242	0.0097593	4.88843	up	Csa1G004880	--	--	Molecular Function: nucleotide binding (GO:0000166);; Cellular Component: nucleus (GO:0005634);; Cellular Component: Cul4-RING E3 ubiquitin ligase complex (GO:0080008);;	K17868|0|csv:101207084|WD repeat-containing protein 85-like; K17868 diphthamide biosynthesis protein 7 (A)	[E]	Amino acid transport and metabolism	WD domain, G-beta repeat	Uncharacterized protein GN=PRUPE_ppa007997mg OS=Prunus persica (Peach) PE=4 SV=1	E	Amino acid transport and metabolism	PREDICTED: WD repeat-containing protein 85-like [Cucumis sativus]
Chr1:879086|881903	6	0.501719	0	0	0.0156399	-3.73467	down	n/a	No_host_gene_anno
Chr1:8834920|8836475	0	0	14	1.3107	0.0145816	4.39458	up	Csa1G109350	--	--	Molecular Function: protein binding (GO:0005515);; Cellular Component: nucleus (GO:0005634);; Cellular Component: cytoplasm (GO:0005737);; Biological Process: mRNA polyadenylation (GO:0006378);; Biological Process: positive regulation of flower development (GO:0009911);;	K14400|0|csv:101206311|uncharacterized LOC101206311; K14400 pre-mRNA cleavage complex 2 protein Pcf11 (A)	[A]	RNA processing and modification	RNA polymerase II-binding domain.	Uncharacterized protein GN=PRUPE_ppa000684mg OS=Prunus persica (Peach) PE=4 SV=1	A	RNA processing and modification	PREDICTED: uncharacterized LOC101206311 [Cucumis sativus]
Chr1:8976|9670	0	0	50	4.68106	0.00319019	6.18083	up	Csa1G000020	[L]	Replication, recombination and repair	Molecular Function: RNA binding (GO:0003723);; Molecular Function: nuclease activity (GO:0004518);; Cellular Component: cell wall (GO:0005618);; Cellular Component: nuclear envelope (GO:0005635);; Cellular Component: endoplasmic reticulum (GO:0005783);; Cellular Component: cytosol (GO:0005829);; Cellular Component: plasma membrane (GO:0005886);; Biological Process: protein secretion (GO:0009306);…	K15979|0|csv:101205177|staphylococcal nuclease domain-containing protein 1-like; K15979 staphylococcal nuclease domain-containing protein 1 (A)	[K]	Transcription	Staphylococcal nuclease homologue;; Tudor domain	Short-chain dehydrogenase/reductase OS=Cucumis melo subsp. melo PE=4 SV=1	K	Transcription	PREDICTED: staphylococcal nuclease domain-containing protein 1-like [Cucumis sativus]
Chr1:8991597|8993289	29	2.42498	0	0	0.00131475	-5.91906	down	Csa1G118880	--	--	--	--	--	--	Myb-like DNA-binding domain;; Myb-like DNA-binding domain	Putative uncharacterized protein GN=VIT_06s0004g02520 OS=Vitis vinifera (Grape) PE=4 SV=1	R	General function prediction only	PREDICTED: uncharacterized protein LOC101213992 [Cucumis sativus]
Chr1:905816|914086	29	2.42498	0	0	0.00131475	-5.91906	down	n/a	No_host_gene_anno
Chr1:9131028|9132148	9	0.752579	0	0	0.00891273	-4.28304	down	Csa1G120460	[R]	General function prediction only	Cellular Component: mitochondrion (GO:0005739);; Cellular Component: peroxisome (GO:0005777);; Cellular Component: cytosol (GO:0005829);; Biological Process: sulfur compound metabolic process (GO:0006790);; Molecular Function: sulfite oxidase activity (GO:0008482);; Molecular Function: electron carrier activity (GO:0009055);; Cellular Component: chloroplast (GO:0009507);; Biological Process: resp…	K00387|0|csv:101214714|sulfite oxidase-like; K00387 sulfite oxidase [EC:1.8.3.1] (A)	[C]	Energy production and conversion	Oxidoreductase molybdopterin binding domain;; Mo-co oxidoreductase dimerisation domain	Uncharacterized protein GN=PRUPE_ppa006835mg OS=Prunus persica (Peach) PE=4 SV=1	C	Energy production and conversion	PREDICTED: sulfite oxidase-like [Cucumis sativus]
Chr1:9196287|9198390	13	1.08706	0	0	0.00508035	-4.79057	down	Csa1G123490	[KL]	--	Molecular Function: ion binding (GO:0043167);; Cellular Component: intracellular membrane-bounded organelle (GO:0043231);; Molecular Function: organic cyclic compound binding (GO:0097159);; Molecular Function: heterocyclic compound binding (GO:1901363);;	K11643|0|cmo:103501044|helicase protein MOM1; K11643 chromodomain-helicase-DNA-binding protein 4 [EC:3.6.4.12] (A)	[R]	General function prediction only	Chromo (CHRromatin Organisation MOdifier) domain;; Bacterial flagellin C-terminal helical region;; TPR/MLP1/MLP2-like protein;; Phage minor structural protein GP20;; Domain of unknown function (DUF3552);; Flagellar FliJ protein	Putative uncharacterized protein GN=VIT_06s0004g02600 OS=Vitis vinifera (Grape) PE=4 SV=1	R	General function prediction only	PREDICTED: uncharacterized protein LOC101222705 [Cucumis sativus]
Chr1:9200887|9202738	0	0	144	13.4815	0.000806979	7.69386	up	Csa1G123490	[KL]	--	Molecular Function: ion binding (GO:0043167);; Cellular Component: intracellular membrane-bounded organelle (GO:0043231);; Molecular Function: organic cyclic compound binding (GO:0097159);; Molecular Function: heterocyclic compound binding (GO:1901363);;	K11643|0|cmo:103501044|helicase protein MOM1; K11643 chromodomain-helicase-DNA-binding protein 4 [EC:3.6.4.12] (A)	[R]	General function prediction only	Chromo (CHRromatin Organisation MOdifier) domain;; Bacterial flagellin C-terminal helical region;; TPR/MLP1/MLP2-like protein;; Phage minor structural protein GP20;; Domain of unknown function (DUF3552);; Flagellar FliJ protein	Putative uncharacterized protein GN=VIT_06s0004g02600 OS=Vitis vinifera (Grape) PE=4 SV=1	R	General function prediction only	PREDICTED: uncharacterized protein LOC101222705 [Cucumis sativus]
Chr1:9204834|9205468	0	0	18	1.68518	0.0110158	4.74182	up	Csa1G123490	[KL]	--	Molecular Function: ion binding (GO:0043167);; Cellular Component: intracellular membrane-bounded organelle (GO:0043231);; Molecular Function: organic cyclic compound binding (GO:0097159);; Molecular Function: heterocyclic compound binding (GO:1901363);;	K11643|0|cmo:103501044|helicase protein MOM1; K11643 chromodomain-helicase-DNA-binding protein 4 [EC:3.6.4.12] (A)	[R]	General function prediction only	Chromo (CHRromatin Organisation MOdifier) domain;; Bacterial flagellin C-terminal helical region;; TPR/MLP1/MLP2-like protein;; Phage minor structural protein GP20;; Domain of unknown function (DUF3552);; Flagellar FliJ protein	Putative uncharacterized protein GN=VIT_06s0004g02600 OS=Vitis vinifera (Grape) PE=4 SV=1	R	General function prediction only	PREDICTED: uncharacterized protein LOC101222705 [Cucumis sativus]
Chr1:9204834|9209535	0	0	31	2.90226	0.00578887	5.50331	up	Csa1G123490	[KL]	--	Molecular Function: ion binding (GO:0043167);; Cellular Component: intracellular membrane-bounded organelle (GO:0043231);; Molecular Function: organic cyclic compound binding (GO:0097159);; Molecular Function: heterocyclic compound binding (GO:1901363);;	K11643|0|cmo:103501044|helicase protein MOM1; K11643 chromodomain-helicase-DNA-binding protein 4 [EC:3.6.4.12] (A)	[R]	General function prediction only	Chromo (CHRromatin Organisation MOdifier) domain;; Bacterial flagellin C-terminal helical region;; TPR/MLP1/MLP2-like protein;; Phage minor structural protein GP20;; Domain of unknown function (DUF3552);; Flagellar FliJ protein	Putative uncharacterized protein GN=VIT_06s0004g02600 OS=Vitis vinifera (Grape) PE=4 SV=1	R	General function prediction only	PREDICTED: uncharacterized protein LOC101222705 [Cucumis sativus]
Chr1:9379954|9382251	17	1.42154	0	0	0.00328638	-5.16528	down	n/a	No_host_gene_anno
Chr1:9380163|9382251	19	1.58878	0	0	0.00272879	-5.32151	down	Csa1G132080	--	--	Cellular Component: nucleus (GO:0005634);; Biological Process: calcium ion transport (GO:0006816);; Biological Process: cellular zinc ion homeostasis (GO:0006882);; Biological Process: response to nematode (GO:0009624);;	--	[S]	Function unknown	Trafficking protein Mon1	Putative uncharacterized protein GN=VIT_06s0004g02820 OS=Vitis vinifera (Grape) PE=2 SV=1	S	Function unknown	PREDICTED: vacuolar fusion protein MON1 homolog A-like [Cucumis sativus]
Chr1:957564|958316	0	0	34	3.18312	0.00516869	5.63376	up	Csa1G004950	[J]	Translation, ribosomal structure and biogenesis	Cellular Component: exosome (RNase complex) (GO:0000178);; Molecular Function: RNA binding (GO:0003723);; Molecular Function: structural constituent of ribosome (GO:0003735);; Molecular Function: exonuclease activity (GO:0004527);; Cellular Component: nucleus (GO:0005634);; Cellular Component: ribosome (GO:0005840);; Biological Process: translation (GO:0006412);; Biological Process: protein targe…	K03681|5.25507e-175|csv:101208208|putative exosome complex component rrp40-like; K03681 exosome complex component RRP40 (A)	[J]	Translation, ribosomal structure and biogenesis	--	Uncharacterized protein GN=PRUPE_ppa010609mg OS=Prunus persica (Peach) PE=4 SV=1	J	Translation, ribosomal structure and biogenesis	PREDICTED: putative exosome complex component rrp40-like [Cucumis sativus]
Chr1:9588054|9589539	23	1.92326	0	0	0.00197025	-5.59085	down	Csa1G138280	--	--	Cellular Component: chloroplast envelope (GO:0009941);; Molecular Function: magnesium ion transmembrane transporter activity (GO:0015095);; Biological Process: magnesium ion transport (GO:0015693);; Cellular Component: membrane (GO:0016020);; Cellular Component: integral component of membrane (GO:0016021);; Biological Process: cellular cation homeostasis (GO:0030003);; Cellular Component: chlorop…	K16075|0|cmo:103500679|magnesium transporter MRS2-11, chloroplastic; K16075 magnesium transporter (A)	[P]	Inorganic ion transport and metabolism	CorA-like Mg2+ transporter protein	Uncharacterized protein GN=PRUPE_ppa005619mg OS=Prunus persica (Peach) PE=4 SV=1	P	Inorganic ion transport and metabolism	PREDICTED: magnesium transporter MRS2-11, chloroplastic-like [Cucumis sativus]
Chr1:9625160|9626089	0	0	37	3.46398	0.00465554	5.7534	up	Csa1G144290	--	--	Molecular Function: nucleotide binding (GO:0000166);; Cellular Component: nucleus (GO:0005634);; Biological Process: protein targeting to vacuole (GO:0006623);; Molecular Function: zinc ion binding (GO:0008270);; Biological Process: gravitropism (GO:0009630);; Biological Process: vesicle-mediated transport (GO:0016192);;	--	[U]	Intracellular trafficking, secretion, and vesicular transport	Region in Clathrin and VPS;; WD domain, G-beta repeat	Uncharacterized protein GN=PRUPE_ppa000938mg OS=Prunus persica (Peach) PE=4 SV=1	U	Intracellular trafficking, secretion, and vesicular transport	PREDICTED: vacuolar protein sorting-associated protein 41 homolog [Cucumis sativus]
Chr1:9649318|9649806	0	0	33	3.0895	0.00536206	5.59157	up	n/a	No_host_gene_anno
Chr1:9736974|9746325	0	0	30	2.80864	0.00602501	5.45706	up	Csa1G145910	--	--	Cellular Component: nucleus (GO:0005634);; Biological Process: protein glycosylation (GO:0006486);;	--	--	--	Protein of unknown function N-terminal domain (DUF2450)	Uncharacterized protein GN=PRUPE_ppa000504mg OS=Prunus persica (Peach) PE=4 SV=1	S	Function unknown	PREDICTED: LOW QUALITY PROTEIN: coiled-coil domain-containing protein 132-like [Cucumis sativus]
Chr1:9746247|9748338	0	0	31	2.90226	0.00578887	5.50331	up	Csa1G145910	--	--	Cellular Component: nucleus (GO:0005634);; Biological Process: protein glycosylation (GO:0006486);;	--	--	--	Protein of unknown function N-terminal domain (DUF2450)	Uncharacterized protein GN=PRUPE_ppa000504mg OS=Prunus persica (Peach) PE=4 SV=1	S	Function unknown	PREDICTED: LOW QUALITY PROTEIN: coiled-coil domain-containing protein 132-like [Cucumis sativus]
Chr1:9779313|9781234	0	0	26	2.43415	0.00716219	5.25565	up	Csa1G145930	[J]	Translation, ribosomal structure and biogenesis	Molecular Function: translation initiation factor activity (GO:0003743);; Cellular Component: plasma membrane (GO:0005886);; Biological Process: translational initiation (GO:0006413);; Molecular Function: metal ion binding (GO:0046872);;	K03238|0|csv:101220978|eukaryotic translation initiation factor 2 subunit beta-like; K03238 translation initiation factor 2 subunit 2 (A)	[J]	Translation, ribosomal structure and biogenesis	Domain found in IF2B/IF5	Putative uncharacterized protein GN=VIT_06s0004g08180 OS=Vitis vinifera (Grape) PE=4 SV=1	J	Translation, ribosomal structure and biogenesis	PREDICTED: eukaryotic translation initiation factor 2 subunit beta-like [Cucumis sativus]
Chr2:10644790|10646727	0	0	58	5.43003	0.00264057	6.39221	up	Csa2G215480	[G]	Carbohydrate transport and metabolism	Molecular Function: magnesium ion binding (GO:0000287);; Molecular Function: pyruvate kinase activity (GO:0004743);; Molecular Function: ATP binding (GO:0005524);; Cellular Component: cytosol (GO:0005829);; Biological Process: glycolytic process (GO:0006096);; Cellular Component: chloroplast stroma (GO:0009570);; Biological Process: plant-type cell wall biogenesis (GO:0009832);; Biological Proces…	K00873|0|csv:101218017|pyruvate kinase isozyme A, chloroplastic-like; K00873 pyruvate kinase [EC:2.7.1.40] (A)	[G]	Carbohydrate transport and metabolism	Pyruvate kinase, barrel domain;; Pyruvate kinase, alpha/beta domain;; HpcH/HpaI aldolase/citrate lyase family	Pyruvate kinase GN=VIT_05s0020g04480 OS=Vitis vinifera (Grape) PE=3 SV=1	G	Carbohydrate transport and metabolism	PREDICTED: pyruvate kinase isozyme A, chloroplastic-like [Cucumis sativus]
Chr2:10797686|10798631	15	1.2543	0	0	0.00403662	-4.99006	down	Csa2G223140	[J]	Translation, ribosomal structure and biogenesis	Molecular Function: structural constituent of ribosome (GO:0003735);; Cellular Component: cell wall (GO:0005618);; Cellular Component: nucleolus (GO:0005730);; Cellular Component: plasma membrane (GO:0005886);; Biological Process: translation (GO:0006412);; Cellular Component: chloroplast (GO:0009507);; Cellular Component: cytosolic small ribosomal subunit (GO:0022627);;	K02984|1.24853e-168|cmo:103491239|40S ribosomal protein S3a-like; K02984 small subunit ribosomal protein S3Ae (A)	[J]	Translation, ribosomal structure and biogenesis	Ribosomal S3Ae family	40S ribosomal protein S3a OS=Lotus japonicus (Lotus corniculatus var. japonicus) PE=2 SV=1	J	Translation, ribosomal structure and biogenesis	PREDICTED: 40S ribosomal protein S3a-like [Cucumis sativus]
Chr2:10832662|10838702	9	0.752579	0	0	0.00891273	-4.28304	down	n/a	No_host_gene_anno
Chr2:10956485|10959538	0	0	26	2.43415	0.00716219	5.25565	up	Csa2G225330	[E]	Amino acid transport and metabolism	Biological Process: tryptophan biosynthetic process (GO:0000162);; Biological Process: MAPK cascade (GO:0000165);; Biological Process: RNA splicing, via endonucleolytic cleavage and ligation (GO:0000394);; Molecular Function: tryptophan synthase activity (GO:0004834);; Biological Process: tryptophan catabolic process (GO:0006569);; Biological Process: protein targeting to membrane (GO:0006612);; …	K01695|0|csv:101220215|indole-3-glycerol phosphate lyase, chloroplastic-like; K01695 tryptophan synthase alpha chain [EC:4.2.1.20] (A)	[E]	Amino acid transport and metabolism	Tryptophan synthase alpha chain;; Histidine biosynthesis protein;; PcrB family	Uncharacterized protein OS=Lotus japonicus (Lotus corniculatus var. japonicus) PE=2 SV=1	E	Amino acid transport and metabolism	PREDICTED: indole-3-glycerol phosphate lyase, chloroplastic-like [Cucumis sativus]
Chr2:11122488|11122814	14	1.17068	0	0	0.00451315	-4.89376	down	Csa2G229920	[T]	Signal transduction mechanisms	Molecular Function: protein serine/threonine kinase activity (GO:0004674);; Molecular Function: phosphoprotein phosphatase activity (GO:0004721);; Molecular Function: ATP binding (GO:0005524);; Biological Process: protein phosphorylation (GO:0006468);; Biological Process: metabolic process (GO:0008152);; Molecular Function: transferase activity, transferring phosphorus-containing groups (GO:00167…	--	[T]	Signal transduction mechanisms	Protein phosphatase 2C;; Protein kinase domain;; Protein tyrosine kinase	Protein phosphatase 2c, putative GN=RCOM_0990320 OS=Ricinus communis (Castor bean) PE=4 SV=1	T	Signal transduction mechanisms	PREDICTED: uncharacterized protein LOC101210198 [Cucumis sativus]
Chr2:11133834|11136591	9	0.752579	0	0	0.00891273	-4.28304	down	Csa2G229920	[T]	Signal transduction mechanisms	Molecular Function: protein serine/threonine kinase activity (GO:0004674);; Molecular Function: phosphoprotein phosphatase activity (GO:0004721);; Molecular Function: ATP binding (GO:0005524);; Biological Process: protein phosphorylation (GO:0006468);; Biological Process: metabolic process (GO:0008152);; Molecular Function: transferase activity, transferring phosphorus-containing groups (GO:00167…	--	[T]	Signal transduction mechanisms	Protein phosphatase 2C;; Protein kinase domain;; Protein tyrosine kinase	Protein phosphatase 2c, putative GN=RCOM_0990320 OS=Ricinus communis (Castor bean) PE=4 SV=1	T	Signal transduction mechanisms	PREDICTED: uncharacterized protein LOC101210198 [Cucumis sativus]
Chr2:11339913|11341440	0	0	15	1.40432	0.0135182	4.48953	up	Csa2G233010	--	--	--	--	--	--	PHD-finger	Predicted protein GN=POPTRDRAFT_780345 OS=Populus trichocarpa (Western balsam poplar) PE=4 SV=1	R	General function prediction only	PREDICTED: uncharacterized protein LOC101208726 [Cucumis sativus]
Chr2:1149281|1150899	31	2.59222	0	0	0.00116836	-6.01374	down	Csa2G006200	--	--	Molecular Function: protein binding (GO:0005515);; Cellular Component: nuclear pore (GO:0005643);; Cellular Component: chloroplast (GO:0009507);;	K14310|0|cmo:103497263|nuclear pore complex protein Nup205; K14310 nuclear pore complex protein Nup205 (A)	[S]	Function unknown	Protein of unknown function (DUF3414)	Putative uncharacterized protein GN=VIT_11s0016g05240 OS=Vitis vinifera (Grape) PE=4 SV=1	S	Function unknown	PREDICTED: nuclear pore complex protein Nup205-like [Cucumis sativus]
Chr2:12065317|12066483	24	2.00688	0	0	0.00183054	-5.651	down	Csa2G248700	[G]	Carbohydrate transport and metabolism	Cellular Component: cytosol (GO:0005829);; Biological Process: glycogen biosynthetic process (GO:0005978);; Molecular Function: glucose-1-phosphate adenylyltransferase activity (GO:0008878);; Cellular Component: chloroplast (GO:0009507);; Cellular Component: glucose-1-phosphate adenylyltransferase complex (GO:0010170);; Biological Process: starch biosynthetic process (GO:0019252);;	K00975|0|csv:101208904|glucose-1-phosphate adenylyltransferase large subunit 1-like; K00975 glucose-1-phosphate adenylyltransferase [EC:2.7.7.27] (A)	[M]	Cell wall/membrane/envelope biogenesis	Nucleotidyl transferase	Glucose-1-phosphate adenylyltransferase GN=wml1 OS=Citrullus lanatus (Watermelon) PE=2 SV=1	M	Cell wall/membrane/envelope biogenesis	PREDICTED: glucose-1-phosphate adenylyltransferase large subunit 1-like [Cucumis sativus]
Chr2:12092069|12093449	7	0.585339	0	0	0.012729	-3.94149	down	Csa2G248730	[F]	Nucleotide transport and metabolism	Biological Process: transition metal ion transport (GO:0000041);; Molecular Function: dihydrofolate reductase activity (GO:0004146);; Molecular Function: thymidylate synthase activity (GO:0004799);; Cellular Component: cytosol (GO:0005829);; Biological Process: dTMP biosynthetic process (GO:0006231);; Biological Process: glycine biosynthetic process (GO:0006545);; Biological Process: one-carbon m…	K13998|0|csv:101226379|bifunctional dihydrofolate reductase-thymidylate synthase-like; K13998 dihydrofolate reductase / thymidylate synthase [EC:1.5.1.3 2.1.1.45] (A)	[F]	Nucleotide transport and metabolism	Thymidylate synthase;; Dihydrofolate reductase	Bifunctional dihydrofolate reductase-thymidylate synthase, putative GN=RCOM_1447960 OS=Ricinus communis (Castor bean) PE=3 SV=1	H	Coenzyme transport and metabolism	PREDICTED: bifunctional dihydrofolate reductase-thymidylate synthase-like [Cucumis sativus]
Chr2:12263203|12266320	9	0.752579	0	0	0.00891273	-4.28304	down	Csa2G249890	[R]	General function prediction only	Molecular Function: nucleotide binding (GO:0000166);; Cellular Component: cytoplasm (GO:0005737);; Cellular Component: plastid (GO:0009536);;	--	[R]	General function prediction only	WD domain, G-beta repeat	Uncharacterized protein GN=PRUPE_ppa004599mg OS=Prunus persica (Peach) PE=4 SV=1	R	General function prediction only	PREDICTED: WD repeat-containing protein 13-like [Cucumis sativus]
Chr2:12355169|12357281	25	2.0905	0	0	0.00170531	-5.70875	down	Csa2G251460	[I]	Lipid transport and metabolism	Molecular Function: farnesyl-diphosphate farnesyltransferase activity (GO:0004310);; Biological Process: lipid biosynthetic process (GO:0008610);; Cellular Component: integral component of membrane (GO:0016021);; Molecular Function: squalene synthase activity (GO:0051996);;	K00801|0|csv:101227146|squalene synthase-like; K00801 farnesyl-diphosphate farnesyltransferase [EC:2.5.1.21] (A)	[I]	Lipid transport and metabolism	Squalene/phytoene synthase	Squalene synthase OS=Siraitia grosvenorii (Monk&apos;s fruit) PE=2 SV=1	I	Lipid transport and metabolism	PREDICTED: squalene synthase-like [Cucumis sativus]
Chr2:12358643|12359038	16	1.33792	0	0	0.00363235	-5.08033	down	Csa2G251460	[I]	Lipid transport and metabolism	Molecular Function: farnesyl-diphosphate farnesyltransferase activity (GO:0004310);; Biological Process: lipid biosynthetic process (GO:0008610);; Cellular Component: integral component of membrane (GO:0016021);; Molecular Function: squalene synthase activity (GO:0051996);;	K00801|0|csv:101227146|squalene synthase-like; K00801 farnesyl-diphosphate farnesyltransferase [EC:2.5.1.21] (A)	[I]	Lipid transport and metabolism	Squalene/phytoene synthase	Squalene synthase OS=Siraitia grosvenorii (Monk&apos;s fruit) PE=2 SV=1	I	Lipid transport and metabolism	PREDICTED: squalene synthase-like [Cucumis sativus]
Chr2:12707617|12711196	0	0	11	1.02983	0.0188426	4.06524	up	Csa2G263970	--	--	Cellular Component: nucleus (GO:0005634);;	K14311|0|cmo:103497512|uncharacterized LOC103497512; K14311 nuclear pore complex protein Nup188 (A)	--	--	--	Putative uncharacterized protein OS=Cucumis melo subsp. melo PE=4 SV=1	S	Function unknown	PREDICTED: uncharacterized protein LOC101204633 [Cucumis sativus]
Chr2:12710995|12713858	69	5.76977	0	0	0.0002716	-7.15572	down	Csa2G263970	--	--	Cellular Component: nucleus (GO:0005634);;	K14311|0|cmo:103497512|uncharacterized LOC103497512; K14311 nuclear pore complex protein Nup188 (A)	--	--	--	Putative uncharacterized protein OS=Cucumis melo subsp. melo PE=4 SV=1	S	Function unknown	PREDICTED: uncharacterized protein LOC101204633 [Cucumis sativus]
Chr2:12710995|12716234	29	2.42498	0	0	0.00131475	-5.91906	down	Csa2G263970	--	--	Cellular Component: nucleus (GO:0005634);;	K14311|0|cmo:103497512|uncharacterized LOC103497512; K14311 nuclear pore complex protein Nup188 (A)	--	--	--	Putative uncharacterized protein OS=Cucumis melo subsp. melo PE=4 SV=1	S	Function unknown	PREDICTED: uncharacterized protein LOC101204633 [Cucumis sativus]
Chr2:12710995|12720499	19	1.58878	0	0	0.00272879	-5.32151	down	Csa2G263970	--	--	Cellular Component: nucleus (GO:0005634);;	K14311|0|cmo:103497512|uncharacterized LOC103497512; K14311 nuclear pore complex protein Nup188 (A)	--	--	--	Putative uncharacterized protein OS=Cucumis melo subsp. melo PE=4 SV=1	S	Function unknown	PREDICTED: uncharacterized protein LOC101204633 [Cucumis sativus]
Chr2:12710995|12725140	0	0	29	2.71502	0.00627842	5.40928	up	Csa2G263970	--	--	Cellular Component: nucleus (GO:0005634);;	K14311|0|cmo:103497512|uncharacterized LOC103497512; K14311 nuclear pore complex protein Nup188 (A)	--	--	--	Putative uncharacterized protein OS=Cucumis melo subsp. melo PE=4 SV=1	S	Function unknown	PREDICTED: uncharacterized protein LOC101204633 [Cucumis sativus]
Chr2:12724135|12729474	0	0	16	1.49794	0.0125826	4.57862	up	Csa2G263970	--	--	Cellular Component: nucleus (GO:0005634);;	K14311|0|cmo:103497512|uncharacterized LOC103497512; K14311 nuclear pore complex protein Nup188 (A)	--	--	--	Putative uncharacterized protein OS=Cucumis melo subsp. melo PE=4 SV=1	S	Function unknown	PREDICTED: uncharacterized protein LOC101204633 [Cucumis sativus]
Chr2:1279918|1281354	0	0	32	2.99588	0.00556836	5.54811	up	Csa2G007410	--	--	Cellular Component: ubiquitin ligase complex (GO:0000151);; Molecular Function: ubiquitin-protein transferase activity (GO:0004842);; Cellular Component: cytoplasm (GO:0005737);; Molecular Function: zinc ion binding (GO:0008270);; Biological Process: regulation of seed germination (GO:0010029);; Biological Process: protein ubiquitination (GO:0016567);; Molecular Function: protein heterodimerizati…	K10632|0|csv:101218449|BRCA1-associated protein-like; K10632 BRCA1-associated protein [EC:6.3.2.19] (A)	[R]	General function prediction only	BRCA1-associated protein 2;; Zn-finger in ubiquitin-hydrolases and other protein	Uncharacterized protein GN=PRUPE_ppa004806mg OS=Prunus persica (Peach) PE=4 SV=1	O	Posttranslational modification, protein turnover, chaperones	PREDICTED: BRCA1-associated protein-like [Cucumis sativus]
Chr2:12966900|12968919	0	0	32	2.99588	0.00556836	5.54811	up	Csa2G270780	--	--	Molecular Function: sequence-specific DNA binding transcription factor activity (GO:0003700);; Molecular Function: protein binding (GO:0005515);; Cellular Component: nucleus (GO:0005634);; Biological Process: regulation of transcription, DNA-templated (GO:0006355);; Biological Process: response to xenobiotic stimulus (GO:0009410);; Biological Process: response to zinc ion (GO:0010043);; Biologica…	--	--	--	Basic region leucine zipper;; bZIP transcription factor	DNA binding protein, putative GN=RCOM_0159210 OS=Ricinus communis (Castor bean) PE=4 SV=1	K	Transcription	PREDICTED: uncharacterized protein LOC101219501 [Cucumis sativus]
Chr2:13030229|13033276	26	2.17412	0	0	0.00159262	-5.76427	down	Csa2G270880	[J]	Translation, ribosomal structure and biogenesis	--	K02520|0|csv:101207030|uncharacterized LOC101207030; K02520 translation initiation factor IF-3 (A)	--	--	Translation initiation factor IF-3, N-terminal domain;; Translation initiation factor IF-3, C-terminal domain	Putative uncharacterized protein GN=VIT_03s0038g02640 OS=Vitis vinifera (Grape) PE=4 SV=1	J	Translation, ribosomal structure and biogenesis	PREDICTED: uncharacterized protein LOC101207030 [Cucumis sativus]
Chr2:13143783|13144054	14	1.17068	0	0	0.00451315	-4.89376	down	Csa2G271470	--	--	Molecular Function: peroxidase activity (GO:0004601);; Molecular Function: protein binding (GO:0005515);; Cellular Component: extracellular region (GO:0005576);; Cellular Component: cytoplasm (GO:0005737);; Biological Process: response to oxidative stress (GO:0006979);; Biological Process: response to salt stress (GO:0009651);; Molecular Function: heme binding (GO:0020037);; Molecular Function: m…	K00430|0|csv:101208254|peroxidase 51-like; K00430 peroxidase [EC:1.11.1.7] (A)	--	--	Peroxidase	Peroxidase 73, putative GN=RCOM_0578390 OS=Ricinus communis (Castor bean) PE=3 SV=1	G	Carbohydrate transport and metabolism	PREDICTED: peroxidase 51-like [Cucumis sativus]
Chr2:13181326|13183621	9	0.752579	0	0	0.00891273	-4.28304	down	Csa2G277030	[K]	Transcription	Cellular Component: nucleus (GO:0005634);; Biological Process: regulation of transcription, DNA-templated (GO:0006355);;	K12605|0|cmo:103497394|probable NOT transcription complex subunit VIP2; K12605 CCR4-NOT transcription complex subunit 2 (A)	[KDR]	--	NOT2 / NOT3 / NOT5 family	Putative uncharacterized protein GN=VIT_06s0004g03940 OS=Vitis vinifera (Grape) PE=4 SV=1	K	Transcription	PREDICTED: probable NOT transcription complex subunit VIP2-like [Cucumis sativus]
Chr2:13335127|13336976	0	0	30	2.80864	0.00602501	5.45706	up	Csa2G279200	[R]	General function prediction only	Molecular Function: chromatin binding (GO:0003682);; Molecular Function: sequence-specific DNA binding transcription factor activity (GO:0003700);; Molecular Function: single-stranded RNA binding (GO:0003727);; Molecular Function: protein binding (GO:0005515);; Biological Process: DNA methylation (GO:0006306);; Biological Process: regulation of gene expression by genetic imprinting (GO:0006349);;…	K11430|0|csv:101231474|histone-lysine N-methyltransferase CLF-like; K11430 histone-lysine N-methyltransferase EZH2 [EC:2.1.1.43] (A)	[K]	Transcription	SET domain	Uncharacterized protein GN=PRUPE_ppa001213mg OS=Prunus persica (Peach) PE=4 SV=1	K	Transcription	PREDICTED: LOW QUALITY PROTEIN: histone-lysine N-methyltransferase CLF-like [Cucumis sativus]
Chr2:13336280|13336976	11	0.919819	0	0	0.00659442	-4.55901	down	Csa2G279200	[R]	General function prediction only	Molecular Function: chromatin binding (GO:0003682);; Molecular Function: sequence-specific DNA binding transcription factor activity (GO:0003700);; Molecular Function: single-stranded RNA binding (GO:0003727);; Molecular Function: protein binding (GO:0005515);; Biological Process: DNA methylation (GO:0006306);; Biological Process: regulation of gene expression by genetic imprinting (GO:0006349);;…	K11430|0|csv:101231474|histone-lysine N-methyltransferase CLF-like; K11430 histone-lysine N-methyltransferase EZH2 [EC:2.1.1.43] (A)	[K]	Transcription	SET domain	Uncharacterized protein GN=PRUPE_ppa001213mg OS=Prunus persica (Peach) PE=4 SV=1	K	Transcription	PREDICTED: LOW QUALITY PROTEIN: histone-lysine N-methyltransferase CLF-like [Cucumis sativus]
Chr2:1334901|1336294	11	0.919819	0	0	0.00659442	-4.55901	down	Csa2G007960	[RTKL]	--	Molecular Function: protein serine/threonine kinase activity (GO:0004674);; Molecular Function: non-membrane spanning protein tyrosine kinase activity (GO:0004715);; Molecular Function: ATP binding (GO:0005524);; Cellular Component: mitochondrion (GO:0005739);; Biological Process: protein phosphorylation (GO:0006468);;	--	[T]	Signal transduction mechanisms	Protein tyrosine kinase;; Protein kinase domain	Uncharacterized protein OS=Glycine max (Soybean) PE=3 SV=2	T	Signal transduction mechanisms	PREDICTED: receptor-like serine/threonine-protein kinase At3g01300-like [Cucumis sativus]
Chr2:13476597|13477068	12	1.00344	0	0	0.00576287	-4.67943	down	Csa2G285380	--	--	--	--	--	--	Leucine-zipper of ternary complex factor MIP1	Uncharacterized protein OS=Glycine max (Soybean) PE=4 SV=1	S	Function unknown	PREDICTED: uncharacterized protein LOC101210543 [Cucumis sativus]
Chr2:13493580|13494347	12	1.00344	0	0	0.00576287	-4.67943	down	Csa2G285390	--	--	Molecular Function: nucleotide binding (GO:0000166);; Cellular Component: mitochondrion (GO:0005739);; Cellular Component: cytosol (GO:0005829);; Cellular Component: plasma membrane (GO:0005886);;	--	--	--	Coatomer WD associated region;; WD domain, G-beta repeat	Uncharacterized protein OS=Glycine max (Soybean) PE=4 SV=2	R	General function prediction only	PREDICTED: uncharacterized protein LOC101204486 [Cucumis sativus]
Chr2:13523916|13525826	5	0.418099	0	0	0.0196868	-3.49314	down	Csa2G285910	[R]	General function prediction only	Molecular Function: nucleotide binding (GO:0000166);; Molecular Function: RNA binding (GO:0003723);;	K14411|0|cmo:103497417|RNA-binding protein Musashi homolog 1; K14411 RNA-binding protein Musashi (A)	[R]	General function prediction only	RNA recognition motif. (a.k.a. RRM, RBD, or RNP domain);; RNA recognition motif (a.k.a. RRM, RBD, or RNP domain);; RNA recognition motif. (a.k.a. RRM, RBD, or RNP domain);; Nup53/35/40-type RNA recognition motif	Putative uncharacterized protein GN=VIT_07s0031g00600 OS=Vitis vinifera (Grape) PE=4 SV=1	A	RNA processing and modification	PREDICTED: RNA-binding protein Musashi homolog 1-like [Cucumis sativus]
Chr2:13561034|13561571	0	0	33	3.0895	0.00536206	5.59157	up	Csa2G286440	[TZDR]	--	Molecular Function: calcium ion binding (GO:0005509);; Molecular Function: protein binding (GO:0005515);; Cellular Component: cytoplasm (GO:0005737);; Cellular Component: microtubule organizing center (GO:0005815);; Cellular Component: plasma membrane (GO:0005886);; Biological Process: DNA repair (GO:0006281);; Biological Process: mitotic nuclear division (GO:0007067);; Biological Process: cell t…	K13448|7.52848e-117|csv:101225771|probable calcium-binding protein CML20-like; K13448 calcium-binding protein CML (A)	[ZD]	--	EF hand;; EF-hand domain pair;; EF-hand domain;; EF-hand domain pair;; EF hand;; EF-hand domain;; Cytoskeletal-regulatory complex EF hand;; Secreted protein acidic and rich in cysteine Ca binding region	Uncharacterized protein GN=CARUB_v10018135mg OS=Capsella rubella PE=4 SV=1	T	Signal transduction mechanisms	PREDICTED: probable calcium-binding protein CML20-like [Cucumis sativus]
Chr2:13606568|13610612	8	0.668959	0	0	0.0105652	-4.12235	down	Csa2G286500	--	--	Cellular Component: plasma membrane (GO:0005886);; Molecular Function: zinc ion binding (GO:0008270);; Molecular Function: ubiquitin binding (GO:0043130);; Biological Process: negative regulation of organ growth (GO:0046621);; Biological Process: seed morphogenesis (GO:0048317);; Biological Process: ovule morphogenesis (GO:0048482);;	--	[TZ]	--	Protein of unknown function (DUF3633);; LIM domain	Uncharacterized protein OS=Glycine max (Soybean) PE=4 SV=1	TZ	--	PREDICTED: protein DA1-related 1-like [Cucumis sativus]
Chr2:13750770|13751222	0	0	29	2.71502	0.00627842	5.40928	up	Csa2G292210	--	--	Cellular Component: chloroplast (GO:0009507);;	--	[S]	Function unknown	Vitamin B6 photo-protection and homoeostasis	Uncharacterized protein GN=PRUPE_ppa004185mg OS=Prunus persica (Peach) PE=4 SV=1	S	Function unknown	PREDICTED: UPF0420 protein C16orf58-like [Cucumis sativus]
Chr2:14081894|14083623	18	1.50516	0	0	0.00298798	-5.24551	down	Csa2G296130	[E]	Amino acid transport and metabolism	Molecular Function: binding (GO:0005488);; Molecular Function: kinase activity (GO:0016301);; Biological Process: phosphorylation (GO:0016310);; Biological Process: carboxylic acid biosynthetic process (GO:0046394);;	K00891|0|csv:101229385|shikimate kinase, chloroplastic-like; K00891 shikimate kinase [EC:2.7.1.71] (A)	--	--	Shikimate kinase;; AAA domain;; AAA domain	Shikimate kinase OS=Cucumis sativus (Cucumber) PE=2 SV=1	E	Amino acid transport and metabolism	PREDICTED: shikimate kinase, chloroplastic-like [Cucumis sativus]
Chr2:14235715|14240168	13	1.08706	0	0	0.00508035	-4.79057	down	Csa2G298260	--	--	Cellular Component: proteasome complex (GO:0000502);; Cellular Component: nucleus (GO:0005634);; Cellular Component: cytoplasm (GO:0005737);; Biological Process: multicellular organismal development (GO:0007275);;	K03035|0|csv:101213616|26S proteasome non-ATPase regulatory subunit 12-like; K03035 26S proteasome regulatory subunit N5 (A)	[O]	Posttranslational modification, protein turnover, chaperones	PCI domain	Predicted protein GN=POPTRDRAFT_819875 OS=Populus trichocarpa (Western balsam poplar) PE=2 SV=1	O	Posttranslational modification, protein turnover, chaperones	PREDICTED: 26S proteasome non-ATPase regulatory subunit 12-like [Cucumis sativus]
Chr2:14352633|14353570	0	0	17	1.59156	0.011754	4.66253	up	Csa2G299360	--	--	Biological Process: cytokinesis by cell plate formation (GO:0000911);; Molecular Function: transporter activity (GO:0005215);; Molecular Function: protein binding (GO:0005515);; Cellular Component: extracellular region (GO:0005576);; Cellular Component: nucleus (GO:0005634);; Cellular Component: cytoplasm (GO:0005737);; Cellular Component: Golgi apparatus (GO:0005794);; Biological Process: membra…	--	[K]	Transcription	TATA element modulatory factor 1 TATA binding;; TATA element modulatory factor 1 DNA binding	Uncharacterized protein GN=PRUPE_ppa000843mg OS=Prunus persica (Peach) PE=4 SV=1	K	Transcription	PREDICTED: golgin candidate 5-like [Cucumis sativus]
Chr2:14387712|14388225	11	0.919819	0	0	0.00659442	-4.55901	down	Csa2G299950	[R]	General function prediction only	Molecular Function: nucleotide binding (GO:0000166);; Molecular Function: zinc ion binding (GO:0008270);; Biological Process: lignin biosynthetic process (GO:0009809);; Molecular Function: transferase activity, transferring acyl groups other than amino-acyl groups (GO:0016747);; Molecular Function: cinnamyl-alcohol dehydrogenase activity (GO:0045551);; Molecular Function: mannitol dehydrogenase a…	K00083|0|csv:101226147|probable cinnamyl alcohol dehydrogenase 9-like; K00083 cinnamyl-alcohol dehydrogenase [EC:1.1.1.195] (A)	[Q]	Secondary metabolites biosynthesis, transport and catabolism	Alcohol dehydrogenase GroES-like domain;; Zinc-binding dehydrogenase;; D-isomer specific 2-hydroxyacid dehydrogenase, NAD binding domain	Cinnamyl alcohol dehydrogenase-like protein GN=CADL10 OS=Populus trichocarpa (Western balsam poplar) PE=2 SV=1	Q	Secondary metabolites biosynthesis, transport and catabolism	PREDICTED: probable cinnamyl alcohol dehydrogenase 9-like [Cucumis sativus]
Chr2:14485793|14487291	0	0	53	4.96192	0.00296253	6.26377	up	Csa2G301530	[Z]	Cytoskeleton	Molecular Function: structural constituent of cytoskeleton (GO:0005200);; Molecular Function: ATP binding (GO:0005524);; Cellular Component: cell wall (GO:0005618);; Cellular Component: nucleolus (GO:0005730);; Cellular Component: mitochondrion (GO:0005739);; Cellular Component: cytosol (GO:0005829);; Cellular Component: cytoskeleton (GO:0005856);; Cellular Component: plasma membrane (GO:0005886)…	K10355|0|csv:101220617|actin-7-like; K10355 actin, other eukaryote (A)	[Z]	Cytoskeleton	Actin	Actin OS=Euphorbia lathyris PE=2 SV=1	Z	Cytoskeleton	PREDICTED: actin-7-like [Cucumis sativus]
Chr2:14678167|14681039	5	0.418099	0	0	0.0196868	-3.49314	down	Csa2G307840	--	--	Cellular Component: vacuolar membrane (GO:0005774);; Cellular Component: endoplasmic reticulum (GO:0005783);; Cellular Component: Golgi apparatus (GO:0005794);; Cellular Component: plasma membrane (GO:0005886);;	--	[U]	Intracellular trafficking, secretion, and vesicular transport	Endoplasmic reticulum vesicle transporter;; Endoplasmic Reticulum-Golgi Intermediate Compartment (ERGIC)	Endoplasmic reticulum-Golgi intermediate compartment protein, putative GN=RCOM_1034540 OS=Ricinus communis (Castor bean) PE=4 SV=1	U	Intracellular trafficking, secretion, and vesicular transport	PREDICTED: endoplasmic reticulum-Golgi intermediate compartment protein 3-like [Cucumis sativus]
Chr2:14734578|14735168	0	0	50	4.68106	0.00319019	6.18083	up	Csa2G308370	[G]	Carbohydrate transport and metabolism	Molecular Function: phosphoglycerate mutase activity (GO:0004619);; Biological Process: glycolytic process (GO:0006096);; Cellular Component: chloroplast (GO:0009507);;	K01834|0|csv:101211372|2,3-bisphosphoglycerate-dependent phosphoglycerate mutase-like; K01834 2,3-bisphosphoglycerate-dependent phosphoglycerate mutase [EC:5.4.2.11] (A)	[G]	Carbohydrate transport and metabolism	Histidine phosphatase superfamily (branch 1)	Uncharacterized protein GN=PRUPE_ppa008103mg OS=Prunus persica (Peach) PE=4 SV=1	G	Carbohydrate transport and metabolism	PREDICTED: 2,3-bisphosphoglycerate-dependent phosphoglycerate mutase-like [Cucumis sativus]
Chr2:14735012|14736068	18	1.50516	0	0	0.00298798	-5.24551	down	Csa2G308370	[G]	Carbohydrate transport and metabolism	Molecular Function: phosphoglycerate mutase activity (GO:0004619);; Biological Process: glycolytic process (GO:0006096);; Cellular Component: chloroplast (GO:0009507);;	K01834|0|csv:101211372|2,3-bisphosphoglycerate-dependent phosphoglycerate mutase-like; K01834 2,3-bisphosphoglycerate-dependent phosphoglycerate mutase [EC:5.4.2.11] (A)	[G]	Carbohydrate transport and metabolism	Histidine phosphatase superfamily (branch 1)	Uncharacterized protein GN=PRUPE_ppa008103mg OS=Prunus persica (Peach) PE=4 SV=1	G	Carbohydrate transport and metabolism	PREDICTED: 2,3-bisphosphoglycerate-dependent phosphoglycerate mutase-like [Cucumis sativus]
Chr2:14735845|14736468	0	0	13	1.21708	0.0157992	4.29293	up	Csa2G308370	[G]	Carbohydrate transport and metabolism	Molecular Function: phosphoglycerate mutase activity (GO:0004619);; Biological Process: glycolytic process (GO:0006096);; Cellular Component: chloroplast (GO:0009507);;	K01834|0|csv:101211372|2,3-bisphosphoglycerate-dependent phosphoglycerate mutase-like; K01834 2,3-bisphosphoglycerate-dependent phosphoglycerate mutase [EC:5.4.2.11] (A)	[G]	Carbohydrate transport and metabolism	Histidine phosphatase superfamily (branch 1)	Uncharacterized protein GN=PRUPE_ppa008103mg OS=Prunus persica (Peach) PE=4 SV=1	G	Carbohydrate transport and metabolism	PREDICTED: 2,3-bisphosphoglycerate-dependent phosphoglycerate mutase-like [Cucumis sativus]
Chr2:1481050|1482435	0	0	6	0.561727	0.0335453	3.26086	up	Csa2G008690	--	--	Cellular Component: nucleus (GO:0005634);;	--	[OT]	--	UBA/TS-N domain	Putative uncharacterized protein GN=VIT_11s0118g00510 OS=Vitis vinifera (Grape) PE=4 SV=1	OT	--	PREDICTED: NEDD8 ultimate buster 1-like [Cucumis sativus]
Chr2:14827180|14829143	0	0	34	3.18312	0.00516869	5.63376	up	n/a	No_host_gene_anno
Chr2:15144993|15147004	6	0.501719	0	0	0.0156399	-3.73467	down	Csa2G336680	--	--	Cellular Component: nucleus (GO:0005634);; Cellular Component: plasma membrane (GO:0005886);;	--	--	--	--	Putative uncharacterized protein GN=VIT_07s0130g00420 OS=Vitis vinifera (Grape) PE=4 SV=1	S	Function unknown	PREDICTED: uncharacterized protein LOC101216431 [Cucumis sativus]
Chr2:15328477|15330512	0	0	24	2.24691	0.00787987	5.14332	up	Csa2G338840	[G]	Carbohydrate transport and metabolism	Cellular Component: extracellular region (GO:0005576);; Cellular Component: endoplasmic reticulum (GO:0005783);; Cellular Component: chloroplast (GO:0009507);; Biological Process: unidimensional cell growth (GO:0009826);; Biological Process: cellulose biosynthetic process (GO:0030244);; Molecular Function: carbohydrate binding (GO:0030246);; Molecular Function: maltose alpha-glucosidase activity …	K05546|0|csv:101208414|neutral alpha-glucosidase AB-like; K05546 alpha 1,3-glucosidase [EC:3.2.1.84] (A)	[GMO]	--	Glycosyl hydrolases family 31;; Galactose mutarotase-like	Uncharacterized protein GN=PRUPE_ppa001032mg OS=Prunus persica (Peach) PE=4 SV=1	G	Carbohydrate transport and metabolism	PREDICTED: neutral alpha-glucosidase AB-like [Cucumis sativus]
Chr2:1536189|1539244	0	0	21	1.96605	0.00922112	4.95649	up	Csa2G009280	--	--	Cellular Component: nucleus (GO:0005634);; Cellular Component: cytosol (GO:0005829);; Cellular Component: plasma membrane (GO:0005886);; Biological Process: signal transduction (GO:0007165);; Biological Process: cysteine biosynthetic process (GO:0019344);; Molecular Function: phosphatidylinositol binding (GO:0035091);;	--	--	--	Protein of unknown function (DUF1336);; START domain	Lipid binding protein, putative GN=RCOM_0701540 OS=Ricinus communis (Castor bean) PE=4 SV=1	I	Lipid transport and metabolism	PREDICTED: uncharacterized protein LOC101212304 [Cucumis sativus]
Chr2:1539168|1542828	5	0.418099	0	0	0.0196868	-3.49314	down	Csa2G009280	--	--	Cellular Component: nucleus (GO:0005634);; Cellular Component: cytosol (GO:0005829);; Cellular Component: plasma membrane (GO:0005886);; Biological Process: signal transduction (GO:0007165);; Biological Process: cysteine biosynthetic process (GO:0019344);; Molecular Function: phosphatidylinositol binding (GO:0035091);;	--	--	--	Protein of unknown function (DUF1336);; START domain	Lipid binding protein, putative GN=RCOM_0701540 OS=Ricinus communis (Castor bean) PE=4 SV=1	I	Lipid transport and metabolism	PREDICTED: uncharacterized protein LOC101212304 [Cucumis sativus]
Chr2:1541575|1546099	16	1.33792	0	0	0.00363235	-5.08033	down	Csa2G009280	--	--	Cellular Component: nucleus (GO:0005634);; Cellular Component: cytosol (GO:0005829);; Cellular Component: plasma membrane (GO:0005886);; Biological Process: signal transduction (GO:0007165);; Biological Process: cysteine biosynthetic process (GO:0019344);; Molecular Function: phosphatidylinositol binding (GO:0035091);;	--	--	--	Protein of unknown function (DUF1336);; START domain	Lipid binding protein, putative GN=RCOM_0701540 OS=Ricinus communis (Castor bean) PE=4 SV=1	I	Lipid transport and metabolism	PREDICTED: uncharacterized protein LOC101212304 [Cucumis sativus]
Chr2:1545599|1546099	18	1.50516	0	0	0.00298798	-5.24551	down	Csa2G009280	--	--	Cellular Component: nucleus (GO:0005634);; Cellular Component: cytosol (GO:0005829);; Cellular Component: plasma membrane (GO:0005886);; Biological Process: signal transduction (GO:0007165);; Biological Process: cysteine biosynthetic process (GO:0019344);; Molecular Function: phosphatidylinositol binding (GO:0035091);;	--	--	--	Protein of unknown function (DUF1336);; START domain	Lipid binding protein, putative GN=RCOM_0701540 OS=Ricinus communis (Castor bean) PE=4 SV=1	I	Lipid transport and metabolism	PREDICTED: uncharacterized protein LOC101212304 [Cucumis sativus]
Chr2:1547762|1551474	0	0	16	1.49794	0.0125826	4.57862	up	Csa2G009280	--	--	Cellular Component: nucleus (GO:0005634);; Cellular Component: cytosol (GO:0005829);; Cellular Component: plasma membrane (GO:0005886);; Biological Process: signal transduction (GO:0007165);; Biological Process: cysteine biosynthetic process (GO:0019344);; Molecular Function: phosphatidylinositol binding (GO:0035091);;	--	--	--	Protein of unknown function (DUF1336);; START domain	Lipid binding protein, putative GN=RCOM_0701540 OS=Ricinus communis (Castor bean) PE=4 SV=1	I	Lipid transport and metabolism	PREDICTED: uncharacterized protein LOC101212304 [Cucumis sativus]
Chr2:15675993|15676671	6	0.501719	0	0	0.0156399	-3.73467	down	Csa2G348280	[R]	General function prediction only	Molecular Function: nucleotide binding (GO:0000166);; Molecular Function: GTP binding (GO:0005525);; Cellular Component: vacuole (GO:0005773);; Cellular Component: Golgi apparatus (GO:0005794);; Cellular Component: cytosol (GO:0005829);; Biological Process: N-terminal protein myristoylation (GO:0006499);; Biological Process: cell communication (GO:0007154);; Cellular Component: plasmodesma (GO:00…	K07937|1.91853e-91|eus:EUTSA_v10006262mg|hypothetical protein; K07937 ADP-ribosylation factor 1 (A)	[U]	Intracellular trafficking, secretion, and vesicular transport	ADP-ribosylation factor family;; Signal recognition particle receptor beta subunit;; Ras family;; Gtr1/RagA G protein conserved region	Uncharacterized protein OS=Capsella rubella PE=4 SV=1	U	Intracellular trafficking, secretion, and vesicular transport	ADP-ribosylation factor [Salvia miltiorrhiza]
Chr2:15719441|15720171	0	0	44	4.11933	0.00374922	5.99911	up	Csa2G348840	--	--	Cellular Component: cytoplasm (GO:0005737);; Molecular Function: zinc ion binding (GO:0008270);;	--	[O]	Posttranslational modification, protein turnover, chaperones	Zinc finger, C3HC4 type (RING finger)	Uncharacterized protein GN=PRUPE_ppa008184mg OS=Prunus persica (Peach) PE=4 SV=1	O	Posttranslational modification, protein turnover, chaperones	PREDICTED: uncharacterized protein LOC101209865 [Cucumis sativus]
Chr2:15775143|15775914	0	0	13	1.21708	0.0157992	4.29293	up	Csa2G348940	[H]	Coenzyme transport and metabolism	Cellular Component: mitochondrion (GO:0005739);; Cellular Component: chloroplast (GO:0009507);; Biological Process: methylation (GO:0032259);; Biological Process: phylloquinone biosynthetic process (GO:0042372);; Molecular Function: 2-phytyl-1,4-naphthoquinone methyltransferase activity (GO:0052624);;	K03183|0|csv:101208642|2-phytyl-1,4-beta-naphthoquinone methyltransferase, chloroplastic-like; K03183 demethylmenaquinone methyltransferase / 2-methoxy-6-polyprenyl-1,4-benzoquinol methylase [EC:2.1.1.163 2.1.1.201] (A)	[H]	Coenzyme transport and metabolism	ubiE/COQ5 methyltransferase family;; Methyltransferase domain;; Methyltransferase domain;; Methyltransferase domain;; Methyltransferase domain;; Methyltransferase domain;; Methyltransferase domain;; Methyltransferase domain;; Protein-L-isoaspartate(D-aspartate) O-methyltransferase (PCMT);; Methionine biosynthesis protein MetW	Predicted protein (Fragment) GN=POPTRDRAFT_420703 OS=Populus trichocarpa (Western balsam poplar) PE=4 SV=1	H	Coenzyme transport and metabolism	PREDICTED: 2-phytyl-1,4-beta-naphthoquinone methyltransferase, chloroplastic-like [Cucumis sativus]
Chr2:15798174|15799979	0	0	46	4.30658	0.00354507	6.06226	up	n/a	No_host_gene_anno
Chr2:15904580|15907548	0	0	58	5.43003	0.00264057	6.39221	up	Csa2G350220	[U]	Intracellular trafficking, secretion, and vesicular transport	Cellular Component: mitochondrion (GO:0005739);; Cellular Component: plasma membrane (GO:0005886);; Biological Process: signal transduction (GO:0007165);; Cellular Component: chloroplast thylakoid membrane (GO:0009535);; Biological Process: chloroplast organization (GO:0009658);; Biological Process: chloroplast relocation (GO:0009902);; Biological Process: thylakoid membrane organization (GO:0010…	K03217|0|csv:101205346|ALBINO3-like protein 1, chloroplastic-like; K03217 YidC/Oxa1 family membrane protein insertase (A)	[OU]	--	60Kd inner membrane protein	Uncharacterized protein GN=PRUPE_ppa003754mg OS=Prunus persica (Peach) PE=4 SV=1	U	Intracellular trafficking, secretion, and vesicular transport	PREDICTED: ALBINO3-like protein 1, chloroplastic-like [Cucumis sativus]
Chr2:15969173|15971373	0	0	26	2.43415	0.00716219	5.25565	up	Csa2G350370	--	--	Molecular Function: metalloendopeptidase activity (GO:0004222);; Cellular Component: mitochondrion (GO:0005739);; Biological Process: proteolysis (GO:0006508);; Biological Process: chromosome segregation (GO:0007059);; Biological Process: synapsis (GO:0007129);; Biological Process: reciprocal meiotic recombination (GO:0007131);; Biological Process: regulation of flower development (GO:0009909);; …	K01392|0|csv:101203244|neurolysin, mitochondrial-like; K01392 thimet oligopeptidase [EC:3.4.24.15] (A)	[O]	Posttranslational modification, protein turnover, chaperones	Peptidase family M3	Predicted protein GN=POPTRDRAFT_565929 OS=Populus trichocarpa (Western balsam poplar) PE=3 SV=1	O	Posttranslational modification, protein turnover, chaperones	PREDICTED: neurolysin, mitochondrial-like [Cucumis sativus]
Chr2:16134759|16135318	33	2.75946	0	0	0.00104533	-6.10258	down	n/a	No_host_gene_anno
Chr2:16135864|16136298	0	0	20	1.87242	0.0097593	4.88843	up	Csa2G351620	--	--	Biological Process: zinc ion transport (GO:0006829);; Biological Process: single-organism cellular process (GO:0044763);;	--	--	--	--	Putative uncharacterized protein GN=VIT_04s0008g01070 OS=Vitis vinifera (Grape) PE=2 SV=1	S	Function unknown	PREDICTED: uncharacterized protein LOC101218931 [Cucumis sativus]
Chr2:1615255|1617536	0	0	21	1.96605	0.00922112	4.95649	up	Csa2G009380	[T]	Signal transduction mechanisms	Molecular Function: DNA binding (GO:0003677);; Molecular Function: protein serine/threonine phosphatase activity (GO:0004722);; Biological Process: protein dephosphorylation (GO:0006470);; Molecular Function: metal ion binding (GO:0046872);;	K14803|0|csv:101228777|probable protein phosphatase 2C 27-like; K14803 protein phosphatase 2C homolog 2/3 [EC:3.1.3.16] (A)	[T]	Signal transduction mechanisms	Protein phosphatase 2C	Uncharacterized protein OS=Glycine max (Soybean) PE=3 SV=1	T	Signal transduction mechanisms	PREDICTED: probable protein phosphatase 2C 27-like [Cucumis sativus]
Chr2:16186442|16191680	0	0	60	5.61727	0.00252839	6.44054	up	Csa2G351730	[P]	Inorganic ion transport and metabolism	Biological Process: sodium ion transport (GO:0006814);; Biological Process: lithium ion transport (GO:0010351);; Molecular Function: potassium:proton antiporter activity (GO:0015386);; Cellular Component: integral component of membrane (GO:0016021);; Biological Process: potassium ion transmembrane transport (GO:0071805);;	--	[P]	Inorganic ion transport and metabolism	Sodium/hydrogen exchanger family	Uncharacterized protein GN=PRUPE_ppa003277mg OS=Prunus persica (Peach) PE=4 SV=1	P	Inorganic ion transport and metabolism	PREDICTED: K(+) efflux antiporter 6-like [Cucumis sativus]
Chr2:16188726|16191680	0	0	17	1.59156	0.011754	4.66253	up	Csa2G351730	[P]	Inorganic ion transport and metabolism	Biological Process: sodium ion transport (GO:0006814);; Biological Process: lithium ion transport (GO:0010351);; Molecular Function: potassium:proton antiporter activity (GO:0015386);; Cellular Component: integral component of membrane (GO:0016021);; Biological Process: potassium ion transmembrane transport (GO:0071805);;	--	[P]	Inorganic ion transport and metabolism	Sodium/hydrogen exchanger family	Uncharacterized protein GN=PRUPE_ppa003277mg OS=Prunus persica (Peach) PE=4 SV=1	P	Inorganic ion transport and metabolism	PREDICTED: K(+) efflux antiporter 6-like [Cucumis sativus]
Chr2:16249521|16251647	0	0	206	19.286	0.000501864	8.20833	up	Csa2G351830	--	--	--	--	--	--	Protein of unknown function (DUF1639)	Uncharacterized protein GN=PRUPE_ppa024693mg OS=Prunus persica (Peach) PE=4 SV=1	S	Function unknown	PREDICTED: uncharacterized protein LOC101215839 [Cucumis sativus]
Chr2:16251332|16252243	0	0	17	1.59156	0.011754	4.66253	up	Csa2G351830	--	--	--	--	--	--	Protein of unknown function (DUF1639)	Uncharacterized protein GN=PRUPE_ppa024693mg OS=Prunus persica (Peach) PE=4 SV=1	S	Function unknown	PREDICTED: uncharacterized protein LOC101215839 [Cucumis sativus]
Chr2:16469478|16477934	21	1.75602	0	0	0.00230294	-5.46246	down	Csa2G354610	[P]	Inorganic ion transport and metabolism	Molecular Function: calcium-transporting ATPase activity (GO:0005388);; Molecular Function: calmodulin binding (GO:0005516);; Molecular Function: ATP binding (GO:0005524);; Cellular Component: nucleus (GO:0005634);; Cellular Component: endosome (GO:0005768);; Cellular Component: Golgi apparatus (GO:0005794);; Cellular Component: trans-Golgi network (GO:0005802);; Biological Process: ATP biosynthe…	K05853|0|cmo:103487824|calcium-transporting ATPase 3, endoplasmic reticulum-type; K05853 Ca2+ transporting ATPase, sarcoplasmic/endoplasmic reticulum [EC:3.6.3.8] (A)	[P]	Inorganic ion transport and metabolism	E1-E2 ATPase;; Cation transporting ATPase, C-terminus;; haloacid dehalogenase-like hydrolase;; Putative hydrolase of sodium-potassium ATPase alpha subunit;; haloacid dehalogenase-like hydrolase;; haloacid dehalogenase-like hydrolase	Putative uncharacterized protein GN=VIT_18s0001g08850 OS=Vitis vinifera (Grape) PE=3 SV=1	P	Inorganic ion transport and metabolism	PREDICTED: LOW QUALITY PROTEIN: calcium-transporting ATPase 3, endoplasmic reticulum-type-like [Cucumis sativus]
Chr2:16687356|16689306	54	4.51547	0	0	0.000427639	-6.80489	down	Csa2G356080	--	--	Cellular Component: membrane (GO:0016020);;	K09660|4.83444e-171|csv:101205200|mannose-P-dolichol utilization defect 1 protein homolog 2-like; K09660 mannose-P-dolichol utilization defect 1 (A)	[R]	General function prediction only	PQ loop repeat	Mannose-P-dolichol utilization defect 1 protein OS=Cucumis melo subsp. melo PE=4 SV=1	S	Function unknown	PREDICTED: mannose-P-dolichol utilization defect 1 protein homolog 2-like [Cucumis sativus]
Chr2:1674567|1675815	0	0	35	3.27674	0.00498713	5.67475	up	Csa2G009450	--	--	Molecular Function: calcium ion binding (GO:0005509);; Cellular Component: mitochondrion (GO:0005739);; Cellular Component: plastid (GO:0009536);; Cellular Component: cytoplasmic membrane-bounded vesicle (GO:0016023);;	--	[P]	Inorganic ion transport and metabolism	EF-hand domain pair;; EF hand;; EF-hand domain;; EF hand;; EF-hand domain pair	Uncharacterized protein OS=Glycine max (Soybean) PE=4 SV=1	T	Signal transduction mechanisms	PREDICTED: calcium uptake protein 1, mitochondrial-like [Cucumis sativus]
Chr2:16839460|16840450	23	1.92326	0	0	0.00197025	-5.59085	down	Csa2G357270	[RTKL]	--	Molecular Function: protein kinase C activity (GO:0004697);; Molecular Function: protein tyrosine kinase activity (GO:0004713);; Molecular Function: ATP binding (GO:0005524);; Cellular Component: cytosol (GO:0005829);; Biological Process: protein phosphorylation (GO:0006468);;	K08790|0|csv:101222805|serine/threonine-protein kinase tricorner-like; K08790 serine/threonine kinase 38 [EC:2.7.11.1] (A)	[R]	General function prediction only	Protein kinase domain;; Protein tyrosine kinase;; Protein kinase C terminal domain	Uncharacterized protein GN=PRUPE_ppa004171mg OS=Prunus persica (Peach) PE=4 SV=1	T	Signal transduction mechanisms	PREDICTED: serine/threonine-protein kinase tricorner-like [Cucumis sativus]
Chr2:16947116|16947534	16	1.33792	0	0	0.00363235	-5.08033	down	Csa2G359960	[R]	General function prediction only	Biological Process: lipid metabolic process (GO:0006629);; Molecular Function: phosphatidate phosphatase activity (GO:0008195);; Cellular Component: membrane (GO:0016020);; Biological Process: cellular response to phosphate starvation (GO:0016036);; Cellular Component: apoplast (GO:0048046);;	K15728|0|csv:101221733|uncharacterized LOC101221733; K15728 phosphatidate phosphatase LPIN [EC:3.1.3.4] (A)	[NI]	--	LNS2 (Lipin/Ned1/Smp2);; lipin, N-terminal conserved region	Uncharacterized protein GN=PRUPE_ppa000888mg OS=Prunus persica (Peach) PE=4 SV=1	I	Lipid transport and metabolism	PREDICTED: uncharacterized protein LOC101221733 [Cucumis sativus]
Chr2:17187629|17188721	0	0	65	6.08538	0.00228139	6.55474	up	n/a	No_host_gene_anno
Chr2:17297336|17298669	0	0	84	7.86418	0.00163705	6.92122	up	Csa2G361660	--	--	Molecular Function: 5'-nucleotidase activity (GO:0008253);; Cellular Component: chloroplast (GO:0009507);; Molecular Function: metal ion binding (GO:0046872);;	--	[F]	Nucleotide transport and metabolism	5' nucleotidase family	Putative uncharacterized protein GN=VIT_18s0001g12510 OS=Vitis vinifera (Grape) PE=3 SV=1	F	Nucleotide transport and metabolism	PREDICTED: cytosolic purine 5&apos;-nucleotidase-like [Cucumis sativus]
Chr2:17373594|17377235	11	0.919819	0	0	0.00659442	-4.55901	down	n/a	No_host_gene_anno
Chr2:1775176|1775464	12	1.00344	0	0	0.00576287	-4.67943	down	Csa2G009590	--	--	--	--	--	--	Domain of unknown function (DUF296)	Uncharacterized protein GN=PRUPE_ppa007786mg OS=Prunus persica (Peach) PE=4 SV=1	R	General function prediction only	PREDICTED: uncharacterized protein LOC101221844 [Cucumis sativus]
Chr2:17766045|17767023	0	0	11	1.02983	0.0188426	4.06524	up	Csa2G368280	[U]	Intracellular trafficking, secretion, and vesicular transport	Molecular Function: receptor activity (GO:0004872);; Biological Process: glucose catabolic process (GO:0006007);; Biological Process: protein retention in ER lumen (GO:0006621);; Biological Process: protein transport (GO:0015031);; Cellular Component: integral component of membrane (GO:0016021);; Molecular Function: ER retention sequence binding (GO:0046923);;	K10949|0|csv:101206003|ER lumen protein retaining receptor-like; K10949 ER lumen protein retaining receptor (A)	[U]	Intracellular trafficking, secretion, and vesicular transport	ER lumen protein retaining receptor	Uncharacterized protein GN=Bra003742 OS=Brassica rapa subsp. pekinensis (Chinese cabbage) PE=4 SV=1	U	Intracellular trafficking, secretion, and vesicular transport	PREDICTED: ER lumen protein retaining receptor-like [Cucumis sativus]
Chr2:17841491|17843663	0	0	21	1.96605	0.00922112	4.95649	up	Csa2G368880	[O]	Posttranslational modification, protein turnover, chaperones	Molecular Function: ATP binding (GO:0005524);; Cellular Component: nucleus (GO:0005634);; Cellular Component: mitochondrion (GO:0005739);; Cellular Component: vacuolar membrane (GO:0005774);; Cellular Component: endoplasmic reticulum (GO:0005783);; Cellular Component: endoplasmic reticulum lumen (GO:0005788);; Cellular Component: Golgi apparatus (GO:0005794);; Cellular Component: cytosol (GO:0005…	K09487|0|csv:101231900|endoplasmin homolog; K09487 heat shock protein 90kDa beta (A)	[O]	Posttranslational modification, protein turnover, chaperones	Hsp90 protein;; Histidine kinase-, DNA gyrase B-, and HSP90-like ATPase;; Histidine kinase-, DNA gyrase B-, and HSP90-like ATPase	Uncharacterized protein OS=Glycine max (Soybean) PE=3 SV=1	O	Posttranslational modification, protein turnover, chaperones	PREDICTED: endoplasmin homolog [Cucumis sativus]
Chr2:17875843|17878516	0	0	29	2.71502	0.00627842	5.40928	up	Csa2G368920	--	--	Cellular Component: nucleus (GO:0005634);;	--	[S]	Function unknown	--	Uncharacterized protein GN=PRUPE_ppa004853mg OS=Prunus persica (Peach) PE=4 SV=1	S	Function unknown	PREDICTED: uncharacterized protein LOC101202879 [Cucumis sativus]
Chr2:179770|182007	0	0	87	8.14505	0.00156394	6.97143	up	n/a	No_host_gene_anno
Chr2:18044436|18045374	17	1.42154	0	0	0.00328638	-5.16528	down	Csa2G369230	[V]	Defense mechanisms	Cellular Component: plasma membrane (GO:0005886);; Biological Process: drug transmembrane transport (GO:0006855);; Biological Process: fruit ripening (GO:0009835);; Molecular Function: drug transmembrane transporter activity (GO:0015238);; Molecular Function: antiporter activity (GO:0015297);; Cellular Component: membrane (GO:0016020);;	K03327|0|csv:101218581|protein TRANSPARENT TESTA 12-like; K03327 multidrug resistance protein, MATE family (A)	[R]	General function prediction only	MatE	Uncharacterized protein OS=Glycine max (Soybean) PE=4 SV=1	S	Function unknown	PREDICTED: protein TRANSPARENT TESTA 12-like [Cucumis sativus]
Chr2:18178537|18181009	0	0	54	5.05555	0.00289283	6.29039	up	Csa2G370380	[O]	Posttranslational modification, protein turnover, chaperones	Molecular Function: ubiquitin-protein transferase activity (GO:0004842);; Biological Process: protein ubiquitination (GO:0016567);;	K10592|0|csv:101207789|E3 ubiquitin-protein ligase UPL2-like; K10592 E3 ubiquitin-protein ligase HUWE1 [EC:6.3.2.19] (A)	[OK]	--	HECT-domain (ubiquitin-transferase);; Domain of Unknown Function (DUF913);; Domain of unknown function (DUF4414);; Domain of Unknown Function (DUF908);; UBA/TS-N domain	E3 ubiquitin protein ligase upl2, putative GN=RCOM_0482820 OS=Ricinus communis (Castor bean) PE=4 SV=1	O	Posttranslational modification, protein turnover, chaperones	PREDICTED: LOW QUALITY PROTEIN: E3 ubiquitin-protein ligase UPL2-like [Cucumis sativus]
Chr2:18210912|18212142	0	0	56	5.24279	0.0027617	6.34219	up	Csa2G370410	--	--	Cellular Component: extracellular region (GO:0005576);; Cellular Component: plasma membrane (GO:0005886);; Biological Process: response to ethylene (GO:0009723);; Biological Process: multidimensional cell growth (GO:0009825);; Biological Process: cell growth (GO:0016049);;	--	[S]	Function unknown	Golgi-body localisation protein domain;; RNA pol II promoter Fmp27 protein domain	Uncharacterized protein GN=PRUPE_ppa000016mg OS=Prunus persica (Peach) PE=4 SV=1	S	Function unknown	PREDICTED: uncharacterized protein LOC101207547 [Cucumis sativus]
Chr2:18210912|18214345	3	0.25086	0	0	0.0344978	-2.83916	down	Csa2G370410	--	--	Cellular Component: extracellular region (GO:0005576);; Cellular Component: plasma membrane (GO:0005886);; Biological Process: response to ethylene (GO:0009723);; Biological Process: multidimensional cell growth (GO:0009825);; Biological Process: cell growth (GO:0016049);;	--	[S]	Function unknown	Golgi-body localisation protein domain;; RNA pol II promoter Fmp27 protein domain	Uncharacterized protein GN=PRUPE_ppa000016mg OS=Prunus persica (Peach) PE=4 SV=1	S	Function unknown	PREDICTED: uncharacterized protein LOC101207547 [Cucumis sativus]
Chr2:18241281|18242342	31	2.59222	0	0	0.00116836	-6.01374	down	Csa2G370420	--	--	Molecular Function: sequence-specific DNA binding transcription factor activity (GO:0003700);; Biological Process: regulation of transcription, DNA-templated (GO:0006355);; Molecular Function: zinc ion binding (GO:0008270);; Molecular Function: sequence-specific DNA binding (GO:0043565);;	--	[K]	Transcription	CCT motif;; GATA zinc finger;; tify domain;; Divergent CCT motif	Putative uncharacterized protein GN=VIT_18s0001g07730 OS=Vitis vinifera (Grape) PE=4 SV=1	K	Transcription	PREDICTED: GATA transcription factor 24-like [Cucumis sativus]
Chr2:18303168|18304509	0	0	16	1.49794	0.0125826	4.57862	up	Csa2G370530	[M]	Cell wall/membrane/envelope biogenesis	Cellular Component: plastid (GO:0009536);; Biological Process: single-organism cellular process (GO:0044763);;	--	--	--	Mechanosensitive ion channel	Putative uncharacterized protein GN=RCOM_1039450 OS=Ricinus communis (Castor bean) PE=4 SV=1	S	Function unknown	PREDICTED: mechanosensitive ion channel protein 3, chloroplastic-like [Cucumis sativus]
Chr2:18418401|18420112	0	0	34	3.18312	0.00516869	5.63376	up	Csa2G372130	[G]	Carbohydrate transport and metabolism	Biological Process: maltose metabolic process (GO:0000023);; Biological Process: polysaccharide catabolic process (GO:0000272);; Molecular Function: RNA binding (GO:0003723);; Molecular Function: glucose-6-phosphate isomerase activity (GO:0004347);; Molecular Function: ATP binding (GO:0005524);; Cellular Component: cytosol (GO:0005829);; Biological Process: gluconeogenesis (GO:0006094);; Biologic…	K01810|0|csv:101222586|glucose-6-phosphate isomerase 1, chloroplastic-like; K01810 glucose-6-phosphate isomerase [EC:5.3.1.9] (A)	[G]	Carbohydrate transport and metabolism	Phosphoglucose isomerase	Glucose-6-phosphate isomerase GN=VIT_18s0001g07280 OS=Vitis vinifera (Grape) PE=3 SV=1	G	Carbohydrate transport and metabolism	PREDICTED: glucose-6-phosphate isomerase 1, chloroplastic-like [Cucumis sativus]
Chr2:18420523|18421289	10	0.836199	0	0	0.007622	-4.42762	down	Csa2G372130	[G]	Carbohydrate transport and metabolism	Biological Process: maltose metabolic process (GO:0000023);; Biological Process: polysaccharide catabolic process (GO:0000272);; Molecular Function: RNA binding (GO:0003723);; Molecular Function: glucose-6-phosphate isomerase activity (GO:0004347);; Molecular Function: ATP binding (GO:0005524);; Cellular Component: cytosol (GO:0005829);; Biological Process: gluconeogenesis (GO:0006094);; Biologic…	K01810|0|csv:101222586|glucose-6-phosphate isomerase 1, chloroplastic-like; K01810 glucose-6-phosphate isomerase [EC:5.3.1.9] (A)	[G]	Carbohydrate transport and metabolism	Phosphoglucose isomerase	Glucose-6-phosphate isomerase GN=VIT_18s0001g07280 OS=Vitis vinifera (Grape) PE=3 SV=1	G	Carbohydrate transport and metabolism	PREDICTED: glucose-6-phosphate isomerase 1, chloroplastic-like [Cucumis sativus]
Chr2:18607750|18608425	0	0	20	1.87242	0.0097593	4.88843	up	Csa2G372850	--	--	Cellular Component: extracellular region (GO:0005576);; Cellular Component: vacuole (GO:0005773);; Biological Process: protein glycosylation (GO:0006486);; Cellular Component: plasmodesma (GO:0009506);;	--	--	--	--	Uncharacterized protein GN=PRUPE_ppa000219mg OS=Prunus persica (Peach) PE=4 SV=1	R	General function prediction only	PREDICTED: uncharacterized protein LOC101205923 [Cucumis sativus]
Chr2:18610438|18612306	0	0	28	2.62139	0.00655096	5.35987	up	Csa2G372850	--	--	Cellular Component: extracellular region (GO:0005576);; Cellular Component: vacuole (GO:0005773);; Biological Process: protein glycosylation (GO:0006486);; Cellular Component: plasmodesma (GO:0009506);;	--	--	--	--	Uncharacterized protein GN=PRUPE_ppa000219mg OS=Prunus persica (Peach) PE=4 SV=1	R	General function prediction only	PREDICTED: uncharacterized protein LOC101205923 [Cucumis sativus]
Chr2:18622208|18625002	50	4.18099	0	0	0.000492609	-6.69489	down	Csa2G373380	[A]	RNA processing and modification	Biological Process: cytokinesis by cell plate formation (GO:0000911);; Biological Process: nuclear-transcribed mRNA catabolic process (GO:0000956);; Molecular Function: RNA binding (GO:0003723);; Molecular Function: polynucleotide adenylyltransferase activity (GO:0004652);; Cellular Component: nucleus (GO:0005634);; Biological Process: transcription, DNA-templated (GO:0006351);; Biological Proces…	K14376|0|csv:101205459|poly(A) polymerase-like; K14376 poly(A) polymerase [EC:2.7.7.19] (A)	[A]	RNA processing and modification	Poly(A) polymerase central domain;; Poly(A) polymerase predicted RNA binding domain;; Nucleotidyltransferase domain	Uncharacterized protein OS=Glycine max (Soybean) PE=4 SV=1	A	RNA processing and modification	PREDICTED: poly(A) polymerase-like [Cucumis sativus]
Chr2:18715971|18716422	37	3.09394	0	0	0.000851534	-6.26537	down	Csa2G373570	--	--	Biological Process: MAPK cascade (GO:0000165);; Biological Process: N-terminal protein myristoylation (GO:0006499);; Biological Process: protein targeting to membrane (GO:0006612);; Biological Process: response to cold (GO:0009409);; Cellular Component: chloroplast (GO:0009507);; Biological Process: response to ethylene (GO:0009723);; Biological Process: abscisic acid-activated signaling pathway …	--	--	--	Protein of unknown function (DUF810)	Uncharacterized protein GN=PRUPE_ppa000805mg OS=Prunus persica (Peach) PE=4 SV=1	S	Function unknown	PREDICTED: LOW QUALITY PROTEIN: uncharacterized LOC101217303 [Cucumis sativus]
Chr2:18783753|18786876	0	0	124	11.609	0.000982998	7.47925	up	n/a	No_host_gene_anno
Chr2:18809302|18812925	0	0	19	1.7788	0.0103545	4.81699	up	Csa2G374670	--	--	Biological Process: fatty acid metabolic process (GO:0006631);; Biological Process: response to temperature stimulus (GO:0009266);; Cellular Component: chloroplast thylakoid (GO:0009534);; Cellular Component: chloroplast inner membrane (GO:0009706);; Biological Process: phloem sucrose loading (GO:0009915);; Molecular Function: tocopherol cyclase activity (GO:0009976);; Biological Process: vitamin…	K09834|0|cmo:103488188|tocopherol cyclase, chloroplastic; K09834 tocopherol cyclase [EC:5.5.1.24] (A)	--	--	Tocopherol cyclase	Uncharacterized protein GN=PRUPE_ppa004789mg OS=Prunus persica (Peach) PE=4 SV=1	H	Coenzyme transport and metabolism	PREDICTED: tocopherol cyclase, chloroplastic-like [Cucumis sativus]
Chr2:19107625|19108287	0	0	23	2.15329	0.00828717	5.08369	up	Csa2G378010	--	--	--	--	[O]	Posttranslational modification, protein turnover, chaperones	Ring finger domain;; RING-H2 zinc finger;; Zinc finger, C3HC4 type (RING finger)	Ring finger protein, putative GN=RCOM_0918520 OS=Ricinus communis (Castor bean) PE=4 SV=1	O	Posttranslational modification, protein turnover, chaperones	PREDICTED: uncharacterized protein LOC101206272 [Cucumis sativus]
Chr2:19139599|19140149	0	0	26	2.43415	0.00716219	5.25565	up	Csa2G378560	[R]	General function prediction only	Biological Process: mitotic G2 phase (GO:0000085);; Cellular Component: COP9 signalosome (GO:0008180);; Biological Process: response to auxin (GO:0009733);; Biological Process: specification of floral organ identity (GO:0010093);; Biological Process: negative regulation of photomorphogenesis (GO:0010100);; Biological Process: COP9 signalosome assembly (GO:0010387);; Biological Process: cullin den…	K09613|0|csv:101225226|COP9 signalosome complex subunit 5a-like; K09613 COP9 signalosome complex subunit 5 [EC:3.4.-.-] (A)	[OT]	--	JAB1/Mov34/MPN/PAD-1 ubiquitin protease;; Prokaryotic homologs of the JAB domain	Jun activation domain binding protein, putative GN=RCOM_0204710 OS=Ricinus communis (Castor bean) PE=4 SV=1	O	Posttranslational modification, protein turnover, chaperones	PREDICTED: COP9 signalosome complex subunit 5a-like [Cucumis sativus]
Chr2:19150953|19152443	0	0	40	3.74485	0.00422491	5.86386	up	Csa2G378580	[R]	General function prediction only	Molecular Function: protein kinase activity (GO:0004672);; Molecular Function: ATP binding (GO:0005524);; Cellular Component: mitochondrion (GO:0005739);; Cellular Component: plasma membrane (GO:0005886);; Biological Process: protein phosphorylation (GO:0006468);; Cellular Component: plastoglobule (GO:0010287);; Biological Process: chlorophyll catabolic process (GO:0015996);; Biological Process: …	--	[R]	General function prediction only	ABC1 family;; Phosphotransferase enzyme family	Uncharacterized protein GN=PRUPE_ppa002350mg OS=Prunus persica (Peach) PE=4 SV=1	R	General function prediction only	PREDICTED: uncharacterized aarF domain-containing protein kinase At4g31390, chloroplastic-like [Cucumis sativus]
Chr2:1927488|1934830	6	0.501719	0	0	0.0156399	-3.73467	down	Csa2G010290	[R]	General function prediction only	Biological Process: karyogamy (GO:0000741);; Biological Process: protein folding (GO:0006457);; Biological Process: response to heat (GO:0009408);; Biological Process: embryo sac egg cell differentiation (GO:0009560);; Biological Process: response to high light intensity (GO:0009644);; Biological Process: response to endoplasmic reticulum stress (GO:0034976);; Biological Process: response to hydr…	--	[R]	General function prediction only	Ankyrin repeats (3 copies);; Ankyrin repeat;; Ankyrin repeats (many copies);; Ankyrin repeat;; Ankyrin repeats (many copies);; TPR repeat;; Tetratricopeptide repeat;; Tetratricopeptide repeat;; Tetratricopeptide repeat	Putative uncharacterized protein GN=VIT_14s0081g00150 OS=Vitis vinifera (Grape) PE=4 SV=1	O	Posttranslational modification, protein turnover, chaperones	PREDICTED: ankyrin-1-like [Cucumis sativus]
Chr2:19275904|19278235	0	0	29	2.71502	0.00627842	5.40928	up	Csa2G379270	[D]	Cell cycle control, cell division, chromosome partitioning	Biological Process: vasculature development (GO:0001944);; Molecular Function: protein binding (GO:0005515);; Biological Process: cell proliferation (GO:0008283);; Biological Process: cellular component organization (GO:0016043);; Biological Process: DNA endoreduplication (GO:0042023);; Biological Process: proteasome-mediated ubiquitin-dependent protein catabolic process (GO:0043161);; Biological…	K06627|0|cmo:103488258|cyclin-A2-2-like; K06627 cyclin A (A)	[D]	Cell cycle control, cell division, chromosome partitioning	Cyclin, N-terminal domain;; Cyclin, C-terminal domain	Uncharacterized protein GN=PRUPE_ppa005091mg OS=Prunus persica (Peach) PE=4 SV=1	D	Cell cycle control, cell division, chromosome partitioning	PREDICTED: cyclin-A2-1-like [Cucumis sativus]
Chr2:19276032|19276796	32	2.67584	0	0	0.00110425	-6.05885	down	Csa2G379270	[D]	Cell cycle control, cell division, chromosome partitioning	Biological Process: vasculature development (GO:0001944);; Molecular Function: protein binding (GO:0005515);; Biological Process: cell proliferation (GO:0008283);; Biological Process: cellular component organization (GO:0016043);; Biological Process: DNA endoreduplication (GO:0042023);; Biological Process: proteasome-mediated ubiquitin-dependent protein catabolic process (GO:0043161);; Biological…	K06627|0|cmo:103488258|cyclin-A2-2-like; K06627 cyclin A (A)	[D]	Cell cycle control, cell division, chromosome partitioning	Cyclin, N-terminal domain;; Cyclin, C-terminal domain	Uncharacterized protein GN=PRUPE_ppa005091mg OS=Prunus persica (Peach) PE=4 SV=1	D	Cell cycle control, cell division, chromosome partitioning	PREDICTED: cyclin-A2-1-like [Cucumis sativus]
Chr2:19283671|19284969	0	0	55	5.14917	0.00282595	6.31652	up	n/a	No_host_gene_anno
Chr2:19296516|19298836	0	0	5	0.468106	0.0390397	3.02762	up	Csa2G379290	--	--	--	--	--	--	tify domain	Uncharacterized protein GN=PRUPE_ppa005965mg OS=Prunus persica (Peach) PE=4 SV=1	S	Function unknown	PREDICTED: protein TIFY 8-like [Cucumis sativus]
Chr2:19448076|19450627	0	0	22	2.05967	0.00873249	5.02149	up	Csa2G380020	[O]	Posttranslational modification, protein turnover, chaperones	Molecular Function: isomerase activity (GO:0016853);; Biological Process: cellular protein metabolic process (GO:0044267);;	--	[O]	Posttranslational modification, protein turnover, chaperones	Cyclophilin type peptidyl-prolyl cis-trans isomerase/CLD;; Cyclophilin type peptidyl-prolyl cis-trans isomerase/CLD	Putative uncharacterized protein GN=VIT_04s0008g05090 OS=Vitis vinifera (Grape) PE=4 SV=1	O	Posttranslational modification, protein turnover, chaperones	PREDICTED: uncharacterized protein LOC101210345 [Cucumis sativus]
Chr2:19581321|19583059	0	0	27	2.52777	0.00684473	5.3087	up	Csa2G381720	[LKJ]	--	Molecular Function: nucleic acid binding (GO:0003676);; Molecular Function: ATP binding (GO:0005524);; Cellular Component: cell wall (GO:0005618);; Cellular Component: nucleolus (GO:0005730);; Molecular Function: ATP-dependent helicase activity (GO:0008026);; Biological Process: response to cadmium ion (GO:0046686);;	K12812|0|cmo:103488306|DEAD-box ATP-dependent RNA helicase 56; K12812 ATP-dependent RNA helicase UAP56/SUB2 [EC:3.6.4.13] (A)	[A]	RNA processing and modification	DEAD/DEAH box helicase;; Helicase conserved C-terminal domain	Predicted protein GN=POPTRDRAFT_819597 OS=Populus trichocarpa (Western balsam poplar) PE=2 SV=1	A	RNA processing and modification	PREDICTED: DEAD-box ATP-dependent RNA helicase 56-like [Cucumis sativus]
Chr2:19675724|19676504	2	0.16724	0	0	0.0491384	-2.35164	down	Csa2G382400	--	--	Biological Process: RNA splicing, via endonucleolytic cleavage and ligation (GO:0000394);; Cellular Component: Golgi apparatus (GO:0005794);; Biological Process: protein glycosylation (GO:0006486);; Biological Process: methionine biosynthetic process (GO:0009086);; Cellular Component: integral component of membrane (GO:0016021);; Molecular Function: galactosylxylosylprotein 3-beta-galactosyltrans…	--	[G]	Carbohydrate transport and metabolism	Galactosyltransferase;; Domain of unknown function (DUF4094)	Uncharacterized protein GN=PRUPE_ppa008155mg OS=Prunus persica (Peach) PE=4 SV=1	G	Carbohydrate transport and metabolism	PREDICTED: probable beta-1,3-galactosyltransferase 10-like [Cucumis sativus]
Chr2:19934474|19934854	29	2.42498	0	0	0.00131475	-5.91906	down	Csa2G382780	[M]	Cell wall/membrane/envelope biogenesis	Biological Process: response to wounding (GO:0009611);; Biological Process: response to fungus (GO:0009620);; Biological Process: jasmonic acid biosynthetic process (GO:0009695);; Cellular Component: chloroplast inner membrane (GO:0009706);; Biological Process: response to jasmonic acid (GO:0009753);; Biological Process: embryo development (GO:0009790);; Biological Process: thylakoid membrane org…	K03715|0|csv:101209030|monogalactosyldiacylglycerol synthase, chloroplastic-like; K03715 1,2-diacylglycerol 3-beta-galactosyltransferase [EC:2.4.1.46] (A)	--	--	Monogalactosyldiacylglycerol (MGDG) synthase;; Glycosyl transferase family 1;; Glycosyltransferase family 28 C-terminal domain	Uncharacterized protein GN=PRUPE_ppa003927mg OS=Prunus persica (Peach) PE=4 SV=1	H	Coenzyme transport and metabolism	PREDICTED: monogalactosyldiacylglycerol synthase, chloroplastic-like [Cucumis sativus]
Chr2:20027652|20028037	33	2.75946	0	0	0.00104533	-6.10258	down	Csa2G383910	--	--	Molecular Function: transporter activity (GO:0005215);; Molecular Function: ligand-gated ion channel activity (GO:0015276);; Biological Process: cellular cation homeostasis (GO:0030003);; Biological Process: single-organism process (GO:0044699);; Biological Process: response to stimulus (GO:0050896);;	K05387|2.8509e-55|csv:101203305|glutamate receptor 2.5-like; K05387 glutamate receptor, ionotropic, plant (A)	[PET]	--	--	Putative uncharacterized protein OS=Cleome spinosa PE=4 SV=1	P	Inorganic ion transport and metabolism	PREDICTED: glutamate receptor 2.5-like [Cucumis sativus]
Chr2:20170992|20171978	21	1.75602	0	0	0.00230294	-5.46246	down	Csa2G386110	--	--	Molecular Function: phosphatidylinositol-3-phosphatase activity (GO:0004438);; Molecular Function: protein tyrosine phosphatase activity (GO:0004725);; Cellular Component: nucleus (GO:0005634);; Biological Process: systemic acquired resistance (GO:0009627);; Biological Process: salicylic acid biosynthetic process (GO:0009697);; Biological Process: inositol trisphosphate metabolic process (GO:0032…	K18081|0|cmo:103496486|phosphatidylinositol-3-phosphatase myotubularin-1; K18081 myotubularin-related protein 1/2 [EC:3.1.3.-] (A)	[IU]	--	Myotubularin-like phosphatase domain	Putative myotubularin GN=At3g10550 OS=Arabidopsis thaliana (Mouse-ear cress) PE=2 SV=1	IU	--	PREDICTED: LOW QUALITY PROTEIN: myotubularin-like [Cucumis sativus]
Chr2:20170992|20172642	0	0	12	1.12345	0.0172047	4.18357	up	Csa2G386110	--	--	Molecular Function: phosphatidylinositol-3-phosphatase activity (GO:0004438);; Molecular Function: protein tyrosine phosphatase activity (GO:0004725);; Cellular Component: nucleus (GO:0005634);; Biological Process: systemic acquired resistance (GO:0009627);; Biological Process: salicylic acid biosynthetic process (GO:0009697);; Biological Process: inositol trisphosphate metabolic process (GO:0032…	K18081|0|cmo:103496486|phosphatidylinositol-3-phosphatase myotubularin-1; K18081 myotubularin-related protein 1/2 [EC:3.1.3.-] (A)	[IU]	--	Myotubularin-like phosphatase domain	Putative myotubularin GN=At3g10550 OS=Arabidopsis thaliana (Mouse-ear cress) PE=2 SV=1	IU	--	PREDICTED: LOW QUALITY PROTEIN: myotubularin-like [Cucumis sativus]
Chr2:20236362|20241360	36	3.01032	0	0	0.000894536	-6.22636	down	n/a	No_host_gene_anno
Chr2:20248033|20256575	23	1.92326	0	0	0.00197025	-5.59085	down	n/a	No_host_gene_anno
Chr2:20289602|20295142	51	4.26461	0	0	0.00047503	-6.72319	down	n/a	No_host_gene_anno
Chr2:20325690|20326322	0	0	70	6.55348	0.00207352	6.66056	up	n/a	No_host_gene_anno
Chr2:20325904|20326191	0	0	14	1.3107	0.0145816	4.39458	up	n/a	No_host_gene_anno
Chr2:20330158|20334628	10	0.836199	0	0	0.007622	-4.42762	down	n/a	No_host_gene_anno
Chr2:20330158|20341264	44	3.67928	0	0	0.000622242	-6.51236	down	n/a	No_host_gene_anno
Chr2:20330158|20344764	18	1.50516	0	0	0.00298798	-5.24551	down	n/a	No_host_gene_anno
Chr2:20363598|20366191	0	0	18	1.68518	0.0110158	4.74182	up	Csa2G396210	[J]	Translation, ribosomal structure and biogenesis	Molecular Function: queuine tRNA-ribosyltransferase activity (GO:0008479);; Biological Process: queuosine biosynthetic process (GO:0008616);;	K15407|5.23671e-170|csv:101223024|queuine tRNA-ribosyltransferase subunit qtrtd1-like; K15407 queuine tRNA-ribosyltransferase subunit QTRTD1 [EC:2.4.2.29] (A)	[A]	RNA processing and modification	Queuine tRNA-ribosyltransferase	Putative uncharacterized protein GN=VIT_18s0001g06920 OS=Vitis vinifera (Grape) PE=4 SV=1	A	RNA processing and modification	PREDICTED: queuine tRNA-ribosyltransferase subunit qtrtd1-like [Cucumis sativus]
Chr2:2039603|2040013	0	0	72	6.74073	0.0019994	6.70081	up	Csa2G011460	[MG]	--	Biological Process: cellular metabolic process (GO:0044237);; Molecular Function: GDP-mannose 3,5-epimerase activity (GO:0047918);; Molecular Function: coenzyme binding (GO:0050662);;	K10046|0|csv:101222554|GDP-mannose 3,5-epimerase 1-like; K10046 GDP-D-mannose 3', 5'-epimerase [EC:5.1.3.18 5.1.3.-] (A)	[GM]	--	NAD dependent epimerase/dehydratase family;; 3-beta hydroxysteroid dehydrogenase/isomerase family;; Male sterility protein;; NADH(P)-binding;; Polysaccharide biosynthesis protein	GDP-mannose-3&apos;,5&apos;-epimerase GN=GME OS=Camellia sinensis (Tea) PE=2 SV=1	G	Carbohydrate transport and metabolism	PREDICTED: GDP-mannose 3,5-epimerase 1-like [Cucumis sativus]
Chr2:20418336|20419508	0	0	61	5.71089	0.00247537	6.46412	up	n/a	No_host_gene_anno
Chr2:20514024|20514914	19	1.58878	0	0	0.00272879	-5.32151	down	Csa2G401420	--	--	Molecular Function: translation initiation factor activity (GO:0003743);; Biological Process: translational initiation (GO:0006413);;	K15027|0|cmo:103485399|eukaryotic translation initiation factor 2D; K15027 translation initiation factor 2D (A)	[J]	Translation, ribosomal structure and biogenesis	Translation initiation factor SUI1	Putative uncharacterized protein GN=VIT_18s0089g00360 OS=Vitis vinifera (Grape) PE=4 SV=1	J	Translation, ribosomal structure and biogenesis	PREDICTED: eukaryotic translation initiation factor 2D-like, partial [Cucumis sativus]
Chr2:20570040|20573746	10	0.836199	0	0	0.007622	-4.42762	down	Csa2G402000	--	--	Cellular Component: Golgi membrane (GO:0000139);; Biological Process: pollen tube growth (GO:0009860);; Biological Process: sexual reproduction (GO:0019953);;	--	[UZ]	--	Vps52 / Sac2 family;; Exocyst complex component Sec3	Uncharacterized protein OS=Glycine max (Soybean) PE=4 SV=1	UZ	--	PREDICTED: vacuolar protein sorting-associated protein 52 homolog [Cucumis sativus]
Chr2:20571980|20576786	0	0	20	1.87242	0.0097593	4.88843	up	Csa2G402000	--	--	Cellular Component: Golgi membrane (GO:0000139);; Biological Process: pollen tube growth (GO:0009860);; Biological Process: sexual reproduction (GO:0019953);;	--	[UZ]	--	Vps52 / Sac2 family;; Exocyst complex component Sec3	Uncharacterized protein OS=Glycine max (Soybean) PE=4 SV=1	UZ	--	PREDICTED: vacuolar protein sorting-associated protein 52 homolog [Cucumis sativus]
Chr2:20633805|20634336	21	1.75602	0	0	0.00230294	-5.46246	down	Csa2G402120	--	--	Cellular Component: nucleus (GO:0005634);; Cellular Component: plasma membrane (GO:0005886);;	--	--	--	--	Uncharacterized protein GN=PRUPE_ppa000223mg OS=Prunus persica (Peach) PE=4 SV=1	S	Function unknown	PREDICTED: uncharacterized protein LOC101217892 [Cucumis sativus]
Chr2:20665323|20666033	0	0	17	1.59156	0.011754	4.66253	up	Csa2G403150	[OC]	--	Biological Process: RNA splicing, via endonucleolytic cleavage and ligation (GO:0000394);; Molecular Function: protein disulfide isomerase activity (GO:0003756);; Cellular Component: vacuolar membrane (GO:0005774);; Cellular Component: endoplasmic reticulum (GO:0005783);; Cellular Component: plasma membrane (GO:0005886);; Biological Process: protein folding (GO:0006457);; Biological Process: glyc…	K09580|0|csv:101217891|protein disulfide-isomerase 5-2-like; K09580 protein disulfide-isomerase A1 [EC:5.3.4.1] (A)	[O]	Posttranslational modification, protein turnover, chaperones	Thioredoxin;; Thioredoxin-like domain;; ERp29, N-terminal domain;; Thioredoxin-like domain;; Thioredoxin-like	Uncharacterized protein GN=PRUPE_ppa006206mg OS=Prunus persica (Peach) PE=4 SV=1	O	Posttranslational modification, protein turnover, chaperones	PREDICTED: protein disulfide-isomerase 5-2-like [Cucumis sativus]
Chr2:20709236|20710014	0	0	8	0.74897	0.0258491	3.63777	up	Csa2G403700	--	--	Biological Process: aromatic amino acid family biosynthetic process (GO:0009073);; Cellular Component: chloroplast (GO:0009507);; Biological Process: iron-sulfur cluster assembly (GO:0016226);;	--	--	--	--	Putative uncharacterized protein GN=VIT_18s0001g04580 OS=Vitis vinifera (Grape) PE=4 SV=1	S	Function unknown	PREDICTED: uncharacterized protein At4g37920, chloroplastic-like [Cucumis sativus]
Chr2:20749341|20750442	7	0.585339	0	0	0.012729	-3.94149	down	n/a	No_host_gene_anno
Chr2:20815885|20816918	18	1.50516	0	0	0.00298798	-5.24551	down	Csa2G404850	--	--	Molecular Function: protein kinase activity (GO:0004672);; Biological Process: defense response (GO:0006952);; Biological Process: cellular metabolic process (GO:0044237);; Biological Process: single-organism cellular process (GO:0044763);; Biological Process: regulation of cellular process (GO:0050794);; Biological Process: response to other organism (GO:0051707);;	--	[T]	Signal transduction mechanisms	Protein tyrosine kinase;; Wall-associated receptor kinase C-terminal;; Protein kinase domain	Wall-associated kinase, putative GN=RCOM_1729460 OS=Ricinus communis (Castor bean) PE=3 SV=1	T	Signal transduction mechanisms	PREDICTED: probable serine/threonine-protein kinase At1g18390-like [Cucumis sativus]
Chr2:20933639|20935040	0	0	71	6.64711	0.00203587	6.68082	up	Csa2G405030	--	--	Molecular Function: structural constituent of ribosome (GO:0003735);; Molecular Function: structural constituent of cytoskeleton (GO:0005200);; Molecular Function: ATP binding (GO:0005524);; Cellular Component: Arp2/3 protein complex (GO:0005885);; Biological Process: translation (GO:0006412);; Biological Process: nucleotide biosynthetic process (GO:0009165);; Biological Process: multidimensional…	K17260|0|csv:101213341|actin-related protein 2-like; K17260 actin-related protein 2 (A)	[Z]	Cytoskeleton	Actin	Actin GN=ACT OS=Camellia oleifera PE=2 SV=1	Z	Cytoskeleton	PREDICTED: actin-related protein 2-like [Cucumis sativus]
Chr2:21031453|21032858	17	1.42154	0	0	0.00328638	-5.16528	down	Csa2G406730	--	--	Molecular Function: peroxidase activity (GO:0004601);; Cellular Component: nucleus (GO:0005634);; Cellular Component: cytosol (GO:0005829);; Biological Process: response to oxidative stress (GO:0006979);; Biological Process: pyrimidine ribonucleotide biosynthetic process (GO:0009220);; Molecular Function: heme binding (GO:0020037);; Biological Process: transcription factor import into nucleus (GO…	K14833|0|csv:101210259|nucleolar complex protein 2 homolog; K14833 nucleolar complex protein 2 (A)	[J]	Translation, ribosomal structure and biogenesis	Noc2p family	Putative uncharacterized protein GN=VIT_06s0009g02100 OS=Vitis vinifera (Grape) PE=4 SV=1	J	Translation, ribosomal structure and biogenesis	PREDICTED: nucleolar complex protein 2 homolog [Cucumis sativus]
Chr2:21079250|21079598	12	1.00344	0	0	0.00576287	-4.67943	down	Csa2G406820	[R]	General function prediction only	Molecular Function: Rab GTPase activator activity (GO:0005097);; Cellular Component: intracellular (GO:0005622);; Cellular Component: cytoplasm (GO:0005737);; Biological Process: actin filament-based movement (GO:0030048);; Biological Process: positive regulation of Rab GTPase activity (GO:0032851);; Biological Process: Golgi localization (GO:0051645);; Biological Process: mitochondrion localizat…	--	[U]	Intracellular trafficking, secretion, and vesicular transport	Rab-GTPase-TBC domain	Uncharacterized protein GN=PRUPE_ppa006798mg OS=Prunus persica (Peach) PE=4 SV=1	U	Intracellular trafficking, secretion, and vesicular transport	PREDICTED: TBC1 domain family member 2A-like [Cucumis sativus]
Chr2:21428626|21429332	17	1.42154	0	0	0.00328638	-5.16528	down	Csa2G416110	[S]	Function unknown	Cellular Component: plasma membrane (GO:0005886);; Cellular Component: integral component of membrane (GO:0016021);;	--	[R]	General function prediction only	Domain of unknown function DUF221;; Late exocytosis, associated with Golgi transport;; Domain of unknown function (DUF4463)	Predicted protein GN=POPTRDRAFT_807630 OS=Populus trichocarpa (Western balsam poplar) PE=4 SV=1	S	Function unknown	PREDICTED: uncharacterized protein RSN1-like [Cucumis sativus]
Chr2:21696581|21700125	13	1.08706	0	0	0.00508035	-4.79057	down	Csa2G418860	[H]	Coenzyme transport and metabolism	Biological Process: mitotic G2 phase (GO:0000085);; Molecular Function: nucleotide binding (GO:0000166);; Cellular Component: nucleus (GO:0005634);; Cellular Component: peroxisome (GO:0005777);; Cellular Component: cytosol (GO:0005829);; Cellular Component: plasma membrane (GO:0005886);; Biological Process: DNA repair (GO:0006281);; Molecular Function: small protein activating enzyme activity (GO…	K04532|0|csv:101216692|NEDD8-activating enzyme E1 regulatory subunit-like; K04532 amyloid beta precursor protein binding protein 1 (A)	[O]	Posttranslational modification, protein turnover, chaperones	ThiF family	Putative uncharacterized protein GN=VIT_12s0059g00610 OS=Vitis vinifera (Grape) PE=4 SV=1	O	Posttranslational modification, protein turnover, chaperones	PREDICTED: NEDD8-activating enzyme E1 regulatory subunit-like [Cucumis sativus]
Chr2:21699434|21700125	0	0	7	0.655348	0.0292645	3.46159	up	Csa2G418860	[H]	Coenzyme transport and metabolism	Biological Process: mitotic G2 phase (GO:0000085);; Molecular Function: nucleotide binding (GO:0000166);; Cellular Component: nucleus (GO:0005634);; Cellular Component: peroxisome (GO:0005777);; Cellular Component: cytosol (GO:0005829);; Cellular Component: plasma membrane (GO:0005886);; Biological Process: DNA repair (GO:0006281);; Molecular Function: small protein activating enzyme activity (GO…	K04532|0|csv:101216692|NEDD8-activating enzyme E1 regulatory subunit-like; K04532 amyloid beta precursor protein binding protein 1 (A)	[O]	Posttranslational modification, protein turnover, chaperones	ThiF family	Putative uncharacterized protein GN=VIT_12s0059g00610 OS=Vitis vinifera (Grape) PE=4 SV=1	O	Posttranslational modification, protein turnover, chaperones	PREDICTED: NEDD8-activating enzyme E1 regulatory subunit-like [Cucumis sativus]
Chr2:2178032|2180266	0	0	69	6.45986	0.0021124	6.64001	up	Csa2G012150	[LDA]	--	Biological Process: reproduction (GO:0000003);; Biological Process: nuclear-transcribed mRNA catabolic process, exonucleolytic (GO:0000291);; Biological Process: cell morphogenesis (GO:0000902);; Biological Process: nuclear-transcribed mRNA catabolic process (GO:0000956);; Molecular Function: nucleic acid binding (GO:0003676);; Molecular Function: 5'-3' exoribonuclease activity (GO:0004534);; Cel…	K12619|0|cmo:103495846|5'-3' exoribonuclease 4; K12619 5'-3' exoribonuclease 2 [EC:3.1.13.-] (A)	[LA]	--	XRN 5'-3' exonuclease N-terminus	5&apos;-3&apos; exoribonuclease OS=Cucumis melo subsp. melo PE=4 SV=1	A	RNA processing and modification	PREDICTED: 5&apos;-3&apos; exoribonuclease 4-like [Cucumis sativus]
Chr2:2196714|2198047	0	0	29	2.71502	0.00627842	5.40928	up	Csa2G012660	[E]	Amino acid transport and metabolism	Molecular Function: cysteine synthase activity (GO:0004124);; Cellular Component: nucleus (GO:0005634);; Cellular Component: peroxisome (GO:0005777);; Cellular Component: plasma membrane (GO:0005886);; Biological Process: cysteine biosynthetic process from serine (GO:0006535);; Biological Process: aging (GO:0007568);; Cellular Component: chloroplast (GO:0009507);; Biological Process: response to …	K01738|0|csv:101218606|cysteine synthase-like; K01738 cysteine synthase A [EC:2.5.1.47] (A)	[E]	Amino acid transport and metabolism	Pyridoxal-phosphate dependent enzyme	Cysteine synthase OS=Cucumis melo subsp. melo PE=3 SV=1	E	Amino acid transport and metabolism	PREDICTED: cysteine synthase-like [Cucumis sativus]
Chr2:222404|223495	0	0	42	3.93209	0.00397473	5.93307	up	Csa2G000400	--	--	Molecular Function: DNA binding (GO:0003677);; Cellular Component: nucleus (GO:0005634);; Cellular Component: cytosol (GO:0005829);; Cellular Component: plasma membrane (GO:0005886);; Biological Process: DNA repair (GO:0006281);; Biological Process: nucleosome assembly (GO:0006334);; Biological Process: DNA mediated transformation (GO:0009294);; Biological Process: response to cadmium ion (GO:004…	K11279|0|csv:101224619|nucleosome assembly protein 1-like 1-like; K11279 nucleosome assembly protein 1-like 1 (A)	[BD]	--	Nucleosome assembly protein (NAP)	Uncharacterized protein GN=PRUPE_ppa007328mg OS=Prunus persica (Peach) PE=4 SV=1	BD	--	PREDICTED: nucleosome assembly protein 1-like 1-like [Cucumis sativus]
Chr2:222404|223747	44	3.67928	0	0	0.000622242	-6.51236	down	Csa2G000400	--	--	Molecular Function: DNA binding (GO:0003677);; Cellular Component: nucleus (GO:0005634);; Cellular Component: cytosol (GO:0005829);; Cellular Component: plasma membrane (GO:0005886);; Biological Process: DNA repair (GO:0006281);; Biological Process: nucleosome assembly (GO:0006334);; Biological Process: DNA mediated transformation (GO:0009294);; Biological Process: response to cadmium ion (GO:004…	K11279|0|csv:101224619|nucleosome assembly protein 1-like 1-like; K11279 nucleosome assembly protein 1-like 1 (A)	[BD]	--	Nucleosome assembly protein (NAP)	Uncharacterized protein GN=PRUPE_ppa007328mg OS=Prunus persica (Peach) PE=4 SV=1	BD	--	PREDICTED: nucleosome assembly protein 1-like 1-like [Cucumis sativus]
Chr2:22300242|22300720	2	0.16724	0	0	0.0491384	-2.35164	down	Csa2G428400	[R]	General function prediction only	Molecular Function: iron ion binding (GO:0005506);; Cellular Component: cytoplasm (GO:0005737);; Biological Process: aging (GO:0007568);; Biological Process: cellular response to starvation (GO:0009267);; Molecular Function: oxidoreductase activity, acting on single donors with incorporation of molecular oxygen, incorporation of two atoms of oxygen (GO:0016702);; Molecular Function: flavonol synt…	K06892|0|csv:101209241|probable iron/ascorbate oxidoreductase DDB_G0283291-like; K06892 feruloyl-CoA ortho-hydroxylase [EC:1.14.11.-] (A)	[QR]	--	non-haem dioxygenase in morphine synthesis N-terminal;; 2OG-Fe(II) oxygenase superfamily	Uncharacterized protein GN=PRUPE_ppa008462mg OS=Prunus persica (Peach) PE=4 SV=1	Q	Secondary metabolites biosynthesis, transport and catabolism	PREDICTED: probable iron/ascorbate oxidoreductase DDB_G0283291-like [Cucumis sativus]
Chr2:22479375|22480889	5	0.418099	0	0	0.0196868	-3.49314	down	Csa2G431150	[DZ]	--	Cellular Component: nucleus (GO:0005634);; Biological Process: cellular response to phosphate starvation (GO:0016036);; Biological Process: galactolipid biosynthetic process (GO:0019375);; Biological Process: negative regulation of transcription, DNA-templated (GO:0045892);;	--	[S]	Function unknown	Regulator of chromosome condensation (RCC1) repeat;; Regulator of chromosome condensation (RCC1) repeat;; Ankyrin repeats (many copies);; Ankyrin repeats (3 copies);; Ankyrin repeat;; Ankyrin repeats (many copies);; Ankyrin repeat	Putative uncharacterized protein GN=VIT_08s0032g00280 OS=Vitis vinifera (Grape) PE=2 SV=1	R	General function prediction only	PREDICTED: uncharacterized protein LOC101206334 [Cucumis sativus]
Chr2:23032757|23033053	0	0	24	2.24691	0.00787987	5.14332	up	Csa2G439740	--	--	Cellular Component: cytosol (GO:0005829);; Biological Process: phosphate-containing compound metabolic process (GO:0006796);; Biological Process: myo-inositol hexakisphosphate biosynthetic process (GO:0010264);; Molecular Function: kinase activity (GO:0016301);; Molecular Function: phosphotransferase activity, alcohol group as acceptor (GO:0016773);; Biological Process: polyol metabolic process (…	K00913|0|csv:101223134|inositol-tetrakisphosphate 1-kinase 1-like; K00913 inositol-1,3,4-trisphosphate 5/6-kinase / inositol-tetrakisphosphate 1-kinase [EC:2.7.1.159 2.7.1.134] (A)	--	--	Inositol 1, 3, 4-trisphosphate 5/6-kinase;; ATP-grasp domain;; RimK-like ATP-grasp domain	Putative uncharacterized protein GN=VIT_16s0039g01700 OS=Vitis vinifera (Grape) PE=4 SV=1	T	Signal transduction mechanisms	PREDICTED: inositol-tetrakisphosphate 1-kinase 1-like [Cucumis sativus]
Chr2:23084060|23085053	0	0	24	2.24691	0.00787987	5.14332	up	Csa2G441750	--	--	Molecular Function: phosphoenolpyruvate carboxykinase activity (GO:0004611);; Cellular Component: mitochondrion (GO:0005739);; Molecular Function: purine nucleotide binding (GO:0017076);; Biological Process: primary metabolic process (GO:0044238);; Biological Process: organic substance metabolic process (GO:0071704);;	--	--	--	Phosphoenolpyruvate carboxykinase	Putative uncharacterized protein GN=VIT_16s0039g01680 OS=Vitis vinifera (Grape) PE=4 SV=1	S	Function unknown	PREDICTED: uncharacterized protein LOC101222903 [Cucumis sativus]
Chr2:23096295|23098556	0	0	21	1.96605	0.00922112	4.95649	up	Csa2G442250	--	--	Cellular Component: endoplasmic reticulum (GO:0005783);; Cellular Component: plasma membrane (GO:0005886);;	--	--	--	Nuclease-related domain	Uncharacterized protein GN=PRUPE_ppa008668mg OS=Prunus persica (Peach) PE=4 SV=1	S	Function unknown	PREDICTED: uncharacterized protein LOC101217532 [Cucumis sativus]
Chr2:23096295|23099785	15	1.2543	0	0	0.00403662	-4.99006	down	Csa2G442250	--	--	Cellular Component: endoplasmic reticulum (GO:0005783);; Cellular Component: plasma membrane (GO:0005886);;	--	--	--	Nuclease-related domain	Uncharacterized protein GN=PRUPE_ppa008668mg OS=Prunus persica (Peach) PE=4 SV=1	S	Function unknown	PREDICTED: uncharacterized protein LOC101217532 [Cucumis sativus]
Chr2:2732514|2734155	6	0.501719	0	0	0.0156399	-3.73467	down	Csa2G022800	--	--	Biological Process: maltose metabolic process (GO:0000023);; Cellular Component: chloroplast (GO:0009507);; Biological Process: photosystem II assembly (GO:0010207);; Biological Process: starch biosynthetic process (GO:0019252);; Biological Process: positive regulation of catalytic activity (GO:0043085);;	--	--	--	Domain of unknown function (DUF1995)	Putative uncharacterized protein GN=RCOM_1431490 OS=Ricinus communis (Castor bean) PE=4 SV=1	S	Function unknown	PREDICTED: uncharacterized protein LOC101209109 [Cucumis sativus]
Chr2:2947479|2948473	28	2.34136	0	0	0.00139861	-5.86929	down	Csa2G030020	--	--	Molecular Function: binding (GO:0005488);;	--	[BDT]	--	DIRP;; Myb-like DNA-binding domain	Always early, putative GN=RCOM_1431990 OS=Ricinus communis (Castor bean) PE=4 SV=1	BDT	--	PREDICTED: protein ALWAYS EARLY 2-like [Cucumis sativus]
Chr2:2951001|2951461	14	1.17068	0	0	0.00451315	-4.89376	down	Csa2G030020	--	--	Molecular Function: binding (GO:0005488);;	--	[BDT]	--	DIRP;; Myb-like DNA-binding domain	Always early, putative GN=RCOM_1431990 OS=Ricinus communis (Castor bean) PE=4 SV=1	BDT	--	PREDICTED: protein ALWAYS EARLY 2-like [Cucumis sativus]
Chr2:29556|31289	0	0	21	1.96605	0.00922112	4.95649	up	Csa2G000030	--	--	Molecular Function: DNA binding (GO:0003677);; Cellular Component: nucleus (GO:0005634);; Biological Process: regulation of transcription, DNA-templated (GO:0006355);; Biological Process: phototropism (GO:0009638);; Biological Process: response to ethylene (GO:0009723);; Biological Process: auxin-activated signaling pathway (GO:0009734);; Biological Process: blue light signaling pathway (GO:00097…	--	--	--	Auxin response factor;; AUX/IAA family;; B3 DNA binding domain	Auxin response factor 1 GN=CsARF1 OS=Cucumis sativus (Cucumber) PE=2 SV=1	K	Transcription	PREDICTED: auxin response factor 19-like [Cucumis sativus]
Chr2:2981621|2985431	0	0	19	1.7788	0.0103545	4.81699	up	Csa2G030060	--	--	Molecular Function: fatty-acyl-CoA binding (GO:0000062);; Molecular Function: protein binding (GO:0005515);; Cellular Component: nucleus (GO:0005634);; Cellular Component: cytosol (GO:0005829);; Biological Process: lipid transport (GO:0006869);; Biological Process: response to light stimulus (GO:0009416);; Biological Process: response to ethylene (GO:0009723);; Biological Process: response to jas…	--	[R]	General function prediction only	Galactose oxidase, central domain;; Galactose oxidase, central domain;; Kelch motif;; Kelch motif;; Kelch motif;; Kelch motif;; Acyl CoA binding protein	Putative uncharacterized protein GN=VIT_14s0060g02410 OS=Vitis vinifera (Grape) PE=4 SV=1	I	Lipid transport and metabolism	PREDICTED: acyl-CoA-binding domain-containing protein 4-like [Cucumis sativus]
Chr2:3137425|3139330	0	0	25	2.34053	0.00750615	5.20058	up	Csa2G032760	--	--	Biological Process: phosphatidylinositol biosynthetic process (GO:0006661);; Cellular Component: chloroplast stroma (GO:0009570);; Biological Process: stem cell maintenance (GO:0019827);; Biological Process: shoot system development (GO:0048367);;	--	--	--	Telomere-capping, CST complex subunit	Uncharacterized protein GN=PRUPE_ppa025971mg OS=Prunus persica (Peach) PE=4 SV=1	S	Function unknown	PREDICTED: CST complex subunit TEN1-like isoform 1 [Cucumis sativus]
Chr2:3240514|3241178	30	2.5086	0	0	0.00123828	-5.96718	down	Csa2G033890	--	--	Molecular Function: nucleic acid binding (GO:0003676);; Cellular Component: nucleus (GO:0005634);; Molecular Function: zinc ion binding (GO:0008270);;	K12848|7.2635e-119|cmo:103494358|zinc finger matrin-type protein 2; K12848 U4/U6.U5 tri-snRNP component SNU23 (A)	[R]	General function prediction only	Zinc-finger of C2H2 type;; Zinc-finger double-stranded RNA-binding;; Photosystem II reaction centre X protein (PsbX)	Putative uncharacterized protein GN=VIT_14s0060g01370 OS=Vitis vinifera (Grape) PE=4 SV=1	R	General function prediction only	PREDICTED: zinc finger matrin-type protein 2-like [Cucumis sativus]
Chr2:3258870|3259382	17	1.42154	0	0	0.00328638	-5.16528	down	Csa2G033940	--	--	Molecular Function: calcium ion binding (GO:0005509);; Cellular Component: mitochondrion (GO:0005739);; Cellular Component: vacuole (GO:0005773);; Cellular Component: endoplasmic reticulum (GO:0005783);; Cellular Component: endoplasmic reticulum lumen (GO:0005788);; Cellular Component: plasma membrane (GO:0005886);; Biological Process: protein folding (GO:0006457);; Biological Process: response t…	K08057|0|csv:101205515|calreticulin-like; K08057 calreticulin (A)	[O]	Posttranslational modification, protein turnover, chaperones	Calreticulin family	Uncharacterized protein GN=MTR_1g083960 OS=Medicago truncatula (Barrel medic) PE=1 SV=1	O	Posttranslational modification, protein turnover, chaperones	PREDICTED: calreticulin-like [Cucumis sativus]
Chr2:3357061|3361837	9	0.752579	0	0	0.00891273	-4.28304	down	Csa2G034580	[R]	General function prediction only	Cellular Component: cytoplasm (GO:0005737);;	--	[S]	Function unknown	TPR repeat;; Potential Monad-binding region of RPAP3;; Tetratricopeptide repeat;; Tetratricopeptide repeat;; Tetratricopeptide repeat;; Tetratricopeptide repeat	Predicted protein (Fragment) GN=POPTRDRAFT_240356 OS=Populus trichocarpa (Western balsam poplar) PE=4 SV=1	R	General function prediction only	PREDICTED: RNA polymerase II-associated protein 3-like [Cucumis sativus]
Chr2:3377352|3378560	18	1.50516	0	0	0.00298798	-5.24551	down	Csa2G034600	--	--	Molecular Function: iron ion transmembrane transporter activity (GO:0005381);; Cellular Component: plasma membrane (GO:0005886);; Biological Process: cellular iron ion homeostasis (GO:0006879);; Cellular Component: chloroplast envelope (GO:0009941);; Cellular Component: integral component of membrane (GO:0016021);; Molecular Function: hydrolase activity (GO:0016787);; Biological Process: iron ion…	--	[P]	Inorganic ion transport and metabolism	Ferroportin1 (FPN1)	Uncharacterized protein GN=PRUPE_ppa003097mg OS=Prunus persica (Peach) PE=4 SV=1	P	Inorganic ion transport and metabolism	PREDICTED: solute carrier family 40 member 3, chloroplastic-like [Cucumis sativus]
Chr2:3652896|3653834	23	1.92326	0	0	0.00197025	-5.59085	down	Csa2G035520	[U]	Intracellular trafficking, secretion, and vesicular transport	Molecular Function: GTPase activity (GO:0003924);; Molecular Function: signal recognition particle binding (GO:0005047);; Molecular Function: GTP binding (GO:0005525);; Cellular Component: signal recognition particle receptor complex (GO:0005785);; Cellular Component: signal recognition particle, endoplasmic reticulum targeting (GO:0005786);; Biological Process: GTP catabolic process (GO:0006184)…	K13431|0|csv:101217753|signal recognition particle receptor subunit alpha homolog; K13431 signal recognition particle receptor subunit alpha (A)	[U]	Intracellular trafficking, secretion, and vesicular transport	Signal recognition particle, alpha subunit, N-terminal;; SRP54-type protein, GTPase domain;; SRP54-type protein, helical bundle domain;; AAA domain;; CobQ/CobB/MinD/ParA nucleotide binding domain	Putative uncharacterized protein GN=VIT_11s0037g00300 OS=Vitis vinifera (Grape) PE=2 SV=1	U	Intracellular trafficking, secretion, and vesicular transport	PREDICTED: signal recognition particle receptor subunit alpha homolog [Cucumis sativus]
Chr2:374697|375756	0	0	10	0.936212	0.0207712	3.93633	up	Csa2G000650	--	--	Cellular Component: membrane (GO:0016020);;	--	--	--	--	Uncharacterized protein GN=PRUPE_ppa000221mg OS=Prunus persica (Peach) PE=4 SV=1	S	Function unknown	PREDICTED: uncharacterized protein LOC101212069 [Cucumis sativus]
Chr2:3829568|3831320	10	0.836199	0	0	0.007622	-4.42762	down	Csa2G036700	[R]	General function prediction only	--	K17908|0|csv:101223948|autophagy-related protein 18-like; K17908 autophagy-related protein 18 (A)	[S]	Function unknown	--	Uncharacterized protein GN=PRUPE_ppa007369mg OS=Prunus persica (Peach) PE=4 SV=1	R	General function prediction only	PREDICTED: autophagy-related protein 18-like [Cucumis sativus]
Chr2:3872245|3872814	0	0	20	1.87242	0.0097593	4.88843	up	n/a	No_host_gene_anno
Chr2:407882|408778	0	0	55	5.14917	0.00282595	6.31652	up	Csa2G000700	[T]	Signal transduction mechanisms	Molecular Function: protein tyrosine phosphatase activity (GO:0004725);; Molecular Function: protein tyrosine/serine/threonine phosphatase activity (GO:0008138);; Biological Process: peptidyl-tyrosine dephosphorylation (GO:0035335);; Biological Process: negative regulation of MAP kinase activity (GO:0043407);;	--	[V]	Defense mechanisms	Dual specificity phosphatase, catalytic domain;; Inositol hexakisphosphate	Uncharacterized protein GN=PRUPE_ppa009622mg OS=Prunus persica (Peach) PE=4 SV=1	V	Defense mechanisms	PREDICTED: putative dual specificity protein phosphatase DSP8-like [Cucumis sativus]
Chr2:4323159|4324206	98	8.19475	0	0	0.000140761	-7.65891	down	Csa2G058620	[C]	Energy production and conversion	Molecular Function: iron ion binding (GO:0005506);; Biological Process: protein folding (GO:0006457);; Biological Process: response to stress (GO:0006950);; Molecular Function: electron carrier activity (GO:0009055);; Cellular Component: chloroplast (GO:0009507);; Molecular Function: heat shock protein binding (GO:0031072);; Molecular Function: unfolded protein binding (GO:0051082);; Molecular Fu…	--	[O]	Posttranslational modification, protein turnover, chaperones	DnaJ domain;; 4Fe-4S single cluster domain;; 4Fe-4S single cluster domain	Putative uncharacterized protein GN=VIT_12s0028g01740 OS=Vitis vinifera (Grape) PE=4 SV=1	O	Posttranslational modification, protein turnover, chaperones	PREDICTED: uncharacterized protein LOC101218014 [Cucumis sativus]
Chr2:4462333|4463631	20	1.6724	0	0	0.0025022	-5.3937	down	Csa2G059720	[P]	Inorganic ion transport and metabolism	Molecular Function: NADPH-hemoprotein reductase activity (GO:0003958);; Molecular Function: iron ion binding (GO:0005506);; Cellular Component: endoplasmic reticulum membrane (GO:0005789);; Cellular Component: chloroplast (GO:0009507);; Biological Process: phenylpropanoid metabolic process (GO:0009698);; Molecular Function: FMN binding (GO:0010181);; Biological Process: oxidation-reduction proces…	K00327|0|csv:101223212|NADPH--cytochrome P450 reductase-like; K00327 NADPH-ferrihemoprotein reductase [EC:1.6.2.4] (A)	[C]	Energy production and conversion	FAD binding domain;; Flavodoxin;; Oxidoreductase NAD-binding domain	NADPH--cytochrome P450 reductase GN=VIT_11s0052g00880 OS=Vitis vinifera (Grape) PE=3 SV=1	C	Energy production and conversion	PREDICTED: NADPH--cytochrome P450 reductase-like [Cucumis sativus]
Chr2:4814117|4816194	42	3.51204	0	0	0.000677157	-6.446	down	Csa2G060530	[O]	Posttranslational modification, protein turnover, chaperones	Molecular Function: serine-type endopeptidase activity (GO:0004252);; Cellular Component: extracellular region (GO:0005576);; Cellular Component: cell wall (GO:0005618);; Biological Process: proteolysis (GO:0006508);; Cellular Component: membrane (GO:0016020);; Molecular Function: identical protein binding (GO:0042802);; Biological Process: negative regulation of catalytic activity (GO:0043086);;…	--	--	--	Subtilase family;; Peptidase inhibitor I9;; Fn3-like domain (DUF1034);; PA domain	Uncharacterized protein GN=PRUPE_ppa001469mg OS=Prunus persica (Peach) PE=4 SV=1	O	Posttranslational modification, protein turnover, chaperones	PREDICTED: subtilisin-like protease-like [Cucumis sativus]
Chr2:4816501|4818328	0	0	16	1.49794	0.0125826	4.57862	up	Csa2G060530	[O]	Posttranslational modification, protein turnover, chaperones	Molecular Function: serine-type endopeptidase activity (GO:0004252);; Cellular Component: extracellular region (GO:0005576);; Cellular Component: cell wall (GO:0005618);; Biological Process: proteolysis (GO:0006508);; Cellular Component: membrane (GO:0016020);; Molecular Function: identical protein binding (GO:0042802);; Biological Process: negative regulation of catalytic activity (GO:0043086);;…	--	--	--	Subtilase family;; Peptidase inhibitor I9;; Fn3-like domain (DUF1034);; PA domain	Uncharacterized protein GN=PRUPE_ppa001469mg OS=Prunus persica (Peach) PE=4 SV=1	O	Posttranslational modification, protein turnover, chaperones	PREDICTED: subtilisin-like protease-like [Cucumis sativus]
Chr2:4816501|4818362	0	0	40	3.74485	0.00422491	5.86386	up	Csa2G060530	[O]	Posttranslational modification, protein turnover, chaperones	Molecular Function: serine-type endopeptidase activity (GO:0004252);; Cellular Component: extracellular region (GO:0005576);; Cellular Component: cell wall (GO:0005618);; Biological Process: proteolysis (GO:0006508);; Cellular Component: membrane (GO:0016020);; Molecular Function: identical protein binding (GO:0042802);; Biological Process: negative regulation of catalytic activity (GO:0043086);;…	--	--	--	Subtilase family;; Peptidase inhibitor I9;; Fn3-like domain (DUF1034);; PA domain	Uncharacterized protein GN=PRUPE_ppa001469mg OS=Prunus persica (Peach) PE=4 SV=1	O	Posttranslational modification, protein turnover, chaperones	PREDICTED: subtilisin-like protease-like [Cucumis sativus]
Chr2:4916467|4925099	0	0	25	2.34053	0.00750615	5.20058	up	Csa2G061570	[L]	Replication, recombination and repair	Biological Process: telomere maintenance (GO:0000723);; Molecular Function: DNA binding (GO:0003677);; Molecular Function: DNA ligase (ATP) activity (GO:0003910);; Molecular Function: protein binding (GO:0005515);; Molecular Function: ATP binding (GO:0005524);; Biological Process: double-strand break repair (GO:0006302);; Biological Process: DNA recombination (GO:0006310);; Cellular Component: pl…	K10777|0|csv:101204319|DNA ligase 4-like; K10777 DNA ligase 4 [EC:6.5.1.1] (A)	[L]	Replication, recombination and repair	DNA ligase N terminus;; ATP dependent DNA ligase domain;; ATP dependent DNA ligase C terminal region;; BRCA1 C Terminus (BRCT) domain;; twin BRCT domain	DNA ligase GN=PnLig4 OS=Populus nigra (Lombardy poplar) PE=2 SV=1	L	Replication, recombination and repair	PREDICTED: DNA ligase 4-like [Cucumis sativus]
Chr2:4918980|4919560	0	0	30	2.80864	0.00602501	5.45706	up	Csa2G061570	[L]	Replication, recombination and repair	Biological Process: telomere maintenance (GO:0000723);; Molecular Function: DNA binding (GO:0003677);; Molecular Function: DNA ligase (ATP) activity (GO:0003910);; Molecular Function: protein binding (GO:0005515);; Molecular Function: ATP binding (GO:0005524);; Biological Process: double-strand break repair (GO:0006302);; Biological Process: DNA recombination (GO:0006310);; Cellular Component: pl…	K10777|0|csv:101204319|DNA ligase 4-like; K10777 DNA ligase 4 [EC:6.5.1.1] (A)	[L]	Replication, recombination and repair	DNA ligase N terminus;; ATP dependent DNA ligase domain;; ATP dependent DNA ligase C terminal region;; BRCA1 C Terminus (BRCT) domain;; twin BRCT domain	DNA ligase GN=PnLig4 OS=Populus nigra (Lombardy poplar) PE=2 SV=1	L	Replication, recombination and repair	PREDICTED: DNA ligase 4-like [Cucumis sativus]
Chr2:5002094|5002997	32	2.67584	0	0	0.00110425	-6.05885	down	Csa2G061590	--	--	--	--	[S]	Function unknown	Uncharacterised conserved protein	Putative uncharacterized protein GN=VIT_11s0052g00170 OS=Vitis vinifera (Grape) PE=4 SV=1	S	Function unknown	PREDICTED: uncharacterized protein LOC101223139 [Cucumis sativus]
Chr2:5176777|5177086	0	0	17	1.59156	0.011754	4.66253	up	Csa2G062620	[P]	Inorganic ion transport and metabolism	Molecular Function: calcium-transporting ATPase activity (GO:0005388);; Molecular Function: calmodulin binding (GO:0005516);; Molecular Function: ATP binding (GO:0005524);; Cellular Component: plasma membrane (GO:0005886);; Biological Process: ATP biosynthetic process (GO:0006754);; Biological Process: cellular zinc ion homeostasis (GO:0006882);; Biological Process: single fertilization (GO:00073…	K01537|0|csv:101211703|calcium-transporting ATPase 10, plasma membrane-type-like; K01537 Ca2+-transporting ATPase [EC:3.6.3.8] (A)	[P]	Inorganic ion transport and metabolism	E1-E2 ATPase;; Cation transporting ATPase, C-terminus;; haloacid dehalogenase-like hydrolase;; Ca2+-ATPase N terminal autoinhibitory domain;; haloacid dehalogenase-like hydrolase;; Putative hydrolase of sodium-potassium ATPase alpha subunit;; Cation transporter/ATPase, N-terminus;; haloacid dehalogenase-like hydrolase	Cation-transporting atpase plant, putative GN=RCOM_1707830 OS=Ricinus communis (Castor bean) PE=3 SV=1	P	Inorganic ion transport and metabolism	PREDICTED: calcium-transporting ATPase 10, plasma membrane-type-like [Cucumis sativus]
Chr2:5365494|5368700	34	2.84308	0	0	0.000991042	-6.14504	down	Csa2G070230	[R]	General function prediction only	Molecular Function: nucleotide binding (GO:0000166);; Biological Process: mRNA splicing, via spliceosome (GO:0000398);; Cellular Component: nucleus (GO:0005634);; Biological Process: rRNA processing (GO:0006364);; Biological Process: protein import into nucleus (GO:0006606);; Biological Process: pyrimidine ribonucleotide biosynthetic process (GO:0009220);; Cellular Component: small-subunit proces…	K14554|0|csv:101216698|uncharacterized LOC101216698; K14554 U3 small nucleolar RNA-associated protein 21 (A)	[R]	General function prediction only	Utp21 specific WD40 associated putative domain;; WD domain, G-beta repeat	Putative uncharacterized protein GN=VIT_08s0007g00730 OS=Vitis vinifera (Grape) PE=4 SV=1	R	General function prediction only	PREDICTED: uncharacterized WD repeat-containing protein C1672.07-like [Cucumis sativus]
Chr2:5389209|5393130	0	0	5	0.468106	0.0390397	3.02762	up	n/a	No_host_gene_anno
Chr2:554906|555525	14	1.17068	0	0	0.00451315	-4.89376	down	Csa2G000970	[S]	Function unknown	Cellular Component: nucleus (GO:0005634);;	K17550|0|csv:101211583|protein phosphatase 1 regulatory subunit pprA-like; K17550 protein phosphatase 1 regulatory subunit 7 (A)	[T]	Signal transduction mechanisms	Leucine Rich repeats (2 copies);; Leucine rich repeat;; Leucine Rich Repeat;; Leucine rich repeat;; Leucine Rich repeat;; Leucine-rich repeat	Predicted protein GN=POPTRDRAFT_578523 OS=Populus trichocarpa (Western balsam poplar) PE=4 SV=1	T	Signal transduction mechanisms	PREDICTED: protein phosphatase 1 regulatory subunit pprA-like [Cucumis sativus]
Chr2:5817560|5819763	11	0.919819	0	0	0.00659442	-4.55901	down	n/a	No_host_gene_anno
Chr2:59260|59713	0	0	24	2.24691	0.00787987	5.14332	up	Csa2G000050	[LKJ]	--	Biological Process: mitotic G2 phase (GO:0000085);; Molecular Function: RNA binding (GO:0003723);; Molecular Function: ATP binding (GO:0005524);; Cellular Component: nucleus (GO:0005634);; Biological Process: mitotic recombination (GO:0006312);; Biological Process: mRNA export from nucleus (GO:0006406);; Biological Process: protein targeting to mitochondrion (GO:0006626);; Molecular Function: ATP…	K14806|1.5561e-67|csv:101210430|DEAD-box ATP-dependent RNA helicase 17-like; K14806 ATP-dependent RNA helicase DDX31/DBP7 [EC:3.6.4.13] (A)	[A]	RNA processing and modification	DEAD/DEAH box helicase	Uncharacterized protein OS=Glycine max (Soybean) PE=3 SV=1	A	RNA processing and modification	PREDICTED: DEAD-box ATP-dependent RNA helicase 17-like [Cucumis sativus]
Chr2:5966549|5968216	0	0	23	2.15329	0.00828717	5.08369	up	Csa2G074280	[A]	RNA processing and modification	Molecular Function: nucleic acid binding (GO:0003676);; Molecular Function: protein binding (GO:0005515);; Cellular Component: nucleus (GO:0005634);; Cellular Component: cytosol (GO:0005829);; Biological Process: mRNA polyadenylation (GO:0006378);; Biological Process: mRNA cleavage (GO:0006379);; Biological Process: regulation of flower development (GO:0009909);; Biological Process: histone modif…	K14401|0|cmo:103485885|cleavage and polyadenylation specificity factor subunit 1; K14401 cleavage and polyadenylation specificity factor subunit 1 (A)	[A]	RNA processing and modification	CPSF A subunit region;; Mono-functional DNA-alkylating methyl methanesulfonate N-term	Uncharacterized protein GN=PRUPE_ppa000211mg OS=Prunus persica (Peach) PE=4 SV=1	A	RNA processing and modification	PREDICTED: cleavage and polyadenylation specificity factor subunit 1-like [Cucumis sativus]
Chr2:5966549|5973275	17	1.42154	0	0	0.00328638	-5.16528	down	Csa2G074280	[A]	RNA processing and modification	Molecular Function: nucleic acid binding (GO:0003676);; Molecular Function: protein binding (GO:0005515);; Cellular Component: nucleus (GO:0005634);; Cellular Component: cytosol (GO:0005829);; Biological Process: mRNA polyadenylation (GO:0006378);; Biological Process: mRNA cleavage (GO:0006379);; Biological Process: regulation of flower development (GO:0009909);; Biological Process: histone modif…	K14401|0|cmo:103485885|cleavage and polyadenylation specificity factor subunit 1; K14401 cleavage and polyadenylation specificity factor subunit 1 (A)	[A]	RNA processing and modification	CPSF A subunit region;; Mono-functional DNA-alkylating methyl methanesulfonate N-term	Uncharacterized protein GN=PRUPE_ppa000211mg OS=Prunus persica (Peach) PE=4 SV=1	A	RNA processing and modification	PREDICTED: cleavage and polyadenylation specificity factor subunit 1-like [Cucumis sativus]
Chr2:5977595|5980188	0	0	14	1.3107	0.0145816	4.39458	up	Csa2G074280	[A]	RNA processing and modification	Molecular Function: nucleic acid binding (GO:0003676);; Molecular Function: protein binding (GO:0005515);; Cellular Component: nucleus (GO:0005634);; Cellular Component: cytosol (GO:0005829);; Biological Process: mRNA polyadenylation (GO:0006378);; Biological Process: mRNA cleavage (GO:0006379);; Biological Process: regulation of flower development (GO:0009909);; Biological Process: histone modif…	K14401|0|cmo:103485885|cleavage and polyadenylation specificity factor subunit 1; K14401 cleavage and polyadenylation specificity factor subunit 1 (A)	[A]	RNA processing and modification	CPSF A subunit region;; Mono-functional DNA-alkylating methyl methanesulfonate N-term	Uncharacterized protein GN=PRUPE_ppa000211mg OS=Prunus persica (Peach) PE=4 SV=1	A	RNA processing and modification	PREDICTED: cleavage and polyadenylation specificity factor subunit 1-like [Cucumis sativus]
Chr2:5992362|5993143	22	1.83964	0	0	0.00212677	-5.52808	down	Csa2G074280	[A]	RNA processing and modification	Molecular Function: nucleic acid binding (GO:0003676);; Molecular Function: protein binding (GO:0005515);; Cellular Component: nucleus (GO:0005634);; Cellular Component: cytosol (GO:0005829);; Biological Process: mRNA polyadenylation (GO:0006378);; Biological Process: mRNA cleavage (GO:0006379);; Biological Process: regulation of flower development (GO:0009909);; Biological Process: histone modif…	K14401|0|cmo:103485885|cleavage and polyadenylation specificity factor subunit 1; K14401 cleavage and polyadenylation specificity factor subunit 1 (A)	[A]	RNA processing and modification	CPSF A subunit region;; Mono-functional DNA-alkylating methyl methanesulfonate N-term	Uncharacterized protein GN=PRUPE_ppa000211mg OS=Prunus persica (Peach) PE=4 SV=1	A	RNA processing and modification	PREDICTED: cleavage and polyadenylation specificity factor subunit 1-like [Cucumis sativus]
Chr2:6057462|6059381	0	0	56	5.24279	0.0027617	6.34219	up	Csa2G075300	[E]	Amino acid transport and metabolism	Biological Process: amino acid transmembrane transport (GO:0003333);; Cellular Component: vacuolar membrane (GO:0005774);; Cellular Component: plasma membrane (GO:0005886);; Molecular Function: amino acid transmembrane transporter activity (GO:0015171);; Cellular Component: integral component of membrane (GO:0016021);;	K14207|0|csv:101207698|probable sodium-coupled neutral amino acid transporter 6-like; K14207 solute carrier family 38 (sodium-coupled neutral amino acid transporter), member 2 (A)	[E]	Amino acid transport and metabolism	Transmembrane amino acid transporter protein;; Tryptophan/tyrosine permease family	Amino acid transporter, putative GN=RCOM_0012320 OS=Ricinus communis (Castor bean) PE=4 SV=1	E	Amino acid transport and metabolism	PREDICTED: probable sodium-coupled neutral amino acid transporter 6-like [Cucumis sativus]
Chr2:6104499|6114757	0	0	15	1.40432	0.0135182	4.48953	up	Csa2G075340	--	--	Molecular Function: calcium ion binding (GO:0005509);; Cellular Component: nucleus (GO:0005634);; Cellular Component: cytoplasm (GO:0005737);;	K11583|0|csv:101207208|serine/threonine-protein phosphatase 2A regulatory subunit B'' subunit alpha-like; K11583 serine/threonine-protein phosphatase 2A regulatory subunit B'' (A)	[A]	RNA processing and modification	EF-hand domain pair;; EF-hand domain;; EF hand	Calcium ion binding protein OS=Prunus salicina PE=2 SV=1	A	RNA processing and modification	PREDICTED: serine/threonine-protein phosphatase 2A regulatory subunit B&apos;&apos; subunit alpha-like [Cucumis sativus]
Chr2:6104677|6112243	8	0.668959	0	0	0.0105652	-4.12235	down	Csa2G075340	--	--	Molecular Function: calcium ion binding (GO:0005509);; Cellular Component: nucleus (GO:0005634);; Cellular Component: cytoplasm (GO:0005737);;	K11583|0|csv:101207208|serine/threonine-protein phosphatase 2A regulatory subunit B'' subunit alpha-like; K11583 serine/threonine-protein phosphatase 2A regulatory subunit B'' (A)	[A]	RNA processing and modification	EF-hand domain pair;; EF-hand domain;; EF hand	Calcium ion binding protein OS=Prunus salicina PE=2 SV=1	A	RNA processing and modification	PREDICTED: serine/threonine-protein phosphatase 2A regulatory subunit B&apos;&apos; subunit alpha-like [Cucumis sativus]
Chr2:6108604|6109432	0	0	16	1.49794	0.0125826	4.57862	up	Csa2G075340	--	--	Molecular Function: calcium ion binding (GO:0005509);; Cellular Component: nucleus (GO:0005634);; Cellular Component: cytoplasm (GO:0005737);;	K11583|0|csv:101207208|serine/threonine-protein phosphatase 2A regulatory subunit B'' subunit alpha-like; K11583 serine/threonine-protein phosphatase 2A regulatory subunit B'' (A)	[A]	RNA processing and modification	EF-hand domain pair;; EF-hand domain;; EF hand	Calcium ion binding protein OS=Prunus salicina PE=2 SV=1	A	RNA processing and modification	PREDICTED: serine/threonine-protein phosphatase 2A regulatory subunit B&apos;&apos; subunit alpha-like [Cucumis sativus]
Chr2:6114601|6115304	22	1.83964	0	0	0.00212677	-5.52808	down	Csa2G075340	--	--	Molecular Function: calcium ion binding (GO:0005509);; Cellular Component: nucleus (GO:0005634);; Cellular Component: cytoplasm (GO:0005737);;	K11583|0|csv:101207208|serine/threonine-protein phosphatase 2A regulatory subunit B'' subunit alpha-like; K11583 serine/threonine-protein phosphatase 2A regulatory subunit B'' (A)	[A]	RNA processing and modification	EF-hand domain pair;; EF-hand domain;; EF hand	Calcium ion binding protein OS=Prunus salicina PE=2 SV=1	A	RNA processing and modification	PREDICTED: serine/threonine-protein phosphatase 2A regulatory subunit B&apos;&apos; subunit alpha-like [Cucumis sativus]
Chr2:6137347|6142958	32	2.67584	0	0	0.00110425	-6.05885	down	Csa2G075360	[R]	General function prediction only	Molecular Function: endoribonuclease activity (GO:0004521);;	K06927|0|csv:101206966|meiotically up-regulated gene 71 protein-like; K06927 diphthine-ammonia ligase [EC:6.3.1.14] (A)	[J]	Translation, ribosomal structure and biogenesis	ATP-binding region;; Endoribonuclease L-PSP	Putative uncharacterized protein GN=RCOM_0609580 OS=Ricinus communis (Castor bean) PE=4 SV=1	J	Translation, ribosomal structure and biogenesis	PREDICTED: meiotically up-regulated gene 71 protein-like [Cucumis sativus]
Chr2:626495|626947	16	1.33792	0	0	0.00363235	-5.08033	down	Csa2G002540	[E]	Amino acid transport and metabolism	Molecular Function: lactoylglutathione lyase activity (GO:0004462);; Biological Process: carbohydrate metabolic process (GO:0005975);; Biological Process: response to cold (GO:0009409);; Cellular Component: chloroplast stroma (GO:0009570);; Cellular Component: stromule (GO:0010319);; Biological Process: methylglyoxal catabolic process to D-lactate (GO:0019243);; Cellular Component: thylakoid lume…	K01759|0|csv:101210350|probable lactoylglutathione lyase, chloroplast-like; K01759 lactoylglutathione lyase [EC:4.4.1.5] (A)	[G]	Carbohydrate transport and metabolism	Glyoxalase/Bleomycin resistance protein/Dioxygenase superfamily;; Glyoxalase-like domain;; Glyoxalase/Bleomycin resistance protein/Dioxygenase superfamily	Uncharacterized protein GN=PRUPE_ppa007643mg OS=Prunus persica (Peach) PE=4 SV=1	G	Carbohydrate transport and metabolism	PREDICTED: probable lactoylglutathione lyase, chloroplast-like [Cucumis sativus]
Chr2:626823|629550	13	1.08706	0	0	0.00508035	-4.79057	down	Csa2G002540	[E]	Amino acid transport and metabolism	Molecular Function: lactoylglutathione lyase activity (GO:0004462);; Biological Process: carbohydrate metabolic process (GO:0005975);; Biological Process: response to cold (GO:0009409);; Cellular Component: chloroplast stroma (GO:0009570);; Cellular Component: stromule (GO:0010319);; Biological Process: methylglyoxal catabolic process to D-lactate (GO:0019243);; Cellular Component: thylakoid lume…	K01759|0|csv:101210350|probable lactoylglutathione lyase, chloroplast-like; K01759 lactoylglutathione lyase [EC:4.4.1.5] (A)	[G]	Carbohydrate transport and metabolism	Glyoxalase/Bleomycin resistance protein/Dioxygenase superfamily;; Glyoxalase-like domain;; Glyoxalase/Bleomycin resistance protein/Dioxygenase superfamily	Uncharacterized protein GN=PRUPE_ppa007643mg OS=Prunus persica (Peach) PE=4 SV=1	G	Carbohydrate transport and metabolism	PREDICTED: probable lactoylglutathione lyase, chloroplast-like [Cucumis sativus]
Chr2:6301762|6303709	0	0	29	2.71502	0.00627842	5.40928	up	n/a	No_host_gene_anno
Chr2:6317708|6323066	0	0	9	0.842591	0.0230701	3.79476	up	n/a	No_host_gene_anno
Chr2:6330321|6331514	18	1.50516	0	0	0.00298798	-5.24551	down	Csa2G076520	--	--	Biological Process: microtubule cytoskeleton organization (GO:0000226);; Biological Process: cytokinesis by cell plate formation (GO:0000911);; Molecular Function: nucleic acid binding (GO:0003676);; Biological Process: response to abiotic stimulus (GO:0009628);; Biological Process: gravitropism (GO:0009630);; Biological Process: vernalization response (GO:0010048);; Biological Process: single-or…	K10779|0|cmo:103485842|transcriptional regulator ATRX; K10779 transcriptional regulator ATRX [EC:3.6.4.12] (A)	[K]	Transcription	--	Putative uncharacterized protein GN=VIT_14s0036g01460 OS=Vitis vinifera (Grape) PE=2 SV=1	K	Transcription	PREDICTED: uncharacterized protein LOC101218346 [Cucumis sativus]
Chr2:6337912|6345904	0	0	87	8.14505	0.00156394	6.97143	up	Csa2G076520	--	--	Biological Process: microtubule cytoskeleton organization (GO:0000226);; Biological Process: cytokinesis by cell plate formation (GO:0000911);; Molecular Function: nucleic acid binding (GO:0003676);; Biological Process: response to abiotic stimulus (GO:0009628);; Biological Process: gravitropism (GO:0009630);; Biological Process: vernalization response (GO:0010048);; Biological Process: single-or…	K10779|0|cmo:103485842|transcriptional regulator ATRX; K10779 transcriptional regulator ATRX [EC:3.6.4.12] (A)	[K]	Transcription	--	Putative uncharacterized protein GN=VIT_14s0036g01460 OS=Vitis vinifera (Grape) PE=2 SV=1	K	Transcription	PREDICTED: uncharacterized protein LOC101218346 [Cucumis sativus]
Chr2:6337912|6347998	0	0	115	10.7664	0.00108545	7.37118	up	Csa2G076520	--	--	Biological Process: microtubule cytoskeleton organization (GO:0000226);; Biological Process: cytokinesis by cell plate formation (GO:0000911);; Molecular Function: nucleic acid binding (GO:0003676);; Biological Process: response to abiotic stimulus (GO:0009628);; Biological Process: gravitropism (GO:0009630);; Biological Process: vernalization response (GO:0010048);; Biological Process: single-or…	K10779|0|cmo:103485842|transcriptional regulator ATRX; K10779 transcriptional regulator ATRX [EC:3.6.4.12] (A)	[K]	Transcription	--	Putative uncharacterized protein GN=VIT_14s0036g01460 OS=Vitis vinifera (Grape) PE=2 SV=1	K	Transcription	PREDICTED: uncharacterized protein LOC101218346 [Cucumis sativus]
Chr2:6341594|6345904	0	0	47	4.4002	0.00345011	6.09283	up	Csa2G076520	--	--	Biological Process: microtubule cytoskeleton organization (GO:0000226);; Biological Process: cytokinesis by cell plate formation (GO:0000911);; Molecular Function: nucleic acid binding (GO:0003676);; Biological Process: response to abiotic stimulus (GO:0009628);; Biological Process: gravitropism (GO:0009630);; Biological Process: vernalization response (GO:0010048);; Biological Process: single-or…	K10779|0|cmo:103485842|transcriptional regulator ATRX; K10779 transcriptional regulator ATRX [EC:3.6.4.12] (A)	[K]	Transcription	--	Putative uncharacterized protein GN=VIT_14s0036g01460 OS=Vitis vinifera (Grape) PE=2 SV=1	K	Transcription	PREDICTED: uncharacterized protein LOC101218346 [Cucumis sativus]
Chr2:6341594|6347991	0	0	47	4.4002	0.00345011	6.09283	up	Csa2G076520	--	--	Biological Process: microtubule cytoskeleton organization (GO:0000226);; Biological Process: cytokinesis by cell plate formation (GO:0000911);; Molecular Function: nucleic acid binding (GO:0003676);; Biological Process: response to abiotic stimulus (GO:0009628);; Biological Process: gravitropism (GO:0009630);; Biological Process: vernalization response (GO:0010048);; Biological Process: single-or…	K10779|0|cmo:103485842|transcriptional regulator ATRX; K10779 transcriptional regulator ATRX [EC:3.6.4.12] (A)	[K]	Transcription	--	Putative uncharacterized protein GN=VIT_14s0036g01460 OS=Vitis vinifera (Grape) PE=2 SV=1	K	Transcription	PREDICTED: uncharacterized protein LOC101218346 [Cucumis sativus]
Chr2:6345373|6347991	0	0	54	5.05555	0.00289283	6.29039	up	Csa2G076520	--	--	Biological Process: microtubule cytoskeleton organization (GO:0000226);; Biological Process: cytokinesis by cell plate formation (GO:0000911);; Molecular Function: nucleic acid binding (GO:0003676);; Biological Process: response to abiotic stimulus (GO:0009628);; Biological Process: gravitropism (GO:0009630);; Biological Process: vernalization response (GO:0010048);; Biological Process: single-or…	K10779|0|cmo:103485842|transcriptional regulator ATRX; K10779 transcriptional regulator ATRX [EC:3.6.4.12] (A)	[K]	Transcription	--	Putative uncharacterized protein GN=VIT_14s0036g01460 OS=Vitis vinifera (Grape) PE=2 SV=1	K	Transcription	PREDICTED: uncharacterized protein LOC101218346 [Cucumis sativus]
Chr2:6544006|6545818	28	2.34136	0	0	0.00139861	-5.86929	down	Csa2G079640	--	--	Molecular Function: lipid transporter activity (GO:0005319);; Cellular Component: nucleus (GO:0005634);; Cellular Component: cytosol (GO:0005829);; Biological Process: gluconeogenesis (GO:0006094);; Biological Process: lipid transport (GO:0006869);; Biological Process: cytoskeleton organization (GO:0007010);; Cellular Component: chloroplast (GO:0009507);; Biological Process: proteasomal protein c…	--	[J]	Translation, ribosomal structure and biogenesis	Domain of unknown function (DUF3554);; HEAT repeats;; HEAT repeat;; HEAT-like repeat	Uncharacterized protein GN=PRUPE_ppa000041mg OS=Prunus persica (Peach) PE=4 SV=1	J	Translation, ribosomal structure and biogenesis	PREDICTED: translational activator GCN1-like [Cucumis sativus]
Chr2:668843|670462	0	0	24	2.24691	0.00787987	5.14332	up	Csa2G003070	[J]	Translation, ribosomal structure and biogenesis	Molecular Function: nucleic acid binding (GO:0003676);; Cellular Component: cytoplasm (GO:0005737);; Molecular Function: methyltransferase activity (GO:0008168);; Biological Process: methylation (GO:0032259);;	--	[J]	Translation, ribosomal structure and biogenesis	Methyltransferase domain;; Methyltransferase small domain;; Methyltransferase domain;; Ribosomal protein L11 methyltransferase (PrmA);; Methyltransferase domain;; Putative RNA methylase family UPF0020;; Methyltransferase domain;; Conserved hypothetical protein 95;; RNA cap guanine-N2 methyltransferase;; Methyltransferase domain	Putative uncharacterized protein GN=VIT_11s0016g03520 OS=Vitis vinifera (Grape) PE=4 SV=1	J	Translation, ribosomal structure and biogenesis	PREDICTED: methyltransferase-like protein 5-like [Cucumis sativus]
Chr2:6844259|6853385	0	0	51	4.77468	0.00311101	6.20901	up	Csa2G084270	--	--	Molecular Function: RNA binding (GO:0003723);; Molecular Function: helicase activity (GO:0004386);; Molecular Function: protein serine/threonine phosphatase activity (GO:0004722);; Biological Process: DNA methylation (GO:0006306);; Biological Process: regulation of transcription, DNA-templated (GO:0006355);; Cellular Component: membrane (GO:0016020);; Cellular Component: cytoplasmic membrane-boun…	--	[A]	RNA processing and modification	Calcineurin-like phosphoesterase	Uncharacterized protein GN=PRUPE_ppa002016mg OS=Prunus persica (Peach) PE=4 SV=1	A	RNA processing and modification	PREDICTED: LOW QUALITY PROTEIN: putative metallophosphoesterase At3g03305-like [Cucumis sativus]
Chr2:6952266|6953120	21	1.75602	0	0	0.00230294	-5.46246	down	Csa2G091790	--	--	Molecular Function: nucleic acid binding (GO:0003676);; Molecular Function: ubiquitin-protein transferase activity (GO:0004842);; Cellular Component: intracellular (GO:0005622);; Molecular Function: zinc ion binding (GO:0008270);; Biological Process: protein ubiquitination (GO:0016567);;	K11968|0|csv:101218052|probable E3 ubiquitin-protein ligase ARI8-like; K11968 ariadne-1 (A)	[O]	Posttranslational modification, protein turnover, chaperones	IBR domain	Uncharacterized protein GN=PRUPE_ppa003187mg OS=Prunus persica (Peach) PE=4 SV=1	O	Posttranslational modification, protein turnover, chaperones	PREDICTED: probable E3 ubiquitin-protein ligase ARI8-like [Cucumis sativus]
Chr2:6960077|6960858	22	1.83964	0	0	0.00212677	-5.52808	down	Csa2G091790	--	--	Molecular Function: nucleic acid binding (GO:0003676);; Molecular Function: ubiquitin-protein transferase activity (GO:0004842);; Cellular Component: intracellular (GO:0005622);; Molecular Function: zinc ion binding (GO:0008270);; Biological Process: protein ubiquitination (GO:0016567);;	K11968|0|csv:101218052|probable E3 ubiquitin-protein ligase ARI8-like; K11968 ariadne-1 (A)	[O]	Posttranslational modification, protein turnover, chaperones	IBR domain	Uncharacterized protein GN=PRUPE_ppa003187mg OS=Prunus persica (Peach) PE=4 SV=1	O	Posttranslational modification, protein turnover, chaperones	PREDICTED: probable E3 ubiquitin-protein ligase ARI8-like [Cucumis sativus]
Chr2:7148352|7148900	20	1.6724	0	0	0.0025022	-5.3937	down	Csa2G094360	--	--	Cellular Component: mitochondrion (GO:0005739);; Cellular Component: integral component of membrane (GO:0016021);; Biological Process: protein insertion into membrane (GO:0051205);;	--	[OU]	--	Tetratricopeptide repeat;; Tetratricopeptide repeat;; TPR repeat;; Tetratricopeptide repeat;; Tetratricopeptide repeat;; Tetratricopeptide repeat;; Tetratricopeptide repeat;; Tetratricopeptide repeat;; Anaphase-promoting complex, cyclosome, subunit 3;; Tetratricopeptide repeat	Uncharacterized protein GN=PRUPE_ppa003958mg OS=Prunus persica (Peach) PE=4 SV=1	OU	--	PREDICTED: ALBINO3-like protein 2, chloroplastic-like [Cucumis sativus]
Chr2:723578|726706	19	1.58878	0	0	0.00272879	-5.32151	down	Csa2G004150	[S]	Function unknown	Biological Process: stem vascular tissue pattern formation (GO:0010222);;	--	--	--	Protein of unknown function (DUF502)	Putative uncharacterized protein GN=VIT_11s0016g03780 OS=Vitis vinifera (Grape) PE=4 SV=1	S	Function unknown	PREDICTED: uncharacterized protein LOC101208869 [Cucumis sativus]
Chr2:7263276|7267127	0	0	19	1.7788	0.0103545	4.81699	up	Csa2G095930	[G]	Carbohydrate transport and metabolism	Cellular Component: cytosol (GO:0005829);; Molecular Function: beta-glucosidase activity (GO:0008422);; Cellular Component: chloroplast (GO:0009507);; Biological Process: cellulose catabolic process (GO:0030245);; Molecular Function: cation binding (GO:0043169);; Biological Process: cellular response to iron ion (GO:0071281);; Biological Process: cellular response to ethylene stimulus (GO:0071369…	K01188|0|csv:101223383|beta-glucosidase 42-like; K01188 beta-glucosidase [EC:3.2.1.21] (A)	[G]	Carbohydrate transport and metabolism	Glycosyl hydrolase family 1	JHL23J11.2 protein GN=JHL23J11.2 OS=Jatropha curcas PE=3 SV=1	G	Carbohydrate transport and metabolism	PREDICTED: beta-glucosidase 42-like [Cucumis sativus]
Chr2:7294936|7297431	10	0.836199	0	0	0.007622	-4.42762	down	Csa2G097440	--	--	Molecular Function: translation initiation factor activity (GO:0003743);; Cellular Component: nucleus (GO:0005634);; Cellular Component: cytosol (GO:0005829);; Biological Process: glucose catabolic process (GO:0006007);; Biological Process: regulation of translational initiation (GO:0006446);; Cellular Component: membrane (GO:0016020);; Biological Process: RNA metabolic process (GO:0016070);;	--	[J]	Translation, ribosomal structure and biogenesis	eIF4-gamma/eIF5/eIF2-epsilon	Predicted protein GN=POPTRDRAFT_814617 OS=Populus trichocarpa (Western balsam poplar) PE=2 SV=1	J	Translation, ribosomal structure and biogenesis	PREDICTED: basic leucine zipper and W2 domain-containing protein 2-like [Cucumis sativus]
Chr2:7372852|7379097	12	1.00344	0	0	0.00576287	-4.67943	down	n/a	No_host_gene_anno
Chr2:7647133|7648111	0	0	16	1.49794	0.0125826	4.57862	up	Csa2G108610	--	--	Cellular Component: endosome (GO:0005768);; Cellular Component: Golgi apparatus (GO:0005794);; Cellular Component: trans-Golgi network (GO:0005802);; Molecular Function: methyltransferase activity (GO:0008168);; Cellular Component: membrane (GO:0016020);; Biological Process: methylation (GO:0032259);;	--	--	--	Putative S-adenosyl-L-methionine-dependent methyltransferase;; Methyltransferase domain	Uncharacterized protein GN=PRUPE_ppa002971mg OS=Prunus persica (Peach) PE=4 SV=1	R	General function prediction only	PREDICTED: probable methyltransferase PMT2-like [Cucumis sativus]
Chr2:7861838|7862312	0	0	11	1.02983	0.0188426	4.06524	up	Csa2G116250	[P]	Inorganic ion transport and metabolism	Molecular Function: magnesium ion binding (GO:0000287);; Molecular Function: phospholipid-translocating ATPase activity (GO:0004012);; Molecular Function: ATP binding (GO:0005524);; Cellular Component: plasma membrane (GO:0005886);; Biological Process: cation transport (GO:0006812);; Biological Process: metabolic process (GO:0008152);; Cellular Component: chloroplast envelope (GO:0009941);; Molec…	K01530|0|csv:101227067|putative phospholipid-transporting ATPase 9-like; K01530 phospholipid-translocating ATPase [EC:3.6.3.1] (A)	[R]	General function prediction only	E1-E2 ATPase;; haloacid dehalogenase-like hydrolase;; haloacid dehalogenase-like hydrolase;; Putative hydrolase of sodium-potassium ATPase alpha subunit;; haloacid dehalogenase-like hydrolase	Uncharacterized protein GN=PRUPE_ppa000420mg OS=Prunus persica (Peach) PE=4 SV=1	P	Inorganic ion transport and metabolism	PREDICTED: putative phospholipid-transporting ATPase 9-like [Cucumis sativus]
Chr2:8079362|8082138	36	3.01032	0	0	0.000894536	-6.22636	down	Csa2G120950	[R]	General function prediction only	Molecular Function: Rab GTPase activator activity (GO:0005097);; Cellular Component: nucleus (GO:0005634);; Cellular Component: cytoplasm (GO:0005737);; Biological Process: positive regulation of Rab GTPase activity (GO:0032851);;	--	[R]	General function prediction only	Rab-GTPase-TBC domain	Putative uncharacterized protein GN=RCOM_1018610 OS=Ricinus communis (Castor bean) PE=4 SV=1	R	General function prediction only	PREDICTED: TBC1 domain family member 13-like [Cucumis sativus]
Chr2:8095356|8098453	20	1.6724	0	0	0.0025022	-5.3937	down	Csa2G120970	[J]	Translation, ribosomal structure and biogenesis	Molecular Function: tRNA binding (GO:0000049);; Molecular Function: methionine-tRNA ligase activity (GO:0004825);; Molecular Function: ATP binding (GO:0005524);; Cellular Component: cytosol (GO:0005829);; Biological Process: methionyl-tRNA aminoacylation (GO:0006431);; Biological Process: response to cadmium ion (GO:0046686);;	K01874|0|csv:101208697|probable methionine--tRNA ligase-like; K01874 methionyl-tRNA synthetase [EC:6.1.1.10] (A)	[J]	Translation, ribosomal structure and biogenesis	tRNA synthetases class I (M);; Putative tRNA binding domain;; tRNA synthetases class I (I, L, M and V)	Putative uncharacterized protein GN=VIT_05s0029g01200 OS=Vitis vinifera (Grape) PE=3 SV=1	J	Translation, ribosomal structure and biogenesis	PREDICTED: probable methionine--tRNA ligase-like [Cucumis sativus]
Chr2:8270153|8272011	60	5.01719	0	0	0.000352049	-6.9556	down	Csa2G123570	--	--	Molecular Function: poly(ADP-ribose) glycohydrolase activity (GO:0004649);; Cellular Component: nucleus (GO:0005634);; Biological Process: response to stress (GO:0006950);; Biological Process: response to osmotic stress (GO:0006970);; Biological Process: response to oxidative stress (GO:0006979);; Biological Process: metabolic process (GO:0008152);; Biological Process: response to water deprivati…	K07759|0|csv:101223417|poly(ADP-ribose) glycohydrolase 1-like; K07759 poly(ADP-ribose) glycohydrolase [EC:3.2.1.143] (A)	[T]	Signal transduction mechanisms	Poly (ADP-ribose) glycohydrolase (PARG)	Poly(ADP-ribose) glycohydrolase, putative GN=RCOM_0211520 OS=Ricinus communis (Castor bean) PE=4 SV=1	T	Signal transduction mechanisms	PREDICTED: poly(ADP-ribose) glycohydrolase 1-like [Cucumis sativus]
Chr2:8328088|8334584	16	1.33792	0	0	0.00363235	-5.08033	down	Csa2G123620	[O]	Posttranslational modification, protein turnover, chaperones	Molecular Function: Rab GDP-dissociation inhibitor activity (GO:0005093);; Biological Process: protein transport (GO:0015031);; Biological Process: plasma membrane to endosome transport (GO:0048227);;	K17255|0|csv:101211328|rab GDP dissociation inhibitor alpha-like; K17255 Rab GDP dissociation inhibitor (A)	[O]	Posttranslational modification, protein turnover, chaperones	GDP dissociation inhibitor	Uncharacterized protein GN=PRUPE_ppa005772mg OS=Prunus persica (Peach) PE=4 SV=1	O	Posttranslational modification, protein turnover, chaperones	PREDICTED: rab GDP dissociation inhibitor alpha-like [Cucumis sativus]
Chr2:8334092|8337120	0	0	16	1.49794	0.0125826	4.57862	up	n/a	No_host_gene_anno
Chr2:8334755|8336660	14	1.17068	2	0.187242	0.0354367	-2.94447	down	Csa2G123620	[O]	Posttranslational modification, protein turnover, chaperones	Molecular Function: Rab GDP-dissociation inhibitor activity (GO:0005093);; Biological Process: protein transport (GO:0015031);; Biological Process: plasma membrane to endosome transport (GO:0048227);;	K17255|0|csv:101211328|rab GDP dissociation inhibitor alpha-like; K17255 Rab GDP dissociation inhibitor (A)	[O]	Posttranslational modification, protein turnover, chaperones	GDP dissociation inhibitor	Uncharacterized protein GN=PRUPE_ppa005772mg OS=Prunus persica (Peach) PE=4 SV=1	O	Posttranslational modification, protein turnover, chaperones	PREDICTED: rab GDP dissociation inhibitor alpha-like [Cucumis sativus]
Chr2:8610321|8615317	0	0	24	2.24691	0.00787987	5.14332	up	Csa2G139300	[R]	General function prediction only	Molecular Function: acid phosphatase activity (GO:0003993);; Molecular Function: protein serine/threonine phosphatase activity (GO:0004722);; Biological Process: seed germination (GO:0009845);; Biological Process: pollen germination (GO:0009846);; Molecular Function: metal ion binding (GO:0046872);;	--	[G]	Carbohydrate transport and metabolism	Calcineurin-like phosphoesterase;; Iron/zinc purple acid phosphatase-like protein C;; Calcineurin-like phosphoesterase superfamily domain	Uncharacterized protein OS=Glycine max (Soybean) PE=4 SV=2	G	Carbohydrate transport and metabolism	PREDICTED: purple acid phosphatase 15-like [Cucumis sativus]
Chr2:8632373|8635824	20	1.6724	0	0	0.0025022	-5.3937	down	Csa2G139810	--	--	Cellular Component: cytoplasm (GO:0005737);; Biological Process: positive regulation of autophagy (GO:0010508);;	--	[R]	General function prediction only	UV radiation resistance protein and autophagy-related subunit 14	Putative uncharacterized protein GN=RCOM_1019110 OS=Ricinus communis (Castor bean) PE=4 SV=1	R	General function prediction only	PREDICTED: UV radiation resistance-associated gene protein-like [Cucumis sativus]
Chr2:8651342|8654628	0	0	29	2.71502	0.00627842	5.40928	up	Csa2G139840	[M]	Cell wall/membrane/envelope biogenesis	Cellular Component: cytosol (GO:0005829);; Biological Process: protein glycosylation (GO:0006486);; Biological Process: protein targeting to vacuole (GO:0006623);; Molecular Function: zinc ion binding (GO:0008270);;	--	[O]	Posttranslational modification, protein turnover, chaperones	PUB domain;; UBA/TS-N domain	Ubiquitin-associated/TS-N domain-containing protein OS=Morella rubra PE=2 SV=1	O	Posttranslational modification, protein turnover, chaperones	PREDICTED: uncharacterized protein LOC101215434 [Cucumis sativus]
Chr2:866774|868697	0	0	35	3.27674	0.00498713	5.67475	up	Csa2G005310	--	--	Biological Process: regulation of flower development (GO:0009909);; Biological Process: vernalization response (GO:0010048);; Biological Process: histone methylation (GO:0016571);;	--	--	--	Fibronectin type III domain	Putative uncharacterized protein GN=RCOM_0926490 OS=Ricinus communis (Castor bean) PE=4 SV=1	S	Function unknown	PREDICTED: protein VERNALIZATION INSENSITIVE 3-like [Cucumis sativus]
Chr2:880176|886632	0	0	24	2.24691	0.00787987	5.14332	up	n/a	No_host_gene_anno
Chr2:881091|881653	0	0	21	1.96605	0.00922112	4.95649	up	Csa2G005330	--	--	Cellular Component: mitochondrion (GO:0005739);; Cellular Component: chloroplast (GO:0009507);; Molecular Function: oxidoreductase activity, acting on paired donors, with incorporation or reduction of molecular oxygen, 2-oxoglutarate as one donor, and incorporation of one atom each of oxygen into both donors (GO:0016706);; Biological Process: oxidation-reduction process (GO:0055114);;	--	--	--	non-haem dioxygenase in morphine synthesis N-terminal;; 2OG-Fe(II) oxygenase superfamily	Putative uncharacterized protein GN=VIT_11s0016g04340 OS=Vitis vinifera (Grape) PE=4 SV=1	S	Function unknown	PREDICTED: uncharacterized protein LOC101206989 [Cucumis sativus]
Chr2:883579|886632	0	0	23	2.15329	0.00828717	5.08369	up	n/a	No_host_gene_anno
Chr2:8900721|8908142	0	0	52	4.8683	0.00303519	6.23665	up	Csa2G149450	[R]	General function prediction only	Cellular Component: nucleus (GO:0005634);; Cellular Component: endoplasmic reticulum (GO:0005783);; Cellular Component: plasmodesma (GO:0009506);; Biological Process: peptidyl-lysine methylation (GO:0018022);; Molecular Function: histone-lysine N-methyltransferase activity (GO:0018024);; Biological Process: histone lysine methylation (GO:0034968);;	K11423|0|csv:101216641|histone-lysine N-methyltransferase ASHH3-like; K11423 histone-lysine N-methyltransferase SETD2 [EC:2.1.1.43] (A)	[K]	Transcription	SET domain	Uncharacterized protein GN=PRUPE_ppa007425mg OS=Prunus persica (Peach) PE=4 SV=1	K	Transcription	PREDICTED: histone-lysine N-methyltransferase ASHH3-like [Cucumis sativus]
Chr2:8905996|8908142	24	2.00688	0	0	0.00183054	-5.651	down	Csa2G149450	[R]	General function prediction only	Cellular Component: nucleus (GO:0005634);; Cellular Component: endoplasmic reticulum (GO:0005783);; Cellular Component: plasmodesma (GO:0009506);; Biological Process: peptidyl-lysine methylation (GO:0018022);; Molecular Function: histone-lysine N-methyltransferase activity (GO:0018024);; Biological Process: histone lysine methylation (GO:0034968);;	K11423|0|csv:101216641|histone-lysine N-methyltransferase ASHH3-like; K11423 histone-lysine N-methyltransferase SETD2 [EC:2.1.1.43] (A)	[K]	Transcription	SET domain	Uncharacterized protein GN=PRUPE_ppa007425mg OS=Prunus persica (Peach) PE=4 SV=1	K	Transcription	PREDICTED: histone-lysine N-methyltransferase ASHH3-like [Cucumis sativus]
Chr2:8941583|8943278	0	0	5	0.468106	0.0390397	3.02762	up	n/a	No_host_gene_anno
Chr2:8992164|8992642	19	1.58878	0	0	0.00272879	-5.32151	down	Csa2G150000	--	--	Molecular Function: protein binding (GO:0005515);; Cellular Component: endosome (GO:0005768);; Cellular Component: vacuolar membrane (GO:0005774);; Cellular Component: endoplasmic reticulum (GO:0005783);; Cellular Component: cytosol (GO:0005829);; Cellular Component: plasma membrane (GO:0005886);; Biological Process: mRNA export from nucleus (GO:0006406);; Cellular Component: cell plate (GO:00095…	K14303|0|cmo:103496931|nuclear pore complex protein NUP160 homolog; K14303 nuclear pore complex protein Nup160 (A)	[YU]	--	Nucleoporin Nup120/160	Uncharacterized protein OS=Glycine max (Soybean) PE=4 SV=1	UY	--	PREDICTED: uncharacterized protein LOC101208548 [Cucumis sativus]
Chr2:9011212|9015169	0	0	25	2.34053	0.00750615	5.20058	up	Csa2G150510	[U]	Intracellular trafficking, secretion, and vesicular transport	Biological Process: cytokinesis (GO:0000910);; Molecular Function: protein binding (GO:0005515);; Cellular Component: vacuole (GO:0005773);; Cellular Component: cytosol (GO:0005829);; Cellular Component: plasma membrane (GO:0005886);; Biological Process: protein targeting to vacuole (GO:0006623);; Biological Process: vesicle docking involved in exocytosis (GO:0006904);; Biological Process: membra…	K15292|0|csv:101217110|SNARE-interacting protein KEULE-like; K15292 syntaxin-binding protein 1 (A)	[U]	Intracellular trafficking, secretion, and vesicular transport	Sec1 family	Uncharacterized protein GN=PRUPE_ppa002514mg OS=Prunus persica (Peach) PE=4 SV=1	U	Intracellular trafficking, secretion, and vesicular transport	PREDICTED: SNARE-interacting protein KEULE-like [Cucumis sativus]
Chr2:9015093|9019117	0	0	32	2.99588	0.00556836	5.54811	up	Csa2G150510	[U]	Intracellular trafficking, secretion, and vesicular transport	Biological Process: cytokinesis (GO:0000910);; Molecular Function: protein binding (GO:0005515);; Cellular Component: vacuole (GO:0005773);; Cellular Component: cytosol (GO:0005829);; Cellular Component: plasma membrane (GO:0005886);; Biological Process: protein targeting to vacuole (GO:0006623);; Biological Process: vesicle docking involved in exocytosis (GO:0006904);; Biological Process: membra…	K15292|0|csv:101217110|SNARE-interacting protein KEULE-like; K15292 syntaxin-binding protein 1 (A)	[U]	Intracellular trafficking, secretion, and vesicular transport	Sec1 family	Uncharacterized protein GN=PRUPE_ppa002514mg OS=Prunus persica (Peach) PE=4 SV=1	U	Intracellular trafficking, secretion, and vesicular transport	PREDICTED: SNARE-interacting protein KEULE-like [Cucumis sativus]
Chr2:9458326|9460839	0	0	15	1.40432	0.0135182	4.48953	up	n/a	No_host_gene_anno
Chr2:9518818|9522357	0	0	54	5.05555	0.00289283	6.29039	up	Csa2G169700	[D]	Cell cycle control, cell division, chromosome partitioning	Cellular Component: nucleus (GO:0005634);; Cellular Component: cytosol (GO:0005829);; Biological Process: regulation of transcription, DNA-templated (GO:0006355);; Biological Process: flower development (GO:0009908);; Biological Process: trichome branching (GO:0010091);; Biological Process: cotyledon morphogenesis (GO:0048826);; Biological Process: positive regulation of cell division (GO:0051781…	--	--	--	--	Uncharacterized protein OS=Glycine max (Soybean) PE=4 SV=1	S	Function unknown	PREDICTED: uncharacterized protein LOC101216257 [Cucumis sativus]
Chr2:9571256|9578035	0	0	19	1.7788	0.0103545	4.81699	up	Csa2G169730	[U]	Intracellular trafficking, secretion, and vesicular transport	Cellular Component: cytosol (GO:0005829);; Biological Process: calcium ion transport (GO:0006816);; Biological Process: intracellular protein transport (GO:0006886);; Biological Process: ER to Golgi vesicle-mediated transport (GO:0006888);; Biological Process: response to oxidative stress (GO:0006979);; Biological Process: Golgi organization (GO:0007030);; Molecular Function: zinc ion binding (GO…	K14007|0|csv:101216021|protein transport protein Sec24-like At4g32640-like; K14007 protein transport protein SEC24 (A)	[U]	Intracellular trafficking, secretion, and vesicular transport	Sec23/Sec24 trunk domain;; Sec23/Sec24 beta-sandwich domain;; Sec23/Sec24 helical domain;; Sec23/Sec24 zinc finger;; Gelsolin repeat	Uncharacterized protein GN=PRUPE_ppa000545mg OS=Prunus persica (Peach) PE=4 SV=1	U	Intracellular trafficking, secretion, and vesicular transport	PREDICTED: protein transport protein Sec24-like At4g32640-like [Cucumis sativus]
Chr2:9575196|9578035	0	0	14	1.3107	0.0145816	4.39458	up	Csa2G169730	[U]	Intracellular trafficking, secretion, and vesicular transport	Cellular Component: cytosol (GO:0005829);; Biological Process: calcium ion transport (GO:0006816);; Biological Process: intracellular protein transport (GO:0006886);; Biological Process: ER to Golgi vesicle-mediated transport (GO:0006888);; Biological Process: response to oxidative stress (GO:0006979);; Biological Process: Golgi organization (GO:0007030);; Molecular Function: zinc ion binding (GO…	K14007|0|csv:101216021|protein transport protein Sec24-like At4g32640-like; K14007 protein transport protein SEC24 (A)	[U]	Intracellular trafficking, secretion, and vesicular transport	Sec23/Sec24 trunk domain;; Sec23/Sec24 beta-sandwich domain;; Sec23/Sec24 helical domain;; Sec23/Sec24 zinc finger;; Gelsolin repeat	Uncharacterized protein GN=PRUPE_ppa000545mg OS=Prunus persica (Peach) PE=4 SV=1	U	Intracellular trafficking, secretion, and vesicular transport	PREDICTED: protein transport protein Sec24-like At4g32640-like [Cucumis sativus]
Chr2:9678120|9679358	36	3.01032	0	0	0.000894536	-6.22636	down	Csa2G171840	--	--	Cellular Component: plasmodesma (GO:0009506);; Biological Process: plasmodesmata-mediated intercellular transport (GO:0010497);; Biological Process: transport of virus in multicellular host (GO:0046739);;	--	--	--	Salt stress response/antifungal	Predicted protein GN=POPTRDRAFT_564993 OS=Populus trichocarpa (Western balsam poplar) PE=4 SV=1	R	General function prediction only	PREDICTED: cysteine-rich repeat secretory protein 3-like [Cucumis sativus]
Chr2:9735887|9753600	10	0.836199	0	0	0.007622	-4.42762	down	n/a	No_host_gene_anno
Chr2:9905372|9905951	11	0.919819	0	0	0.00659442	-4.55901	down	Csa2G173580	--	--	--	--	--	--	--	Uncharacterized protein GN=PRUPE_ppa000302mg OS=Prunus persica (Peach) PE=4 SV=1	S	Function unknown	PREDICTED: uncharacterized protein LOC101205835 [Cucumis sativus]
Chr2:9928936|9929556	0	0	28	2.62139	0.00655096	5.35987	up	Csa2G174100	[RTKL]	--	Molecular Function: protein serine/threonine kinase activity (GO:0004674);; Molecular Function: ATP binding (GO:0005524);; Biological Process: protein phosphorylation (GO:0006468);;	--	[T]	Signal transduction mechanisms	Protein kinase domain;; Protein tyrosine kinase	Uncharacterized protein GN=PRUPE_ppa005419mg OS=Prunus persica (Peach) PE=4 SV=1	T	Signal transduction mechanisms	PREDICTED: casein kinase I isoform delta-like [Cucumis sativus]
Chr3:10179638|10179986	21	1.75602	0	0	0.00230294	-5.46246	down	Csa3G150120	--	--	Biological Process: nuclear-transcribed mRNA catabolic process (GO:0000956);; Cellular Component: nucleus (GO:0005634);; Biological Process: mRNA processing (GO:0006397);; Biological Process: cellular response to water deprivation (GO:0042631);; Molecular Function: identical protein binding (GO:0042802);; Biological Process: cellular response to salt stress (GO:0071472);;	K10523|0|csv:101211721|BTB/POZ and MATH domain-containing protein 2-like; K10523 speckle-type POZ protein (A)	[DR]	--	BTB/POZ domain;; MATH domain	Putative uncharacterized protein GN=VIT_07s0104g00570 OS=Vitis vinifera (Grape) PE=4 SV=1	D	Cell cycle control, cell division, chromosome partitioning	PREDICTED: BTB/POZ and MATH domain-containing protein 2-like [Cucumis sativus]
Chr3:1018456|1019474	0	0	29	2.71502	0.00627842	5.40928	up	Csa3G008910	--	--	Biological Process: regulation of cell shape during vegetative growth phase (GO:0000903);; Molecular Function: SNAP receptor activity (GO:0005484);; Cellular Component: plasma membrane (GO:0005886);; Biological Process: intracellular protein transport (GO:0006886);; Biological Process: vacuole organization (GO:0007033);; Biological Process: amyloplast organization (GO:0009660);; Cellular Componen…	K08488|1.33285e-161|csv:101207682|syntaxin-22-like; K08488 syntaxin 7 (A)	[U]	Intracellular trafficking, secretion, and vesicular transport	Syntaxin-like protein;; SNARE domain;; Syntaxin	Uncharacterized protein OS=Glycine max (Soybean) PE=2 SV=1	U	Intracellular trafficking, secretion, and vesicular transport	PREDICTED: syntaxin-22-like [Cucumis sativus]
Chr3:10203202|10203849	0	0	26	2.43415	0.00716219	5.25565	up	Csa3G150170	--	--	Cellular Component: mitochondrion (GO:0005739);; Cellular Component: membrane (GO:0016020);; Cellular Component: cytoplasmic membrane-bounded vesicle (GO:0016023);;	--	--	--	AWPM-19-like family	Uncharacterized protein OS=Glycine max (Soybean) PE=4 SV=1	S	Function unknown	PREDICTED: uncharacterized protein LOC101213723 [Cucumis sativus]
Chr3:10283979|10286131	0	0	39	3.65123	0.00436049	5.82797	up	Csa3G150820	--	--	Biological Process: cell morphogenesis (GO:0000902);; Molecular Function: procollagen-proline 4-dioxygenase activity (GO:0004656);; Molecular Function: iron ion binding (GO:0005506);; Cellular Component: extracellular region (GO:0005576);; Cellular Component: nucleus (GO:0005634);; Cellular Component: endoplasmic reticulum (GO:0005783);; Cellular Component: Golgi apparatus (GO:0005794);; Biologic…	K00472|0|csv:101215570|prolyl 4-hydroxylase subunit alpha-1-like; K00472 prolyl 4-hydroxylase [EC:1.14.11.2] (A)	[E]	Amino acid transport and metabolism	2OG-Fe(II) oxygenase superfamily;; 2OG-Fe(II) oxygenase superfamily;; ShK domain-like	Prolyl 4-hydroxylase alpha subunit, putative GN=RCOM_0679070 OS=Ricinus communis (Castor bean) PE=4 SV=1	E	Amino acid transport and metabolism	PREDICTED: prolyl 4-hydroxylase subunit alpha-1-like [Cucumis sativus]
Chr3:10297190|10298785	22	1.83964	0	0	0.00212677	-5.52808	down	n/a	No_host_gene_anno
Chr3:10303618|10306241	0	0	14	1.3107	0.0145816	4.39458	up	Csa3G150850	[GEPR]	--	Molecular Function: sugar:proton symporter activity (GO:0005351);; Cellular Component: vacuole (GO:0005773);; Cellular Component: integral component of membrane (GO:0016021);; Molecular Function: 2-alkenal reductase [NAD(P)] activity (GO:0032440);; Biological Process: carbohydrate transmembrane transport (GO:0034219);; Biological Process: oxidation-reduction process (GO:0055114);;	K08145|0|csv:101216286|sugar transporter ERD6-like 16-like; K08145 MFS transporter, SP family, solute carrier family 2 (facilitated glucose transporter), member 8 (A)	[R]	General function prediction only	Sugar (and other) transporter;; Major Facilitator Superfamily	Putative uncharacterized protein GN=VIT_05s0020g02170 OS=Vitis vinifera (Grape) PE=3 SV=1	R	General function prediction only	PREDICTED: sugar transporter ERD6-like 16-like [Cucumis sativus]
Chr3:103120|112624	0	0	48	4.49382	0.0033595	6.12276	up	n/a	No_host_gene_anno
Chr3:10319190|10319775	18	1.50516	0	0	0.00298798	-5.24551	down	Csa3G151350	--	--	Molecular Function: DNA binding (GO:0003677);; Biological Process: regulation of transcription, DNA-templated (GO:0006355);; Biological Process: cell adhesion (GO:0007155);; Biological Process: anatomical structure morphogenesis (GO:0009653);; Biological Process: plant-type cell wall biogenesis (GO:0009832);; Biological Process: organ morphogenesis (GO:0009887);; Biological Process: tissue develo…	--	--	--	--	Putative uncharacterized protein GN=VIT_05s0020g02160 OS=Vitis vinifera (Grape) PE=4 SV=1	S	Function unknown	PREDICTED: squamosa promoter-binding-like protein 7-like [Cucumis sativus]
Chr3:10319190|10320029	39	3.26118	0	0	0.000774418	-6.34036	down	Csa3G151350	--	--	Molecular Function: DNA binding (GO:0003677);; Biological Process: regulation of transcription, DNA-templated (GO:0006355);; Biological Process: cell adhesion (GO:0007155);; Biological Process: anatomical structure morphogenesis (GO:0009653);; Biological Process: plant-type cell wall biogenesis (GO:0009832);; Biological Process: organ morphogenesis (GO:0009887);; Biological Process: tissue develo…	--	--	--	--	Putative uncharacterized protein GN=VIT_05s0020g02160 OS=Vitis vinifera (Grape) PE=4 SV=1	S	Function unknown	PREDICTED: squamosa promoter-binding-like protein 7-like [Cucumis sativus]
Chr3:10392717|10394815	0	0	38	3.55761	0.00450382	5.79117	up	Csa3G151410	--	--	--	--	[U]	Intracellular trafficking, secretion, and vesicular transport	MSP (Major sperm protein) domain	Uncharacterized protein GN=PRUPE_ppa008888mg OS=Prunus persica (Peach) PE=4 SV=1	U	Intracellular trafficking, secretion, and vesicular transport	PREDICTED: vesicle-associated protein 2-2-like [Cucumis sativus]
Chr3:10403598|10404476	12	1.00344	0	0	0.00576287	-4.67943	down	Csa3G151420	--	--	--	--	--	--	--	Putative uncharacterized protein GN=RCOM_0679680 OS=Ricinus communis (Castor bean) PE=4 SV=1	S	Function unknown	PREDICTED: uncharacterized LOC101217479 [Cucumis sativus]
Chr3:10477602|10478431	6	0.501719	0	0	0.0156399	-3.73467	down	Csa3G152050	[I]	Lipid transport and metabolism	Molecular Function: triglyceride lipase activity (GO:0004806);; Biological Process: lipid metabolic process (GO:0006629);; Molecular Function: feruloyl esterase activity (GO:0030600);;	--	[I]	Lipid transport and metabolism	Lipase (class 3);; Protein of unknown function (DUF2974)	Predicted protein GN=POPTRDRAFT_749656 OS=Populus trichocarpa (Western balsam poplar) PE=2 SV=1	I	Lipid transport and metabolism	PREDICTED: lipase-like [Cucumis sativus]
Chr3:10518688|10521056	0	0	47	4.4002	0.00345011	6.09283	up	Csa3G152110	--	--	Biological Process: microtubule cytoskeleton organization (GO:0000226);; Biological Process: preprophase band assembly (GO:0000913);; Molecular Function: calcium ion binding (GO:0005509);; Molecular Function: protein binding (GO:0005515);; Cellular Component: nucleus (GO:0005634);; Cellular Component: spindle (GO:0005819);; Biological Process: cell adhesion (GO:0007155);; Cellular Component: phra…	K11583|0|csv:101220802|serine/threonine-protein phosphatase 2A regulatory subunit B'' subunit gamma-like; K11583 serine/threonine-protein phosphatase 2A regulatory subunit B'' (A)	[A]	RNA processing and modification	EF-hand domain pair;; EF hand;; EF-hand domain;; EF hand	Putative uncharacterized protein GN=VIT_05s0020g01710 OS=Vitis vinifera (Grape) PE=4 SV=1	T	Signal transduction mechanisms	PREDICTED: serine/threonine-protein phosphatase 2A regulatory subunit B&apos;&apos; subunit gamma-like [Cucumis sativus]
Chr3:10593737|10594696	7	0.585339	0	0	0.012729	-3.94149	down	Csa3G153150	--	--	Molecular Function: binding (GO:0005488);; Molecular Function: protein binding (GO:0005515);; Biological Process: gravitropism (GO:0009630);; Biological Process: glucuronoxylan metabolic process (GO:0010413);; Biological Process: single-organism process (GO:0044699);; Biological Process: xylan biosynthetic process (GO:0045492);;	--	[BDT]	--	DIRP;; Myb-like DNA-binding domain	Always early, putative GN=RCOM_0680380 OS=Ricinus communis (Castor bean) PE=4 SV=1	BDT	--	PREDICTED: protein ALWAYS EARLY 3-like [Cucumis sativus]
Chr3:10839950|10843486	25	2.0905	0	0	0.00170531	-5.70875	down	Csa3G164520	[I]	Lipid transport and metabolism	Molecular Function: acyl-CoA dehydrogenase activity (GO:0003995);; Cellular Component: cytosol (GO:0005829);; Biological Process: response to symbiotic fungus (GO:0009610);; Molecular Function: transferase activity, transferring phosphorus-containing groups (GO:0016772);; Biological Process: root hair elongation (GO:0048767);; Molecular Function: flavin adenine dinucleotide binding (GO:0050660);;…	K00249|0|csv:101223565|acyl-CoA dehydrogenase family member 10-like; K00249 acyl-CoA dehydrogenase [EC:1.3.8.7] (A)	[R]	General function prediction only	Phosphotransferase enzyme family;; Acyl-CoA dehydrogenase, C-terminal domain;; Acyl-CoA dehydrogenase, middle domain;; Acyl-CoA dehydrogenase, C-terminal domain;; Acyl-CoA dehydrogenase, N-terminal domain;; Choline/ethanolamine kinase	Putative uncharacterized protein GN=VIT_05s0077g01940 OS=Vitis vinifera (Grape) PE=3 SV=1	I	Lipid transport and metabolism	PREDICTED: acyl-CoA dehydrogenase family member 10-like [Cucumis sativus]
Chr3:10843639|10844403	22	1.83964	0	0	0.00212677	-5.52808	down	Csa3G164520	[I]	Lipid transport and metabolism	Molecular Function: acyl-CoA dehydrogenase activity (GO:0003995);; Cellular Component: cytosol (GO:0005829);; Biological Process: response to symbiotic fungus (GO:0009610);; Molecular Function: transferase activity, transferring phosphorus-containing groups (GO:0016772);; Biological Process: root hair elongation (GO:0048767);; Molecular Function: flavin adenine dinucleotide binding (GO:0050660);;…	K00249|0|csv:101223565|acyl-CoA dehydrogenase family member 10-like; K00249 acyl-CoA dehydrogenase [EC:1.3.8.7] (A)	[R]	General function prediction only	Phosphotransferase enzyme family;; Acyl-CoA dehydrogenase, C-terminal domain;; Acyl-CoA dehydrogenase, middle domain;; Acyl-CoA dehydrogenase, C-terminal domain;; Acyl-CoA dehydrogenase, N-terminal domain;; Choline/ethanolamine kinase	Putative uncharacterized protein GN=VIT_05s0077g01940 OS=Vitis vinifera (Grape) PE=3 SV=1	I	Lipid transport and metabolism	PREDICTED: acyl-CoA dehydrogenase family member 10-like [Cucumis sativus]
Chr3:11002459|11002974	0	0	28	2.62139	0.00655096	5.35987	up	Csa3G166230	--	--	Cellular Component: cytoplasm (GO:0005737);; Biological Process: gravitropism (GO:0009630);; Biological Process: response to red or far red light (GO:0009639);;	K17491|0|csv:101210978|serine/threonine-protein phosphatase 4 regulatory subunit 3-like; K17491 protein phosphatase 4 regulatory subunit 3 (A)	[G]	Carbohydrate transport and metabolism	Component of IIS longevity pathway SMK-1	Uncharacterized protein GN=PRUPE_ppa001245mg OS=Prunus persica (Peach) PE=4 SV=1	G	Carbohydrate transport and metabolism	PREDICTED: serine/threonine-protein phosphatase 4 regulatory subunit 3-like [Cucumis sativus]
Chr3:11108973|11109603	13	1.08706	0	0	0.00508035	-4.79057	down	Csa3G167370	--	--	Cellular Component: endoplasmic reticulum (GO:0005783);; Cellular Component: plasma membrane (GO:0005886);; Cellular Component: cytoplasmic membrane-bounded vesicle (GO:0016023);;	--	--	--	--	Uncharacterized protein GN=PRUPE_ppa001505mg OS=Prunus persica (Peach) PE=4 SV=1	R	General function prediction only	PREDICTED: uncharacterized protein LOC101212442 [Cucumis sativus]
Chr3:11186440|11187582	21	1.75602	0	0	0.00230294	-5.46246	down	Csa3G168910	[G]	Carbohydrate transport and metabolism	Molecular Function: galactokinase activity (GO:0004335);; Molecular Function: ATP binding (GO:0005524);; Cellular Component: cytosol (GO:0005829);; Biological Process: galactose metabolic process (GO:0006012);; Molecular Function: N-acetylgalactosamine kinase activity (GO:0033858);; Biological Process: carbohydrate phosphorylation (GO:0046835);;	K18674|0|csv:101231272|galactokinase-like; K18674 N-acetylgalactosamine kinase [EC:2.7.1.157] (A)	[G]	Carbohydrate transport and metabolism	Galactokinase galactose-binding signature;; GHMP kinases N terminal domain;; GHMP kinases C terminal	Galactokinase OS=Cucumis melo (Muskmelon) PE=2 SV=1	G	Carbohydrate transport and metabolism	PREDICTED: galactokinase-like [Cucumis sativus]
Chr3:11270967|11278872	18	1.50516	0	0	0.00298798	-5.24551	down	n/a	No_host_gene_anno
Chr3:11285798|11288265	25	2.0905	0	0	0.00170531	-5.70875	down	Csa3G170010	[R]	General function prediction only	Biological Process: signal transduction (GO:0007165);; Biological Process: protein localization (GO:0008104);; Cellular Component: plasmodesma (GO:0009506);; Cellular Component: chloroplast (GO:0009507);; Molecular Function: phosphatidylinositol binding (GO:0035091);;	--	[U]	Intracellular trafficking, secretion, and vesicular transport	TPR repeat;; Tetratricopeptide repeat;; Tetratricopeptide repeat;; Tetratricopeptide repeat;; Tetratricopeptide repeat;; Tetratricopeptide repeat;; Tetratricopeptide repeat;; Tetratricopeptide repeat;; Tetratricopeptide repeat;; Tetratricopeptide repeat;; Tetratricopeptide repeat	Putative uncharacterized protein GN=VIT_05s0020g00410 OS=Vitis vinifera (Grape) PE=4 SV=1	U	Intracellular trafficking, secretion, and vesicular transport	PREDICTED: LOW QUALITY PROTEIN: uncharacterized protein LOC101213129 [Cucumis sativus]
Chr3:11289514|11290363	34	2.84308	0	0	0.000991042	-6.14504	down	Csa3G170010	[R]	General function prediction only	Biological Process: signal transduction (GO:0007165);; Biological Process: protein localization (GO:0008104);; Cellular Component: plasmodesma (GO:0009506);; Cellular Component: chloroplast (GO:0009507);; Molecular Function: phosphatidylinositol binding (GO:0035091);;	--	[U]	Intracellular trafficking, secretion, and vesicular transport	TPR repeat;; Tetratricopeptide repeat;; Tetratricopeptide repeat;; Tetratricopeptide repeat;; Tetratricopeptide repeat;; Tetratricopeptide repeat;; Tetratricopeptide repeat;; Tetratricopeptide repeat;; Tetratricopeptide repeat;; Tetratricopeptide repeat;; Tetratricopeptide repeat	Putative uncharacterized protein GN=VIT_05s0020g00410 OS=Vitis vinifera (Grape) PE=4 SV=1	U	Intracellular trafficking, secretion, and vesicular transport	PREDICTED: LOW QUALITY PROTEIN: uncharacterized protein LOC101213129 [Cucumis sativus]
Chr3:11289514|11292113	0	0	17	1.59156	0.011754	4.66253	up	Csa3G170010	[R]	General function prediction only	Biological Process: signal transduction (GO:0007165);; Biological Process: protein localization (GO:0008104);; Cellular Component: plasmodesma (GO:0009506);; Cellular Component: chloroplast (GO:0009507);; Molecular Function: phosphatidylinositol binding (GO:0035091);;	--	[U]	Intracellular trafficking, secretion, and vesicular transport	TPR repeat;; Tetratricopeptide repeat;; Tetratricopeptide repeat;; Tetratricopeptide repeat;; Tetratricopeptide repeat;; Tetratricopeptide repeat;; Tetratricopeptide repeat;; Tetratricopeptide repeat;; Tetratricopeptide repeat;; Tetratricopeptide repeat;; Tetratricopeptide repeat	Putative uncharacterized protein GN=VIT_05s0020g00410 OS=Vitis vinifera (Grape) PE=4 SV=1	U	Intracellular trafficking, secretion, and vesicular transport	PREDICTED: LOW QUALITY PROTEIN: uncharacterized protein LOC101213129 [Cucumis sativus]
Chr3:11295365|11295692	78	6.52235	0	0	0.000216059	-7.33143	down	Csa3G170010	[R]	General function prediction only	Biological Process: signal transduction (GO:0007165);; Biological Process: protein localization (GO:0008104);; Cellular Component: plasmodesma (GO:0009506);; Cellular Component: chloroplast (GO:0009507);; Molecular Function: phosphatidylinositol binding (GO:0035091);;	--	[U]	Intracellular trafficking, secretion, and vesicular transport	TPR repeat;; Tetratricopeptide repeat;; Tetratricopeptide repeat;; Tetratricopeptide repeat;; Tetratricopeptide repeat;; Tetratricopeptide repeat;; Tetratricopeptide repeat;; Tetratricopeptide repeat;; Tetratricopeptide repeat;; Tetratricopeptide repeat;; Tetratricopeptide repeat	Putative uncharacterized protein GN=VIT_05s0020g00410 OS=Vitis vinifera (Grape) PE=4 SV=1	U	Intracellular trafficking, secretion, and vesicular transport	PREDICTED: LOW QUALITY PROTEIN: uncharacterized protein LOC101213129 [Cucumis sativus]
Chr3:11302677|11307549	0	0	175	16.3837	0.000623319	7.97391	up	Csa3G170010	[R]	General function prediction only	Biological Process: signal transduction (GO:0007165);; Biological Process: protein localization (GO:0008104);; Cellular Component: plasmodesma (GO:0009506);; Cellular Component: chloroplast (GO:0009507);; Molecular Function: phosphatidylinositol binding (GO:0035091);;	--	[U]	Intracellular trafficking, secretion, and vesicular transport	TPR repeat;; Tetratricopeptide repeat;; Tetratricopeptide repeat;; Tetratricopeptide repeat;; Tetratricopeptide repeat;; Tetratricopeptide repeat;; Tetratricopeptide repeat;; Tetratricopeptide repeat;; Tetratricopeptide repeat;; Tetratricopeptide repeat;; Tetratricopeptide repeat	Putative uncharacterized protein GN=VIT_05s0020g00410 OS=Vitis vinifera (Grape) PE=4 SV=1	U	Intracellular trafficking, secretion, and vesicular transport	PREDICTED: LOW QUALITY PROTEIN: uncharacterized protein LOC101213129 [Cucumis sativus]
Chr3:11304899|11307549	15	1.2543	0	0	0.00403662	-4.99006	down	Csa3G170010	[R]	General function prediction only	Biological Process: signal transduction (GO:0007165);; Biological Process: protein localization (GO:0008104);; Cellular Component: plasmodesma (GO:0009506);; Cellular Component: chloroplast (GO:0009507);; Molecular Function: phosphatidylinositol binding (GO:0035091);;	--	[U]	Intracellular trafficking, secretion, and vesicular transport	TPR repeat;; Tetratricopeptide repeat;; Tetratricopeptide repeat;; Tetratricopeptide repeat;; Tetratricopeptide repeat;; Tetratricopeptide repeat;; Tetratricopeptide repeat;; Tetratricopeptide repeat;; Tetratricopeptide repeat;; Tetratricopeptide repeat;; Tetratricopeptide repeat	Putative uncharacterized protein GN=VIT_05s0020g00410 OS=Vitis vinifera (Grape) PE=4 SV=1	U	Intracellular trafficking, secretion, and vesicular transport	PREDICTED: LOW QUALITY PROTEIN: uncharacterized protein LOC101213129 [Cucumis sativus]
Chr3:11499773|11501142	20	1.6724	0	0	0.0025022	-5.3937	down	Csa3G171830	--	--	Cellular Component: chloroplast (GO:0009507);;	--	[R]	General function prediction only	Putative methyltransferase	Putative uncharacterized protein GN=VIT_05s0062g00110 OS=Vitis vinifera (Grape) PE=4 SV=1	R	General function prediction only	PREDICTED: histidine protein methyltransferase 1 homolog [Cucumis sativus]
Chr3:11599669|11601173	4	0.33448	0	0	0.0255489	-3.2029	down	Csa3G172970	[L]	Replication, recombination and repair	Molecular Function: DNA binding (GO:0003677);; Molecular Function: DNA topoisomerase type I activity (GO:0003917);; Cellular Component: extracellular region (GO:0005576);; Cellular Component: chromosome (GO:0005694);; Biological Process: DNA topological change (GO:0006265);; Biological Process: DNA unwinding involved in DNA replication (GO:0006268);; Cellular Component: plastid (GO:0009536);; Bio…	K03165|0|csv:101216022|DNA topoisomerase 3-beta-1-like; K03165 DNA topoisomerase III [EC:5.99.1.2] (A)	[L]	Replication, recombination and repair	DNA topoisomerase;; Toprim domain	DNA topoisomerase GN=RCOM_1646110 OS=Ricinus communis (Castor bean) PE=3 SV=1	L	Replication, recombination and repair	PREDICTED: DNA topoisomerase 3-beta-1-like [Cucumis sativus]
Chr3:11713832|11714589	0	0	40	3.74485	0.00422491	5.86386	up	Csa3G174540	--	--	--	K15199|0|cmo:103483968|uncharacterized LOC103483968; K15199 general transcription factor 3C polypeptide 1 (A)	--	--	B-block binding subunit of TFIIIC;; RNA polymerase Rpc34 subunit	Uncharacterized protein GN=PRUPE_ppa000094mg OS=Prunus persica (Peach) PE=4 SV=1	S	Function unknown	hypothetical protein PRUPE_ppa000094mg [Prunus persica]
Chr3:12334015|12336334	11	0.919819	0	0	0.00659442	-4.55901	down	Csa3G180230	--	--	Molecular Function: protein kinase activity (GO:0004672);; Biological Process: cellular protein metabolic process (GO:0044267);;	--	[R]	General function prediction only	PPR repeat;; PPR repeat family;; PPR repeat;; Pentatricopeptide repeat domain	Uncharacterized protein GN=PRUPE_ppa016304mg OS=Prunus persica (Peach) PE=4 SV=1	R	General function prediction only	PREDICTED: pentatricopeptide repeat-containing protein At2g29760, chloroplastic-like [Cucumis sativus]
Chr3:12415203|12415865	0	0	21	1.96605	0.00922112	4.95649	up	Csa3G180320	--	--	--	--	[T]	Signal transduction mechanisms	BAG domain	Uncharacterized protein GN=PRUPE_ppa007973mg OS=Prunus persica (Peach) PE=4 SV=1	T	Signal transduction mechanisms	PREDICTED: BAG family molecular chaperone regulator 1-like [Cucumis sativus]
Chr3:12475752|12477614	0	0	14	1.3107	0.0145816	4.39458	up	Csa3G180430	[K]	Transcription	Molecular Function: sequence-specific DNA binding transcription factor activity (GO:0003700);; Cellular Component: nucleus (GO:0005634);; Biological Process: regulation of transcription, DNA-templated (GO:0006355);; Molecular Function: sequence-specific DNA binding (GO:0043565);; Biological Process: single-multicellular organism process (GO:0044707);; Molecular Function: DBD domain binding (GO:00…	K09338|0|csv:101218216|homeobox-leucine zipper protein ANTHOCYANINLESS 2-like; K09338 homeobox-leucine zipper protein (A)	--	--	START domain;; Homeobox domain	Uncharacterized protein OS=Glycine max (Soybean) PE=3 SV=1	K	Transcription	PREDICTED: homeobox-leucine zipper protein ANTHOCYANINLESS 2-like [Cucumis sativus]
Chr3:12603576|12604293	8	0.668959	0	0	0.0105652	-4.12235	down	Csa3G182130	[OU]	--	Molecular Function: nucleic acid binding (GO:0003676);; Molecular Function: actin binding (GO:0003779);; Cellular Component: nucleus (GO:0005634);; Molecular Function: zinc ion binding (GO:0008270);; Biological Process: embryo sac egg cell differentiation (GO:0009560);; Cellular Component: actin cytoskeleton (GO:0015629);; Biological Process: actin filament depolymerization (GO:0030042);;	K05765|8.95528e-161|csv:101212555|uncharacterized LOC101212555; K05765 cofilin (A)	[O]	Posttranslational modification, protein turnover, chaperones	Zinc knuckle;; Zinc knuckle	Uncharacterized protein GN=Solyc03g025740.2 OS=Solanum lycopersicum (Tomato) PE=4 SV=1	O	Posttranslational modification, protein turnover, chaperones	PREDICTED: uncharacterized protein LOC101212555 [Cucumis sativus]
Chr3:12802709|12803432	0	0	21	1.96605	0.00922112	4.95649	up	Csa3G183380	--	--	Molecular Function: ferric-chelate reductase activity (GO:0000293);; Cellular Component: extracellular region (GO:0005576);; Cellular Component: membrane (GO:0016020);; Molecular Function: oxidoreductase activity (GO:0016491);; Molecular Function: ion binding (GO:0043167);;	--	[PQ]	--	Ferric reductase NAD binding domain;; FAD-binding domain;; Ferric reductase like transmembrane component	Fe(III)-chelate reductase OS=Citrus junos (Yuzu) PE=2 SV=1	PQ	--	PREDICTED: ferric reduction oxidase 4-like [Cucumis sativus]
Chr3:12929237|12930295	0	0	8	0.74897	0.0258491	3.63777	up	n/a	No_host_gene_anno
Chr3:12944268|12944915	0	0	28	2.62139	0.00655096	5.35987	up	Csa3G184060	[U]	Intracellular trafficking, secretion, and vesicular transport	Cellular Component: mitochondrion (GO:0005739);; Cellular Component: Golgi apparatus (GO:0005794);; Cellular Component: cytosol (GO:0005829);; Cellular Component: plasma membrane (GO:0005886);; Biological Process: protein folding (GO:0006457);; Molecular Function: protein transporter activity (GO:0008565);; Cellular Component: chloroplast (GO:0009507);; Cellular Component: cytoplasmic membrane-bo…	K09540|0|csv:101209193|translocation protein SEC63 homolog; K09540 translocation protein SEC63 (A)	[A]	RNA processing and modification	Sec63 Brl domain;; DnaJ domain	Uncharacterized protein GN=PRUPE_ppa002330mg OS=Prunus persica (Peach) PE=4 SV=1	O	Posttranslational modification, protein turnover, chaperones	PREDICTED: translocation protein SEC63 homolog [Cucumis sativus]
Chr3:12952403|12952970	16	1.33792	0	0	0.00363235	-5.08033	down	Csa3G184080	[R]	General function prediction only	--	K12795|0|csv:101208950|protein SGT1 homolog; K12795 suppressor of G2 allele of SKP1 (A)	[T]	Signal transduction mechanisms	SGS domain;; CS domain;; TPR repeat;; Tetratricopeptide repeat;; Tetratricopeptide repeat;; Tetratricopeptide repeat;; Tetratricopeptide repeat;; Tetratricopeptide repeat;; Tetratricopeptide repeat	Putative uncharacterized protein GN=VIT_16s0050g01510 OS=Vitis vinifera (Grape) PE=4 SV=1	T	Signal transduction mechanisms	PREDICTED: protein SGT1 homolog [Cucumis sativus]
Chr3:13041746|13044121	0	0	70	6.55348	0.00207352	6.66056	up	Csa3G185140	--	--	Cellular Component: mitochondrion (GO:0005739);;	--	--	--	--	Putative uncharacterized protein GN=RCOM_0140630 OS=Ricinus communis (Castor bean) PE=4 SV=1	S	Function unknown	PREDICTED: uncharacterized protein LOC101207731 [Cucumis sativus]
Chr3:13551524|13554027	21	1.75602	0	0	0.00230294	-5.46246	down	Csa3G198450	--	--	Molecular Function: sequence-specific DNA binding transcription factor activity (GO:0003700);; Cellular Component: nucleus (GO:0005634);; Cellular Component: vacuole (GO:0005773);; Biological Process: regulation of transcription, DNA-templated (GO:0006355);;	--	--	--	Protein of unknown function, DUF547;; Leucine-zipper of ternary complex factor MIP1	Putative uncharacterized protein GN=VIT_09s0054g01690 OS=Vitis vinifera (Grape) PE=4 SV=1	S	Function unknown	PREDICTED: uncharacterized protein LOC101204212 [Cucumis sativus]
Chr3:13583144|13584859	19	1.58878	0	0	0.00272879	-5.32151	down	Csa3G198480	--	--	--	--	--	--	--	Uncharacterized protein OS=Glycine max (Soybean) PE=4 SV=1	S	Function unknown	PREDICTED: uncharacterized protein LOC101205023 [Cucumis sativus]
Chr3:13872569|13872833	0	0	19	1.7788	0.0103545	4.81699	up	Csa3G202720	[R]	General function prediction only	Molecular Function: nucleotide binding (GO:0000166);; Molecular Function: RNA binding (GO:0003723);; Biological Process: response to salt stress (GO:0009651);; Biological Process: response to cadmium ion (GO:0046686);;	K13126|0|csv:101219802|polyadenylate-binding protein 2-like; K13126 polyadenylate-binding protein (A)	[AJ]	--	RNA recognition motif. (a.k.a. RRM, RBD, or RNP domain);; RNA recognition motif (a.k.a. RRM, RBD, or RNP domain);; RNA recognition motif. (a.k.a. RRM, RBD, or RNP domain);; Poly-adenylate binding protein, unique domain;; Nup53/35/40-type RNA recognition motif	Uncharacterized protein GN=PRUPE_ppa002607mg OS=Prunus persica (Peach) PE=4 SV=1	A	RNA processing and modification	PREDICTED: polyadenylate-binding protein 2-like [Cucumis sativus]
Chr3:13872569|13877375	19	1.58878	0	0	0.00272879	-5.32151	down	Csa3G202720	[R]	General function prediction only	Molecular Function: nucleotide binding (GO:0000166);; Molecular Function: RNA binding (GO:0003723);; Biological Process: response to salt stress (GO:0009651);; Biological Process: response to cadmium ion (GO:0046686);;	K13126|0|csv:101219802|polyadenylate-binding protein 2-like; K13126 polyadenylate-binding protein (A)	[AJ]	--	RNA recognition motif. (a.k.a. RRM, RBD, or RNP domain);; RNA recognition motif (a.k.a. RRM, RBD, or RNP domain);; RNA recognition motif. (a.k.a. RRM, RBD, or RNP domain);; Poly-adenylate binding protein, unique domain;; Nup53/35/40-type RNA recognition motif	Uncharacterized protein GN=PRUPE_ppa002607mg OS=Prunus persica (Peach) PE=4 SV=1	A	RNA processing and modification	PREDICTED: polyadenylate-binding protein 2-like [Cucumis sativus]
Chr3:14081753|14082908	0	0	29	2.71502	0.00627842	5.40928	up	Csa3G207370	--	--	Cellular Component: nucleus (GO:0005634);; Cellular Component: cytosol (GO:0005829);;	K15901|4.99013e-123|csv:101228035|TP53RK-binding protein-like; K15901 EKC/KEOPS complex subunit CGI121/TPRKB (A)	[S]	Function unknown	Kinase binding protein CGI-121	Putative uncharacterized protein GN=VITISV_035626 OS=Vitis vinifera (Grape) PE=2 SV=1	S	Function unknown	PREDICTED: TP53RK-binding protein-like [Cucumis sativus]
Chr3:14136814|14139341	0	0	139	13.0133	0.000845554	7.64312	up	Csa3G207920	[R]	General function prediction only	Biological Process: MAPK cascade (GO:0000165);; Molecular Function: nucleotide binding (GO:0000166);; Molecular Function: NADPH:quinone reductase activity (GO:0003960);; Cellular Component: mitochondrion (GO:0005739);; Cellular Component: peroxisome (GO:0005777);; Cellular Component: cytosol (GO:0005829);; Cellular Component: plasma membrane (GO:0005886);; Biological Process: glycolytic process (…	K07119|0|csv:101217275|zinc-binding alcohol dehydrogenase domain-containing protein 2-like; K07119 (A)	[R]	General function prediction only	Zinc-binding dehydrogenase;; Zinc-binding dehydrogenase;; Alcohol dehydrogenase GroES-like domain;; short chain dehydrogenase	Putative uncharacterized protein GN=VIT_03s0063g00610 OS=Vitis vinifera (Grape) PE=4 SV=1	Q	Secondary metabolites biosynthesis, transport and catabolism	PREDICTED: zinc-binding alcohol dehydrogenase domain-containing protein 2-like [Cucumis sativus]
Chr3:14139836|14142445	0	0	18	1.68518	0.0110158	4.74182	up	Csa3G207920	[R]	General function prediction only	Biological Process: MAPK cascade (GO:0000165);; Molecular Function: nucleotide binding (GO:0000166);; Molecular Function: NADPH:quinone reductase activity (GO:0003960);; Cellular Component: mitochondrion (GO:0005739);; Cellular Component: peroxisome (GO:0005777);; Cellular Component: cytosol (GO:0005829);; Cellular Component: plasma membrane (GO:0005886);; Biological Process: glycolytic process (…	K07119|0|csv:101217275|zinc-binding alcohol dehydrogenase domain-containing protein 2-like; K07119 (A)	[R]	General function prediction only	Zinc-binding dehydrogenase;; Zinc-binding dehydrogenase;; Alcohol dehydrogenase GroES-like domain;; short chain dehydrogenase	Putative uncharacterized protein GN=VIT_03s0063g00610 OS=Vitis vinifera (Grape) PE=4 SV=1	Q	Secondary metabolites biosynthesis, transport and catabolism	PREDICTED: zinc-binding alcohol dehydrogenase domain-containing protein 2-like [Cucumis sativus]
Chr3:14161915|14162872	0	0	9	0.842591	0.0230701	3.79476	up	Csa3G207950	--	--	Cellular Component: nucleus (GO:0005634);;	--	[S]	Function unknown	Eukaryotic protein of unknown function (DUF829)	Uncharacterized protein GN=PRUPE_ppa006333mg OS=Prunus persica (Peach) PE=4 SV=1	S	Function unknown	PREDICTED: uncharacterized protein LOC101216799 [Cucumis sativus]
Chr3:14186145|14188708	24	2.00688	0	0	0.00183054	-5.651	down	Csa3G209450	--	--	Cellular Component: nucleus (GO:0005634);;	K13114|0|csv:101216563|uncharacterized LOC101216563; K13114 pinin (A)	[Z]	Cytoskeleton	pinin/SDK/memA/ protein conserved region	Uncharacterized protein GN=PRUPE_ppa006292mg OS=Prunus persica (Peach) PE=4 SV=1	Z	Cytoskeleton	PREDICTED: uncharacterized protein LOC101216563 [Cucumis sativus]
Chr3:14186418|14187156	26	2.17412	0	0	0.00159262	-5.76427	down	Csa3G209450	--	--	Cellular Component: nucleus (GO:0005634);;	K13114|0|csv:101216563|uncharacterized LOC101216563; K13114 pinin (A)	[Z]	Cytoskeleton	pinin/SDK/memA/ protein conserved region	Uncharacterized protein GN=PRUPE_ppa006292mg OS=Prunus persica (Peach) PE=4 SV=1	Z	Cytoskeleton	PREDICTED: uncharacterized protein LOC101216563 [Cucumis sativus]
Chr3:14200977|14201611	17	1.42154	0	0	0.00328638	-5.16528	down	Csa3G209470	--	--	Molecular Function: hydrolase activity (GO:0016787);;	--	[R]	General function prediction only	Tub family;; F-box domain;; F-box-like	Uncharacterized protein GN=PRUPE_ppa006177mg OS=Prunus persica (Peach) PE=4 SV=1	R	General function prediction only	PREDICTED: tubby-like F-box protein 8-like [Cucumis sativus]
Chr3:1429297|1433197	0	0	22	2.05967	0.00873249	5.02149	up	Csa3G015890	--	--	Molecular Function: inositol-polyphosphate 5-phosphatase activity (GO:0004445);; Biological Process: response to water deprivation (GO:0009414);; Biological Process: response to wounding (GO:0009611);; Biological Process: response to ethylene (GO:0009723);; Biological Process: response to auxin (GO:0009733);; Biological Process: abscisic acid-activated signaling pathway (GO:0009738);; Biological …	--	[U]	Intracellular trafficking, secretion, and vesicular transport	Endonuclease/Exonuclease/phosphatase family	Type I inositol polyphosphate 5-phosphatase, putative GN=RCOM_1278010 OS=Ricinus communis (Castor bean) PE=4 SV=1	U	Intracellular trafficking, secretion, and vesicular transport	PREDICTED: type I inositol 1,4,5-trisphosphate 5-phosphatase 2-like [Cucumis sativus]
Chr3:1449031|1451115	0	0	16	1.49794	0.0125826	4.57862	up	Csa3G016390	[J]	Translation, ribosomal structure and biogenesis	Molecular Function: tRNA binding (GO:0000049);; Molecular Function: phenylalanine-tRNA ligase activity (GO:0004826);; Molecular Function: ATP binding (GO:0005524);; Cellular Component: cytosol (GO:0005829);; Biological Process: phenylalanyl-tRNA aminoacylation (GO:0006432);; Biological Process: nucleotide biosynthetic process (GO:0009165);;	K01889|0|csv:101215317|probable phenylalanine--tRNA ligase alpha subunit-like; K01889 phenylalanyl-tRNA synthetase alpha chain [EC:6.1.1.20] (A)	[J]	Translation, ribosomal structure and biogenesis	tRNA synthetases class II core domain (F);; tRNA synthetase class II core domain (G, H, P, S and T);; tRNA synthetases class II (D, K and N)	Phenylalanyl-tRNA synthetase beta subunit GN=MTR_4g070040 OS=Medicago truncatula (Barrel medic) PE=3 SV=1	J	Translation, ribosomal structure and biogenesis	PREDICTED: probable phenylalanine--tRNA ligase alpha subunit-like [Cucumis sativus]
Chr3:1452920|1456740	0	0	38	3.55761	0.00450382	5.79117	up	n/a	No_host_gene_anno
Chr3:1454670|1456245	42	3.51204	0	0	0.000677157	-6.446	down	Csa3G016390	[J]	Translation, ribosomal structure and biogenesis	Molecular Function: tRNA binding (GO:0000049);; Molecular Function: phenylalanine-tRNA ligase activity (GO:0004826);; Molecular Function: ATP binding (GO:0005524);; Cellular Component: cytosol (GO:0005829);; Biological Process: phenylalanyl-tRNA aminoacylation (GO:0006432);; Biological Process: nucleotide biosynthetic process (GO:0009165);;	K01889|0|csv:101215317|probable phenylalanine--tRNA ligase alpha subunit-like; K01889 phenylalanyl-tRNA synthetase alpha chain [EC:6.1.1.20] (A)	[J]	Translation, ribosomal structure and biogenesis	tRNA synthetases class II core domain (F);; tRNA synthetase class II core domain (G, H, P, S and T);; tRNA synthetases class II (D, K and N)	Phenylalanyl-tRNA synthetase beta subunit GN=MTR_4g070040 OS=Medicago truncatula (Barrel medic) PE=3 SV=1	J	Translation, ribosomal structure and biogenesis	PREDICTED: probable phenylalanine--tRNA ligase alpha subunit-like [Cucumis sativus]
Chr3:14627219|14630837	0	0	19	1.7788	0.0103545	4.81699	up	Csa3G219730	--	--	Molecular Function: UDP-glucose:glycoprotein glucosyltransferase activity (GO:0003980);; Cellular Component: endoplasmic reticulum (GO:0005783);; Biological Process: protein glycosylation (GO:0006486);; Cellular Component: chloroplast (GO:0009507);; Biological Process: plant-type hypersensitive response (GO:0009626);; Biological Process: systemic acquired resistance (GO:0009627);; Biological Proc…	K11718|0|cmo:103496113|UDP-glucose:glycoprotein glucosyltransferase; K11718 UDP-glucose:glycoprotein glucosyltransferase [EC:2.4.1.-] (A)	[G]	Carbohydrate transport and metabolism	UDP-glucose:Glycoprotein Glucosyltransferase;; Glycosyl transferase family 8	Putative uncharacterized protein GN=VIT_12s0034g02230 OS=Vitis vinifera (Grape) PE=4 SV=1	G	Carbohydrate transport and metabolism	PREDICTED: UDP-glucose:glycoprotein glucosyltransferase-like [Cucumis sativus]
Chr3:14633139|14636386	0	0	47	4.4002	0.00345011	6.09283	up	Csa3G219730	--	--	Molecular Function: UDP-glucose:glycoprotein glucosyltransferase activity (GO:0003980);; Cellular Component: endoplasmic reticulum (GO:0005783);; Biological Process: protein glycosylation (GO:0006486);; Cellular Component: chloroplast (GO:0009507);; Biological Process: plant-type hypersensitive response (GO:0009626);; Biological Process: systemic acquired resistance (GO:0009627);; Biological Proc…	K11718|0|cmo:103496113|UDP-glucose:glycoprotein glucosyltransferase; K11718 UDP-glucose:glycoprotein glucosyltransferase [EC:2.4.1.-] (A)	[G]	Carbohydrate transport and metabolism	UDP-glucose:Glycoprotein Glucosyltransferase;; Glycosyl transferase family 8	Putative uncharacterized protein GN=VIT_12s0034g02230 OS=Vitis vinifera (Grape) PE=4 SV=1	G	Carbohydrate transport and metabolism	PREDICTED: UDP-glucose:glycoprotein glucosyltransferase-like [Cucumis sativus]
Chr3:14717762|14718351	0	0	4	0.374485	0.0463016	2.74925	up	Csa3G221760	[L]	Replication, recombination and repair	Molecular Function: nucleotide binding (GO:0000166);; Biological Process: telomere maintenance (GO:0000723);; Biological Process: double-strand break repair via homologous recombination (GO:0000724);; Molecular Function: nucleic acid binding (GO:0003676);; Molecular Function: ATP binding (GO:0005524);; Cellular Component: intracellular (GO:0005622);; Cellular Component: nucleus (GO:0005634);; Bio…	K10901|0|csv:101226226|ATP-dependent DNA helicase Q-like 4A-like; K10901 bloom syndrome protein [EC:3.6.4.12] (A)	[L]	Replication, recombination and repair	Helicase conserved C-terminal domain;; RQC domain;; DEAD/DEAH box helicase;; HRDC domain	DNA helicase hus2, putative GN=RCOM_0321820 OS=Ricinus communis (Castor bean) PE=4 SV=1	L	Replication, recombination and repair	PREDICTED: ATP-dependent DNA helicase Q-like 4A-like, partial [Cucumis sativus]
Chr3:14920544|14925451	13	1.08706	0	0	0.00508035	-4.79057	down	Csa3G228360	[L]	Replication, recombination and repair	Molecular Function: nucleic acid binding (GO:0003676);; Molecular Function: ATP binding (GO:0005524);; Molecular Function: ATP-dependent helicase activity (GO:0008026);; Cellular Component: plastid (GO:0009536);;	--	[A]	RNA processing and modification	Helicase associated domain (HA2);; Oligonucleotide/oligosaccharide-binding (OB)-fold	Uncharacterized protein GN=PRUPE_ppa000230mg OS=Prunus persica (Peach) PE=4 SV=1	A	RNA processing and modification	PREDICTED: ATP-dependent RNA helicase Dhx29-like [Cucumis sativus]
Chr3:14927566|14937448	69	5.76977	8	0.74897	0.0270696	-3.51795	down	n/a	No_host_gene_anno
Chr3:14937344|14953753	26	2.17412	0	0	0.00159262	-5.76427	down	n/a	No_host_gene_anno
Chr3:14947839|14955937	0	0	40	3.74485	0.00422491	5.86386	up	Csa3G228870	--	--	Molecular Function: nucleic acid binding (GO:0003676);; Molecular Function: ATP binding (GO:0005524);; Cellular Component: cytoplasm (GO:0005737);; Molecular Function: ATP-dependent helicase activity (GO:0008026);;	--	[A]	RNA processing and modification	DEAD/DEAH box helicase	Predicted protein (Fragment) GN=POPTRDRAFT_742486 OS=Populus trichocarpa (Western balsam poplar) PE=2 SV=1	A	RNA processing and modification	PREDICTED: LOW QUALITY PROTEIN: uncharacterized protein LOC101226815 [Cucumis sativus]
Chr3:14953696|14960199	0	0	40	3.74485	0.00422491	5.86386	up	Csa3G228870	--	--	Molecular Function: nucleic acid binding (GO:0003676);; Molecular Function: ATP binding (GO:0005524);; Cellular Component: cytoplasm (GO:0005737);; Molecular Function: ATP-dependent helicase activity (GO:0008026);;	--	[A]	RNA processing and modification	DEAD/DEAH box helicase	Predicted protein (Fragment) GN=POPTRDRAFT_742486 OS=Populus trichocarpa (Western balsam poplar) PE=2 SV=1	A	RNA processing and modification	PREDICTED: LOW QUALITY PROTEIN: uncharacterized protein LOC101226815 [Cucumis sativus]
Chr3:14955837|14959832	0	0	14	1.3107	0.0145816	4.39458	up	Csa3G228870	--	--	Molecular Function: nucleic acid binding (GO:0003676);; Molecular Function: ATP binding (GO:0005524);; Cellular Component: cytoplasm (GO:0005737);; Molecular Function: ATP-dependent helicase activity (GO:0008026);;	--	[A]	RNA processing and modification	DEAD/DEAH box helicase	Predicted protein (Fragment) GN=POPTRDRAFT_742486 OS=Populus trichocarpa (Western balsam poplar) PE=2 SV=1	A	RNA processing and modification	PREDICTED: LOW QUALITY PROTEIN: uncharacterized protein LOC101226815 [Cucumis sativus]
Chr3:1506661|1507706	15	1.2543	0	0	0.00403662	-4.99006	down	Csa3G016940	[L]	Replication, recombination and repair	Biological Process: nuclear-transcribed mRNA catabolic process, nonsense-mediated decay (GO:0000184);; Cellular Component: cytoplasmic mRNA processing body (GO:0000932);; Molecular Function: DNA binding (GO:0003677);; Molecular Function: RNA helicase activity (GO:0003724);; Molecular Function: ATP binding (GO:0005524);; Cellular Component: cytosol (GO:0005829);; Cellular Component: plasma membran…	K14326|0|csv:101229761|regulator of nonsense transcripts 1 homolog; K14326 regulator of nonsense transcripts 1 [EC:3.6.4.-] (A)	[A]	RNA processing and modification	RNA helicase (UPF2 interacting domain);; AAA domain;; AAA domain;; AAA domain;; Part of AAA domain;; Type III restriction enzyme, res subunit;; Uncharacterized conserved protein (DUF2075)	Uncharacterized protein GN=PRUPE_ppa000334mg OS=Prunus persica (Peach) PE=4 SV=1	A	RNA processing and modification	PREDICTED: regulator of nonsense transcripts 1 homolog [Cucumis sativus]
Chr3:154378|154933	16	1.33792	0	0	0.00363235	-5.08033	down	Csa3G000690	[R]	General function prediction only	Cellular Component: chloroplast (GO:0009507);; Molecular Function: auxin:proton symporter activity (GO:0009672);; Biological Process: auxin polar transport (GO:0009926);; Biological Process: para-aminobenzoic acid metabolic process (GO:0046482);; Molecular Function: organic cyclic compound binding (GO:0097159);; Molecular Function: heterocyclic compound binding (GO:1901363);;	K07088|0|csv:101231888|uncharacterized LOC101231888; K07088 (A)	[S]	Function unknown	Membrane transport protein	Uncharacterized protein GN=PGSC0003DMG400013649 OS=Solanum tuberosum (Potato) PE=4 SV=1	S	Function unknown	PREDICTED: uncharacterized transporter YBR287W-like [Cucumis sativus]
Chr3:15759148|15763474	20	1.6724	0	0	0.0025022	-5.3937	down	Csa3G253500	[I]	Lipid transport and metabolism	Molecular Function: acetate-CoA ligase activity (GO:0003987);; Cellular Component: cytosol (GO:0005829);; Biological Process: gluconeogenesis (GO:0006094);; Biological Process: cytoskeleton organization (GO:0007010);; Cellular Component: chloroplast stroma (GO:0009570);; Biological Process: proteasomal protein catabolic process (GO:0010498);; Molecular Function: AMP binding (GO:0016208);; Biologi…	K01895|0|csv:101203579|acetate--CoA ligase ACS, chloroplastic/glyoxysomal-like; K01895 acetyl-CoA synthetase [EC:6.2.1.1] (A)	[I]	Lipid transport and metabolism	AMP-binding enzyme;; AMP-binding enzyme C-terminal domain	Uncharacterized protein GN=PRUPE_ppa001641mg OS=Prunus persica (Peach) PE=4 SV=1	I	Lipid transport and metabolism	PREDICTED: acetate--CoA ligase ACS, chloroplastic/glyoxysomal-like [Cucumis sativus]
Chr3:15762680|15763717	0	0	47	4.4002	0.00345011	6.09283	up	Csa3G253500	[I]	Lipid transport and metabolism	Molecular Function: acetate-CoA ligase activity (GO:0003987);; Cellular Component: cytosol (GO:0005829);; Biological Process: gluconeogenesis (GO:0006094);; Biological Process: cytoskeleton organization (GO:0007010);; Cellular Component: chloroplast stroma (GO:0009570);; Biological Process: proteasomal protein catabolic process (GO:0010498);; Molecular Function: AMP binding (GO:0016208);; Biologi…	K01895|0|csv:101203579|acetate--CoA ligase ACS, chloroplastic/glyoxysomal-like; K01895 acetyl-CoA synthetase [EC:6.2.1.1] (A)	[I]	Lipid transport and metabolism	AMP-binding enzyme;; AMP-binding enzyme C-terminal domain	Uncharacterized protein GN=PRUPE_ppa001641mg OS=Prunus persica (Peach) PE=4 SV=1	I	Lipid transport and metabolism	PREDICTED: acetate--CoA ligase ACS, chloroplastic/glyoxysomal-like [Cucumis sativus]
Chr3:15787832|15791232	0	0	61	5.71089	0.00247537	6.46412	up	Csa3G253520	--	--	Cellular Component: nucleus (GO:0005634);; Biological Process: transport (GO:0006810);; Biological Process: intracellular protein transport (GO:0006886);; Molecular Function: Ran GTPase binding (GO:0008536);;	K15436|0|csv:101228925|transportin-3-like; K15436 transportin-3 (A)	[YU]	--	--	Putative uncharacterized protein GN=VIT_14s0068g00630 OS=Vitis vinifera (Grape) PE=2 SV=1	UY	--	PREDICTED: transportin-3-like [Cucumis sativus]
Chr3:15789793|15798247	0	0	15	1.40432	0.0135182	4.48953	up	Csa3G253520	--	--	Cellular Component: nucleus (GO:0005634);; Biological Process: transport (GO:0006810);; Biological Process: intracellular protein transport (GO:0006886);; Molecular Function: Ran GTPase binding (GO:0008536);;	K15436|0|csv:101228925|transportin-3-like; K15436 transportin-3 (A)	[YU]	--	--	Putative uncharacterized protein GN=VIT_14s0068g00630 OS=Vitis vinifera (Grape) PE=2 SV=1	UY	--	PREDICTED: transportin-3-like [Cucumis sativus]
Chr3:15789793|15803075	0	0	70	6.55348	0.00207352	6.66056	up	Csa3G253520	--	--	Cellular Component: nucleus (GO:0005634);; Biological Process: transport (GO:0006810);; Biological Process: intracellular protein transport (GO:0006886);; Molecular Function: Ran GTPase binding (GO:0008536);;	K15436|0|csv:101228925|transportin-3-like; K15436 transportin-3 (A)	[YU]	--	--	Putative uncharacterized protein GN=VIT_14s0068g00630 OS=Vitis vinifera (Grape) PE=2 SV=1	UY	--	PREDICTED: transportin-3-like [Cucumis sativus]
Chr3:15795182|15803075	0	0	38	3.55761	0.00450382	5.79117	up	Csa3G253520	--	--	Cellular Component: nucleus (GO:0005634);; Biological Process: transport (GO:0006810);; Biological Process: intracellular protein transport (GO:0006886);; Molecular Function: Ran GTPase binding (GO:0008536);;	K15436|0|csv:101228925|transportin-3-like; K15436 transportin-3 (A)	[YU]	--	--	Putative uncharacterized protein GN=VIT_14s0068g00630 OS=Vitis vinifera (Grape) PE=2 SV=1	UY	--	PREDICTED: transportin-3-like [Cucumis sativus]
Chr3:15801629|15801964	22	1.83964	0	0	0.00212677	-5.52808	down	Csa3G253520	--	--	Cellular Component: nucleus (GO:0005634);; Biological Process: transport (GO:0006810);; Biological Process: intracellular protein transport (GO:0006886);; Molecular Function: Ran GTPase binding (GO:0008536);;	K15436|0|csv:101228925|transportin-3-like; K15436 transportin-3 (A)	[YU]	--	--	Putative uncharacterized protein GN=VIT_14s0068g00630 OS=Vitis vinifera (Grape) PE=2 SV=1	UY	--	PREDICTED: transportin-3-like [Cucumis sativus]
Chr3:15839035|15840542	16	1.33792	0	0	0.00363235	-5.08033	down	Csa3G254030	--	--	Cellular Component: nucleus (GO:0005634);; Biological Process: intracellular protein transport (GO:0006886);; Molecular Function: Ran GTPase binding (GO:0008536);;	K15436|0|csv:101228925|transportin-3-like; K15436 transportin-3 (A)	[YU]	--	Exportin 1-like protein	Uncharacterized protein GN=PRUPE_ppa002473mg OS=Prunus persica (Peach) PE=4 SV=1	UY	--	PREDICTED: transportin-3-like [Cucumis sativus]
Chr3:15840640|15843979	0	0	10	0.936212	0.0207712	3.93633	up	Csa3G254030	--	--	Cellular Component: nucleus (GO:0005634);; Biological Process: intracellular protein transport (GO:0006886);; Molecular Function: Ran GTPase binding (GO:0008536);;	K15436|0|csv:101228925|transportin-3-like; K15436 transportin-3 (A)	[YU]	--	Exportin 1-like protein	Uncharacterized protein GN=PRUPE_ppa002473mg OS=Prunus persica (Peach) PE=4 SV=1	UY	--	PREDICTED: transportin-3-like [Cucumis sativus]
Chr3:15918214|15918774	44	3.67928	0	0	0.000622242	-6.51236	down	Csa3G257060	--	--	Biological Process: myo-inositol hexakisphosphate biosynthetic process (GO:0010264);;	--	[I]	Lipid transport and metabolism	START domain	Uncharacterized protein GN=PRUPE_ppa006681mg OS=Prunus persica (Peach) PE=4 SV=1	I	Lipid transport and metabolism	PREDICTED: uncharacterized protein LOC101203824 [Cucumis sativus]
Chr3:15958702|15960570	15	1.2543	0	0	0.00403662	-4.99006	down	Csa3G257590	[GEPR]	--	Molecular Function: sugar:proton symporter activity (GO:0005351);; Cellular Component: plasma membrane (GO:0005886);; Cellular Component: chloroplast envelope (GO:0009941);; Cellular Component: integral component of membrane (GO:0016021);; Biological Process: carbohydrate transmembrane transport (GO:0034219);;	--	[R]	General function prediction only	Sugar (and other) transporter;; Major Facilitator Superfamily;; MFS/sugar transport protein	Hexose transporter OS=Camellia sinensis (Tea) PE=2 SV=1	R	General function prediction only	PREDICTED: plastidic glucose transporter 4-like [Cucumis sativus]
Chr3:16152919|16161723	67	5.60253	0	0	0.000286878	-7.11359	down	n/a	No_host_gene_anno
Chr3:16161202|16166802	53	4.43185	0	0	0.000442607	-6.77817	down	Csa3G260210	--	--	--	--	--	--	--	Uncharacterized protein GN=PRUPE_ppb003710mg OS=Prunus persica (Peach) PE=4 SV=1	S	Function unknown	PREDICTED: uncharacterized protein LOC101211683 [Cucumis sativus]
Chr3:16166512|16167135	0	0	15	1.40432	0.0135182	4.48953	up	Csa3G260210	--	--	--	--	--	--	--	Uncharacterized protein GN=PRUPE_ppb003710mg OS=Prunus persica (Peach) PE=4 SV=1	S	Function unknown	PREDICTED: uncharacterized protein LOC101211683 [Cucumis sativus]
Chr3:16405512|16406887	18	1.50516	0	0	0.00298798	-5.24551	down	Csa3G271310	--	--	--	--	[R]	General function prediction only	twin BRCT domain;; BRCA1 C Terminus (BRCT) domain;; Ring finger domain;; Zinc finger, C3HC4 type (RING finger);; Zinc finger, C3HC4 type (RING finger);; zinc-RING finger domain	Putative uncharacterized protein GN=VIT_14s0083g00440 OS=Vitis vinifera (Grape) PE=4 SV=1	L	Replication, recombination and repair	PREDICTED: uncharacterized protein LOC101213123 [Cucumis sativus]
Chr3:16705312|16708072	0	0	34	3.18312	0.00516869	5.63376	up	n/a	No_host_gene_anno
Chr3:16812432|16818366	52	4.34823	0	0	0.000458384	-6.75094	down	n/a	No_host_gene_anno
Chr3:16818019|16841588	12	1.00344	0	0	0.00576287	-4.67943	down	n/a	No_host_gene_anno
Chr3:16829734|16831559	5	0.418099	0	0	0.0196868	-3.49314	down	n/a	No_host_gene_anno
Chr3:1688471|1690741	0	0	20	1.87242	0.0097593	4.88843	up	Csa3G017140	[J]	Translation, ribosomal structure and biogenesis	Molecular Function: methyltransferase activity (GO:0008168);; Biological Process: RNA metabolic process (GO:0016070);; Biological Process: methylation (GO:0032259);;	--	[A]	RNA processing and modification	SpoU rRNA Methylase family	Uncharacterized protein GN=Solyc08g077850.1 OS=Solanum lycopersicum (Tomato) PE=4 SV=1	A	RNA processing and modification	PREDICTED: uncharacterized protein LOC101213211 [Cucumis sativus]
Chr3:1733180|1737319	58	4.84995	0	0	0.000374826	-6.90709	down	Csa3G017200	--	--	Molecular Function: sequence-specific DNA binding transcription factor activity (GO:0003700);; Biological Process: regulation of transcription, DNA-templated (GO:0006355);; Molecular Function: zinc ion binding (GO:0008270);; Molecular Function: sequence-specific DNA binding (GO:0043565);;	--	[K]	Transcription	Asx homology domain;; GATA zinc finger	Uncharacterized protein GN=PRUPE_ppa003888mg OS=Prunus persica (Peach) PE=4 SV=1	K	Transcription	PREDICTED: GATA transcription factor 26-like [Cucumis sativus]
Chr3:17386763|17387735	0	0	16	1.49794	0.0125826	4.57862	up	Csa3G307690	[G]	Carbohydrate transport and metabolism	Molecular Function: UTP:glucose-1-phosphate uridylyltransferase activity (GO:0003983);; Cellular Component: cytoplasm (GO:0005737);; Cellular Component: plasma membrane (GO:0005886);; Biological Process: metabolic process (GO:0008152);; Biological Process: pollen development (GO:0009555);; Biological Process: response to salt stress (GO:0009651);; Biological Process: cellular response to phosphat…	K00963|0|csv:101224092|UTP--glucose-1-phosphate uridylyltransferase-like; K00963 UTP--glucose-1-phosphate uridylyltransferase [EC:2.7.7.9] (A)	[G]	Carbohydrate transport and metabolism	UTP--glucose-1-phosphate uridylyltransferase	UDP-glucose pyrophosphorylase OS=Cucumis melo (Muskmelon) PE=2 SV=1	G	Carbohydrate transport and metabolism	PREDICTED: UTP--glucose-1-phosphate uridylyltransferase-like [Cucumis sativus]
Chr3:17481433|17482916	0	0	42	3.93209	0.00397473	5.93307	up	Csa3G313210	--	--	Biological Process: protein import into nucleus, docking (GO:0000059);; Cellular Component: nuclear pore (GO:0005643);; Cellular Component: cytoplasm (GO:0005737);; Molecular Function: Ran GTPase binding (GO:0008536);; Molecular Function: protein transporter activity (GO:0008565);;	--	[YU]	--	--	Uncharacterized protein OS=Glycine max (Soybean) PE=4 SV=1	UY	--	PREDICTED: importin-11-like [Cucumis sativus]
Chr3:17517955|17518880	0	0	46	4.30658	0.00354507	6.06226	up	Csa3G313240	[D]	Cell cycle control, cell division, chromosome partitioning	Biological Process: protein import into nucleus, docking (GO:0000059);; Cellular Component: nuclear pore (GO:0005643);; Cellular Component: cytoplasm (GO:0005737);; Molecular Function: Ran GTPase binding (GO:0008536);; Molecular Function: protein transporter activity (GO:0008565);;	--	[YU]	--	Importin-beta N-terminal domain;; Exportin 1-like protein	Importin, putative GN=RCOM_0489610 OS=Ricinus communis (Castor bean) PE=4 SV=1	S	Function unknown	PREDICTED: importin-11-like [Cucumis sativus]
Chr3:17553283|17554337	13	1.08706	0	0	0.00508035	-4.79057	down	Csa3G314760	[A]	RNA processing and modification	Cellular Component: chloroplast (GO:0009507);; Molecular Function: polysaccharide binding (GO:0030247);;	--	[G]	Carbohydrate transport and metabolism	U6-snRNA interacting domain of PrP8	Uncharacterized protein (Fragment) GN=PRUPE_ppa025590mg OS=Prunus persica (Peach) PE=4 SV=1	G	Carbohydrate transport and metabolism	PREDICTED: uncharacterized protein LOC101218713 [Cucumis sativus]
Chr3:18025644|18027025	0	0	34	3.18312	0.00516869	5.63376	up	Csa3G345390	[G]	Carbohydrate transport and metabolism	Molecular Function: ribokinase activity (GO:0004747);; Biological Process: D-ribose metabolic process (GO:0006014);; Cellular Component: chloroplast stroma (GO:0009570);; Biological Process: phosphorylation (GO:0016310);; Biological Process: cysteine biosynthetic process (GO:0019344);;	K00847|0|cmo:103496836|probable fructokinase-4; K00847 fructokinase [EC:2.7.1.4] (A)	[G]	Carbohydrate transport and metabolism	pfkB family carbohydrate kinase	Uncharacterized protein GN=PRUPE_ppa007069mg OS=Prunus persica (Peach) PE=4 SV=1	G	Carbohydrate transport and metabolism	PREDICTED: putative fructokinase-5-like [Cucumis sativus]
Chr3:18079965|18096471	10	0.836199	0	0	0.007622	-4.42762	down	n/a	No_host_gene_anno
Chr3:18095363|18109734	15	1.2543	0	0	0.00403662	-4.99006	down	n/a	No_host_gene_anno
Chr3:18118128|18119803	0	0	37	3.46398	0.00465554	5.7534	up	Csa3G346890	[O]	Posttranslational modification, protein turnover, chaperones	Molecular Function: serine-type endopeptidase activity (GO:0004252);; Cellular Component: nucleus (GO:0005634);; Cellular Component: cytosol (GO:0005829);; Biological Process: protein glycosylation (GO:0006486);; Biological Process: proteolysis (GO:0006508);; Cellular Component: chloroplast (GO:0009507);; Biological Process: photoinhibition (GO:0010205);;	--	[R]	General function prediction only	PDZ-like domain;; PDZ domain	Uncharacterized protein GN=Bra021361 OS=Brassica rapa subsp. pekinensis (Chinese cabbage) PE=4 SV=1	R	General function prediction only	unnamed protein product [Vitis vinifera]
Chr3:18415032|18416220	0	0	24	2.24691	0.00787987	5.14332	up	Csa3G359130	[G]	Carbohydrate transport and metabolism	Molecular Function: magnesium ion binding (GO:0000287);; Molecular Function: pyruvate kinase activity (GO:0004743);; Cellular Component: mitochondrion (GO:0005739);; Cellular Component: cytosol (GO:0005829);; Biological Process: glycolytic process (GO:0006096);; Biological Process: fatty acid biosynthetic process (GO:0006633);; Cellular Component: chloroplast stroma (GO:0009570);; Biological Proc…	K00873|0|cmo:103484139|plastidial pyruvate kinase 2; K00873 pyruvate kinase [EC:2.7.1.40] (A)	[G]	Carbohydrate transport and metabolism	Pyruvate kinase, barrel domain;; Pyruvate kinase, alpha/beta domain	Pyruvate kinase GN=VIT_16s0050g02180 OS=Vitis vinifera (Grape) PE=2 SV=1	G	Carbohydrate transport and metabolism	PREDICTED: LOW QUALITY PROTEIN: plastidial pyruvate kinase 2-like [Cucumis sativus]
Chr3:18423296|18426884	0	0	30	2.80864	0.00602501	5.45706	up	Csa3G360140	[R]	General function prediction only	--	--	[S]	Function unknown	WD domain, G-beta repeat	Putative uncharacterized protein GN=VIT_16s0050g02000 OS=Vitis vinifera (Grape) PE=2 SV=1	R	General function prediction only	PREDICTED: WD repeat-containing protein 91 homolog [Fragaria vesca subsp. vesca]
Chr3:18432937|18434055	0	0	40	3.74485	0.00422491	5.86386	up	n/a	No_host_gene_anno
Chr3:18501290|18506634	23	1.92326	0	0	0.00197025	-5.59085	down	Csa3G363180	[E]	Amino acid transport and metabolism	Molecular Function: 2-isopropylmalate synthase activity (GO:0003852);; Biological Process: leucine biosynthetic process (GO:0009098);; Cellular Component: chloroplast stroma (GO:0009570);; Cellular Component: chloroplast envelope (GO:0009941);;	K01649|0|csv:101205698|2-isopropylmalate synthase 2, chloroplastic-like; K01649 2-isopropylmalate synthase [EC:2.3.3.13] (A)	[E]	Amino acid transport and metabolism	HMGL-like;; LeuA allosteric (dimerisation) domain	Isopropylmalate synthase, putative GN=RCOM_1267040 OS=Ricinus communis (Castor bean) PE=3 SV=1	E	Amino acid transport and metabolism	PREDICTED: 2-isopropylmalate synthase 2, chloroplastic-like [Cucumis sativus]
Chr3:1883942|1884432	32	2.67584	0	0	0.00110425	-6.05885	down	Csa3G019350	[T]	Signal transduction mechanisms	Molecular Function: phosphoprotein phosphatase activity (GO:0004721);; Biological Process: protein dephosphorylation (GO:0006470);; Biological Process: intracellular signal transduction (GO:0007243);;	K14165|0|csv:101224951|putative dual specificity protein phosphatase DSP8-like; K14165 atypical dual specificity phosphatase [EC:3.1.3.16 3.1.3.48] (A)	[V]	Defense mechanisms	Dual specificity phosphatase, catalytic domain	Uncharacterized protein GN=PRUPE_ppa008400mg OS=Prunus persica (Peach) PE=4 SV=1	V	Defense mechanisms	PREDICTED: putative dual specificity protein phosphatase DSP8-like [Cucumis sativus]
Chr3:19501598|19502343	0	0	11	1.02983	0.0188426	4.06524	up	Csa3G402970	[G]	Carbohydrate transport and metabolism	Cellular Component: extracellular region (GO:0005576);; Biological Process: carbohydrate metabolic process (GO:0005975);; Molecular Function: beta-glucosidase activity (GO:0008422);; Cellular Component: plant-type cell wall (GO:0009505);; Molecular Function: cation binding (GO:0043169);;	K01188|0|csv:101223942|putative beta-glucosidase 41-like; K01188 beta-glucosidase [EC:3.2.1.21] (A)	[G]	Carbohydrate transport and metabolism	Glycosyl hydrolase family 1;; Cellulase (glycosyl hydrolase family 5)	Uncharacterized protein GN=PRUPE_ppa007195mg OS=Prunus persica (Peach) PE=4 SV=1	G	Carbohydrate transport and metabolism	PREDICTED: putative beta-glucosidase 41-like [Cucumis sativus]
Chr3:19780384|19781542	0	0	30	2.80864	0.00602501	5.45706	up	Csa3G416130	[R]	General function prediction only	Molecular Function: nucleotide binding (GO:0000166);; Molecular Function: sequence-specific DNA binding transcription factor activity (GO:0003700);; Cellular Component: heterotrimeric G-protein complex (GO:0005834);; Biological Process: regulation of gene expression by genetic imprinting (GO:0006349);; Biological Process: regulation of transcription, DNA-templated (GO:0006355);; Biological Proces…	K11462|0|csv:101214918|polycomb group protein FIE2-like; K11462 polycomb protein EED (A)	[K]	Transcription	WD domain, G-beta repeat	Fertilization-independent endosperm protein GN=FIE OS=Nicotiana tabacum (Common tobacco) PE=2 SV=1	K	Transcription	PREDICTED: polycomb group protein FIE2-like [Cucumis sativus]
Chr3:19799471|19800431	42	3.51204	0	0	0.000677157	-6.446	down	Csa3G416640	--	--	Cellular Component: vacuole (GO:0005773);; Cellular Component: chloroplast (GO:0009507);; Biological Process: organ senescence (GO:0010260);;	--	--	--	--	Predicted protein GN=POPTRDRAFT_888667 OS=Populus trichocarpa (Western balsam poplar) PE=4 SV=1	R	General function prediction only	PREDICTED: uncharacterized protein LOC101214437 [Cucumis sativus]
Chr3:20064739|20066680	0	0	5	0.468106	0.0390397	3.02762	up	Csa3G423830	--	--	Biological Process: cellulose biosynthetic process (GO:0030244);; Biological Process: Golgi vesicle transport (GO:0048193);;	--	[S]	Function unknown	DDRGK domain	Uncharacterized protein GN=PRUPE_ppa009288mg OS=Prunus persica (Peach) PE=4 SV=1	S	Function unknown	PREDICTED: DDRGK domain-containing protein 1-like [Cucumis sativus]
Chr3:20133866|20134156	0	0	12	1.12345	0.0172047	4.18357	up	Csa3G426340	--	--	Biological Process: response to oxidative stress (GO:0006979);; Cellular Component: chloroplast thylakoid membrane (GO:0009535);; Cellular Component: thylakoid lumen (GO:0031977);;	--	[M]	Cell wall/membrane/envelope biogenesis	Lipocalin-like domain;; Lipocalin / cytosolic fatty-acid binding protein family	Putative uncharacterized protein GN=RCOM_0586980 OS=Ricinus communis (Castor bean) PE=4 SV=1	M	Cell wall/membrane/envelope biogenesis	PREDICTED: uncharacterized protein LOC101212269 [Cucumis sativus]
Chr3:20428659|20430764	0	0	12	1.12345	0.0172047	4.18357	up	Csa3G434940	[K]	Transcription	Molecular Function: RNA polymerase II transcription cofactor activity (GO:0001104);; Biological Process: regulation of transcription from RNA polymerase II promoter (GO:0006357);; Cellular Component: mediator complex (GO:0016592);;	K15128|1.02654e-152|csv:101229093|mediator of RNA polymerase II transcription subunit 6-like; K15128 mediator of RNA polymerase II transcription subunit 6 (A)	[K]	Transcription	MED6 mediator sub complex component	Uncharacterized protein GN=PRUPE_ppa010369mg OS=Prunus persica (Peach) PE=4 SV=1	K	Transcription	PREDICTED: LOW QUALITY PROTEIN: mediator of RNA polymerase II transcription subunit 6-like [Cucumis sativus]
Chr3:20478850|20479174	11	0.919819	0	0	0.00659442	-4.55901	down	Csa3G435020	[R]	General function prediction only	Molecular Function: metalloendopeptidase activity (GO:0004222);; Molecular Function: ATP binding (GO:0005524);; Cellular Component: mitochondrial outer membrane (GO:0005741);; Cellular Component: mitochondrial respiratory chain complex III (GO:0005750);; Cellular Component: mitochondrial intermembrane space (GO:0005758);; Cellular Component: mitochondrial matrix (GO:0005759);; Cellular Component:…	K01412|0|csv:101217854|mitochondrial-processing peptidase subunit alpha-like; K01412 mitochondrial-processing peptidase subunit alpha [EC:3.4.24.64] (A)	[O]	Posttranslational modification, protein turnover, chaperones	Insulinase (Peptidase family M16);; Peptidase M16 inactive domain	Uncharacterized protein OS=Glycine max (Soybean) PE=3 SV=1	O	Posttranslational modification, protein turnover, chaperones	PREDICTED: mitochondrial-processing peptidase subunit alpha-like [Cucumis sativus]
Chr3:20613886|20615220	19	1.58878	0	0	0.00272879	-5.32151	down	Csa3G444590	[RTKL]	--	Molecular Function: protein serine/threonine kinase activity (GO:0004674);; Molecular Function: non-membrane spanning protein tyrosine kinase activity (GO:0004715);; Molecular Function: ATP binding (GO:0005524);; Cellular Component: plasma membrane (GO:0005886);; Biological Process: protein phosphorylation (GO:0006468);; Biological Process: microtubule nucleation (GO:0007020);; Biological Process…	--	--	--	Protein tyrosine kinase;; Protein kinase domain;; LysM domain	LysM type receptor kinase GN=LYS5 OS=Lotus japonicus (Lotus corniculatus var. japonicus) PE=2 SV=1	T	Signal transduction mechanisms	PREDICTED: proline-rich receptor-like protein kinase PERK8-like, partial [Cucumis sativus]
Chr3:20666241|20667201	0	0	30	2.80864	0.00602501	5.45706	up	Csa3G446120	[V]	Defense mechanisms	Molecular Function: ATP binding (GO:0005524);; Cellular Component: mitochondrion (GO:0005739);; Cellular Component: plasma membrane (GO:0005886);; Biological Process: ATP catabolic process (GO:0006200);; Biological Process: systemic acquired resistance (GO:0009627);; Biological Process: response to abscisic acid (GO:0009737);; Biological Process: defense response to fungus, incompatible interacti…	--	[Q]	Secondary metabolites biosynthesis, transport and catabolism	ABC-2 type transporter;; ABC transporter;; Plant PDR ABC transporter associated;; ABC-transporter extracellular N-terminal;; AAA domain;; AAA domain;; ATPase family associated with various cellular activities (AAA)	Pleiotropic drug resistance protein GN=PDR8 OS=Cucumis sativus (Cucumber) PE=2 SV=1	Q	Secondary metabolites biosynthesis, transport and catabolism	PREDICTED: ABC transporter G family member 36-like [Cucumis sativus]
Chr3:2069992|2071286	0	0	32	2.99588	0.00556836	5.54811	up	Csa3G020040	--	--	Cellular Component: membrane (GO:0016020);; Cellular Component: cytoplasmic membrane-bounded vesicle (GO:0016023);; Molecular Function: transferase activity, transferring glycosyl groups (GO:0016757);;	--	[G]	Carbohydrate transport and metabolism	--	Glucosyltransferase, putative GN=RCOM_1060660 OS=Ricinus communis (Castor bean) PE=4 SV=1	G	Carbohydrate transport and metabolism	PREDICTED: putative glucuronosyltransferase PGSIP7-like [Cucumis sativus]
Chr3:212730|214649	12	1.00344	0	0	0.00576287	-4.67943	down	Csa3G002280	--	--	Cellular Component: cytoplasmic membrane-bounded vesicle (GO:0016023);;	--	--	--	CHD5-like protein	Predicted protein GN=POPTRDRAFT_650987 OS=Populus trichocarpa (Western balsam poplar) PE=4 SV=1	R	General function prediction only	PREDICTED: uncharacterized protein LOC101204142 isoform 2 [Cucumis sativus]
Chr3:21398820|21401758	19	1.58878	0	0	0.00272879	-5.32151	down	Csa3G513980	--	--	Cellular Component: vacuole (GO:0005773);;	--	--	--	BRO1-like domain	Uncharacterized protein GN=PRUPE_ppa019779mg OS=Prunus persica (Peach) PE=4 SV=1	R	General function prediction only	PREDICTED: BRO1 domain-containing protein BROX homolog [Cucumis sativus]
Chr3:21461255|21464673	0	0	35	3.27674	0.00498713	5.67475	up	Csa3G516510	--	--	Cellular Component: Golgi apparatus (GO:0005794);; Biological Process: pollen development (GO:0009555);; Biological Process: pollen tube growth (GO:0009860);; Biological Process: carbohydrate biosynthetic process (GO:0016051);; Molecular Function: polygalacturonate 4-alpha-galacturonosyltransferase activity (GO:0047262);; Biological Process: cell wall pectin biosynthetic process (GO:0052325);; Ce…	K13648|0|csv:101206803|probable galacturonosyltransferase 14-like; K13648 alpha-1,4-galacturonosyltransferase [EC:2.4.1.43] (A)	--	--	Glycosyl transferase family 8	Putative uncharacterized protein GN=VIT_14s0108g01520 OS=Vitis vinifera (Grape) PE=4 SV=1	G	Carbohydrate transport and metabolism	PREDICTED: probable galacturonosyltransferase 14-like [Cucumis sativus]
Chr3:22405170|22408109	0	0	32	2.99588	0.00556836	5.54811	up	Csa3G585360	--	--	Cellular Component: mitochondrial outer membrane translocase complex (GO:0005742);; Cellular Component: mitochondrial inner membrane (GO:0005743);; Cellular Component: plasma membrane (GO:0005886);; Cellular Component: integral component of membrane (GO:0016021);; Cellular Component: cytosolic ribosome (GO:0022626);; Biological Process: protein import into mitochondrial outer membrane (GO:0045040…	--	--	--	Plant specific mitochondrial import receptor subunit TOM20	Putative uncharacterized protein GN=VIT_14s0068g02030 OS=Vitis vinifera (Grape) PE=4 SV=1	U	Intracellular trafficking, secretion, and vesicular transport	PREDICTED: mitochondrial import receptor subunit TOM20-like [Cucumis sativus]
Chr3:22844380|22846104	38	3.17756	0	0	0.00081159	-6.30335	down	Csa3G595240	[O]	Posttranslational modification, protein turnover, chaperones	Cellular Component: mitochondrion (GO:0005739);; Biological Process: proton-transporting ATP synthase complex assembly (GO:0043461);;	K07556|0|csv:101221002|ATP synthase mitochondrial F1 complex assembly factor 2-like; K07556 ATP synthase mitochondrial F1 complex assembly factor 2 (A)	[C]	Energy production and conversion	ATP12 chaperone protein	ATP12-like protein OS=Cucumis melo subsp. melo PE=4 SV=1	C	Energy production and conversion	PREDICTED: ATP synthase mitochondrial F1 complex assembly factor 2-like [Cucumis sativus]
Chr3:23170959|23183111	15	1.2543	0	0	0.00403662	-4.99006	down	n/a	No_host_gene_anno
Chr3:23344324|23347716	0	0	31	2.90226	0.00578887	5.50331	up	Csa3G603040	[A]	RNA processing and modification	Biological Process: mitotic G2 phase (GO:0000085);; Biological Process: karyogamy (GO:0000741);; Molecular Function: nucleic acid binding (GO:0003676);; Cellular Component: nucleus (GO:0005634);; Cellular Component: cytosol (GO:0005829);; Biological Process: mitotic recombination (GO:0006312);; Biological Process: mRNA export from nucleus (GO:0006406);; Molecular Function: zinc ion binding (GO:00…	K12827|0|csv:101225926|splicing factor 3A subunit 3-like; K12827 splicing factor 3A subunit 3 (A)	[A]	RNA processing and modification	Domain of unknown function (DUF3449);; Telomere stability C-terminal;; Splicing factor SF3a60 binding domain	Uncharacterized protein GN=PRUPE_ppa004425mg OS=Prunus persica (Peach) PE=4 SV=1	A	RNA processing and modification	PREDICTED: splicing factor 3A subunit 3-like [Cucumis sativus]
Chr3:23345484|23346418	0	0	40	3.74485	0.00422491	5.86386	up	Csa3G603040	[A]	RNA processing and modification	Biological Process: mitotic G2 phase (GO:0000085);; Biological Process: karyogamy (GO:0000741);; Molecular Function: nucleic acid binding (GO:0003676);; Cellular Component: nucleus (GO:0005634);; Cellular Component: cytosol (GO:0005829);; Biological Process: mitotic recombination (GO:0006312);; Biological Process: mRNA export from nucleus (GO:0006406);; Molecular Function: zinc ion binding (GO:00…	K12827|0|csv:101225926|splicing factor 3A subunit 3-like; K12827 splicing factor 3A subunit 3 (A)	[A]	RNA processing and modification	Domain of unknown function (DUF3449);; Telomere stability C-terminal;; Splicing factor SF3a60 binding domain	Uncharacterized protein GN=PRUPE_ppa004425mg OS=Prunus persica (Peach) PE=4 SV=1	A	RNA processing and modification	PREDICTED: splicing factor 3A subunit 3-like [Cucumis sativus]
[truncated: 1,297 more rows]
