# Supplementary material for: Identification of cucumber circular RNAs responsive to salt stress
Source: BMC Plant Biol. 2019 Apr 27;19:164. doi: 10.1186/s12870-019-1712-3 (PMC6486992; doi:10.1186/s12870-019-1712-3)
Supplement: Supplementary file 9 — Table S8. Significantly differentially expressed circRNAs in leaf. (XLSX 19 kb) [file 12870_2019_1712_MOESM9_ESM.xlsx]

## Sheet: Sheet1
circRNA_ID	CK-L_count	CK-L_SRPBM	Na-L_count	Na-L_SRPBM	FDR	log2FC	regulated	parent gene	COG_class	COG_class_annotation	GO_annotation	KEGG_annotation	KOG_class	KOG_class_annotation	Pfam_annotation	Swissprot_annotation	eggNOG_class	eggNOG_class_annotation	nr_annotation
Chr1:11991284|11997870	0	0	17	1.05864	0.0400073	3.37723	up	n/a	No_host_gene_anno
Chr1:20336460|20339620	16	0.966872	0	0	0.0461211	-3.26567	down	Csa1G560670	[U]	Intracellular trafficking, secretion, and vesicular transport	Molecular Function: transporter activity (GO:0005215);; Cellular Component: cytosol (GO:0005829);; Biological Process: protein N-linked glycosylation (GO:0006487);; Biological Process: intracellular protein transport (GO:0006886);; Biological Process: ER to Golgi vesicle-mediated transport (GO:0006888);; Molecular Function: zinc ion binding (GO:0008270);; Biological Process: positive regulation o…	K14007|0|csv:101223095|protein transport protein Sec24-like At3g07100-like; K14007 protein transport protein SEC24 (A)	[U]	Intracellular trafficking, secretion, and vesicular transport	Sec23/Sec24 trunk domain;; Sec23/Sec24 zinc finger;; Sec23/Sec24 helical domain;; Sec23/Sec24 beta-sandwich domain;; Gelsolin repeat	Uncharacterized protein GN=PRUPE_ppa000637mg OS=Prunus persica (Peach) PE=4 SV=1	U	Intracellular trafficking, secretion, and vesicular transport	PREDICTED: protein transport protein Sec24-like At3g07100-like [Cucumis sativus]
Chr1:21205717|21206424	19	1.14816	0	0	0.0371228	-3.48972	down	Csa1G571280	--	--	Molecular Function: magnesium ion binding (GO:0000287);; Molecular Function: glutathione synthase activity (GO:0004363);; Molecular Function: ATP binding (GO:0005524);; Cellular Component: cytosol (GO:0005829);; Biological Process: glutathione biosynthetic process (GO:0006750);; Biological Process: toxin catabolic process (GO:0009407);; Cellular Component: chloroplast (GO:0009507);; Biological Pr…	K01920|0|csv:101211392|glutathione synthetase, chloroplastic-like; K01920 glutathione synthase [EC:6.3.2.3] (A)	[Q]	Secondary metabolites biosynthesis, transport and catabolism	Eukaryotic glutathione synthase, ATP binding domain;; Eukaryotic glutathione synthase	Glutathione synthetase GN=GSH2 OS=Cucumis sativus (Cucumber) PE=2 SV=1	Q	Secondary metabolites biosynthesis, transport and catabolism	PREDICTED: glutathione synthetase, chloroplastic-like [Cucumis sativus]
Chr1:25686638|25692817	19	1.14816	0	0	0.0371228	-3.48972	down	n/a	No_host_gene_anno
Chr1:25711319|25712042	15	0.906442	0	0	0.0498973	-3.18253	down	Csa1G650100	[D]	Cell cycle control, cell division, chromosome partitioning	Biological Process: cytokinesis (GO:0000910);; Molecular Function: triglyceride lipase activity (GO:0004806);; Biological Process: tubulin complex assembly (GO:0007021);; Cellular Component: chloroplast (GO:0009507);; Biological Process: embryo development ending in seed dormancy (GO:0009793);; Molecular Function: retinyl-palmitate esterase activity (GO:0050253);;	--	[O]	Posttranslational modification, protein turnover, chaperones	CAP-Gly domain	Uncharacterized protein GN=PRUPE_ppa003930mg OS=Prunus persica (Peach) PE=4 SV=1	R	General function prediction only	PREDICTED: tubulin-specific chaperone E-like [Cucumis sativus]
Chr1:25812319|25817779	0	0	16	0.996365	0.0432351	3.29842	up	Csa1G651670	--	--	Cellular Component: endoplasmic reticulum (GO:0005783);; Cellular Component: Golgi apparatus (GO:0005794);; Biological Process: pollen exine formation (GO:0010584);;	--	--	--	--	Putative uncharacterized protein GN=VIT_09s0070g00370 OS=Vitis vinifera (Grape) PE=4 SV=1	S	Function unknown	PREDICTED: uncharacterized protein LOC101207480 [Cucumis sativus]
Chr1:25970551|25973020	15	0.906442	0	0	0.0498973	-3.18253	down	Csa1G652290	--	--	Molecular Function: phosphatidylinositol-4,5-bisphosphate 5-phosphatase activity (GO:0004439);; Cellular Component: nucleus (GO:0005634);; Biological Process: phosphatidylinositol dephosphorylation (GO:0046856);;	--	[U]	Intracellular trafficking, secretion, and vesicular transport	Endonuclease/Exonuclease/phosphatase family	Uncharacterized protein GN=PRUPE_ppa000518mg OS=Prunus persica (Peach) PE=4 SV=1	U	Intracellular trafficking, secretion, and vesicular transport	PREDICTED: type II inositol 1,4,5-trisphosphate 5-phosphatase FRA3-like [Cucumis sativus]
Chr1:3244941|3245447	16	0.966872	0	0	0.0461211	-3.26567	down	Csa1G031190	[RTKL]	--	Molecular Function: protein kinase C activity (GO:0004697);; Molecular Function: protein tyrosine kinase activity (GO:0004713);; Molecular Function: ATP binding (GO:0005524);; Cellular Component: nucleus (GO:0005634);; Cellular Component: cytosol (GO:0005829);; Cellular Component: plasma membrane (GO:0005886);; Biological Process: protein autophosphorylation (GO:0046777);;	--	[TR]	--	Protein kinase domain;; Protein tyrosine kinase	Predicted protein GN=POPTRDRAFT_806321 OS=Populus trichocarpa (Western balsam poplar) PE=4 SV=1	T	Signal transduction mechanisms	Kinase superfamily protein isoform 7 [Theobroma cacao]
Chr1:9196282|9198390	0	0	17	1.05864	0.0400073	3.37723	up	Csa1G123490	[KL]	--	Molecular Function: ion binding (GO:0043167);; Cellular Component: intracellular membrane-bounded organelle (GO:0043231);; Molecular Function: organic cyclic compound binding (GO:0097159);; Molecular Function: heterocyclic compound binding (GO:1901363);;	K11643|0|cmo:103501044|helicase protein MOM1; K11643 chromodomain-helicase-DNA-binding protein 4 [EC:3.6.4.12] (A)	[R]	General function prediction only	Chromo (CHRromatin Organisation MOdifier) domain;; Bacterial flagellin C-terminal helical region;; TPR/MLP1/MLP2-like protein;; Phage minor structural protein GP20;; Domain of unknown function (DUF3552);; Flagellar FliJ protein	Putative uncharacterized protein GN=VIT_06s0004g02600 OS=Vitis vinifera (Grape) PE=4 SV=1	R	General function prediction only	PREDICTED: uncharacterized protein LOC101222705 [Cucumis sativus]
Chr2:21013319|21014520	25	1.51074	0	0	0.0257148	-3.85449	down	Csa2G406700	[O]	Posttranslational modification, protein turnover, chaperones	Molecular Function: ATP binding (GO:0005524);; Biological Process: ATP catabolic process (GO:0006200);; Molecular Function: microtubule-severing ATPase activity (GO:0008568);;	--	[O]	Posttranslational modification, protein turnover, chaperones	ATPase family associated with various cellular activities (AAA);; Vps4 C terminal oligomerisation domain;; AAA domain (dynein-related subfamily)	Putative uncharacterized protein GN=VIT_14s0068g02130 OS=Vitis vinifera (Grape) PE=4 SV=1	O	Posttranslational modification, protein turnover, chaperones	PREDICTED: fidgetin-like protein 1-like [Cucumis sativus]
Chr2:226834|229565	0	0	19	1.18318	0.0345774	3.52301	up	Csa2G000410	[L]	Replication, recombination and repair	Molecular Function: single-stranded DNA binding (GO:0003697);; Molecular Function: calcium-transporting ATPase activity (GO:0005388);; Molecular Function: ATP binding (GO:0005524);; Cellular Component: mitochondrion (GO:0005739);; Biological Process: DNA repair (GO:0006281);; Biological Process: DNA recombination (GO:0006310);; Molecular Function: DNA-dependent ATPase activity (GO:0008094);; Biol…	K03553|0|csv:101205667|DNA repair protein recA homolog 3, mitochondrial-like; K03553 recombination protein RecA (A)	[L]	Replication, recombination and repair	recA bacterial DNA recombination protein;; Rad51;; KaiC	Predicted protein GN=POPTRDRAFT_717577 OS=Populus trichocarpa (Western balsam poplar) PE=3 SV=1	L	Replication, recombination and repair	PREDICTED: DNA repair protein recA homolog 3, mitochondrial-like [Cucumis sativus]
Chr2:4816501|4818328	23	1.38988	0	0	0.028821	-3.74284	down	Csa2G060530	[O]	Posttranslational modification, protein turnover, chaperones	Molecular Function: serine-type endopeptidase activity (GO:0004252);; Cellular Component: extracellular region (GO:0005576);; Cellular Component: cell wall (GO:0005618);; Biological Process: proteolysis (GO:0006508);; Cellular Component: membrane (GO:0016020);; Molecular Function: identical protein binding (GO:0042802);; Biological Process: negative regulation of catalytic activity (GO:0043086);;…	--	--	--	Subtilase family;; Peptidase inhibitor I9;; Fn3-like domain (DUF1034);; PA domain	Uncharacterized protein GN=PRUPE_ppa001469mg OS=Prunus persica (Peach) PE=4 SV=1	O	Posttranslational modification, protein turnover, chaperones	PREDICTED: subtilisin-like protease-like [Cucumis sativus]
Chr2:6317708|6328830	0	0	23	1.43227	0.0266485	3.77665	up	n/a	No_host_gene_anno
Chr2:6337912|6345904	0	0	19	1.18318	0.0345774	3.52301	up	Csa2G076520	--	--	Biological Process: microtubule cytoskeleton organization (GO:0000226);; Biological Process: cytokinesis by cell plate formation (GO:0000911);; Molecular Function: nucleic acid binding (GO:0003676);; Biological Process: response to abiotic stimulus (GO:0009628);; Biological Process: gravitropism (GO:0009630);; Biological Process: vernalization response (GO:0010048);; Biological Process: single-or…	K10779|0|cmo:103485842|transcriptional regulator ATRX; K10779 transcriptional regulator ATRX [EC:3.6.4.12] (A)	[K]	Transcription	--	Putative uncharacterized protein GN=VIT_14s0036g01460 OS=Vitis vinifera (Grape) PE=2 SV=1	K	Transcription	PREDICTED: uncharacterized protein LOC101218346 [Cucumis sativus]
Chr2:7148320|7148900	22	1.32945	0	0	0.0306013	-3.6836	down	Csa2G094360	--	--	Cellular Component: mitochondrion (GO:0005739);; Cellular Component: integral component of membrane (GO:0016021);; Biological Process: protein insertion into membrane (GO:0051205);;	--	[OU]	--	Tetratricopeptide repeat;; Tetratricopeptide repeat;; TPR repeat;; Tetratricopeptide repeat;; Tetratricopeptide repeat;; Tetratricopeptide repeat;; Tetratricopeptide repeat;; Tetratricopeptide repeat;; Anaphase-promoting complex, cyclosome, subunit 3;; Tetratricopeptide repeat	Uncharacterized protein GN=PRUPE_ppa003958mg OS=Prunus persica (Peach) PE=4 SV=1	OU	--	PREDICTED: ALBINO3-like protein 2, chloroplastic-like [Cucumis sativus]
Chr3:10198472|10200676	18	1.08773	0	0	0.0397915	-3.41883	down	Csa3G150160	[E]	Amino acid transport and metabolism	Molecular Function: glutamate-ammonia ligase activity (GO:0004356);; Molecular Function: ATP binding (GO:0005524);; Cellular Component: mitochondrion (GO:0005739);; Biological Process: glutamine biosynthetic process (GO:0006542);; Biological Process: nitrogen fixation (GO:0009399);; Cellular Component: chloroplast thylakoid membrane (GO:0009535);; Cellular Component: chloroplast stroma (GO:000957…	K01915|0|csv:101212441|glutamine synthetase leaf isozyme, chloroplastic-like; K01915 glutamine synthetase [EC:6.3.1.2] (A)	[E]	Amino acid transport and metabolism	Glutamine synthetase, catalytic domain;; Glutamine synthetase, beta-Grasp domain	Glutamine synthetase OS=Cucumis melo (Muskmelon) PE=2 SV=1	E	Amino acid transport and metabolism	PREDICTED: glutamine synthetase leaf isozyme, chloroplastic-like [Cucumis sativus]
Chr3:1474016|1474402	0	0	19	1.18318	0.0345774	3.52301	up	Csa3G016410	--	--	Cellular Component: endosome (GO:0005768);; Cellular Component: vacuolar membrane (GO:0005774);; Cellular Component: Golgi apparatus (GO:0005794);; Cellular Component: trans-Golgi network (GO:0005802);; Cellular Component: plasma membrane (GO:0005886);; Molecular Function: methyltransferase activity (GO:0008168);; Cellular Component: plant-type cell wall (GO:0009505);; Biological Process: isopent…	--	--	--	Putative S-adenosyl-L-methionine-dependent methyltransferase;; Methyltransferase domain;; Methyltransferase domain	Putative uncharacterized protein GN=VIT_02s0012g00580 OS=Vitis vinifera (Grape) PE=4 SV=1	R	General function prediction only	PREDICTED: probable methyltransferase PMT14-like [Cucumis sativus]
Chr3:14927566|14953753	0	0	16	0.996365	0.0432351	3.29842	up	n/a	No_host_gene_anno
Chr3:16152919|16166802	0	0	16	0.996365	0.0432351	3.29842	up	n/a	No_host_gene_anno
Chr3:24948650|24950241	0	0	16	0.996365	0.0432351	3.29842	up	Csa3G638530	[M]	Cell wall/membrane/envelope biogenesis	Cellular Component: plasma membrane (GO:0005886);; Biological Process: chloroplast organization (GO:0009658);; Cellular Component: chloroplast inner membrane (GO:0009706);; Biological Process: thylakoid membrane organization (GO:0010027);; Biological Process: cellular cation homeostasis (GO:0030003);; Biological Process: divalent metal ion transport (GO:0070838);;	--	--	--	LrgB-like family	Putative uncharacterized protein GN=RCOM_1316980 OS=Ricinus communis (Castor bean) PE=4 SV=1	S	Function unknown	PREDICTED: uncharacterized protein LOC101212883 [Cucumis sativus]
Chr3:38159556|38164454	0	0	19	1.18318	0.0345774	3.52301	up	n/a	No_host_gene_anno
Chr4:13977483|13983383	16	0.966872	0	0	0.0461211	-3.26567	down	Csa4G338950	--	--	Cellular Component: nucleus (GO:0005634);; Cellular Component: Golgi stack (GO:0005795);; Cellular Component: plasma membrane (GO:0005886);; Biological Process: intracellular protein transport (GO:0006886);; Biological Process: intra-Golgi vesicle-mediated transport (GO:0006891);; Molecular Function: protein transporter activity (GO:0008565);; Molecular Function: kinase activity (GO:0016301);; Bi…	--	[U]	Intracellular trafficking, secretion, and vesicular transport	VHS domain	Hepatocyte growth factor-regulated tyrosine kinase substrate, putative GN=RCOM_1763060 OS=Ricinus communis (Castor bean) PE=4 SV=1	U	Intracellular trafficking, secretion, and vesicular transport	PREDICTED: target of Myb protein 1-like [Cucumis sativus]
Chr4:23091126|23091996	23	1.38988	0	0	0.028821	-3.74284	down	Csa4G664270	[T]	Signal transduction mechanisms	Molecular Function: protein serine/threonine phosphatase activity (GO:0004722);; Cellular Component: nucleus (GO:0005634);; Cellular Component: cytoplasm (GO:0005737);; Biological Process: protein dephosphorylation (GO:0006470);; Cellular Component: protein serine/threonine phosphatase complex (GO:0008287);; Biological Process: response to cold (GO:0009409);; Biological Process: response to water…	K14803|0|csv:101205355|probable protein phosphatase 2C 27-like; K14803 protein phosphatase 2C homolog 2/3 [EC:3.1.3.16] (A)	[T]	Signal transduction mechanisms	Protein phosphatase 2C	Putative uncharacterized protein GN=VIT_18s0122g01010 OS=Vitis vinifera (Grape) PE=3 SV=1	T	Signal transduction mechanisms	PREDICTED: probable protein phosphatase 2C 27-like [Cucumis sativus]
Chr4:6935384|6943631	16	0.966872	0	0	0.0461211	-3.26567	down	n/a	No_host_gene_anno
Chr4:9764276|9765771	0	0	21	1.30773	0.0302124	3.65539	up	n/a	No_host_gene_anno
Chr5:16399140|16402759	0	0	17	1.05864	0.0400073	3.37723	up	Csa5G467390	--	--	Cellular Component: mitochondrion (GO:0005739);; Biological Process: embryo development ending in seed dormancy (GO:0009793);; Cellular Component: chloroplast envelope (GO:0009941);;	--	[S]	Function unknown	Leucine Rich repeat	Leucine rich repeat-containing protein, putative GN=RCOM_0699930 OS=Ricinus communis (Castor bean) PE=4 SV=1	S	Function unknown	PREDICTED: uncharacterized protein LOC101226018, partial [Cucumis sativus]
Chr5:17669045|17672463	0	0	21	1.30773	0.0302124	3.65539	up	Csa5G505750	--	--	Molecular Function: methyltransferase activity (GO:0008168);; Cellular Component: chloroplast (GO:0009507);;	--	[S]	Function unknown	--	Putative uncharacterized protein GN=VIT_13s0067g03620 OS=Vitis vinifera (Grape) PE=4 SV=1	R	General function prediction only	PREDICTED: ribulose-1,5 bisphosphate carboxylase/oxygenase large subunit N-methyltransferase, chloroplastic-like [Cucumis sativus]
Chr5:19646861|19662166	16	0.966872	0	0	0.0461211	-3.26567	down	n/a	No_host_gene_anno
Chr5:4396078|4397715	49	2.96104	0	0	0.00960948	-4.77565	down	Csa5G148750	--	--	Biological Process: xylan metabolic process (GO:0045491);;	--	--	--	PHD-finger;; Zinc finger, C3HC4 type (RING finger)	Putative uncharacterized protein GN=VIT_02s0025g01650 OS=Vitis vinifera (Grape) PE=4 SV=1	O	Posttranslational modification, protein turnover, chaperones	PREDICTED: uncharacterized protein LOC101208477 [Cucumis sativus]
Chr6:1722603|1724893	0	0	16	0.996365	0.0432351	3.29842	up	Csa6G014720	--	--	Biological Process: primary metabolic process (GO:0044238);; Biological Process: cellular macromolecule metabolic process (GO:0044260);; Biological Process: single-organism cellular process (GO:0044763);;	--	--	--	PHD-finger	Uncharacterized protein GN=PRUPE_ppa000509mg OS=Prunus persica (Peach) PE=4 SV=1	R	General function prediction only	PREDICTED: uncharacterized protein LOC101213020 [Cucumis sativus]
Chr6:17827258|17828553	15	0.906442	0	0	0.0498973	-3.18253	down	n/a	No_host_gene_anno
Chr6:18019645|18021758	16	0.966872	0	0	0.0461211	-3.26567	down	Csa6G401520	--	--	--	--	[S]	Function unknown	Putative serine esterase (DUF676);; Protein of unknown function (DUF3657)	Uncharacterized protein GN=PRUPE_ppa001454mg OS=Prunus persica (Peach) PE=4 SV=1	S	Function unknown	PREDICTED: protein FAM135B-like [Cucumis sativus]
Chr6:26554140|26555007	28	1.69203	0	0	0.0219524	-4.00726	down	Csa6G513470	--	--	Cellular Component: mitochondrion (GO:0005739);; Cellular Component: Golgi apparatus (GO:0005794);; Molecular Function: acetylglucosaminyltransferase activity (GO:0008375);; Cellular Component: membrane (GO:0016020);;	--	--	--	Core-2/I-Branching enzyme	Putative uncharacterized protein GN=RCOM_0903630 OS=Ricinus communis (Castor bean) PE=4 SV=1	S	Function unknown	PREDICTED: uncharacterized protein LOC101222689 [Cucumis sativus]
Chr6:4168382|4169400	15	0.906442	0	0	0.0498973	-3.18253	down	Csa6G054330	[T]	Signal transduction mechanisms	Molecular Function: 2-alkenal reductase [NAD(P)] activity (GO:0032440);; Biological Process: inositol trisphosphate metabolic process (GO:0032957);; Molecular Function: inositol trisphosphate phosphatase activity (GO:0046030);; Biological Process: inositol phosphate dephosphorylation (GO:0046855);; Biological Process: phosphatidylinositol dephosphorylation (GO:0046856);; Biological Process: oxida…	--	[U]	Intracellular trafficking, secretion, and vesicular transport	Endonuclease/Exonuclease/phosphatase family	Uncharacterized protein GN=PRUPE_ppa002431mg OS=Prunus persica (Peach) PE=4 SV=1	U	Intracellular trafficking, secretion, and vesicular transport	PREDICTED: type I inositol 1,4,5-trisphosphate 5-phosphatase 1-like [Cucumis sativus]
Chr6:5066255|5067780	18	1.08773	0	0	0.0397915	-3.41883	down	n/a	No_host_gene_anno
Chr6:7325074|7327504	19	1.14816	0	0	0.0371228	-3.48972	down	Csa6G109620	[I]	Lipid transport and metabolism	Molecular Function: phosphatidate cytidylyltransferase activity (GO:0004605);; Cellular Component: plasma membrane (GO:0005886);; Cellular Component: chloroplast envelope (GO:0009941);; Biological Process: photosystem II assembly (GO:0010207);; Cellular Component: integral component of membrane (GO:0016021);; Biological Process: CDP-diacylglycerol biosynthetic process (GO:0016024);;	--	[I]	Lipid transport and metabolism	Cytidylyltransferase family;; Putative integral membrane protein DUF46	Uncharacterized protein GN=PRUPE_ppa006483mg OS=Prunus persica (Peach) PE=4 SV=1	I	Lipid transport and metabolism	PREDICTED: phosphatidate cytidylyltransferase-like [Cucumis sativus]
Chr6:9785683|9788312	23	1.38988	0	0	0.028821	-3.74284	down	Csa6G139140	[E]	Amino acid transport and metabolism	Biological Process: MAPK cascade (GO:0000165);; Biological Process: response to superoxide (GO:0000303);; Biological Process: nuclear-transcribed mRNA catabolic process (GO:0000956);; Cellular Component: cytoplasm (GO:0005737);; Biological Process: protein targeting to membrane (GO:0006612);; Molecular Function: Mo-molybdopterin cofactor sulfurase activity (GO:0008265);; Molecular Function: selen…	K15631|0|cmo:103496300|molybdenum cofactor sulfurase; K15631 molybdenum cofactor sulfurtransferase [EC:2.8.1.9] (A)	[H]	Coenzyme transport and metabolism	Aminotransferase class-V;; MOSC N-terminal beta barrel domain	Putative uncharacterized protein GN=VIT_19s0027g01090 OS=Vitis vinifera (Grape) PE=4 SV=1	H	Coenzyme transport and metabolism	PREDICTED: molybdenum cofactor sulfurase-like [Cucumis sativus]
Chr7:12112312|12120272	16	0.966872	0	0	0.0461211	-3.26567	down	n/a	No_host_gene_anno
Chr7:13589034|13590086	0	0	17	1.05864	0.0400073	3.37723	up	Csa7G374640	[E]	Amino acid transport and metabolism	Cellular Component: chloroplast (GO:0009507);; Molecular Function: oxidoreductase activity (GO:0016491);; Biological Process: oxidation-reduction process (GO:0055114);;	--	--	--	FAD dependent oxidoreductase;; FAD binding domain;; Thi4 family;; Pyridine nucleotide-disulphide oxidoreductase	Fad oxidoreductase, putative GN=RCOM_1627240 OS=Ricinus communis (Castor bean) PE=4 SV=1	R	General function prediction only	PREDICTED: D-amino acid dehydrogenase small subunit-like [Cucumis sativus]
Chr7:15113783|15114707	0	0	18	1.12091	0.0371387	3.45196	up	Csa7G395210	[P]	Inorganic ion transport and metabolism	Biological Process: cation transport (GO:0006812);; Molecular Function: cation transmembrane transporter activity (GO:0008324);; Molecular Function: efflux transmembrane transporter activity (GO:0015562);; Cellular Component: integral component of membrane (GO:0016021);; Biological Process: transmembrane transport (GO:0055085);;	--	[P]	Inorganic ion transport and metabolism	Cation efflux family	Uncharacterized protein OS=Glycine max (Soybean) PE=4 SV=1	P	Inorganic ion transport and metabolism	PREDICTED: metal tolerance protein C1-like [Cucumis sativus]
Chr7:17508188|17509124	19	1.14816	0	0	0.0371228	-3.48972	down	Csa7G435510	[O]	Posttranslational modification, protein turnover, chaperones	Molecular Function: protein binding (GO:0005515);; Molecular Function: ATP binding (GO:0005524);; Cellular Component: cytoplasm (GO:0005737);; Molecular Function: microtubule-severing ATPase activity (GO:0008568);; Biological Process: multidimensional cell growth (GO:0009825);; Biological Process: plant-type cell wall biogenesis (GO:0009832);; Biological Process: trichome branching (GO:0010091);;…	K07767|0|csv:101222776|katanin p60 ATPase-containing subunit A1-like; K07767 katanin p60 ATPase-containing subunit A1 [EC:3.6.4.3] (A)	[O]	Posttranslational modification, protein turnover, chaperones	ATPase family associated with various cellular activities (AAA);; Vps4 C terminal oligomerisation domain;; Holliday junction DNA helicase ruvB N-terminus	Katanin1 OS=Gossypium arboreum (Tree cotton) PE=2 SV=1	O	Posttranslational modification, protein turnover, chaperones	PREDICTED: katanin p60 ATPase-containing subunit A1-like [Cucumis sativus]
Chr7:17777451|17777885	15	0.906442	0	0	0.0498973	-3.18253	down	Csa7G446900	--	--	Biological Process: cell communication (GO:0007154);; Biological Process: signal transduction (GO:0007165);;	K17925|0|csv:101219007|uncharacterized LOC101219007; K17925 sorting nexin-13 (A)	[ZUD]	--	PXA domain;; Sorting nexin C terminal;; PX domain	Uncharacterized protein GN=PRUPE_ppa000505mg OS=Prunus persica (Peach) PE=4 SV=1	DUZ	--	PREDICTED: uncharacterized protein LOC101219007 [Cucumis sativus]
Chr7:18453247|18453862	0	0	17	1.05864	0.0400073	3.37723	up	Csa7G448860	[R]	General function prediction only	Cellular Component: membrane (GO:0016020);; Biological Process: cellular metabolic process (GO:0044237);; Biological Process: organonitrogen compound metabolic process (GO:1901564);;	--	--	--	von Willebrand factor type A domain;; von Willebrand factor type A domain;; von Willebrand factor type A domain	Putative uncharacterized protein GN=VIT_09s0002g00960 OS=Vitis vinifera (Grape) PE=4 SV=1	R	General function prediction only	PREDICTED: uncharacterized protein LOC101206287 [Cucumis sativus]
Chr7:8943498|8963560	0	0	21	1.30773	0.0302124	3.65539	up	Csa7G251650	--	--	Biological Process: microtubule cytoskeleton organization (GO:0000226);; Molecular Function: protein binding (GO:0005515);; Cellular Component: nuclear envelope (GO:0005635);; Cellular Component: nucleolus (GO:0005730);; Cellular Component: cytosol (GO:0005829);; Cellular Component: plasmodesma (GO:0009506);; Cellular Component: chloroplast (GO:0009507);; Biological Process: negative regulation o…	K09291|0|csv:101216510|nuclear-pore anchor-like; K09291 nucleoprotein TPR (A)	[S]	Function unknown	--	Uncharacterized protein GN=PRUPE_ppa000061mg OS=Prunus persica (Peach) PE=4 SV=1	S	Function unknown	PREDICTED: nuclear-pore anchor-like [Cucumis sativus]
