# Supplementary material for: Identification of cucumber circular RNAs responsive to salt stress
Source: BMC Plant Biol. 2019 Apr 27;19:164. doi: 10.1186/s12870-019-1712-3 (PMC6486992; doi:10.1186/s12870-019-1712-3)
Supplement: Supplementary file 10 — Table S9. miRNAs sponged by circRNAs. (XLSX 17 kb) [file 12870_2019_1712_MOESM10_ESM.xlsx]

## Sheet: all.miRNA-circRNA.target
#miRNA	target_circRNA	mature_seq	miRNA_start	miRNA_end	Target_start	Target_end	miRNA_aligned_fragment	Target_aligned_fragment
csa-miRn7-5p	Chr0:101838|117801	AGGTGGTTGGAGGTTGGTTCA	1	21	14422	14442	ACUUGGUUGGAGGUUGGUGGA	UGGACCAACCUCCAGCCACCU
csa-miR-171l	Chr1:1271310|1273631	TGTTGACAGAAGATAGAGAGC	1	21	1915	1936	CGAG-AGAUAGAAGACAGUUGU	UCUCAUCUUUCUUCUGUCAACA
PC-5p-61552	Chr1:21538452|21546709	TCAATATTAATAATAGTGAGAC	1	22	3444	3465	CAGAGUGAUAAUAAUUAUAACU	GUCUCAGUAUUAUUAAUAAUGA
PC-5p-84960	Chr1:21540387|21554885	ATTTATATTAATAATAGTGAGAC	1	23	6869	6891	CAGAGUGAUAAUAAUUAUAUUUA	GUCUCACUAUUAUUAAUAUAAAU
csa-miR399b	Chr1:25896595|25911734	TGCCAAAAGAGACTTGCCC	1	19	11676	11694	CCCGUUCAGAGAAAACCGU	AGUCAAGUCUCUUUUGGCU
csa-miR-399e-1	Chr1:25896595|25911734	TGCCAAAAGAGACTTGCCCTG	1	21	11675	11694	GUCCCGUUCAGAGAAAACCGU	CA-GUCAAGUCUCUUUUGGCU
csa-miR-399e-2	Chr1:25896595|25911734	TGCCAAAAGAGACTTGCCCTG	1	21	11675	11694	GUCCCGUUCAGAGAAAACCGU	CA-GUCAAGUCUCUUUUGGCU
scaffold00542:2253810_2253830	Chr1:25896595|25911734	TGCCAAAAGAGACTTGCCCTG	1	21	11675	11694	GUCCCGUUCAGAGAAAACCGU	CA-GUCAAGUCUCUUUUGGCU
scaffold00542:2256909_2256929	Chr1:25896595|25911734	TGCCAAAAGAGACTTGCCCTG	1	21	11675	11694	GUCCCGUUCAGAGAAAACCGU	CA-GUCAAGUCUCUUUUGGCU
scaffold01066:88458_88477	Chr1:26661035|26687720	GAATCTTGATGATGCTGCAT	1	20	21527	21546	UACGUCGUAGUAGUUCUAAG	GCUCGGCAUCAUCAAGAUUC
scaffold01066:88458_88477	Chr1:26677510|26687733	GAATCTTGATGATGCTGCAT	1	20	5052	5071	UACGUCGUAGUAGUUCUAAG	GCUCGGCAUCAUCAAGAUUC
PC-3p-25396	Chr1:26820163|26834527	TGGATGTCGTCCCTAAGGTAGCC	1	23	1374	1396	CCGAUGGAAUCCCUGCUGUAGGU	GGCAAUUGUAGGGACGACAUCCA
PC-3p-25396	Chr1:27371813|27414158	TGGATGTCGTCCCTAAGGTAGCC	1	23	36406	36428	CCGAUGGAAUCCCUGCUGUAGGU	GGCUAUCUUAGGGACGACAUCCA
PC-3p-3557	Chr1:27371813|27414158	CAAAATGTTGAATTGAA	1	17	24408	24424	AAGUUAAGUUGUAAAAC	UUCUGUUCAAUAUUUUG
PC-5p-61552	Chr1:27371813|27414158	TCAATATTAATAATAGTGAGAC	1	22	17926	17947	CAGAGUGAUAAUAAUUAUAACU	GUCUCACUAUUAUUAAUAUUGA
PC-5p-61552	Chr1:3269238|3289708	TCAATATTAATAATAGTGAGAC	1	22	17735	17756	CAGAGUGAUAAUAAUUAUAACU	GUCUCACUAUUAUUAAUAUUAA
PC-5p-84960	Chr1:3269238|3289708	ATTTATATTAATAATAGTGAGAC	1	23	17735	17757	CAGAGUGAUAAUAAUUAUAUUUA	GUCUCACUAUUAUUAAUAUUAAA
PC-5p-61552	Chr1:3274237|3289708	TCAATATTAATAATAGTGAGAC	1	22	12736	12757	CAGAGUGAUAAUAAUUAUAACU	GUCUCACUAUUAUUAAUAUUAA
PC-5p-84960	Chr1:3274237|3289708	ATTTATATTAATAATAGTGAGAC	1	23	12736	12758	CAGAGUGAUAAUAAUUAUAUUUA	GUCUCACUAUUAUUAAUAUUAAA
PC-5p-61552	Chr1:3284237|3289708	TCAATATTAATAATAGTGAGAC	1	22	2736	2757	CAGAGUGAUAAUAAUUAUAACU	GUCUCACUAUUAUUAAUAUUAA
PC-5p-84960	Chr1:3284237|3289708	ATTTATATTAATAATAGTGAGAC	1	23	2736	2758	CAGAGUGAUAAUAAUUAUAUUUA	GUCUCACUAUUAUUAAUAUUAAA
PC-5p-74546	Chr1:4412144|4415198	CTTGTATCACTGATAAAC	1	18	764	781	CAAAUAGUCACUAUGUUC	AUUUAUUGGUGAUACAAG
PC-3p-95926	Chr2:15798174|15799979	TTGCTATATTCTTAATTATTATTCC	1	25	663	687	CCUUAUUAUUAAUUCUUAUAUCGUU	ACAAUAAUAAUUAAGGAUAUAGCAA
PC-5p-66456	Chr2:19580504|19580960	ATTATTTTTAGTATCATC	1	18	93	109	CUACUAUGAUUUUUAUUA	GAUGAUAC-AAAAGUAAU
PC-5p-84960	Chr2:20282715|20295142	ATTTATATTAATAATAGTGAGAC	1	23	5168	5190	CAGAGUGAUAAUAAUUAUAUUUA	GUCUCACUAUUAUUAAUAUAAAU
PC-5p-9180	Chr2:9735887|9753600	CTTATTTAATGTTCTTT	1	17	4229	4245	UUUCUUGUAAUUUAUUC	AAAGAACAUUAAACAAA
PC-5p-9180	Chr3:13085604|13092076	CTTATTTAATGTTCTTT	1	17	3055	3071	UUUCUUGUAAUUUAUUC	AAAGAACGUUACAUAAG
csa-miRn6-3p	Chr3:14925368|14937448	TCTTCTTCCTCTTCCTTTCT	1	20	7303	7322	UCUUUCCUUCUCCUUCUUCU	AGAAAAGAAGAAGAAGAAGA
csa-miRn6-3p	Chr3:14927566|14937448	TCTTCTTCCTCTTCCTTTCT	1	20	5105	5124	UCUUUCCUUCUCCUUCUUCU	AGAAAAGAAGAAGAAGAAGA
csa-miRn6-3p	Chr3:14927566|14953753	TCTTCTTCCTCTTCCTTTCT	1	20	5105	5124	UCUUUCCUUCUCCUUCUUCU	AGAAAAGAAGAAGAAGAAGA
PC-3p-223148	Chr3:14927566|14953753	GTTTGTTTTAGCCTATAAGTTCT	1	23	24750	24772	UCUUGAAUAUCCGAUUUUGUUUG	AGAACUUCUAGGCUAAAACAAAC
PC-5p-61552	Chr3:14927566|14953753	TCAATATTAATAATAGTGAGAC	1	22	18624	18645	CAGAGUGAUAAUAAUUAUAACU	GUCUCACUAUUAUUAAUAUUGA
PC-3p-223148	Chr3:14937344|14953753	GTTTGTTTTAGCCTATAAGTTCT	1	23	14972	14994	UCUUGAAUAUCCGAUUUUGUUUG	AGAACUUCUAGGCUAAAACAAAC
PC-5p-61552	Chr3:14937344|14953753	TCAATATTAATAATAGTGAGAC	1	22	8846	8867	CAGAGUGAUAAUAAUUAUAACU	GUCUCACUAUUAUUAAUAUUGA
PC-5p-9180	Chr3:14953696|14960199	CTTATTTAATGTTCTTT	1	17	69	85	UUUCUUGUAAUUUAUUC	AAAGAAGAUUAAAUAAA
PC-5p-22000	Chr3:15826358|15840542	CTATTTTTTACAATTCC	1	17	749	765	CCUUAACAUUUUUUAUC	CUAAUUGUAAAAGAUAG
PC-5p-22000	Chr3:15839035|15840542	CTATTTTTTACAATTCC	1	17	558	574	CCUUAACAUUUUUUAUC	CUAAUUGUAAAAGAUAG
csa-novel-24	Chr3:16818019|16841588	CCTTTCGAGTATCTCCAACCC	1	21	19572	19592	CCCAACCUCUAUGAGCUUUCC	GGGUUGGAGAUACUCGAAAGA
PC-5p-22000	Chr3:24191178|24193571	CTATTTTTTACAATTCC	1	17	477	493	CCUUAACAUUUUUUAUC	GGCAUUGUGAAAAAUAU
PC-5p-66456	Chr3:25145604|25153552	ATTATTTTTAGTATCATC	1	18	1866	1883	CUACUAUGAUUUUUAUUA	GAUGAUACUAAAAGUAAU
PC-5p-66456	Chr3:25145654|25153552	ATTATTTTTAGTATCATC	1	18	1816	1833	CUACUAUGAUUUUUAUUA	GAUGAUACUAAAAGUAAU
PC-3p-3557	Chr3:31576251|31578802	CAAAATGTTGAATTGAA	1	17	438	453	AAGUUAAGUUGUAAAAC	AUCAAUUCAAC-UUUUG
PC-5p-22000	Chr3:33484972|33487680	CTATTTTTTACAATTCC	1	17	410	426	CCUUAACAUUUUUUAUC	GAAAUUGUAAAAAAUGU
csa-miR-396c	Chr3:38162024|38169944	TTCCACAGCTTTCTTGAACTT	1	21	2831	2851	UUCAAGUUCUUUCGACACCUU	AAGAAGAAGAAAGCUGUGGAA
csa-miR396d	Chr3:38162024|38169944	TTCCACAGCTTTCTTGAACTT	1	21	2831	2851	UUCAAGUUCUUUCGACACCUU	AAGAAGAAGAAAGCUGUGGAA
csa-miR-396j	Chr3:38162024|38169944	TCCACAGCTTTCTTGAACTT	1	20	2831	2850	UUCAAGUUCUUUCGACACCU	AAGAAGAAGAAAGCUGUGGA
miR396c	Chr3:38162024|38169944	TTCCACAGCTTTCTTGAACTT	1	21	2831	2851	UUCAAGUUCUUUCGACACCUU	AAGAAGAAGAAAGCUGUGGAA
miR396d	Chr3:38162024|38169944	TTCCACAGCTTTCTTGAACT	1	20	2832	2851	UCAAGUUCUUUCGACACCUU	AGAAGAAGAAAGCUGUGGAA
scaffold00464:137922_137942	Chr3:38162024|38169944	TTCCACAGCTTTCTTGAACTT	1	21	2831	2851	UUCAAGUUCUUUCGACACCUU	AAGAAGAAGAAAGCUGUGGAA
scaffold00464:141897_141917	Chr3:38162024|38169944	TTCCACAGCTTTCTTGAACTT	1	21	2831	2851	UUCAAGUUCUUUCGACACCUU	AAGAAGAAGAAAGCUGUGGAA
scaffold01037:350259_350279	Chr3:38162024|38169944	TTCCACAGCTTTCTTGAACTT	1	21	2831	2851	UUCAAGUUCUUUCGACACCUU	AAGAAGAAGAAAGCUGUGGAA
csa-miR164b	Chr4:11306303|11307246	TGGAGAGGCAGGGCACATGCT	1	21	32	52	UCGUACACGGGACGGAGAGGU	AGCUUAUGCCCUGCCUCUUCA
PC-3p-25396	Chr4:13890985|13900287	TGGATGTCGTCCCTAAGGTAGCC	1	23	1420	1441	CCGAUGGAAUCCCUGCUGUAGGU	GGC-ACCUGAGGGACGACAUUCA
PC-3p-25396	Chr4:13890985|13901949	TGGATGTCGTCCCTAAGGTAGCC	1	23	1420	1441	CCGAUGGAAUCCCUGCUGUAGGU	GGC-ACCUGAGGGACGACAUUCA
PC-5p-28364	Chr4:16544194|16563658	GTTAAAAATCGGCCGATTTT	1	20	13306	13325	UUUUAGCCGGCUAAAAAUUG	AAAAUCGGCCGAUUUUUAAC
PC-5p-28364	Chr4:16544194|16576461	GTTAAAAATCGGCCGATTTT	1	20	13306	13325	UUUUAGCCGGCUAAAAAUUG	AAAAUCGGCCGAUUUUUAAC
PC-3p-3557	Chr4:17196263|17200858	CAAAATGTTGAATTGAA	1	17	3411	3427	AAGUUAAGUUGUAAAAC	UCCAAAUCAACAUUUUG
csa-miR-396n	Chr4:2827347|2827866	TTCAAGAAAGCTGTGGGAGA	1	20	417	436	AGAGGGUGUCGAAAGAACUU	UCUCCUACAGUUUUCUUGAU
PC-5p-74546	Chr4:4705789|4711045	CTTGTATCACTGATAAAC	1	18	1138	1155	CAAAUAGUCACUAUGUUC	GUUUAUUGGUGGUACAAG
PC-5p-61552	Chr4:8992915|9007043	TCAATATTAATAATAGTGAGAC	1	22	11387	11408	CAGAGUGAUAAUAAUUAUAACU	GCCUCACUAUUAUUAAUAUUGA
PC-5p-22000	Chr5:1652395|1656122	CTATTTTTTACAATTCC	1	17	482	498	CCUUAACAUUUUUUAUC	GGAAUUGUAAAUAAUAU
PC-3p-3557	Chr5:18400559|18401055	CAAAATGTTGAATTGAA	1	17	302	319	AAGUUAA-GUUGUAAAAC	UUUAAUUGCAACAUUUUG
PC-3p-46648	Chr5:21733188|21738568	GGTTTTGAATTTTTTATTGAAT	1	22	3756	3777	UAAGUUAUUUUUUAAGUUUUGG	AUUAAAAAAAAAAUUCAAAACU
PC-5p-61552	Chr5:2332873|2344756	TCAATATTAATAATAGTGAGAC	1	22	843	864	CAGAGUGAUAAUAAUUAUAACU	GUCUCACUAUUAUUAAUGUUGA
PC-5p-84960	Chr5:25135008|25141000	ATTTATATTAATAATAGTGAGAC	1	23	2611	2633	CAGAGUGAUAAUAAUUAUAUUUA	GUCUCACUAUUAUUAAUAUAAAU
PC-3p-95926	Chr5:2919991|2938169	TTGCTATATTCTTAATTATTATTCC	1	25	2385	2408	CCUUAUUAUUAAUUCUUAUAUCGUU	GCAAU-AUAAUUAAGGAUAUAGCAA
PC-3p-223148	Chr5:474674|504609	GTTTGTTTTAGCCTATAAGTTCT	1	23	27938	27960	UCUUGAAUAUCCGAUUUUGUUUG	AGAACUUCUAGGCUAAAACAAAC
csa-miRn6-3p	Chr6:1741622|1741974	TCTTCTTCCTCTTCCTTTCT	1	20	162	180	UCUUUCCUUCUCCUUCUUCU	AGGAA-GAAGAGGAAGAAGG
csa-miR-159h	Chr6:19177739|19183752	TTTGGATTGAAGGGAGCTCT	1	20	1943	1961	UCUCGAGGGAAGUUAGGUUU	AGA-CUACUUUCAAUCCAAA
miR159b	Chr6:19177739|19183752	TTTGGATTGAAGGGAGCTCTT	1	21	1942	1961	UUCUCGAGGGAAGUUAGGUUU	AAGA-CUACUUUCAAUCCAAA
PC-3p-3557	Chr6:21929341|21932575	CAAAATGTTGAATTGAA	1	17	1478	1494	AAGUUAAGUUGUAAAAC	CUCAAUUCAAUAUUUUC
PC-5p-22000	Chr6:25559868|25560583	CTATTTTTTACAATTCC	1	17	566	582	CCUUAACAUUUUUUAUC	GCAAUUGUAAAAAAUAU
csa-novel-24	Chr6:9768353|9798409	CCTTTCGAGTATCTCCAACCC	1	21	15536	15556	CCCAACCUCUAUGAGCUUUCC	GGGUUGGAGAUACUUGAAAGA
PC-5p-22000	Chr7:12025558|12033071	CTATTTTTTACAATTCC	1	17	554	570	CCUUAACAUUUUUUAUC	GGCAUUGUAAAAAAUAU
PC-5p-22000	Chr7:12028409|12033765	CTATTTTTTACAATTCC	1	17	243	259	CCUUAACAUUUUUUAUC	GGCAUUGUAAAAAAUAU
csa-miRn6-3p	Chr7:14083607|14090637	TCTTCTTCCTCTTCCTTTCT	1	20	799	819	UCUU-UCCUUCUCCUUCUUCU	AGAAGAGGAAGAGGAAGAGGC
csa-miRn6-3p	Chr7:18866773|18867977	TCTTCTTCCTCTTCCTTTCT	1	20	284	303	UCUUUCCUUCUCCUUCUUCU	GGGGAAGAAGAGGAAGAAGA
csa-miRn6-3p	Chr7:18866773|18867977	TCTTCTTCCTCTTCCTTTCT	1	20	325	345	UCUU-UCCUUCUCCUUCUUCU	AGAAGAGGAAGAGGAGGAGGA
csa-novel-47	Chr7:3795766|3799265	TATCACTGATAGACTTGTATCACT	1	24	1793	1816	UCACUAUGUUCAGAUAGUCACUAU	AGUGAUACAAGUCUAUCAGCGAUA
PC-5p-100383	Chr7:3795766|3799265	CAAAACTATTGCTGATAGAC	1	20	1803	1822	CAGAUAGUCGUUAUCAAAAC	GUCUAUCAGCGAUAGUUUUG
PC-5p-183816	Chr7:3795766|3799265	CTTGTATCGCTGATAGATT	1	19	1785	1803	UUAGAUAGUCGCUAUGUUC	AGUCUAUCAGUGAUACAAG
PC-5p-230498	Chr7:3795766|3799265	AAACTATCACTGATAAAC	1	18	1803	1820	CAAAUAGUCACUAUCAAA	GUCUAUCAGCGAUAGUUU
PC-5p-249593	Chr7:3795766|3799265	ATAGACTTGTATCACTCATAGAC	1	23	1786	1808	CAGAUACUCACUAUGUUCAGAUA	GUCUAUCAGUGAUACAAGUCUAU
PC-5p-249593	Chr7:3795766|3799265	ATAGACTTGTATCACTCATAGAC	1	23	1712	1734	CAGAUACUCACUAUGUUCAGAUA	UUCUAUCAAUGAUACAAGUCUAU
PC-5p-274347	Chr7:3795766|3799265	ATAGCAAAACTGTCGCTGATAGAC	1	24	1803	1826	CAGAUAGUCGCUGUCAAAACGAUA	GUCUAUCAGCGAUAGUUUUGCUAU
PC-5p-74136	Chr7:3795766|3799265	ATAGACTTGTATCACTAATAGAC	1	23	1786	1808	CAGAUAAUCACUAUGUUCAGAUA	GUCUAUCAGUGAUACAAGUCUAU
PC-5p-74136	Chr7:3795766|3799265	ATAGACTTGTATCACTAATAGAC	1	23	1712	1734	CAGAUAAUCACUAUGUUCAGAUA	UUCUAUCAAUGAUACAAGUCUAU
PC-5p-74546	Chr7:3795766|3799265	CTTGTATCACTGATAAAC	1	18	1786	1803	CAAAUAGUCACUAUGUUC	GUCUAUCAGUGAUACAAG
PC-3p-72026	Chr7:4393781|4394179	TCCTCAAATTCTTTGAGCC	1	19	123	141	CCGAGUUUCUUAAACUCCU	GGCAUAAAGAAUUUGAGGA
csa-miR-827c	Chr7:5819618|5837131	TACTTTTGTTGTTGGTCATCT	1	22	17384	17404	UCUACUGGUUGUUGUUUUCAU	AGAAGGCCAAUAACAAAAGUA
csa-miR-827c	Chr7:5819618|5857292	TACTTTTGTTGTTGGTCATCT	1	22	17384	17404	UCUACUGGUUGUUGUUUUCAU	AGAAGGCCAAUAACAAAAGUA
csa-miR-827c	Chr7:5828295|5837131	TACTTTTGTTGTTGGTCATCT	1	22	8707	8727	UCUACUGGUUGUUGUUUUCAU	AGAAGGCCAAUAACAAAAGUA
csa-miR-827c	Chr7:5828295|5848367	TACTTTTGTTGTTGGTCATCT	1	22	8707	8727	UCUACUGGUUGUUGUUUUCAU	AGAAGGCCAAUAACAAAAGUA
csa-miR-827c	Chr7:5834485|5848367	TACTTTTGTTGTTGGTCATCT	1	22	2517	2537	UCUACUGGUUGUUGUUUUCAU	AGAAGGCCAAUAACAAAAGUA
PC-3p-3557	Chr7:6665819|6666791	CAAAATGTTGAATTGAA	1	17	200	216	AAGUUAAGUUGUAAAAC	UGCUAUUCAACAUUUUG
PC-3p-3557	Chr7:6665819|6670481	CAAAATGTTGAATTGAA	1	17	200	216	AAGUUAAGUUGUAAAAC	UGCUAUUCAACAUUUUG
csa-novel-37	Chr7:7372508|7377759	CTACTGTTTCATTCTTGAAAG	1	21	3241	3261	GAAAGUUCUUACUUUGUCAUC	CUUUCAAGAAUAAAACAGUAA
csa-novel-37	Chr7:7374406|7377759	CTACTGTTTCATTCTTGAAAG	1	21	1343	1363	GAAAGUUCUUACUUUGUCAUC	CUUUCAAGAAUAAAACAGUAA
csa-novel-37	Chr7:7374406|7381364	CTACTGTTTCATTCTTGAAAG	1	21	1343	1363	GAAAGUUCUUACUUUGUCAUC	CUUUCAAGAAUAAAACAGUAA
csa-novel-37	Chr7:7374406|7382111	CTACTGTTTCATTCTTGAAAG	1	21	1343	1363	GAAAGUUCUUACUUUGUCAUC	CUUUCAAGAAUAAAACAGUAA
csa-novel-35	Chr7:8013025|8031054	TGTAGATGAGGAGGAAGATGC	1	21	7585	7605	CGUAGAAGGAGGAGUAGAUGU	GCAUCUUCCUCCUCAUCUACA
