# Supplementary material for: Identification of cucumber circular RNAs responsive to salt stress
Source: BMC Plant Biol. 2019 Apr 27;19:164. doi: 10.1186/s12870-019-1712-3 (PMC6486992; doi:10.1186/s12870-019-1712-3)
Supplement: Supplementary file 11 — Table S11. miRNAs sponged by significantly differentially expressed circRNAs and their mRNA targets in root. (XLSX 90 kb) [file 12870_2019_1712_MOESM11_ESM.xlsx]

## Sheet: Sheet1
circRNA	log2FC	target_miRNA	target_mRNA	short_description	attribution	COG_class	COG_class_annotation	GO_annotation	KEGG_annotation	KOG_class	KOG_class_annotation	Pfam_annotation	Swissprot_annotation	eggNOG_class	eggNOG_class_annotation	nr_annotation
Chr1:1271310|1273631	3.79476	csa-miR-171l	Csa1G051590	SBP.1	Transcription	--	--	--	--	--	--	SBP domain	SBP-box transcription factor GN=SPL1 OS=Betula luminifera PE=2 SV=1	K	Transcription	PREDICTED: squamosa promoter-binding-like protein 13A-like [Cucumis sativus]
Chr1:1271310|1273631	3.79476	csa-miR-171l	Csa3G567830	SBP.2	Transcription	--	--	--	--	--	--	SBP domain	Uncharacterized protein OS=Glycine max (Soybean) PE=4 SV=1	S	Function unknown	PREDICTED: uncharacterized protein LOC101219589 [Cucumis sativus]
Chr1:1271310|1273631	3.79476	csa-miR-171l	Csa6G094760	SBP.3	Transcription	--	--	--	--	--	--	SBP domain	Putative uncharacterized protein GN=VIT_01s0010g03910 OS=Vitis vinifera (Grape) PE=4 SV=1	K	Transcription	PREDICTED: squamosa promoter-binding-like protein 16-like [Cucumis sativus]
Chr1:25896595|25911734	-5.24551	csa-miR399b	Csa6G105680	Stm1		--	--	Cellular Component: cytoplasm (GO:0005737);; Cellular Component: intracellular membrane-bounded organelle (GO:0043231);;	K13199|3.81106e-157|csv:101210473|uncharacterized LOC101210473; K13199 plasminogen activator inhibitor 1 RNA-binding protein (A)	[R]	General function prediction only	Hyaluronan / mRNA binding family;; Stm1	Putative uncharacterized protein GN=VIT_15s0021g01420 OS=Vitis vinifera (Grape) PE=4 SV=1	R	General function prediction only	PREDICTED: uncharacterized protein LOC101210473 [Cucumis sativus]
Chr1:26661035|26687720	-4.42762	scaffold01066:88458_88477	Csa6G296960	RAP2	Transcription	--	--	Biological Process: transcription, DNA-templated (GO:0006351);;	K09284|0|csv:101226008|ethylene-responsive transcription factor RAP2-7-like; K09284 AP2-like factor, euAP2 lineage (A)	--	--	AP2 domain	Putative uncharacterized protein GN=VIT_06s0004g03590 OS=Vitis vinifera (Grape) PE=4 SV=1	K	Transcription	PREDICTED: ethylene-responsive transcription factor RAP2-7-like [Cucumis sativus]
Chr1:26661035|26687720	-4.42762	scaffold01066:88458_88477	Csa2G279250	APETALA.1	Transcription	--	--	Biological Process: system development (GO:0048731);;	K09284|0|csv:101208665|floral homeotic protein APETALA 2-like; K09284 AP2-like factor, euAP2 lineage (A)	--	--	AP2 domain	Putative uncharacterized protein GN=VIT_07s0031g00220 OS=Vitis vinifera (Grape) PE=2 SV=1	K	Transcription	PREDICTED: floral homeotic protein APETALA 2-like [Cucumis sativus]
Chr1:26661035|26687720	-4.42762	scaffold01066:88458_88477	Csa6G491020	APETALA.2	Transcription	--	--	Biological Process: system development (GO:0048731);;	K09284|0|csv:101214724|floral homeotic protein APETALA 2-like; K09284 AP2-like factor, euAP2 lineage (A)	--	--	AP2 domain	APETALA2 GN=AP2 OS=Betula platyphylla (Asian white birch) PE=2 SV=1	K	Transcription	PREDICTED: floral homeotic protein APETALA 2-like [Cucumis sativus]
Chr1:26661035|26687720	-4.42762	scaffold01066:88458_88477	Csa3G115040	DOF4.7		--	--	Molecular Function: DNA binding (GO:0003677);; Biological Process: regulation of transcription, DNA-templated (GO:0006355);; Biological Process: post-embryonic development (GO:0009791);; Biological Process: single-organism cellular process (GO:0044763);; Biological Process: shoot system development (GO:0048367);; Biological Process: organ development (GO:0048513);;	--	--	--	Dof domain, zinc finger	Putative uncharacterized protein GN=VIT_00s0218g00040 OS=Vitis vinifera (Grape) PE=4 SV=1	R	General function prediction only	PREDICTED: dof zinc finger protein DOF4.7-like [Cucumis sativus]
Chr1:26661035|26687720	-4.42762	scaffold01066:88458_88477	Csa5G148530	EMB8		[R]	General function prediction only	Molecular Function: carboxylic ester hydrolase activity (GO:0004091);; Cellular Component: plastid (GO:0009536);; Biological Process: embryo development ending in seed dormancy (GO:0009793);;	K07019|0|csv:101222809|embryogenesis-associated protein EMB8-like; K07019 (A)	[R]	General function prediction only	Alpha/beta hydrolase family;; alpha/beta hydrolase fold;; Alpha/beta hydrolase family	Uncharacterized protein GN=PRUPE_ppa006282mg OS=Prunus persica (Peach) PE=4 SV=1	R	General function prediction only	PREDICTED: embryogenesis-associated protein EMB8-like [Cucumis sativus]
Chr1:26661035|26687720	-4.42762	scaffold01066:88458_88477	Csa4G292470	ERF	Transcription	--	--	Biological Process: metabolic process (GO:0008152);;	K09284|0|csv:101211008|ethylene-responsive transcription factor RAP2-7-like; K09284 AP2-like factor, euAP2 lineage (A)	--	--	AP2 domain	Floral homeotic protein APETALA2, putative GN=RCOM_0819800 OS=Ricinus communis (Castor bean) PE=4 SV=1	K	Transcription	PREDICTED: ethylene-responsive transcription factor RAP2-7-like [Cucumis sativus]
Chr1:26661035|26687720	-4.42762	scaffold01066:88458_88477	Csa1G433050	HAT4	Transcription	[K]	Transcription	Molecular Function: DNA binding (GO:0003677);; Molecular Function: sequence-specific DNA binding transcription factor activity (GO:0003700);; Cellular Component: nucleus (GO:0005634);; Biological Process: transcription, DNA-templated (GO:0006351);; Biological Process: regulation of transcription, DNA-templated (GO:0006355);; Molecular Function: sequence-specific DNA binding (GO:0043565);;	K09338|1.34505e-156|csv:101203427|homeobox-leucine zipper protein HAT4-like; K09338 homeobox-leucine zipper protein (A)	[K]	Transcription	Homeobox domain;; Homeobox associated leucine zipper	Uncharacterized protein OS=Glycine max (Soybean) PE=3 SV=1	K	Transcription	PREDICTED: homeobox-leucine zipper protein HAT4-like [Cucumis sativus]
Chr1:26661035|26687720	-4.42762	scaffold01066:88458_88477	Csa5G175970	RAP2-7.1	Transcription	--	--	--	K09284|0|csv:101204131|ethylene-responsive transcription factor RAP2-7-like; K09284 AP2-like factor, euAP2 lineage (A)	--	--	AP2 domain	AP2 domain-containing transcription factor GN=RAP3 OS=Populus trichocarpa (Western balsam poplar) PE=4 SV=1	K	Transcription	PREDICTED: ethylene-responsive transcription factor RAP2-7-like [Cucumis sativus]
Chr1:26661035|26687720	-4.42762	scaffold01066:88458_88477	Csa3G736760	RAP2-7.2	Transcription	--	--	Biological Process: metabolic process (GO:0008152);;	K09284|0|csv:101211242|ethylene-responsive transcription factor RAP2-7-like; K09284 AP2-like factor, euAP2 lineage (A)	--	--	AP2 domain	AP2 domain-containing transcription factor GN=RAP5 OS=Populus trichocarpa (Western balsam poplar) PE=4 SV=1	K	Transcription	PREDICTED: ethylene-responsive transcription factor RAP2-7-like [Cucumis sativus]
Chr1:26677510|26687733	-5.24551	scaffold01066:88458_88477	Csa6G296960	RAP2	Transcription	--	--	Biological Process: transcription, DNA-templated (GO:0006351);;	K09284|0|csv:101226008|ethylene-responsive transcription factor RAP2-7-like; K09284 AP2-like factor, euAP2 lineage (A)	--	--	AP2 domain	Putative uncharacterized protein GN=VIT_06s0004g03590 OS=Vitis vinifera (Grape) PE=4 SV=1	K	Transcription	PREDICTED: ethylene-responsive transcription factor RAP2-7-like [Cucumis sativus]
Chr1:26677510|26687733	-5.24551	scaffold01066:88458_88477	Csa2G279250	APETALA.1	Transcription	--	--	Biological Process: system development (GO:0048731);;	K09284|0|csv:101208665|floral homeotic protein APETALA 2-like; K09284 AP2-like factor, euAP2 lineage (A)	--	--	AP2 domain	Putative uncharacterized protein GN=VIT_07s0031g00220 OS=Vitis vinifera (Grape) PE=2 SV=1	K	Transcription	PREDICTED: floral homeotic protein APETALA 2-like [Cucumis sativus]
Chr1:26677510|26687733	-5.24551	scaffold01066:88458_88477	Csa6G491020	APETALA.2	Transcription	--	--	Biological Process: system development (GO:0048731);;	K09284|0|csv:101214724|floral homeotic protein APETALA 2-like; K09284 AP2-like factor, euAP2 lineage (A)	--	--	AP2 domain	APETALA2 GN=AP2 OS=Betula platyphylla (Asian white birch) PE=2 SV=1	K	Transcription	PREDICTED: floral homeotic protein APETALA 2-like [Cucumis sativus]
Chr1:26677510|26687733	-5.24551	scaffold01066:88458_88477	Csa3G115040	DOF4.7		--	--	Molecular Function: DNA binding (GO:0003677);; Biological Process: regulation of transcription, DNA-templated (GO:0006355);; Biological Process: post-embryonic development (GO:0009791);; Biological Process: single-organism cellular process (GO:0044763);; Biological Process: shoot system development (GO:0048367);; Biological Process: organ development (GO:0048513);;	--	--	--	Dof domain, zinc finger	Putative uncharacterized protein GN=VIT_00s0218g00040 OS=Vitis vinifera (Grape) PE=4 SV=1	R	General function prediction only	PREDICTED: dof zinc finger protein DOF4.7-like [Cucumis sativus]
Chr1:26677510|26687733	-5.24551	scaffold01066:88458_88477	Csa5G148530	EMB8		[R]	General function prediction only	Molecular Function: carboxylic ester hydrolase activity (GO:0004091);; Cellular Component: plastid (GO:0009536);; Biological Process: embryo development ending in seed dormancy (GO:0009793);;	K07019|0|csv:101222809|embryogenesis-associated protein EMB8-like; K07019 (A)	[R]	General function prediction only	Alpha/beta hydrolase family;; alpha/beta hydrolase fold;; Alpha/beta hydrolase family	Uncharacterized protein GN=PRUPE_ppa006282mg OS=Prunus persica (Peach) PE=4 SV=1	R	General function prediction only	PREDICTED: embryogenesis-associated protein EMB8-like [Cucumis sativus]
Chr1:26677510|26687733	-5.24551	scaffold01066:88458_88477	Csa4G292470	ERF	Transcription	--	--	Biological Process: metabolic process (GO:0008152);;	K09284|0|csv:101211008|ethylene-responsive transcription factor RAP2-7-like; K09284 AP2-like factor, euAP2 lineage (A)	--	--	AP2 domain	Floral homeotic protein APETALA2, putative GN=RCOM_0819800 OS=Ricinus communis (Castor bean) PE=4 SV=1	K	Transcription	PREDICTED: ethylene-responsive transcription factor RAP2-7-like [Cucumis sativus]
Chr1:26677510|26687733	-5.24551	scaffold01066:88458_88477	Csa1G433050	HAT4	Transcription	[K]	Transcription	Molecular Function: DNA binding (GO:0003677);; Molecular Function: sequence-specific DNA binding transcription factor activity (GO:0003700);; Cellular Component: nucleus (GO:0005634);; Biological Process: transcription, DNA-templated (GO:0006351);; Biological Process: regulation of transcription, DNA-templated (GO:0006355);; Molecular Function: sequence-specific DNA binding (GO:0043565);;	K09338|1.34505e-156|csv:101203427|homeobox-leucine zipper protein HAT4-like; K09338 homeobox-leucine zipper protein (A)	[K]	Transcription	Homeobox domain;; Homeobox associated leucine zipper	Uncharacterized protein OS=Glycine max (Soybean) PE=3 SV=1	K	Transcription	PREDICTED: homeobox-leucine zipper protein HAT4-like [Cucumis sativus]
Chr1:26677510|26687733	-5.24551	scaffold01066:88458_88477	Csa5G175970	RAP2-7.1	Transcription	--	--	--	K09284|0|csv:101204131|ethylene-responsive transcription factor RAP2-7-like; K09284 AP2-like factor, euAP2 lineage (A)	--	--	AP2 domain	AP2 domain-containing transcription factor GN=RAP3 OS=Populus trichocarpa (Western balsam poplar) PE=4 SV=1	K	Transcription	PREDICTED: ethylene-responsive transcription factor RAP2-7-like [Cucumis sativus]
Chr1:26677510|26687733	-5.24551	scaffold01066:88458_88477	Csa3G736760	RAP2-7.2	Transcription	--	--	Biological Process: metabolic process (GO:0008152);;	K09284|0|csv:101211242|ethylene-responsive transcription factor RAP2-7-like; K09284 AP2-like factor, euAP2 lineage (A)	--	--	AP2 domain	AP2 domain-containing transcription factor GN=RAP5 OS=Populus trichocarpa (Western balsam poplar) PE=4 SV=1	K	Transcription	PREDICTED: ethylene-responsive transcription factor RAP2-7-like [Cucumis sativus]
Chr1:27371813|27414158	4.66253	PC-3p-3557	Csa7G451970	anoctamin	Cell cycle control, cell division, chromosome partitioning	--	--	--	--	[D]	Cell cycle control, cell division, chromosome partitioning	Calcium-activated chloride channel	Uncharacterized protein GN=PRUPE_ppa002578mg OS=Prunus persica (Peach) PE=4 SV=1	D	Cell cycle control, cell division, chromosome partitioning	PREDICTED: anoctamin-like protein At1g73020-like [Cucumis sativus]
Chr1:27371813|27414158	4.66253	PC-3p-3557	Csa1G696430	cell division cycle protein	Cell cycle control, cell division, chromosome partitioning	[R]	General function prediction only	Molecular Function: protein binding (GO:0005515);; Cellular Component: anaphase-promoting complex (GO:0005680);; Cellular Component: spindle (GO:0005819);; Biological Process: mitotic recombination (GO:0006312);; Biological Process: regulation of mitotic cell cycle (GO:0007346);; Cellular Component: cell plate (GO:0009504);; Biological Process: embryo sac egg cell differentiation (GO:0009560);; B…	K03350|0|csv:101209533|cell division cycle protein 27 homolog B-like; K03350 anaphase-promoting complex subunit 3 (A)	[D]	Cell cycle control, cell division, chromosome partitioning	Tetratricopeptide repeat;; TPR repeat;; Tetratricopeptide repeat;; Tetratricopeptide repeat;; Tetratricopeptide repeat;; Anaphase-promoting complex, cyclosome, subunit 3;; Tetratricopeptide repeat;; Tetratricopeptide repeat;; Tetratricopeptide repeat;; Tetratricopeptide repeat;; Tetratricopeptide repeat;; Tetratricopeptide repeat;; Tetratricopeptide repeat;; Tetratricopeptide repeat	Predicted protein GN=POPTRDRAFT_835890 OS=Populus trichocarpa (Western balsam poplar) PE=4 SV=1	D	Cell cycle control, cell division, chromosome partitioning	PREDICTED: cell division cycle protein 27 homolog B-like [Cucumis sativus]
Chr1:27371813|27414158	4.66253	PC-3p-3557	Csa3G822130	condensation		[BD]	--	Cellular Component: condensin complex (GO:0000796);; Biological Process: cytokinesis (GO:0000910);; Molecular Function: hormone activity (GO:0005179);; Cellular Component: extracellular region (GO:0005576);; Cellular Component: nucleus (GO:0005634);; Biological Process: microtubule-based process (GO:0007017);; Biological Process: mitotic chromosome condensation (GO:0007076);; Biological Process: …	K06677|0|csv:101221279|condensin complex subunit 1-like; K06677 condensin complex subunit 1 (A)	[BD]	--	non-SMC mitotic condensation complex subunit 1;; non-SMC mitotic condensation complex subunit 1, N-term;; HEAT repeats;; HEAT repeat;; HEAT repeat associated with sister chromatid cohesion	Condensin complex subunit 1 GN=VIT_08s0007g05500 OS=Vitis vinifera (Grape) PE=3 SV=1	BD	--	PREDICTED: condensin complex subunit 1-like [Cucumis sativus]
Chr1:27371813|27414158	4.66253	PC-3p-3557	Csa2G030010	DNA polymerase.1	Replication, recombination and repair	[L]	Replication, recombination and repair	Molecular Function: nucleotide binding (GO:0000166);; Biological Process: double-strand break repair via homologous recombination (GO:0000724);; Molecular Function: DNA binding (GO:0003677);; Molecular Function: RNA binding (GO:0003723);; Molecular Function: DNA-directed DNA polymerase activity (GO:0003887);; Molecular Function: RNA-directed DNA polymerase activity (GO:0003964);; Cellular Compone…	K02350|0|csv:101222413|uncharacterized LOC101222413; K02350 DNA polymerase zeta [EC:2.7.7.7] (A)	[L]	Replication, recombination and repair	DNA polymerase family B;; DNA polymerase family B, exonuclease domain;; C4-type zinc-finger of DNA polymerase delta	DNA polymerase OS=Glycine max (Soybean) PE=3 SV=2	L	Replication, recombination and repair	PREDICTED: LOW QUALITY PROTEIN: uncharacterized protein LOC101222413 [Cucumis sativus]
Chr1:27371813|27414158	4.66253	PC-3p-3557	Csa3G164560	Glycosyl hydrolase		--	--	Molecular Function: hydrolase activity (GO:0016787);; Molecular Function: IgE binding (GO:0019863);; Biological Process: pectin catabolic process (GO:0045490);; Molecular Function: galacturan 1,4-alpha-galacturonidase activity (GO:0047911);;	--	--	--	Glycosyl hydrolases family 28	Putative uncharacterized protein GN=VIT_05s0077g01890 OS=Vitis vinifera (Grape) PE=3 SV=1	R	General function prediction only	PREDICTED: exopolygalacturonase-like [Cucumis sativus]
Chr1:27371813|27414158	4.66253	PC-3p-3557	Csa6G183200	GNAT		[R]	General function prediction only	Molecular Function: binding (GO:0005488);; Molecular Function: transferase activity, transferring acyl groups (GO:0016746);; Molecular Function: metal ion binding (GO:0046872);;	--	--	--	PHD-finger;; Agenet domain;; Acetyltransferase (GNAT) family	Uncharacterized protein (Fragment) GN=PRUPE_ppa027179mg OS=Prunus persica (Peach) PE=4 SV=1	R	General function prediction only	PREDICTED: uncharacterized protein LOC101206451 [Cucumis sativus]
Chr1:27371813|27414158	4.66253	PC-3p-3557	Csa3G835810	K+ transporter	Inorganic ion transport and metabolism	[P]	Inorganic ion transport and metabolism	Cellular Component: plasma membrane (GO:0005886);; Molecular Function: potassium ion transmembrane transporter activity (GO:0015079);; Biological Process: potassium ion transmembrane transport (GO:0071805);;	K03549|0|csv:101211664|potassium transporter 8-like; K03549 KUP system potassium uptake protein (A)	--	--	K+ potassium transporter	Potassium transporter, putative GN=RCOM_0851590 OS=Ricinus communis (Castor bean) PE=4 SV=1	P	Inorganic ion transport and metabolism	PREDICTED: potassium transporter 8-like [Cucumis sativus]
Chr1:27371813|27414158	4.66253	PC-3p-3557	Csa5G166470	KIF22	Cytoskeleton	[Z]	Cytoskeleton	Biological Process: microtubule cytoskeleton organization (GO:0000226);; Molecular Function: microtubule motor activity (GO:0003777);; Molecular Function: ATP binding (GO:0005524);; Cellular Component: kinesin complex (GO:0005871);; Cellular Component: microtubule (GO:0005874);; Biological Process: microtubule-based movement (GO:0007018);; Molecular Function: microtubule binding (GO:0008017);; Bi…	K10403|0|cmo:103482557|kinesin-like protein KIF22-B; K10403 kinesin family member 22 (A)	[Z]	Cytoskeleton	Kinesin motor domain;; Helix-hairpin-helix motif;; Helix-hairpin-helix motif	Kinesin-like protein OS=Cucumis melo subsp. melo PE=3 SV=1	Z	Cytoskeleton	PREDICTED: kinesin-like protein KIF22-like [Cucumis sativus]
Chr1:27371813|27414158	4.66253	PC-3p-3557	Csa1G046820	Myb-like.1	Transcription	[KAD]	--	--	K09422|0|csv:101229445|uncharacterized LOC101229445; K09422 myb proto-oncogene protein, plant (A)	[K]	Transcription	Myb-like DNA-binding domain;; Myb-like DNA-binding domain	Uncharacterized protein GN=PRUPE_ppa018561mg OS=Prunus persica (Peach) PE=4 SV=1	K	Transcription	PREDICTED: uncharacterized protein LOC101229445 [Cucumis sativus]
Chr1:27371813|27414158	4.66253	PC-3p-3557	Csa1G590280	Myosin XI	Cytoskeleton	--	--	Molecular Function: motor activity (GO:0003774);; Molecular Function: actin binding (GO:0003779);; Molecular Function: signal transducer activity (GO:0004871);; Molecular Function: ATP binding (GO:0005524);; Biological Process: protein import into nucleus (GO:0006606);; Biological Process: sister chromatid cohesion (GO:0007062);; Biological Process: signal transduction (GO:0007165);; Cellular Com…	K10357|0|cmo:103492348|myosin-17-like; K10357 myosin V (A)	[Z]	Cytoskeleton	Myosin head (motor domain);; DIL domain;; IQ calmodulin-binding motif;; Myosin N-terminal SH3-like domain	Myosin XI, putative GN=RCOM_1046280 OS=Ricinus communis (Castor bean) PE=4 SV=1	Z	Cytoskeleton	PREDICTED: unconventional myosin-Va-like [Cucumis sativus]
Chr1:27371813|27414158	4.66253	PC-3p-3557	Csa1G226420	N-alpha-acetyltransferase		--	--	Biological Process: long-chain fatty acid metabolic process (GO:0001676);; Biological Process: defense response to insect (GO:0002213);; Biological Process: protein glycosylation (GO:0006486);; Biological Process: fatty acid biosynthetic process (GO:0006633);; Cellular Component: plastid (GO:0009536);; Molecular Function: acetyltransferase activity (GO:0016407);;	--	[R]	General function prediction only	Mak10 subunit, NatC N(alpha)-terminal acetyltransferase	Predicted protein GN=POPTRDRAFT_560565 OS=Populus trichocarpa (Western balsam poplar) PE=2 SV=1	R	General function prediction only	PREDICTED: N-alpha-acetyltransferase 35, NatC auxiliary subunit-like [Cucumis sativus]
Chr1:27371813|27414158	4.66253	PC-3p-3557	Csa4G358710	PPR.1		[R]	General function prediction only	Cellular Component: mitochondrion (GO:0005739);; Biological Process: biosynthetic process (GO:0009058);; Molecular Function: naringenin-chalcone synthase activity (GO:0016210);;	--	[R]	General function prediction only	PPR repeat family;; PPR repeat;; PPR repeat;; Pentatricopeptide repeat domain;; Tetratricopeptide repeat;; Tetratricopeptide repeat;; Tetratricopeptide repeat;; Tetratricopeptide repeat;; Tetratricopeptide repeat;; TPR repeat	Pentatricopeptide repeat-containing protein, putative GN=RCOM_1609310 OS=Ricinus communis (Castor bean) PE=3 SV=1	R	General function prediction only	PREDICTED: pentatricopeptide repeat-containing protein At1g02060, chloroplastic-like [Cucumis sativus]
Chr1:27371813|27414158	4.66253	PC-3p-3557	Csa1G570750	PPR.2	Replication, recombination and repair	--	--	Molecular Function: nucleotide binding (GO:0000166);; Cellular Component: mitochondrion (GO:0005739);; Molecular Function: nucleoside-triphosphatase activity (GO:0017111);; Molecular Function: organic cyclic compound binding (GO:0097159);; Molecular Function: heterocyclic compound binding (GO:1901363);;	--	[R]	General function prediction only	PPR repeat family;; PPR repeat;; PPR repeat;; Pentatricopeptide repeat domain	Uncharacterized protein GN=PRUPE_ppa015993mg OS=Prunus persica (Peach) PE=4 SV=1	L	Replication, recombination and repair	PREDICTED: pentatricopeptide repeat-containing protein At1g07740, mitochondrial-like [Cucumis sativus]
Chr1:27371813|27414158	4.66253	PC-3p-3557	Csa2G008000	RGA1	Signal transduction mechanisms	--	--	--	--	[T]	Signal transduction mechanisms	NB-ARC domain;; AAA domain;; Leucine rich repeat	FOM-2 GN=Fom-2 OS=Cucumis melo (Muskmelon) PE=4 SV=1	T	Signal transduction mechanisms	PREDICTED: putative disease resistance protein RGA1-like [Cucumis sativus]
Chr1:27371813|27414158	4.66253	PC-3p-3557	Csa3G684170	RGA2-like	Signal transduction mechanisms	[S]	Function unknown	Biological Process: defense response (GO:0006952);; Molecular Function: ADP binding (GO:0043531);;	--	[T]	Signal transduction mechanisms	NB-ARC domain;; Leucine rich repeat;; Leucine Rich repeats (2 copies);; Leucine Rich Repeat	R-FOM-2 OS=Cucumis melo (Muskmelon) PE=4 SV=1	T	Signal transduction mechanisms	PREDICTED: disease resistance protein RGA2-like [Cucumis sativus]
Chr1:27371813|27414158	4.66253	PC-3p-3557	Csa3G171090	sugar phosphate/phosphate translocator		[GER]	--	Biological Process: RNA splicing, via endonucleolytic cleavage and ligation (GO:0000394);; Cellular Component: endosome (GO:0005768);; Cellular Component: Golgi apparatus (GO:0005794);; Cellular Component: trans-Golgi network (GO:0005802);; Cellular Component: plasma membrane (GO:0005886);; Biological Process: acetyl-CoA metabolic process (GO:0006084);; Biological Process: purine nucleobase trans…	--	[GE]	--	Triose-phosphate Transporter family	Putative uncharacterized protein GN=VIT_05s0020g00740 OS=Vitis vinifera (Grape) PE=4 SV=1	EG	--	PREDICTED: probable sugar phosphate/phosphate translocator At3g17430-like [Cucumis sativus]
Chr1:27371813|27414158	4.66253	PC-3p-3557	Csa3G039850	Terpene synthase.1		--	--	Molecular Function: carbon-oxygen lyase activity, acting on phosphates (GO:0016838);;	--	--	--	Terpene synthase family, metal binding domain;; Terpene synthase, N-terminal domain	(E)-beta-caryophyllene synthase OS=Vitis vinifera (Grape) PE=2 SV=1	R	General function prediction only	PREDICTED: (-)-germacrene D synthase-like [Cucumis sativus]
Chr1:27371813|27414158	4.66253	PC-3p-3557	Csa3G041380	Terpene synthase.2		--	--	Molecular Function: lyase activity (GO:0016829);;	--	--	--	Terpene synthase, N-terminal domain	(E)-beta-caryophyllene synthase OS=Vitis vinifera (Grape) PE=2 SV=1	R	General function prediction only	PREDICTED: (-)-germacrene D synthase-like, partial [Cucumis sativus]
Chr1:27371813|27414158	4.66253	PC-3p-3557	Csa3G816070	TypA/BipA	Translation, ribosomal structure and biogenesis	[T]	Signal transduction mechanisms	Biological Process: response to reactive oxygen species (GO:0000302);; Molecular Function: translation elongation factor activity (GO:0003746);; Molecular Function: GTPase activity (GO:0003924);; Molecular Function: GTP binding (GO:0005525);; Cellular Component: plasma membrane (GO:0005886);; Biological Process: GTP catabolic process (GO:0006184);; Biological Process: translational elongation (GO…	K06207|0|csv:101213416|GTP-binding protein TypA/BipA homolog; K06207 GTP-binding protein (A)	[J]	Translation, ribosomal structure and biogenesis	Elongation factor Tu GTP binding domain;; Elongation factor G C-terminus;; Elongation factor Tu domain 2;; 50S ribosome-binding GTPase;; Ferrous iron transport protein B	GTP-binding protein type a OS=Cucumis melo subsp. melo PE=4 SV=1	J	Translation, ribosomal structure and biogenesis	PREDICTED: GTP-binding protein TypA/BipA homolog [Cucumis sativus]
Chr1:27371813|27414158	4.66253	PC-3p-3557	Csa1G231020	U11/U12		--	--	--	K13153|1.13389e-68|cmo:103487425|U11/U12 small nuclear ribonucleoprotein 25 kDa protein-like; K13153 U11/U12 small nuclear ribonucleoprotein 25 kDa protein (A)	--	--	--	Uncharacterized protein OS=Musa acuminata subsp. malaccensis (Wild banana) PE=4 SV=1	S	Function unknown	unknown [Lotus japonicus]
Chr1:27371813|27414158	4.66253	PC-3p-3557	CsaUNG027340	Uso1p		--	--	--	--	--	--	Protein of unknown function (DUF3732)	Predicted protein (Fragment) GN=OSTLU_88532 OS=Ostreococcus lucimarinus (strain CCE9901) PE=4 SV=1	S	Function unknown	K7_Uso1p [Saccharomyces cerevisiae Kyokai no. 7]
Chr1:27371813|27414158	4.66253	PC-3p-3557	Csa5G148560	YSL1	Inorganic ion transport and metabolism	[S]	Function unknown	Molecular Function: iron ion transmembrane transporter activity (GO:0005381);; Cellular Component: plasma membrane (GO:0005886);; Biological Process: oligopeptide transport (GO:0006857);; Biological Process: response to iron ion (GO:0010039);; Molecular Function: oligopeptide transporter activity (GO:0015198);; Biological Process: iron ion transmembrane transport (GO:0034755);; Biological Process…	--	--	--	OPT oligopeptide transporter protein	Oligopeptide transporter, putative GN=RCOM_1313170 OS=Ricinus communis (Castor bean) PE=4 SV=1	P	Inorganic ion transport and metabolism	PREDICTED: metal-nicotianamine transporter YSL1-like [Cucumis sativus]
Chr1:27371813|27414158	4.66253	PC-3p-3557	Csa6G168260	zw10	Cell cycle control, cell division, chromosome partitioning	--	--	Cellular Component: chromosome, centromeric region (GO:0000775);; Cellular Component: nucleus (GO:0005634);; Biological Process: chromosome segregation (GO:0007059);; Biological Process: mitotic nuclear division (GO:0007067);;	K11578|0|csv:101210362|centromere/kinetochore protein zw10 homolog; K11578 centromere/kinetochore protein ZW10 (A)	[D]	Cell cycle control, cell division, chromosome partitioning	Centromere/kinetochore Zw10	Uncharacterized protein OS=Glycine max (Soybean) PE=4 SV=1	D	Cell cycle control, cell division, chromosome partitioning	PREDICTED: centromere/kinetochore protein zw10 homolog [Cucumis sativus]
Chr1:27371813|27414158	4.66253	PC-3p-3557	Csa1G145890			--	--	Cellular Component: nucleus (GO:0005634);; Biological Process: protein glycosylation (GO:0006486);;	--	[S]	Function unknown	Protein of unknown function C-terminus (DUF2451);; Protein of unknown function N-terminal domain (DUF2450)	Uncharacterized protein GN=PRUPE_ppa000504mg OS=Prunus persica (Peach) PE=4 SV=1	S	Function unknown	PREDICTED: LOW QUALITY PROTEIN: coiled-coil domain-containing protein 132-like [Cucumis sativus]
Chr1:27371813|27414158	4.66253	PC-3p-3557	Csa1G506960			--	--	--	--	--	--	--	Putative uncharacterized protein GN=RCOM_0449900 OS=Ricinus communis (Castor bean) PE=4 SV=1	S	Function unknown	conserved hypothetical protein [Ricinus communis]
Chr1:27371813|27414158	4.66253	PC-3p-3557	Csa3G866480			No_mRNA_anno
Chr1:27371813|27414158	4.66253	PC-3p-3557	Csa4G286390			[IQ]	--	Molecular Function: catalase activity (GO:0004096);; Biological Process: response to oxidative stress (GO:0006979);; Cellular Component: membrane (GO:0016020);; Molecular Function: heme binding (GO:0020037);; Biological Process: oxidation-reduction process (GO:0055114);;	--	[R]	General function prediction only	AMP-binding enzyme;; NAD(P)-binding Rossmann-like domain;; Bacterial transferase hexapeptide (six repeats);; Catalase;; Flavin containing amine oxidoreductase;; Phosphopantetheine attachment site;; FAD dependent oxidoreductase;; Pyridine nucleotide-disulphide oxidoreductase;; FAD binding domain	Uncharacterized protein GN=PRUPE_ppa027071mg OS=Prunus persica (Peach) PE=4 SV=1	R	General function prediction only	hypothetical protein PRUPE_ppa027071mg [Prunus persica]
Chr1:27371813|27414158	4.66253	PC-3p-3557	Csa5G471080			No_mRNA_anno
Chr1:27371813|27414158	4.66253	PC-3p-3557	Csa7G318450			--	--	Molecular Function: binding (GO:0005488);;	--	--	--	--	Uncharacterized protein (Fragment) GN=PRUPE_ppa021510mg OS=Prunus persica (Peach) PE=4 SV=1	R	General function prediction only	PREDICTED: uncharacterized protein LOC101213907 [Cucumis sativus]
Chr1:4412144|4415198	7.00396	PC-5p-74546	Csa4G056530	β-amylase	General function prediction only	--	--	Biological Process: polysaccharide catabolic process (GO:0000272);; Molecular Function: DNA binding (GO:0003677);; Molecular Function: sequence-specific DNA binding transcription factor activity (GO:0003700);; Cellular Component: nucleus (GO:0005634);; Cellular Component: cytoplasm (GO:0005737);; Biological Process: regulation of transcription, DNA-templated (GO:0006355);; Molecular Function: bet…	K01177|0|cmo:103493026|beta-amylase 8; K01177 beta-amylase [EC:3.2.1.2] (A)	--	--	Glycosyl hydrolase family 14;; Plant protein of unknown function (DUF822)	Uncharacterized protein OS=Glycine max (Soybean) PE=3 SV=2	R	General function prediction only	PREDICTED: beta-amylase 8-like [Cucumis sativus]
Chr1:4412144|4415198	7.00396	PC-5p-74546	Csa6G194700			--	--	--	--	--	--	C2 domain	Putative uncharacterized protein GN=VIT_05s0020g01400 OS=Vitis vinifera (Grape) PE=4 SV=1	R	General function prediction only	PREDICTED: uncharacterized protein LOC101227117 [Cucumis sativus]
Chr2:9735887|9753600	-4.42762	PC-5p-9180	Csa1G560830	DEAD/DEAH.3	RNA processing and modification	[LKJ]	--	Molecular Function: RNA binding (GO:0003723);; Molecular Function: ATP binding (GO:0005524);; Cellular Component: nucleus (GO:0005634);; Molecular Function: ATP-dependent helicase activity (GO:0008026);; Molecular Function: zinc ion binding (GO:0008270);; Cellular Component: chloroplast stroma (GO:0009570);; Biological Process: embryo development ending in seed dormancy (GO:0009793);; Cellular Co…	--	[A]	RNA processing and modification	DEAD/DEAH box helicase;; Helicase conserved C-terminal domain;; GUCT (NUC152) domain;; Zinc knuckle;; Type III restriction enzyme, res subunit	Putative uncharacterized protein GN=VIT_14s0060g00060 OS=Vitis vinifera (Grape) PE=2 SV=1	A	RNA processing and modification	PREDICTED: DEAD-box ATP-dependent RNA helicase 3, chloroplastic-like [Cucumis sativus]
Chr2:9735887|9753600	-4.42762	PC-5p-9180	Csa3G634340	GEM-like protein		--	--	--	--	--	--	GRAM domain	Putative uncharacterized protein OS=Populus trichocarpa x Populus deltoides PE=2 SV=1	S	Function unknown	PREDICTED: GEM-like protein 2-like isoform 1 [Cucumis sativus]
Chr2:9735887|9753600	-4.42762	PC-5p-9180	Csa7G237890	LRR STPK.1	Signal transduction mechanisms	[S]	Function unknown	Biological Process: activation of MAPKK activity (GO:0000186);; Molecular Function: MAP kinase kinase kinase activity (GO:0004709);; Molecular Function: ATP binding (GO:0005524);; Cellular Component: plasma membrane (GO:0005886);;	--	--	--	Di-glucose binding within endoplasmic reticulum;; Protein tyrosine kinase;; Protein kinase domain;; Leucine Rich repeats (2 copies);; Leucine rich repeat;; Leucine Rich Repeat;; Carbohydrate-binding protein of the ER;; Leucine Rich repeat	Uncharacterized protein GN=PRUPE_ppa017049mg OS=Prunus persica (Peach) PE=4 SV=1	T	Signal transduction mechanisms	PREDICTED: probable LRR receptor-like serine/threonine-protein kinase At1g56130-like [Cucumis sativus]
Chr2:9735887|9753600	-4.42762	PC-5p-9180	Csa3G184060	SEC63	Posttranslational modification, protein turnover, chaperones	[U]	Intracellular trafficking, secretion, and vesicular transport	Cellular Component: mitochondrion (GO:0005739);; Cellular Component: Golgi apparatus (GO:0005794);; Cellular Component: cytosol (GO:0005829);; Cellular Component: plasma membrane (GO:0005886);; Biological Process: protein folding (GO:0006457);; Molecular Function: protein transporter activity (GO:0008565);; Cellular Component: chloroplast (GO:0009507);; Cellular Component: cytoplasmic membrane-bo…	K09540|0|csv:101209193|translocation protein SEC63 homolog; K09540 translocation protein SEC63 (A)	[A]	RNA processing and modification	Sec63 Brl domain;; DnaJ domain	Uncharacterized protein GN=PRUPE_ppa002330mg OS=Prunus persica (Peach) PE=4 SV=1	O	Posttranslational modification, protein turnover, chaperones	PREDICTED: translocation protein SEC63 homolog [Cucumis sativus]
Chr2:9735887|9753600	-4.42762	PC-5p-9180	Csa1G572430	TF IIIB	Transcription	[K]	Transcription	Molecular Function: binding (GO:0005488);; Biological Process: transcription, DNA-templated (GO:0006351);; Biological Process: sister chromatid cohesion (GO:0007062);; Biological Process: stomatal lineage progression (GO:0010440);; Biological Process: chromatin silencing by small RNA (GO:0031048);; Biological Process: meiotic chromosome segregation (GO:0045132);;	K15196|0|csv:101231587|transcription factor IIIB 60 kDa subunit-like; K15196 transcription factor IIIB 90 kDa subunit (A)	[K]	Transcription	Brf1-like TBP-binding domain;; Transcription factor TFIIB repeat	Putative uncharacterized protein GN=VIT_08s0056g01250 OS=Vitis vinifera (Grape) PE=4 SV=1	K	Transcription	PREDICTED: transcription factor IIIB 60 kDa subunit-like [Cucumis sativus]
Chr2:9735887|9753600	-4.42762	PC-5p-9180	Csa3G426390	TORTIFOLIA1		--	--	Biological Process: single-organism process (GO:0044699);;	--	--	--	--	Putative uncharacterized protein GN=VIT_19s0090g00020 OS=Vitis vinifera (Grape) PE=4 SV=1	S	Function unknown	PREDICTED: microtubule-associated protein TORTIFOLIA1-like [Cucumis sativus]
Chr3:14927566|14937448	-3.51795	csa-miRn6-3p	Csa5G139630	CRF4	Transcription	--	--	Molecular Function: protein binding (GO:0005515);; Biological Process: protein import into nucleus (GO:0006606);; Biological Process: cellular process (GO:0009987);; Biological Process: single-organism developmental process (GO:0044767);; Biological Process: system development (GO:0048731);;	--	--	--	AP2 domain	Putative uncharacterized protein GN=VIT_16s0050g02400 OS=Vitis vinifera (Grape) PE=4 SV=1	K	Transcription	PREDICTED: ethylene-responsive transcription factor CRF4-like [Cucumis sativus]
Chr3:14927566|14937448	-3.51795	csa-miRn6-3p	Csa6G128610	ERF054	Transcription	--	--	Cellular Component: nucleosome (GO:0000786);; Molecular Function: DNA binding (GO:0003677);; Molecular Function: structural constituent of ribosome (GO:0003735);; Molecular Function: protein serine/threonine kinase activity (GO:0004674);; Molecular Function: ATP binding (GO:0005524);; Cellular Component: ribosome (GO:0005840);; Biological Process: nucleosome assembly (GO:0006334);; Biological Pro…	--	--	--	--	Uncharacterized protein GN=PGSC0003DMG400046004 OS=Solanum tuberosum (Potato) PE=4 SV=1	K	Transcription	PREDICTED: LOW QUALITY PROTEIN: ethylene-responsive transcription factor ERF054-like [Cucumis sativus]
Chr3:14927566|14937448	-3.51795	csa-miRn6-3p	Csa3G646520	40S ribosomal protein.1	Translation, ribosomal structure and biogenesis	[J]	Translation, ribosomal structure and biogenesis	Biological Process: ribosomal small subunit assembly (GO:0000028);; Molecular Function: structural constituent of ribosome (GO:0003735);; Cellular Component: nucleus (GO:0005634);; Cellular Component: plasma membrane (GO:0005886);; Biological Process: translation (GO:0006412);; Cellular Component: chloroplast (GO:0009507);; Biological Process: response to salt stress (GO:0009651);; Cellular Compo…	K02998|1.50945e-178|csv:101226997|40S ribosomal protein SA-like; K02998 small subunit ribosomal protein SAe (A)	[J]	Translation, ribosomal structure and biogenesis	Ribosomal protein S2	Uncharacterized protein GN=PRUPE_ppa009383mg OS=Prunus persica (Peach) PE=4 SV=1	J	Translation, ribosomal structure and biogenesis	PREDICTED: 40S ribosomal protein SA-like [Cucumis sativus]
Chr3:14927566|14937448	-3.51795	csa-miRn6-3p	Csa4G038770	40S ribosomal protein.2	Translation, ribosomal structure and biogenesis	[J]	Translation, ribosomal structure and biogenesis	Biological Process: ribosomal small subunit assembly (GO:0000028);; Molecular Function: structural constituent of ribosome (GO:0003735);; Cellular Component: nucleus (GO:0005634);; Cellular Component: plasma membrane (GO:0005886);; Biological Process: translation (GO:0006412);; Cellular Component: chloroplast (GO:0009507);; Biological Process: response to salt stress (GO:0009651);; Cellular Compo…	K02998|1.10655e-180|csv:101212340|40S ribosomal protein SA-like; K02998 small subunit ribosomal protein SAe (A)	[J]	Translation, ribosomal structure and biogenesis	Ribosomal protein S2	Uncharacterized protein GN=PRUPE_ppa009383mg OS=Prunus persica (Peach) PE=4 SV=1	J	Translation, ribosomal structure and biogenesis	PREDICTED: 40S ribosomal protein SA-like [Cucumis sativus]
Chr3:14927566|14937448	-3.51795	csa-miRn6-3p	Csa5G585950	ABC transporter	Secondary metabolites biosynthesis, transport and catabolism	[V]	Defense mechanisms	Biological Process: response to superoxide (GO:0000303);; Molecular Function: ATP binding (GO:0005524);; Cellular Component: plasma membrane (GO:0005886);; Biological Process: ATP catabolic process (GO:0006200);; Biological Process: ER to Golgi vesicle-mediated transport (GO:0006888);; Molecular Function: xenobiotic-transporting ATPase activity (GO:0008559);; Biological Process: toxin catabolic p…	K05658|0|csv:101202823|ABC transporter B family member 4-like; K05658 ATP-binding cassette, subfamily B (MDR/TAP), member 1 [EC:3.6.3.44] (A)	[Q]	Secondary metabolites biosynthesis, transport and catabolism	ABC transporter transmembrane region;; ABC transporter;; RecF/RecN/SMC N terminal domain;; AAA domain;; P-loop containing region of AAA domain;; AAA ATPase domain;; Predicted ATPase of the ABC class;; AAA domain;; Protein of unknown function, DUF258;; Zeta toxin;; AAA domain (dynein-related subfamily);; Protein of unknown function (DUF1602)	Multidrug/pheromone exporter, MDR family, ABC transporter family GN=POPTRDRAFT_834831 OS=Populus trichocarpa (Western balsam poplar) PE=2 SV=1	Q	Secondary metabolites biosynthesis, transport and catabolism	PREDICTED: ABC transporter B family member 4-like [Cucumis sativus]
Chr3:14927566|14937448	-3.51795	csa-miRn6-3p	Csa5G643360	Acyl-Esterase		--	--	--	--	--	--	GDSL/SGNH-like Acyl-Esterase family found in Pmr5 and Cas1p;; PMR5 N terminal Domain	Putative uncharacterized protein OS=Cucumis melo subsp. melo PE=4 SV=1	S	Function unknown	PREDICTED: uncharacterized protein LOC101210676 [Cucumis sativus]
Chr3:14927566|14937448	-3.51795	csa-miRn6-3p	Csa3G113340	Alfin1	Transcription	--	--	Molecular Function: DNA binding (GO:0003677);; Molecular Function: ATP binding (GO:0005524);; Cellular Component: nucleus (GO:0005634);; Cellular Component: cytosol (GO:0005829);; Biological Process: regulation of transcription, DNA-templated (GO:0006355);; Molecular Function: zinc ion binding (GO:0008270);; Biological Process: chromatin modification (GO:0016568);; Molecular Function: hydrolase a…	--	[R]	General function prediction only	Domain of unknown function (DUF3594);; PHD-finger	PHD5 OS=Morella rubra PE=2 SV=1	K	Transcription	PREDICTED: PHD finger protein Alfin1-like [Cucumis sativus]
Chr3:14927566|14937448	-3.51795	csa-miRn6-3p	Csa1G008440	aminoacyl-tRNA ligase		--	--	Biological Process: nuclear-transcribed mRNA catabolic process (GO:0000956);; Molecular Function: aminoacyl-tRNA ligase activity (GO:0004812);; Cellular Component: nucleus (GO:0005634);; Biological Process: regulation of mitotic cell cycle (GO:0007346);;	--	--	--	DDT domain	Putative uncharacterized protein GN=VIT_17s0000g05430 OS=Vitis vinifera (Grape) PE=4 SV=1	S	Function unknown	PREDICTED: uncharacterized protein LOC101216302 [Cucumis sativus]
Chr3:14927566|14937448	-3.51795	csa-miRn6-3p	Csa6G087770	ATX3		[R]	General function prediction only	Molecular Function: methyltransferase activity (GO:0008168);; Biological Process: methylation (GO:0032259);; Biological Process: primary metabolic process (GO:0044238);; Biological Process: cellular macromolecule metabolic process (GO:0044260);; Molecular Function: metal ion binding (GO:0046872);;	--	[BK]	--	PHD-zinc-finger like domain;; SET domain;; PWWP domain;; PHD-like zinc-binding domain;; PHD-finger;; PHD-finger	Trithorax, putative GN=RCOM_0718450 OS=Ricinus communis (Castor bean) PE=4 SV=1	BK	--	PREDICTED: histone-lysine N-methyltransferase ATX3-like [Cucumis sativus]
Chr3:14927566|14937448	-3.51795	csa-miRn6-3p	Csa3G912940	bax inhibitor	Signal transduction mechanisms	[R]	General function prediction only	Biological Process: very long-chain fatty acid metabolic process (GO:0000038);; Biological Process: MAPK cascade (GO:0000165);; Molecular Function: protein binding (GO:0005515);; Cellular Component: nuclear envelope (GO:0005635);; Cellular Component: endoplasmic reticulum (GO:0005783);; Cellular Component: plasma membrane (GO:0005886);; Biological Process: protein targeting to membrane (GO:000661…	--	[V]	Defense mechanisms	Inhibitor of apoptosis-promoting Bax1	Predicted protein OS=Populus trichocarpa (Western balsam poplar) PE=4 SV=1	T	Signal transduction mechanisms	PREDICTED: bax inhibitor 1-like isoform 2 [Cucumis sativus]
Chr3:14927566|14937448	-3.51795	csa-miRn6-3p	Csa3G168390	bHLH147	Transcription	--	--	Biological Process: nitrogen compound metabolic process (GO:0006807);; Biological Process: cellular metabolic process (GO:0044237);; Biological Process: organic substance metabolic process (GO:0071704);;	--	--	--	--	Putative uncharacterized protein GN=VIT_05s0077g00750 OS=Vitis vinifera (Grape) PE=4 SV=1	K	Transcription	PREDICTED: transcription factor bHLH147-like [Cucumis sativus]
Chr3:14927566|14937448	-3.51795	csa-miRn6-3p	Csa4G377720	bZIP	Transcription	--	--	Molecular Function: sequence-specific DNA binding transcription factor activity (GO:0003700);; Biological Process: regulation of transcription, DNA-templated (GO:0006355);; Molecular Function: sequence-specific DNA binding (GO:0043565);;	--	--	--	bZIP transcription factor;; Basic region leucine zipper	Uncharacterized protein GN=PRUPE_ppa024363mg OS=Prunus persica (Peach) PE=4 SV=1	K	Transcription	PREDICTED: protein ABSCISIC ACID-INSENSITIVE 5-like [Cucumis sativus]
Chr3:14927566|14937448	-3.51795	csa-miRn6-3p	Csa3G019980	C2H2-type zinc finger		--	--	--	--	[R]	General function prediction only	C2H2-type zinc finger;; C2H2-type zinc finger;; Zinc finger, C2H2 type	Predicted protein GN=POPTRDRAFT_757026 OS=Populus trichocarpa (Western balsam poplar) PE=4 SV=1	R	General function prediction only	PREDICTED: zinc finger protein ZAT9-like [Cucumis sativus]
Chr3:14927566|14937448	-3.51795	csa-miRn6-3p	Csa1G006330	C3HC4 type RING finger	Transcription	--	--	--	--	[K]	Transcription	RING/Ubox like zinc-binding domain;; Zinc finger, C3HC4 type (RING finger)	Uncharacterized protein OS=Glycine max (Soybean) PE=4 SV=1	K	Transcription	PREDICTED: uncharacterized LOC101211244 [Cucumis sativus]
Chr3:14927566|14937448	-3.51795	csa-miRn6-3p	Csa6G434320	ChlD	Coenzyme transport and metabolism	[H]	Coenzyme transport and metabolism	Molecular Function: ATP binding (GO:0005524);; Cellular Component: chloroplast thylakoid (GO:0009534);; Cellular Component: chloroplast stroma (GO:0009570);; Biological Process: cytokinin metabolic process (GO:0009690);; Cellular Component: magnesium chelatase complex (GO:0010007);; Biological Process: photosynthesis (GO:0015979);; Biological Process: chlorophyll biosynthetic process (GO:0015995)…	K03404|0|csv:101208461|magnesium-chelatase subunit ChlD, chloroplastic-like; K03404 magnesium chelatase subunit D [EC:6.6.1.1] (A)	--	--	von Willebrand factor type A domain;; Magnesium chelatase, subunit ChlI;; von Willebrand factor type A domain;; Sigma-54 interaction domain	Uncharacterized protein GN=PRUPE_ppa001804mg OS=Prunus persica (Peach) PE=4 SV=1	H	Coenzyme transport and metabolism	PREDICTED: magnesium-chelatase subunit ChlD, chloroplastic-like [Cucumis sativus]
Chr3:14927566|14937448	-3.51795	csa-miRn6-3p	Csa5G608280	CHUP1		--	--	Cellular Component: nucleus (GO:0005634);; Biological Process: rRNA processing (GO:0006364);; Cellular Component: chloroplast outer membrane (GO:0009707);; Biological Process: chloroplast relocation (GO:0009902);; Biological Process: thylakoid membrane organization (GO:0010027);; Biological Process: photosystem II assembly (GO:0010207);; Biological Process: regulation of protein dephosphorylation…	--	--	--	--	Putative uncharacterized protein GN=VIT_01s0011g02860 OS=Vitis vinifera (Grape) PE=4 SV=1	R	General function prediction only	PREDICTED: protein CHUP1, chloroplastic-like [Cucumis sativus]
Chr3:14927566|14937448	-3.51795	csa-miRn6-3p	Csa2G380020	CLD	Posttranslational modification, protein turnover, chaperones	[O]	Posttranslational modification, protein turnover, chaperones	Molecular Function: isomerase activity (GO:0016853);; Biological Process: cellular protein metabolic process (GO:0044267);;	--	[O]	Posttranslational modification, protein turnover, chaperones	Cyclophilin type peptidyl-prolyl cis-trans isomerase/CLD;; Cyclophilin type peptidyl-prolyl cis-trans isomerase/CLD	Putative uncharacterized protein GN=VIT_04s0008g05090 OS=Vitis vinifera (Grape) PE=4 SV=1	O	Posttranslational modification, protein turnover, chaperones	PREDICTED: uncharacterized protein LOC101210345 [Cucumis sativus]
Chr3:14927566|14937448	-3.51795	csa-miRn6-3p	Csa3G854250	CML41	Signal transduction mechanisms	[TZDR]	--	--	K13448|1.06099e-90|csv:101229653|probable calcium-binding protein CML41-like; K13448 calcium-binding protein CML (A)	[T]	Signal transduction mechanisms	EF-hand domain pair;; EF hand;; EF-hand domain pair;; EF-hand domain;; EF hand	Putative uncharacterized protein GN=VIT_18s0001g11830 OS=Vitis vinifera (Grape) PE=2 SV=1	T	Signal transduction mechanisms	PREDICTED: probable calcium-binding protein CML41-like [Cucumis sativus]
Chr3:14927566|14937448	-3.51795	csa-miRn6-3p	Csa5G647360	CPSF30		[R]	General function prediction only	Biological Process: mitotic cell cycle (GO:0000278);; Molecular Function: RNA binding (GO:0003723);; Molecular Function: endoribonuclease activity (GO:0004521);; Molecular Function: calmodulin binding (GO:0005516);; Cellular Component: mRNA cleavage and polyadenylation specificity factor complex (GO:0005847);; Biological Process: response to oxidative stress (GO:0006979);; Molecular Function: zin…	K14404|0|csv:101220043|cleavage and polyadenylation specificity factor CPSF30-like; K14404 cleavage and polyadenylation specificity factor subunit 4 (A)	[TA]	--	YT521-B-like domain	Uncharacterized protein OS=Glycine max (Soybean) PE=4 SV=1	A	RNA processing and modification	PREDICTED: cleavage and polyadenylation specificity factor CPSF30-like [Cucumis sativus]
Chr3:14927566|14937448	-3.51795	csa-miRn6-3p	Csa4G007640	CRAL/TRIO	Lipid transport and metabolism	--	--	Molecular Function: transporter activity (GO:0005215);; Cellular Component: nucleus (GO:0005634);; Biological Process: transport (GO:0006810);; Biological Process: cysteine biosynthetic process (GO:0019344);;	--	[I]	Lipid transport and metabolism	CRAL/TRIO domain;; Divergent CRAL/TRIO domain;; CRAL/TRIO, N-terminal domain	Uncharacterized protein GN=PRUPE_ppa010136mg OS=Prunus persica (Peach) PE=4 SV=1	I	Lipid transport and metabolism	PREDICTED: random slug protein 5-like [Cucumis sativus]
Chr3:14927566|14937448	-3.51795	csa-miRn6-3p	Csa1G589100	CRS1	Replication, recombination and repair	--	--	Molecular Function: RNA binding (GO:0003723);; Cellular Component: plastid (GO:0009536);;	--	[L]	Replication, recombination and repair	CRS1 / YhbY (CRM) domain	Uncharacterized protein GN=PRUPE_ppa001111mg OS=Prunus persica (Peach) PE=4 SV=1	L	Replication, recombination and repair	PREDICTED: chloroplastic group IIA intron splicing facilitator CRS1, chloroplastic-like [Cucumis sativus]
Chr3:14927566|14937448	-3.51795	csa-miRn6-3p	Csa6G502040	Cupin		--	--	Molecular Function: nutrient reservoir activity (GO:0045735);;	--	--	--	Cupin	PreproMP73 GN=CmMP73 OS=Cucurbita maxima (Pumpkin) PE=2 SV=1	R	General function prediction only	preproMP73 [Cucurbita maxima]
Chr3:14927566|14937448	-3.51795	csa-miRn6-3p	Csa7G073750	cyclin-dependent kinase inhibitor	Signal transduction mechanisms	--	--	Cellular Component: male germ cell nucleus (GO:0001673);; Molecular Function: cyclin-dependent protein serine/threonine kinase inhibitor activity (GO:0004861);; Biological Process: cell cycle (GO:0007049);; Molecular Function: cyclin binding (GO:0030332);; Biological Process: negative regulation of cyclin-dependent protein serine/threonine kinase activity (GO:0045736);;	--	--	--	Cyclin-dependent kinase inhibitor	Putative uncharacterized protein GN=VIT_07s0031g00800 OS=Vitis vinifera (Grape) PE=4 SV=1	T	Signal transduction mechanisms	PREDICTED: cyclin-dependent kinase inhibitor 7-like [Cucumis sativus]
Chr3:14927566|14937448	-3.51795	csa-miRn6-3p	Csa4G639780	CYPRO4	Intracellular trafficking, secretion, and vesicular transport	[U]	Intracellular trafficking, secretion, and vesicular transport	Biological Process: mitotic G2 phase (GO:0000085);; Cellular Component: nucleus (GO:0005634);; Cellular Component: cytosol (GO:0005829);; Cellular Component: plasma membrane (GO:0005886);; Biological Process: regulation of DNA replication (GO:0006275);; Biological Process: DNA methylation (GO:0006306);; Biological Process: chromatin silencing (GO:0006342);; Biological Process: cell proliferation …	--	[U]	Intracellular trafficking, secretion, and vesicular transport	VID27 cytoplasmic protein	Predicted protein GN=POPTRDRAFT_591944 OS=Populus trichocarpa (Western balsam poplar) PE=4 SV=1	U	Intracellular trafficking, secretion, and vesicular transport	PREDICTED: protein CYPRO4-like [Cucumis sativus]
Chr3:14927566|14937448	-3.51795	csa-miRn6-3p	Csa3G855940	DEAD/DEAH.2	RNA processing and modification	[LKJ]	--	Molecular Function: nucleic acid binding (GO:0003676);; Molecular Function: ATP binding (GO:0005524);; Cellular Component: nucleus (GO:0005634);; Molecular Function: ATP-dependent helicase activity (GO:0008026);;	K13181|0|csv:101203996|DEAD-box ATP-dependent RNA helicase 28-like; K13181 ATP-dependent RNA helicase DDX27 [EC:3.6.4.13] (A)	[A]	RNA processing and modification	DEAD/DEAH box helicase;; Helicase conserved C-terminal domain	Uncharacterized protein GN=PRUPE_ppa001893mg OS=Prunus persica (Peach) PE=4 SV=1	A	RNA processing and modification	PREDICTED: DEAD-box ATP-dependent RNA helicase 28-like [Cucumis sativus]
Chr3:14927566|14937448	-3.51795	csa-miRn6-3p	Csa7G033370	DGCR14		--	--	Cellular Component: nucleus (GO:0005634);; Cellular Component: mitochondrion (GO:0005739);; Biological Process: D-xylose metabolic process (GO:0042732);;	K13118|0|csv:101212240|protein DGCR14 homolog; K13118 protein DGCR14 (A)	[R]	General function prediction only	Nuclear protein Es2	Predicted protein GN=POPTRDRAFT_552692 OS=Populus trichocarpa (Western balsam poplar) PE=4 SV=1	R	General function prediction only	PREDICTED: protein DGCR14 homolog [Cucumis sativus]
Chr3:14927566|14937448	-3.51795	csa-miRn6-3p	Csa3G895700	dioxygenase	Secondary metabolites biosynthesis, transport and catabolism	[Q]	Secondary metabolites biosynthesis, transport and catabolism	Molecular Function: nucleic acid binding (GO:0003676);; Molecular Function: protein serine/threonine kinase activity (GO:0004674);; Molecular Function: ATP binding (GO:0005524);; Biological Process: protein phosphorylation (GO:0006468);; Molecular Function: methyltransferase activity (GO:0008168);; Molecular Function: zinc ion binding (GO:0008270);; Biological Process: methylation (GO:0032259);;	--	[Q]	Secondary metabolites biosynthesis, transport and catabolism	Retinal pigment epithelial membrane protein	Putative uncharacterized protein GN=VIT_04s0008g03480 OS=Vitis vinifera (Grape) PE=4 SV=1	Q	Secondary metabolites biosynthesis, transport and catabolism	PREDICTED: carotenoid 9,10(9&apos;,10&apos;)-cleavage dioxygenase 1-like [Cucumis sativus]
Chr3:14927566|14937448	-3.51795	csa-miRn6-3p	Csa3G690290	DNA topoisomerase	Chromatin structure and dynamics	[L]	Replication, recombination and repair	Biological Process: cytokinesis by cell plate formation (GO:0000911);; Molecular Function: DNA binding (GO:0003677);; Molecular Function: DNA topoisomerase type II (ATP-hydrolyzing) activity (GO:0003918);; Molecular Function: ATP binding (GO:0005524);; Cellular Component: nucleus (GO:0005634);; Cellular Component: chromosome (GO:0005694);; Biological Process: DNA topological change (GO:0006265);;…	K03164|0|csv:101215950|DNA topoisomerase 2-like; K03164 DNA topoisomerase II [EC:5.99.1.3] (A)	[B]	Chromatin structure and dynamics	DNA gyrase/topoisomerase IV, subunit A;; DNA gyrase B;; Toprim domain;; Histidine kinase-, DNA gyrase B-, and HSP90-like ATPase	DNA topoisomerase 2 GN=VIT_13s0064g00560 OS=Vitis vinifera (Grape) PE=3 SV=1	B	Chromatin structure and dynamics	PREDICTED: LOW QUALITY PROTEIN: DNA topoisomerase 2-like [Cucumis sativus]
Chr3:14927566|14937448	-3.51795	csa-miRn6-3p	Csa2G013230	eIF-2B	Translation, ribosomal structure and biogenesis	[MJ]	--	Molecular Function: translation initiation factor activity (GO:0003743);; Cellular Component: cytosol (GO:0005829);; Biological Process: regulation of translational initiation (GO:0006446);; Biological Process: nucleotide biosynthetic process (GO:0009165);; Biological Process: RNA metabolic process (GO:0016070);; Molecular Function: nucleotidyltransferase activity (GO:0016779);;	K03240|0|cmo:103495740|translation initiation factor eIF-2B subunit epsilon; K03240 translation initiation factor eIF-2B subunit epsilon (A)	[J]	Translation, ribosomal structure and biogenesis	eIF4-gamma/eIF5/eIF2-epsilon;; Nucleotidyl transferase;; Bacterial transferase hexapeptide (six repeats)	eIF4-gamma/eIF5/eIF2-epsilon domain-containing protein OS=Cucumis melo subsp. melo PE=4 SV=1	J	Translation, ribosomal structure and biogenesis	PREDICTED: translation initiation factor eIF-2B subunit epsilon-like [Cucumis sativus]
Chr3:14927566|14937448	-3.51795	csa-miRn6-3p	Csa6G448080	Epa5p		--	--	--	--	--	--	--	Putative uncharacterized protein GN=VOLCADRAFT_121342 OS=Volvox carteri (Green alga) PE=4 SV=1	--	--	Epa5p [Candida glabrata]
Chr3:14927566|14937448	-3.51795	csa-miRn6-3p	Csa7G065120	EXECUTER		--	--	Biological Process: response to singlet oxygen (GO:0000304);; Biological Process: cellular process (GO:0009987);; Biological Process: response to iron ion (GO:0010039);; Biological Process: singlet oxygen-mediated programmed cell death (GO:0010343);; Cellular Component: thylakoid membrane (GO:0042651);; Cellular Component: intracellular part (GO:0044424);; Biological Process: iron ion homeostasis…	--	--	--	Domain of unknown function (DUF3506)	Uncharacterized protein GN=PRUPE_ppa002360mg OS=Prunus persica (Peach) PE=4 SV=1	S	Function unknown	PREDICTED: protein EXECUTER 1, chloroplastic-like [Cucumis sativus]
Chr3:14927566|14937448	-3.51795	csa-miRn6-3p	Csa5G430000	Exo70	Intracellular trafficking, secretion, and vesicular transport	--	--	Cellular Component: exocyst (GO:0000145);; Cellular Component: nucleus (GO:0005634);; Cellular Component: cytosol (GO:0005829);; Biological Process: exocytosis (GO:0006887);; Biological Process: plant-type cell wall modification (GO:0009827);; Biological Process: pollen tube growth (GO:0009860);;	K07195|0|csv:101224679|exocyst complex component 7-like; K07195 exocyst complex component 7 (A)	[U]	Intracellular trafficking, secretion, and vesicular transport	Exo70 exocyst complex subunit	Uncharacterized protein GN=PRUPE_ppa017989mg OS=Prunus persica (Peach) PE=4 SV=1	U	Intracellular trafficking, secretion, and vesicular transport	PREDICTED: exocyst complex component 7-like [Cucumis sativus]
Chr3:14927566|14937448	-3.51795	csa-miRn6-3p	Csa5G650450	F-box protein.2		--	--	--	--	--	--	F-box domain	F-box family protein GN=POPTRDRAFT_786395 OS=Populus trichocarpa (Western balsam poplar) PE=2 SV=1	R	General function prediction only	PREDICTED: F-box/FBD/LRR-repeat protein At1g16930-like [Cucumis sativus]
Chr3:14927566|14937448	-3.51795	csa-miRn6-3p	Csa4G129570	FERONIA.1	Signal transduction mechanisms	--	--	Biological Process: metabolic process (GO:0008152);; Molecular Function: kinase activity (GO:0016301);;	--	[T]	Signal transduction mechanisms	Carbohydrate-binding protein of the ER;; Protein tyrosine kinase;; Protein kinase domain;; Di-glucose binding within endoplasmic reticulum	Uncharacterized protein (Fragment) GN=PRUPE_ppa016279mg OS=Prunus persica (Peach) PE=4 SV=1	T	Signal transduction mechanisms	PREDICTED: receptor-like protein kinase FERONIA-like [Cucumis sativus]
Chr3:14927566|14937448	-3.51795	csa-miRn6-3p	Csa5G640540	FERONIA.1	Signal transduction mechanisms	[RTKL]	--	Molecular Function: protein kinase activity (GO:0004672);; Cellular Component: plasma membrane (GO:0005886);; Biological Process: glucose catabolic process (GO:0006007);; Biological Process: response to stress (GO:0006950);; Biological Process: response to osmotic stress (GO:0006970);; Cellular Component: plasmodesma (GO:0009506);; Biological Process: anatomical structure morphogenesis (GO:000965…	--	[T]	Signal transduction mechanisms	Protein tyrosine kinase;; Protein kinase domain;; Carbohydrate-binding protein of the ER;; Di-glucose binding within endoplasmic reticulum	Kinase, putative GN=RCOM_0917060 OS=Ricinus communis (Castor bean) PE=3 SV=1	R	General function prediction only	PREDICTED: LOW QUALITY PROTEIN: receptor-like protein kinase FERONIA-like [Cucumis sativus]
Chr3:14927566|14937448	-3.51795	csa-miRn6-3p	Csa4G172540	FERONIA.2	Signal transduction mechanisms	[RTKL]	--	Molecular Function: calmodulin-dependent protein kinase activity (GO:0004683);; Molecular Function: calcium-dependent protein kinase C activity (GO:0004698);; Molecular Function: calcium ion binding (GO:0005509);; Molecular Function: ATP binding (GO:0005524);; Cellular Component: nucleus (GO:0005634);; Cellular Component: cytoplasm (GO:0005737);; Cellular Component: plasma membrane (GO:0005886);;…	K13412|0|csv:101208990|calcium-dependent protein kinase 7-like; K13412 calcium-dependent protein kinase [EC:2.7.11.1] (A)	[T]	Signal transduction mechanisms	Protein kinase domain;; Protein tyrosine kinase;; EF hand;; EF-hand domain pair;; EF-hand domain pair;; EF-hand domain;; EF hand;; Kinase-like;; Lipopolysaccharide kinase (Kdo/WaaP) family	Calcium-dependent protein kinase, putative GN=RCOM_0750920 OS=Ricinus communis (Castor bean) PE=4 SV=1	T	Signal transduction mechanisms	PREDICTED: calcium-dependent protein kinase 7-like [Cucumis sativus]
Chr3:14927566|14937448	-3.51795	csa-miRn6-3p	Csa5G640550	FERONIA.2	Signal transduction mechanisms	--	--	Molecular Function: transferase activity, transferring phosphorus-containing groups (GO:0016772);; Biological Process: cellular metabolic process (GO:0044237);; Biological Process: primary metabolic process (GO:0044238);; Biological Process: single-organism cellular process (GO:0044763);; Biological Process: response to stimulus (GO:0050896);; Biological Process: organic substance metabolic proce…	--	[T]	Signal transduction mechanisms	Carbohydrate-binding protein of the ER;; Di-glucose binding within endoplasmic reticulum;; Protein tyrosine kinase;; Protein kinase domain	Kinase, putative GN=RCOM_0917060 OS=Ricinus communis (Castor bean) PE=3 SV=1	T	Signal transduction mechanisms	PREDICTED: receptor-like protein kinase FERONIA-like [Cucumis sativus]
Chr3:14927566|14937448	-3.51795	csa-miRn6-3p	Csa3G207890	ferredoxin--nitrite reductase	Inorganic ion transport and metabolism	[P]	Inorganic ion transport and metabolism	Cellular Component: mitochondrion (GO:0005739);; Cellular Component: chloroplast stroma (GO:0009570);; Biological Process: response to nitrate (GO:0010167);; Biological Process: nitrate transport (GO:0015706);; Cellular Component: membrane (GO:0016020);; Biological Process: cysteine biosynthetic process (GO:0019344);; Molecular Function: heme binding (GO:0020037);; Biological Process: electron tr…	K00366|0|csv:101217505|NIR; ferredoxin--nitrite reductase, chloroplastic-like; K00366 ferredoxin-nitrite reductase [EC:1.7.7.1] (A)	[P]	Inorganic ion transport and metabolism	Nitrite and sulphite reductase 4Fe-4S domain;; Nitrite/Sulfite reductase ferredoxin-like half domain	Ferredoxin--nitrite reductase, chloroplast, putative GN=RCOM_0813440 OS=Ricinus communis (Castor bean) PE=4 SV=1	P	Inorganic ion transport and metabolism	PREDICTED: ferredoxin--nitrite reductase, chloroplastic-like [Cucumis sativus]
Chr3:14927566|14937448	-3.51795	csa-miRn6-3p	Csa2G108620	FEZ	Transcription	--	--	Cellular Component: nucleus (GO:0005634);; Biological Process: response to auxin (GO:0009733);; Biological Process: cellular process (GO:0009987);; Biological Process: single-organism process (GO:0044699);; Biological Process: positive regulation of asymmetric cell division (GO:0045770);; Biological Process: somatic stem cell division (GO:0048103);; Biological Process: root cap development (GO:00…	--	--	--	No apical meristem (NAM) protein	NAC domain-containing protein, putative GN=RCOM_0836330 OS=Ricinus communis (Castor bean) PE=4 SV=1	K	Transcription	PREDICTED: protein FEZ-like [Cucumis sativus]
Chr3:14927566|14937448	-3.51795	csa-miRn6-3p	Csa6G045050	glucuronosyltransferase		[GC]	--	Molecular Function: transferase activity, transferring glycosyl groups (GO:0016757);; Molecular Function: transferase activity, transferring hexosyl groups (GO:0016758);;	--	[GC]	--	UDP-glucoronosyl and UDP-glucosyl transferase;; Glycosyl transferase family 1	Putative uncharacterized protein GN=VIT_04s0044g01530 OS=Vitis vinifera (Grape) PE=3 SV=1	CG	--	PREDICTED: cyanidin-3-O-glucoside 2-O-glucuronosyltransferase-like [Cucumis sativus]
Chr3:14927566|14937448	-3.51795	csa-miRn6-3p	Csa1G025270	HEXBP	Posttranslational modification, protein turnover, chaperones	[OU]	--	Molecular Function: binding (GO:0005488);;	--	[O]	Posttranslational modification, protein turnover, chaperones	Zinc knuckle	Uncharacterized protein OS=Glycine max (Soybean) PE=4 SV=1	O	Posttranslational modification, protein turnover, chaperones	PREDICTED: DNA-binding protein HEXBP-like, partial [Cucumis sativus]
Chr3:14927566|14937448	-3.51795	csa-miRn6-3p	Csa4G005000	Hsp20	Posttranslational modification, protein turnover, chaperones	[O]	Posttranslational modification, protein turnover, chaperones	Biological Process: protein folding (GO:0006457);; Biological Process: response to stress (GO:0006950);; Biological Process: response to high light intensity (GO:0009644);; Biological Process: heat acclimation (GO:0010286);; Biological Process: response to hydrogen peroxide (GO:0042542);; Cellular Component: intracellular membrane-bounded organelle (GO:0043231);; Cellular Component: cytoplasmic p…	K13993|2.47388e-136|csv:101210969|26.5 kDa heat shock protein, mitochondrial-like; K13993 HSP20 family protein (A)	[O]	Posttranslational modification, protein turnover, chaperones	Hsp20/alpha crystallin family	Putative uncharacterized protein OS=Glycine max (Soybean) PE=2 SV=1	O	Posttranslational modification, protein turnover, chaperones	PREDICTED: 26.5 kDa heat shock protein, mitochondrial-like [Cucumis sativus]
Chr3:14927566|14937448	-3.51795	csa-miRn6-3p	Csa3G121600	ion transporter	Inorganic ion transport and metabolism	--	--	Cellular Component: nucleus (GO:0005634);; Biological Process: metal ion transport (GO:0030001);; Molecular Function: metal ion binding (GO:0046872);;	--	[P]	Inorganic ion transport and metabolism	Heavy-metal-associated domain	Uncharacterized protein OS=Glycine max (Soybean) PE=2 SV=1	P	Inorganic ion transport and metabolism	PREDICTED: uncharacterized protein LOC101218112 [Cucumis sativus]
Chr3:14927566|14937448	-3.51795	csa-miRn6-3p	Csa6G382990	Kinesin	Cytoskeleton	[Z]	Cytoskeleton	Molecular Function: nucleotide binding (GO:0000166);; Molecular Function: microtubule motor activity (GO:0003777);; Molecular Function: ATP binding (GO:0005524);; Cellular Component: mitochondrion (GO:0005739);; Cellular Component: kinesin complex (GO:0005871);; Cellular Component: microtubule (GO:0005874);; Cellular Component: microtubule associated complex (GO:0005875);; Cellular Component: pla…	K11498|0|csv:101218642|uncharacterized LOC101218642; K11498 centromeric protein E (A)	[Z]	Cytoskeleton	Kinesin motor domain	Uncharacterized protein GN=PRUPE_ppa000463mg OS=Prunus persica (Peach) PE=4 SV=1	Z	Cytoskeleton	PREDICTED: uncharacterized protein LOC101218642 [Cucumis sativus]
Chr3:14927566|14937448	-3.51795	csa-miRn6-3p	Csa3G826700	L34		--	--	Cellular Component: intracellular organelle (GO:0043229);;	--	--	--	Protein of unknown function (DUF1666)	60S ribosomal protein L34, putative GN=RCOM_0170220 OS=Ricinus communis (Castor bean) PE=4 SV=1	S	Function unknown	PREDICTED: uncharacterized protein LOC101211770 [Cucumis sativus]
Chr3:14927566|14937448	-3.51795	csa-miRn6-3p	Csa6G187950	L4	Translation, ribosomal structure and biogenesis	[J]	Translation, ribosomal structure and biogenesis	Cellular Component: plastid large ribosomal subunit (GO:0000311);; Molecular Function: structural constituent of ribosome (GO:0003735);; Cellular Component: nucleus (GO:0005634);; Biological Process: translation (GO:0006412);; Molecular Function: poly(U) RNA binding (GO:0008266);; Cellular Component: chloroplast thylakoid membrane (GO:0009535);; Cellular Component: chloroplast stroma (GO:0009570)…	K02926|1.90134e-170|csv:101210440|50S ribosomal protein L4, chloroplastic-like; K02926 large subunit ribosomal protein L4 (A)	[J]	Translation, ribosomal structure and biogenesis	Ribosomal protein L4/L1 family;; Cyclophilin type peptidyl-prolyl cis-trans isomerase/CLD	Uncharacterized protein GN=PRUPE_ppa009351mg OS=Prunus persica (Peach) PE=4 SV=1	J	Translation, ribosomal structure and biogenesis	PREDICTED: 50S ribosomal protein L4, chloroplastic-like [Cucumis sativus]
Chr3:14927566|14937448	-3.51795	csa-miRn6-3p	Csa7G374620	Lipoxygenase		--	--	--	K00454|0|cmo:103492581|linoleate 9S-lipoxygenase-like; K00454 lipoxygenase [EC:1.13.11.12] (A)	--	--	Lipoxygenase;; PLAT/LH2 domain	Uncharacterized protein GN=PRUPE_ppa026489mg OS=Prunus persica (Peach) PE=4 SV=1	S	Function unknown	PREDICTED: linoleate 9S-lipoxygenase 1-like [Cucumis sativus]
Chr3:14927566|14937448	-3.51795	csa-miRn6-3p	Csa1G073880	L-type receptor kinase		--	--	Molecular Function: protein kinase activity (GO:0004672);; Molecular Function: kinase activity (GO:0016301);; Biological Process: cellular metabolic process (GO:0044237);; Molecular Function: organic cyclic compound binding (GO:0097159);; Molecular Function: heterocyclic compound binding (GO:1901363);;	--	--	--	--	Predicted protein GN=POPTRDRAFT_939756 OS=Populus trichocarpa (Western balsam poplar) PE=3 SV=1	--	--	PREDICTED: L-type lectin-domain containing receptor kinase VII.1-like [Cucumis sativus]
Chr3:14927566|14937448	-3.51795	csa-miRn6-3p	Csa2G361440	methyltransferase.1		--	--	Cellular Component: nucleus (GO:0005634);; Biological Process: metabolic process (GO:0008152);; Molecular Function: methyltransferase activity (GO:0008168);; Molecular Function: S-adenosylmethionine-dependent methyltransferase activity (GO:0008757);;	--	[KT]	--	MT-A70	Putative uncharacterized protein GN=VIT_18s0001g11990 OS=Vitis vinifera (Grape) PE=4 SV=1	KT	--	PREDICTED: LOW QUALITY PROTEIN: methyltransferase-like protein 2-like [Cucumis sativus]
Chr3:14927566|14937448	-3.51795	csa-miRn6-3p	Csa6G429120	methyltransferase.2		[QR]	--	Cellular Component: cytoplasm (GO:0005737);; Molecular Function: methyltransferase activity (GO:0008168);; Biological Process: methylation (GO:0032259);;	--	--	--	Putative methyltransferase;; Methyltransferase small domain	Uncharacterized protein GN=Bra000533 OS=Brassica rapa subsp. pekinensis (Chinese cabbage) PE=4 SV=1	R	General function prediction only	PREDICTED: methyltransferase-like protein 22-like [Cucumis sativus]
Chr3:14927566|14937448	-3.51795	csa-miRn6-3p	Csa7G009800	methyltransferase.3		[R]	General function prediction only	Cellular Component: nucleus (GO:0005634);; Cellular Component: mitochondrion (GO:0005739);; Biological Process: circadian rhythm (GO:0007623);; Molecular Function: methyltransferase activity (GO:0008168);; Biological Process: methylation (GO:0032259);; Biological Process: photoperiodism, flowering (GO:0048573);;	K06970|0|csv:101205279|methyltransferase-like protein 16 homolog; K06970 23S rRNA (adenine1618-N6)-methyltransferase [EC:2.1.1.181] (A)	[S]	Function unknown	Protein of unknown function (DUF890)	Putative uncharacterized protein GN=VIT_03s0038g02100 OS=Vitis vinifera (Grape) PE=4 SV=1	S	Function unknown	PREDICTED: methyltransferase-like protein 16 homolog [Cucumis sativus]
Chr3:14927566|14937448	-3.51795	csa-miRn6-3p	Csa1G472480	Myb/SANT-like.1	Transcription	--	--	--	--	[K]	Transcription	Myb/SANT-like DNA-binding domain;; Alcohol dehydrogenase transcription factor Myb/SANT-like	Putative uncharacterized protein GN=VITISV_011968 OS=Vitis vinifera (Grape) PE=4 SV=1	K	Transcription	PREDICTED: uncharacterized protein LOC101231641 [Cucumis sativus]
Chr3:14927566|14937448	-3.51795	csa-miRn6-3p	Csa6G043490	Myb/SANT-like.2	Transcription	--	--	Biological Process: regulation of transcription, DNA-templated (GO:0006355);;	--	[K]	Transcription	Myb/SANT-like DNA-binding domain;; Myb-like DNA-binding domain;; Myb/SANT-like DNA-binding domain;; Alcohol dehydrogenase transcription factor Myb/SANT-like;; Myb-like DNA-binding domain	Uncharacterized protein OS=Glycine max (Soybean) PE=4 SV=1	K	Transcription	PREDICTED: uncharacterized protein LOC101205810 [Cucumis sativus]
Chr3:14927566|14937448	-3.51795	csa-miRn6-3p	Csa1G529120	Myb-like.2	Transcription	[KAD]	--	Biological Process: regulation of cellular process (GO:0050794);;	K09422|9.24556e-170|cmo:103497228|protein ODORANT1; K09422 myb proto-oncogene protein, plant (A)	[K]	Transcription	Myb-like DNA-binding domain;; Myb-like DNA-binding domain	Predicted protein GN=MYB022 OS=Populus trichocarpa (Western balsam poplar) PE=4 SV=1	K	Transcription	PREDICTED: uncharacterized protein LOC101224124 [Cucumis sativus]
Chr3:14927566|14937448	-3.51795	csa-miRn6-3p	Csa4G000700	Myb-like.3	Chromatin structure and dynamics	[M]	Cell wall/membrane/envelope biogenesis	Biological Process: cytokinesis by cell plate formation (GO:0000911);; Molecular Function: DNA binding (GO:0003677);; Molecular Function: double-stranded telomeric DNA binding (GO:0003691);; Molecular Function: sequence-specific DNA binding transcription factor activity (GO:0003700);; Cellular Component: nucleus (GO:0005634);; Biological Process: response to salt stress (GO:0009651);; Biological …	K09422|2.10678e-155|cmo:103494819|telomere repeat-binding factor 1; K09422 myb proto-oncogene protein, plant (A)	--	--	Myb-like DNA-binding domain;; linker histone H1 and H5 family	Putative MYB transcription factor GN=myb10 OS=Rosa hybrid cultivar PE=2 SV=1	B	Chromatin structure and dynamics	PREDICTED: telomere repeat-binding factor 1-like [Cucumis sativus]
Chr3:14927566|14937448	-3.51795	csa-miRn6-3p	Csa4G290190	Myb-like.4	Transcription	[R]	General function prediction only	--	--	--	--	Bromodomain;; Myb-like DNA-binding domain	DNA binding protein, putative GN=RCOM_1576560 OS=Ricinus communis (Castor bean) PE=4 SV=1	K	Transcription	PREDICTED: uncharacterized protein LOC101213195 [Cucumis sativus]
Chr3:14927566|14937448	-3.51795	csa-miRn6-3p	Csa6G079210	Myb-like.5	Transcription	[T]	Signal transduction mechanisms	Biological Process: signal transduction (GO:0007165);; Biological Process: multicellular organismal development (GO:0007275);; Biological Process: metabolic process (GO:0008152);; Biological Process: single-organism cellular process (GO:0044763);; Biological Process: regulation of cellular process (GO:0050794);; Biological Process: response to stimulus (GO:0050896);;	--	[K]	Transcription	Response regulator receiver domain;; Myb-like DNA-binding domain	Uncharacterized protein (Fragment) GN=PRUPE_ppa023185mg OS=Prunus persica (Peach) PE=4 SV=1	K	Transcription	PREDICTED: uncharacterized protein LOC101203888 [Cucumis sativus]
Chr3:14927566|14937448	-3.51795	csa-miRn6-3p	Csa7G058030	NAM-B2	Transcription	--	--	Molecular Function: DNA binding (GO:0003677);; Molecular Function: sequence-specific DNA binding transcription factor activity (GO:0003700);; Cellular Component: nucleus (GO:0005634);; Biological Process: regulation of transcription, DNA-templated (GO:0006355);; Biological Process: xylem development (GO:0010089);; Biological Process: regulation of programmed cell death (GO:0043067);; Biological P…	--	--	--	No apical meristem (NAM) protein	Uncharacterized protein OS=Glycine max (Soybean) PE=4 SV=1	S	Function unknown	PREDICTED: NAC transcription factor NAM-B2-like [Cucumis sativus]
Chr3:14927566|14937448	-3.51795	csa-miRn6-3p	Csa1G043050	NRDE-2		--	--	Biological Process: nuclear-transcribed mRNA catabolic process (GO:0000956);; Cellular Component: nucleus (GO:0005634);; Biological Process: regulation of mitotic cell cycle (GO:0007346);; Biological Process: vernalization response (GO:0010048);;	--	--	--	NRDE-2, necessary for RNA interference	Uncharacterized protein GN=PRUPE_ppa000464mg OS=Prunus persica (Peach) PE=4 SV=1	S	Function unknown	PREDICTED: UPF0614 protein C14orf102-like [Cucumis sativus]
Chr3:14927566|14937448	-3.51795	csa-miRn6-3p	Csa3G182050	O-glucosyltransferase		--	--	Cellular Component: extracellular region (GO:0005576);; Cellular Component: endosome (GO:0005768);; Cellular Component: Golgi apparatus (GO:0005794);; Cellular Component: trans-Golgi network (GO:0005802);;	K13667|0|csv:101213997|O-glucosyltransferase rumi homolog; K13667 protein glucosyltransferase [EC:2.4.1.-] (A)	[R]	General function prediction only	Glycosyl transferase family 90	KDEL motif-containing protein 1, putative GN=RCOM_1495960 OS=Ricinus communis (Castor bean) PE=4 SV=1	R	General function prediction only	PREDICTED: O-glucosyltransferase rumi homolog [Cucumis sativus]
Chr3:14927566|14937448	-3.51795	csa-miRn6-3p	Csa4G507950	ORTHRUS	Transcription	[V]	Defense mechanisms	Biological Process: mitotic cell cycle (GO:0000278);; Biological Process: nuclear division (GO:0000280);; Biological Process: double-strand break repair via homologous recombination (GO:0000724);; Biological Process: cytokinesis by cell plate formation (GO:0000911);; Molecular Function: chromatin binding (GO:0003682);; Molecular Function: ubiquitin-protein transferase activity (GO:0004842);; Cell…	K10638|0|cmo:103486058|E3 ubiquitin-protein ligase ORTHRUS 2-like; K10638 E3 ubiquitin-protein ligase UHRF1 [EC:6.3.2.19] (A)	--	--	SAD/SRA domain;; Ring finger domain;; Zinc finger, C3HC4 type (RING finger);; Zinc finger, C3HC4 type (RING finger);; Zinc finger, C3HC4 type (RING finger)	Uncharacterized protein (Fragment) GN=PRUPE_ppa015406mg OS=Prunus persica (Peach) PE=4 SV=1	K	Transcription	PREDICTED: LOW QUALITY PROTEIN: E3 ubiquitin-protein ligase ORTHRUS 2-like [Cucumis sativus]
Chr3:14927566|14937448	-3.51795	csa-miRn6-3p	Csa2G432220	P450	Secondary metabolites biosynthesis, transport and catabolism	[Q]	Secondary metabolites biosynthesis, transport and catabolism	Molecular Function: binding (GO:0005488);; Molecular Function: oxidoreductase activity (GO:0016491);;	--	[Q]	Secondary metabolites biosynthesis, transport and catabolism	Cytochrome P450	Putative uncharacterized protein GN=VIT_16s0039g00920 OS=Vitis vinifera (Grape) PE=2 SV=1	Q	Secondary metabolites biosynthesis, transport and catabolism	PREDICTED: cytochrome P450 89A2-like [Cucumis sativus]
Chr3:14927566|14937448	-3.51795	csa-miRn6-3p	Csa1G424880	pathogenesis-related protein		--	--	Molecular Function: binding (GO:0005488);; Molecular Function: protein binding (GO:0005515);; Biological Process: response to auxin (GO:0009733);; Molecular Function: sequence-specific DNA binding (GO:0043565);; Biological Process: positive regulation of transcription, DNA-templated (GO:0045893);;	--	[R]	General function prediction only	PHD-finger;; Homeobox domain;; Homeobox KN domain	Putative uncharacterized protein GN=VIT_11s0103g00650 OS=Vitis vinifera (Grape) PE=2 SV=1	R	General function prediction only	PREDICTED: pathogenesis-related homeodomain protein-like [Cucumis sativus]
Chr3:14927566|14937448	-3.51795	csa-miRn6-3p	Csa3G144110	PERK8	Signal transduction mechanisms	[RTKL]	--	Molecular Function: protein serine/threonine kinase activity (GO:0004674);; Molecular Function: ATP binding (GO:0005524);; Biological Process: protein phosphorylation (GO:0006468);; Biological Process: cell wall macromolecule catabolic process (GO:0016998);;	--	--	--	Protein kinase domain;; Protein tyrosine kinase;; LysM domain	Uncharacterized protein GN=PRUPE_ppa002872mg OS=Prunus persica (Peach) PE=4 SV=1	T	Signal transduction mechanisms	PREDICTED: proline-rich receptor-like protein kinase PERK8-like [Cucumis sativus]
Chr3:14927566|14937448	-3.51795	csa-miRn6-3p	Csa3G198510	PHD-finger		--	--	Molecular Function: binding (GO:0005488);; Biological Process: positive regulation of cell proliferation (GO:0008284);; Biological Process: embryo sac egg cell differentiation (GO:0009560);; Molecular Function: sequence-specific DNA binding (GO:0043565);; Biological Process: post-translational protein modification (GO:0043687);; Biological Process: primary metabolic process (GO:0044238);; Biologi…	--	[R]	General function prediction only	PHD-finger;; S-100/ICaBP type calcium binding domain	Uncharacterized protein GN=PRUPE_ppa023106mg OS=Prunus persica (Peach) PE=4 SV=1	R	General function prediction only	PREDICTED: uncharacterized protein LOC101204775 [Cucumis sativus]
Chr3:14927566|14937448	-3.51795	csa-miRn6-3p	Csa1G136780	PLATZ		--	--	--	--	--	--	PLATZ transcription factor	Putative uncharacterized protein GN=RCOM_0475810 OS=Ricinus communis (Castor bean) PE=4 SV=1	S	Function unknown	PREDICTED: uncharacterized protein LOC101204359 [Cucumis sativus]
Chr3:14927566|14937448	-3.51795	csa-miRn6-3p	Csa7G397590	poly [ADP-ribose] polymerase	Replication, recombination and repair	--	--	Molecular Function: nucleic acid binding (GO:0003676);; Molecular Function: NAD+ ADP-ribosyltransferase activity (GO:0003950);; Cellular Component: nucleus (GO:0005634);; Cellular Component: mitochondrion (GO:0005739);; Biological Process: double-strand break repair (GO:0006302);; Biological Process: protein ADP-ribosylation (GO:0006471);; Biological Process: pollination (GO:0009856);; Biological…	K10798|0|csv:101207394|poly [ADP-ribose] polymerase 2-like; K10798 poly [ADP-ribose] polymerase [EC:2.4.2.30] (A)	[KLO]	--	Poly(ADP-ribose) polymerase catalytic domain;; Poly(ADP-ribose) polymerase, regulatory domain;; WGR domain;; SAP domain	Uncharacterized protein GN=PRUPE_ppa002806mg OS=Prunus persica (Peach) PE=4 SV=1	L	Replication, recombination and repair	PREDICTED: poly [ADP-ribose] polymerase 2-like [Cucumis sativus]
Chr3:14927566|14937448	-3.51795	csa-miRn6-3p	Csa1G073640	polyphenol oxidase		--	--	Cellular Component: chloroplast (GO:0009507);; Cellular Component: thylakoid (GO:0009579);; Molecular Function: oxidoreductase activity (GO:0016491);; Biological Process: single-organism metabolic process (GO:0044710);;	--	--	--	Protein of unknown function (DUF_B2219);; Common central domain of tyrosinase;; Polyphenol oxidase middle domain	Polyphenol oxidase GN=PPO3 OS=Populus trichocarpa (Western balsam poplar) PE=3 SV=1	S	Function unknown	PREDICTED: polyphenol oxidase, chloroplastic-like [Cucumis sativus]
Chr3:14927566|14937448	-3.51795	csa-miRn6-3p	Csa1G605660	POT	Inorganic ion transport and metabolism	[E]	Amino acid transport and metabolism	Molecular Function: transporter activity (GO:0005215);; Biological Process: oligopeptide transport (GO:0006857);; Cellular Component: membrane (GO:0016020);;	--	[E]	Amino acid transport and metabolism	POT family	Uncharacterized protein GN=PRUPE_ppa023462mg OS=Prunus persica (Peach) PE=4 SV=1	P	Inorganic ion transport and metabolism	PREDICTED: LOW QUALITY PROTEIN: putative peptide/nitrate transporter At5g19640-like [Cucumis sativus]
Chr3:14927566|14937448	-3.51795	csa-miRn6-3p	Csa6G104100	pre-mRNA-processing factor	RNA processing and modification	[R]	General function prediction only	Biological Process: mRNA splicing, via spliceosome (GO:0000398);; Cellular Component: nucleus (GO:0005634);; Biological Process: response to cold (GO:0009409);; Cellular Component: amyloplast starch grain (GO:0009568);; Biological Process: starch biosynthetic process (GO:0019252);;	K12855|0|csv:101228644|pre-mRNA-processing factor 6-like; K12855 pre-mRNA-processing factor 6 (A)	[A]	RNA processing and modification	PRP1 splicing factor, N-terminal;; Tetratricopeptide repeat;; Tetratricopeptide repeat;; Tetratricopeptide repeat;; Tetratricopeptide repeat;; TPR repeat;; Tetratricopeptide repeat;; Tetratricopeptide repeat	Uncharacterized protein GN=PRUPE_ppa000712mg OS=Prunus persica (Peach) PE=4 SV=1	A	RNA processing and modification	PREDICTED: pre-mRNA-processing factor 6-like [Cucumis sativus]
Chr3:14927566|14937448	-3.51795	csa-miRn6-3p	Csa4G578870	Prp19	Cytoskeleton	--	--	Cellular Component: extracellular region (GO:0005576);; Cellular Component: nucleus (GO:0005634);; Cellular Component: chloroplast (GO:0009507);;	K13110|0|cmo:103486019|microfibrillar-associated protein 1; K13110 microfibrillar-associated protein 1 (A)	[Z]	Cytoskeleton	Splicing factor, Prp19-binding domain	Uncharacterized protein GN=PRUPE_ppa005985mg OS=Prunus persica (Peach) PE=4 SV=1	Z	Cytoskeleton	PREDICTED: microfibrillar-associated protein 1-like [Cucumis sativus]
Chr3:14927566|14937448	-3.51795	csa-miRn6-3p	Csa1G022530	PRUPE	RNA processing and modification	--	--	--	--	[A]	RNA processing and modification	--	Uncharacterized protein GN=PRUPE_ppa012428mg OS=Prunus persica (Peach) PE=4 SV=1	A	RNA processing and modification	hypothetical protein PRUPE_ppa012428mg [Prunus persica]
Chr3:14927566|14937448	-3.51795	csa-miRn6-3p	Csa1G524700	PWI	RNA processing and modification	--	--	Molecular Function: protein binding (GO:0005515);; Biological Process: cellular process (GO:0009987);;	K13171|3.75847e-174|csv:101207842|uncharacterized LOC101207842; K13171 serine/arginine repetitive matrix protein 1 (A)	[AR]	--	PWI domain	Uncharacterized protein GN=PRUPE_ppa001408mg OS=Prunus persica (Peach) PE=4 SV=1	A	RNA processing and modification	PREDICTED: uncharacterized protein LOC101207842 [Cucumis sativus]
Chr3:14927566|14937448	-3.51795	csa-miRn6-3p	Csa6G127410	RAD26	Replication, recombination and repair	[KL]	--	Molecular Function: DNA binding (GO:0003677);; Molecular Function: helicase activity (GO:0004386);; Molecular Function: protein kinase activity (GO:0004672);; Molecular Function: ATP binding (GO:0005524);; Cellular Component: nucleus (GO:0005634);; Cellular Component: plastid (GO:0009536);; Cellular Component: membrane (GO:0016020);;	--	[KL]	--	SNF2 family N-terminal domain;; Helicase conserved C-terminal domain;; Type III restriction enzyme, res subunit;; DEAD/DEAH box helicase	Uncharacterized protein OS=Glycine max (Soybean) PE=4 SV=1	L	Replication, recombination and repair	PREDICTED: putative DNA repair and recombination protein RAD26-like [Cucumis sativus]
Chr3:14927566|14937448	-3.51795	csa-miRn6-3p	Csa3G646600	Remorin		--	--	--	--	--	--	Remorin, C-terminal region	DNA binding protein, putative GN=RCOM_0417930 OS=Ricinus communis (Castor bean) PE=4 SV=1	S	Function unknown	PREDICTED: uncharacterized protein LOC101207750 [Cucumis sativus]
Chr3:14927566|14937448	-3.51795	csa-miRn6-3p	Csa3G118730	RhoGAP.1	Signal transduction mechanisms	--	--	Cellular Component: intracellular (GO:0005622);; Cellular Component: cytoplasm (GO:0005737);; Cellular Component: plasma membrane (GO:0005886);; Biological Process: signal transduction (GO:0007165);; Cellular Component: secondary cell wall (GO:0009531);; Biological Process: plant-type cell wall organization (GO:0009664);; Biological Process: auxin polar transport (GO:0009926);; Biological Process…	--	[T]	Signal transduction mechanisms	RhoGAP domain;; P21-Rho-binding domain	Predicted protein GN=POPTRDRAFT_1098697 OS=Populus trichocarpa (Western balsam poplar) PE=4 SV=1	T	Signal transduction mechanisms	PREDICTED: uncharacterized LOC101203614 [Cucumis sativus]
Chr3:14927566|14937448	-3.51795	csa-miRn6-3p	Csa3G777030	RhoGAP.2	Signal transduction mechanisms	--	--	Cellular Component: intracellular (GO:0005622);; Biological Process: signal transduction (GO:0007165);;	--	[T]	Signal transduction mechanisms	RhoGAP domain;; P21-Rho-binding domain	Uncharacterized protein GN=PRUPE_ppa004100mg OS=Prunus persica (Peach) PE=4 SV=1	T	Signal transduction mechanisms	PREDICTED: uncharacterized protein LOC101203345 [Cucumis sativus]
Chr3:14927566|14937448	-3.51795	csa-miRn6-3p	Csa1G662830	SAP		--	--	Biological Process: response to molecule of bacterial origin (GO:0002237);; Molecular Function: DNA binding (GO:0003677);; Molecular Function: protein serine/threonine kinase activity (GO:0004674);; Molecular Function: ATP binding (GO:0005524);; Cellular Component: nucleus (GO:0005634);; Cellular Component: mitochondrion (GO:0005739);; Biological Process: protein phosphorylation (GO:0006468);; Bi…	--	--	--	SAP domain	Pentatricopeptide repeat-containing protein, putative GN=RCOM_0611010 OS=Ricinus communis (Castor bean) PE=4 SV=1	R	General function prediction only	PREDICTED: uncharacterized protein LOC101209618 [Cucumis sativus]
Chr3:14927566|14937448	-3.51795	csa-miRn6-3p	Csa3G151390	Snf2	Transcription	[KL]	--	Molecular Function: binding (GO:0005488);; Biological Process: response to stress (GO:0006950);; Biological Process: post-embryonic development (GO:0009791);; Biological Process: RNA metabolic process (GO:0016070);; Biological Process: regulation of gene expression, epigenetic (GO:0040029);; Biological Process: cellular macromolecule metabolic process (GO:0044260);; Biological Process: single-org…	--	[BK]	--	SNF2 family N-terminal domain;; Snf2-ATP coupling, chromatin remodelling complex;; Helicase conserved C-terminal domain	Uncharacterized protein (Fragment) GN=PRUPE_ppa015204mg OS=Prunus persica (Peach) PE=4 SV=1	K	Transcription	PREDICTED: LOW QUALITY PROTEIN: uncharacterized LOC101206586, partial [Cucumis sativus]
Chr3:14927566|14937448	-3.51795	csa-miRn6-3p	Csa1G062920	soluble starch synthase 3	Cell wall/membrane/envelope biogenesis	[G]	Carbohydrate transport and metabolism	Molecular Function: starch synthase activity (GO:0009011);; Cellular Component: amyloplast (GO:0009501);; Cellular Component: chloroplast (GO:0009507);; Biological Process: starch biosynthetic process (GO:0019252);; Molecular Function: starch binding (GO:2001070);;	--	--	--	Carbohydrate binding domain (family 25);; Starch synthase catalytic domain;; Glycosyl transferase 4-like domain;; Glycosyl transferases group 1	Starch synthase OS=Cucumis melo subsp. melo PE=3 SV=1	M	Cell wall/membrane/envelope biogenesis	PREDICTED: soluble starch synthase 3, chloroplastic/amyloplastic-like [Cucumis sativus]
Chr3:14927566|14937448	-3.51795	csa-miRn6-3p	Csa4G454660	SRK2B	Signal transduction mechanisms	[RTKL]	--	Molecular Function: protein serine/threonine kinase activity (GO:0004674);; Molecular Function: ATP binding (GO:0005524);; Biological Process: protein phosphorylation (GO:0006468);;	K14498|0|csv:101209783|serine/threonine-protein kinase SRK2B-like; K14498 serine/threonine-protein kinase SRK2 [EC:2.7.11.1] (A)	[T]	Signal transduction mechanisms	Protein kinase domain;; Protein tyrosine kinase	Serine/threonine protein kinase GN=MTR_8g095330 OS=Medicago truncatula (Barrel medic) PE=4 SV=1	T	Signal transduction mechanisms	PREDICTED: serine/threonine-protein kinase SRK2B-like [Cucumis sativus]
Chr3:14927566|14937448	-3.51795	csa-miRn6-3p	Csa7G180130	Stig1		--	--	--	--	--	--	Stigma-specific protein, Stig1	Predicted protein (Fragment) GN=POPTRDRAFT_175791 OS=Populus trichocarpa (Western balsam poplar) PE=4 SV=1	R	General function prediction only	PREDICTED: uncharacterized protein LOC101232665 [Cucumis sativus]
Chr3:14927566|14937448	-3.51795	csa-miRn6-3p	Csa1G007860	STPK.1	Signal transduction mechanisms	[RTKL]	--	Molecular Function: protein kinase C activity (GO:0004697);; Molecular Function: ATP binding (GO:0005524);; Cellular Component: ribosome (GO:0005840);; Biological Process: protein phosphorylation (GO:0006468);; Biological Process: response to stress (GO:0006950);; Biological Process: response to abiotic stimulus (GO:0009628);;	K04688|0|csv:101214867|serine/threonine-protein kinase AtPK2/AtPK19-like; K04688 p70 ribosomal S6 kinase [EC:2.7.11.1] (A)	[RT]	--	Protein kinase domain;; Protein tyrosine kinase;; Kinase-like;; Protein kinase C terminal domain;; RIO1 family	Uncharacterized protein GN=PRUPE_ppa005280mg OS=Prunus persica (Peach) PE=4 SV=1	T	Signal transduction mechanisms	PREDICTED: serine/threonine-protein kinase AtPK2/AtPK19-like [Cucumis sativus]
Chr3:14927566|14937448	-3.51795	csa-miRn6-3p	Csa3G232950	STPK.3	Signal transduction mechanisms	[RTKL]	--	Molecular Function: ATP binding (GO:0005524);; Cellular Component: nucleus (GO:0005634);; Cellular Component: plasma membrane (GO:0005886);; Biological Process: protein phosphorylation (GO:0006468);; Molecular Function: RNA polymerase II carboxy-terminal domain kinase activity (GO:0008353);; Biological Process: cell division (GO:0051301);;	--	[D]	Cell cycle control, cell division, chromosome partitioning	Protein kinase domain;; Protein tyrosine kinase	Predicted protein GN=POPTRDRAFT_834104 OS=Populus trichocarpa (Western balsam poplar) PE=2 SV=1	T	Signal transduction mechanisms	PREDICTED: probable serine/threonine-protein kinase At1g54610-like [Cucumis sativus]
Chr3:14927566|14937448	-3.51795	csa-miRn6-3p	Csa1G423110	Syntaxin 6		--	--	Cellular Component: nucleus (GO:0005634);;	--	--	--	Syntaxin 6, N-terminal	Uncharacterized protein OS=Glycine max (Soybean) PE=4 SV=1	S	Function unknown	PREDICTED: uncharacterized protein LOC101219019 [Cucumis sativus]
Chr3:14927566|14937448	-3.51795	csa-miRn6-3p	Csa5G605000	TCP15	Transcription	--	--	Biological Process: response to hormone (GO:0009725);;	--	--	--	TCP family transcription factor	Putative uncharacterized protein GN=VIT_01s0026g02200 OS=Vitis vinifera (Grape) PE=4 SV=1	K	Transcription	PREDICTED: LOW QUALITY PROTEIN: transcription factor TCP15-like [Cucumis sativus]
Chr3:14927566|14937448	-3.51795	csa-miRn6-3p	Csa1G015870	TF IIE	Transcription	--	--	--	--	--	--	--	Uncharacterized protein (Fragment) GN=PRUPE_ppa024616mg OS=Prunus persica (Peach) PE=4 SV=1	S	Function unknown	PREDICTED: general transcription factor IIE subunit 1-like [Cucumis sativus]
Chr3:14927566|14937448	-3.51795	csa-miRn6-3p	Csa7G357030	TFIID	Transcription	[K]	Transcription	Biological Process: RNA splicing, via endonucleolytic cleavage and ligation (GO:0000394);; Molecular Function: nucleic acid binding (GO:0003676);; Biological Process: transcription from RNA polymerase II promoter (GO:0006366);; Biological Process: DNA mediated transformation (GO:0009294);; Molecular Function: transferase activity (GO:0016740);; Biological Process: cellular protein metabolic proce…	K03125|0|cmo:103497604|transcription initiation factor TFIID subunit 1; K03125 transcription initiation factor TFIID subunit 1 (A)	[K]	Transcription	Protein of unknown function (DUF3591);; Bromodomain;; TATA box-binding protein binding;; Ubiquitin family;; Ubiquitin-2 like Rad60 SUMO-like;; Zinc knuckle	Uncharacterized protein GN=PRUPE_ppa000092mg OS=Prunus persica (Peach) PE=4 SV=1	K	Transcription	hypothetical protein PRUPE_ppa000092mg [Prunus persica]
Chr3:14927566|14937448	-3.51795	csa-miRn6-3p	Csa1G423320	U3		--	--	Cellular Component: nucleolus (GO:0005730);; Biological Process: protein import into nucleus (GO:0006606);; Biological Process: rRNA transcription (GO:0009303);; Cellular Component: plastid (GO:0009536);; Biological Process: embryo sac development (GO:0009553);; Biological Process: embryo development (GO:0009790);;	K14774|0|csv:101225460|U3 small nucleolar RNA-associated protein 25-like; K14774 U3 small nucleolar RNA-associated protein 25 (A)	[S]	Function unknown	Protein of unknown function (DUF1253)	Putative uncharacterized protein GN=VIT_11s0103g00230 OS=Vitis vinifera (Grape) PE=4 SV=1	S	Function unknown	PREDICTED: U3 small nucleolar RNA-associated protein 25-like [Cucumis sativus]
Chr3:14927566|14937448	-3.51795	csa-miRn6-3p	Csa6G032470	Vps4	Cytoskeleton	--	--	Cellular Component: cytoplasm (GO:0005737);; Biological Process: defense response (GO:0006952);; Biological Process: response to oxidative stress (GO:0006979);; Biological Process: cellular process (GO:0009987);; Biological Process: regulation of biological process (GO:0050789);;	--	[Z]	Cytoskeleton	Regulator of Vps4 activity in the MVB pathway	Uncharacterized protein GN=PRUPE_ppa007059mg OS=Prunus persica (Peach) PE=4 SV=1	Z	Cytoskeleton	PREDICTED: uncharacterized protein LOC101211044 [Cucumis sativus]
Chr3:14927566|14937448	-3.51795	csa-miRn6-3p	Csa3G119700	WRKY30	Transcription	--	--	Molecular Function: sequence-specific DNA binding transcription factor activity (GO:0003700);; Biological Process: regulation of transcription, DNA-templated (GO:0006355);; Molecular Function: sequence-specific DNA binding (GO:0043565);;	--	--	--	WRKY DNA -binding domain	Putative WRKY transcription factor 30 (Fragment) OS=Cucumis sativus (Cucumber) PE=2 SV=1	K	Transcription	putative WRKY transcription factor 30 [Cucumis sativus]
Chr3:14927566|14937448	-3.51795	csa-miRn6-3p	Csa7G051310	WSD1		--	--	Molecular Function: transferase activity, transferring acyl groups (GO:0016746);;	--	--	--	Wax ester synthase-like Acyl-CoA acyltransferase domain	Predicted protein GN=POPTRDRAFT_825450 OS=Populus trichocarpa (Western balsam poplar) PE=4 SV=1	S	Function unknown	PREDICTED: O-acyltransferase WSD1-like [Cucumis sativus]
Chr3:14927566|14937448	-3.51795	csa-miRn6-3p	Csa4G097690	Zinc transporter		--	--	Cellular Component: chromosome, telomeric region (GO:0000781);; Molecular Function: DNA binding (GO:0003677);; Molecular Function: sequence-specific DNA binding transcription factor activity (GO:0003700);; Molecular Function: RNA binding (GO:0003723);; Molecular Function: heme oxygenase (decyclizing) activity (GO:0004392);; Molecular Function: protein serine/threonine kinase activity (GO:0004674)…	--	--	--	ZIP Zinc transporter	Uncharacterized protein GN=F17C15_130 OS=Arabidopsis thaliana (Mouse-ear cress) PE=4 SV=1	S	Function unknown	uncharacterized protein [Arabidopsis thaliana]
Chr3:14927566|14937448	-3.51795	csa-miRn6-3p	Csa1G031790			--	--	--	--	--	--	Cotton fibre expressed protein;; Domain of unknown function (DUF4408)	Cotton fiber expressed protein OS=Medicago truncatula (Barrel medic) PE=4 SV=1	S	Function unknown	PREDICTED: uncharacterized protein LOC101216148 [Cucumis sativus]
Chr3:14927566|14937448	-3.51795	csa-miRn6-3p	Csa1G042280			--	--	Biological Process: single-organism transport (GO:0044765);; Biological Process: organic substance transport (GO:0071702);;	--	--	--	--	Uncharacterized protein GN=Bathy13g00290 OS=Bathycoccus prasinos PE=4 SV=1	--	--	predicted protein [Bathycoccus prasinos]
Chr3:14927566|14937448	-3.51795	csa-miRn6-3p	Csa1G046070			--	--	--	--	--	--	--	Putative uncharacterized protein GN=OsJ_33046 OS=Oryza sativa subsp. japonica (Rice) PE=4 SV=1	--	--	hypothetical protein MAA_04116 [Metarhizium anisopliae ARSEF 23]
Chr3:14927566|14937448	-3.51795	csa-miRn6-3p	Csa1G097640			No_mRNA_anno
Chr3:14927566|14937448	-3.51795	csa-miRn6-3p	Csa1G366960			[G]	Carbohydrate transport and metabolism	Cellular Component: nucleus (GO:0005634);; Cellular Component: chloroplast (GO:0009507);;	--	--	--	--	Uncharacterized protein OS=Morella rubra PE=2 SV=1	S	Function unknown	PREDICTED: uncharacterized protein LOC101219508 [Cucumis sativus]
Chr3:14927566|14937448	-3.51795	csa-miRn6-3p	Csa1G599530			--	--	Cellular Component: nucleus (GO:0005634);;	--	--	--	Protein of unknown function (DUF1639)	Putative uncharacterized protein GN=VIT_06s0004g00430 OS=Vitis vinifera (Grape) PE=4 SV=1	S	Function unknown	PREDICTED: uncharacterized protein LOC101218228 [Cucumis sativus]
Chr3:14927566|14937448	-3.51795	csa-miRn6-3p	Csa2G020850			--	--	--	--	--	--	Protein of unknown function (DUF3049)	Putative uncharacterized protein GN=RCOM_1430130 OS=Ricinus communis (Castor bean) PE=4 SV=1	S	Function unknown	conserved hypothetical protein [Ricinus communis]
Chr3:14927566|14937448	-3.51795	csa-miRn6-3p	Csa2G028470			No_mRNA_anno
Chr3:14927566|14937448	-3.51795	csa-miRn6-3p	Csa2G062670			No_mRNA_anno
Chr3:14927566|14937448	-3.51795	csa-miRn6-3p	Csa2G192810			No_mRNA_anno
Chr3:14927566|14937448	-3.51795	csa-miRn6-3p	Csa2G354620			--	--	--	--	--	--	--	Uncharacterized protein GN=PRUPE_ppa012205mg OS=Prunus persica (Peach) PE=4 SV=1	S	Function unknown	PREDICTED: uncharacterized protein LOC101210927 isoform 1 [Cucumis sativus]
Chr3:14927566|14937448	-3.51795	csa-miRn6-3p	Csa2G419970			--	--	--	--	--	--	--	Putative uncharacterized protein Sb04g008025 (Fragment) GN=Sb04g008025 OS=Sorghum bicolor (Sorghum) PE=4 SV=1	--	--	hypothetical protein SORBIDRAFT_04g008025 [Sorghum bicolor]
Chr3:14927566|14937448	-3.51795	csa-miRn6-3p	Csa3G002870			No_mRNA_anno
Chr3:14927566|14937448	-3.51795	csa-miRn6-3p	Csa3G017060			--	--	Cellular Component: nucleosome (GO:0000786);; Molecular Function: DNA binding (GO:0003677);; Biological Process: nucleosome assembly (GO:0006334);;	--	[S]	Function unknown	Coiled-coil domain containing protein (DUF2052)	Putative uncharacterized protein GN=VIT_02s0012g00030 OS=Vitis vinifera (Grape) PE=4 SV=1	S	Function unknown	PREDICTED: uncharacterized protein LOC101229247 [Cucumis sativus]
Chr3:14927566|14937448	-3.51795	csa-miRn6-3p	Csa3G110030			--	--	--	--	--	--	--	Uncharacterized protein GN=PRUPE_ppa024829mg OS=Prunus persica (Peach) PE=4 SV=1	S	Function unknown	Uncharacterized protein TCM_006157 [Theobroma cacao]
Chr3:14927566|14937448	-3.51795	csa-miRn6-3p	Csa3G119550			--	--	--	--	--	--	--	Uncharacterized protein GN=PRUPE_ppa021416mg OS=Prunus persica (Peach) PE=4 SV=1	S	Function unknown	PREDICTED: uncharacterized protein LOC101205780 [Cucumis sativus]
Chr3:14927566|14937448	-3.51795	csa-miRn6-3p	Csa3G149380			--	--	--	--	--	--	Protein of unknown function (DUF3049)	Predicted protein GN=POPTRDRAFT_566284 OS=Populus trichocarpa (Western balsam poplar) PE=4 SV=1	S	Function unknown	Uncharacterized protein isoform 1 [Theobroma cacao]
Chr3:14927566|14937448	-3.51795	csa-miRn6-3p	Csa3G236550			--	--	Cellular Component: intracellular membrane-bounded organelle (GO:0043231);;	--	--	--	--	Uncharacterized protein GN=PRUPE_ppa001903mg OS=Prunus persica (Peach) PE=4 SV=1	S	Function unknown	PREDICTED: uncharacterized LOC101220770 [Cucumis sativus]
Chr3:14927566|14937448	-3.51795	csa-miRn6-3p	Csa3G238220			--	--	Cellular Component: nucleosome (GO:0000786);; Molecular Function: DNA binding (GO:0003677);; Molecular Function: structural constituent of ribosome (GO:0003735);; Molecular Function: protein serine/threonine kinase activity (GO:0004674);; Molecular Function: ATP binding (GO:0005524);; Cellular Component: ribosome (GO:0005840);; Biological Process: nucleosome assembly (GO:0006334);; Biological Pro…	--	--	--	--	Uncharacterized protein GN=PGSC0003DMG400043625 OS=Solanum tuberosum (Potato) PE=4 SV=1	--	--	hypothetical protein PDIG_60830 [Penicillium digitatum PHI26]
Chr3:14927566|14937448	-3.51795	csa-miRn6-3p	Csa3G251930			--	--	Cellular Component: nucleosome (GO:0000786);; Molecular Function: DNA binding (GO:0003677);; Molecular Function: heme oxygenase (decyclizing) activity (GO:0004392);; Biological Process: nucleosome assembly (GO:0006334);; Biological Process: heme oxidation (GO:0006788);;	--	--	--	--	Uncharacterized protein (Fragment) GN=OB04G17350 OS=Oryza brachyantha PE=4 SV=1	--	--	expressed protein [Aureococcus anophagefferens]
Chr3:14927566|14937448	-3.51795	csa-miRn6-3p	Csa3G251950			--	--	--	--	--	--	Cotton fibre expressed protein	Putative uncharacterized protein GN=RCOM_1443930 OS=Ricinus communis (Castor bean) PE=4 SV=1	S	Function unknown	Uncharacterized protein TCM_017399 [Theobroma cacao]
Chr3:14927566|14937448	-3.51795	csa-miRn6-3p	Csa3G307680			--	--	--	--	--	--	GDSL/SGNH-like Acyl-Esterase family found in Pmr5 and Cas1p	Uncharacterized protein GN=PRUPE_ppa007406mg OS=Prunus persica (Peach) PE=4 SV=1	S	Function unknown	PREDICTED: uncharacterized protein LOC101220526 [Cucumis sativus]
Chr3:14927566|14937448	-3.51795	csa-miRn6-3p	Csa3G348940			--	--	--	--	--	--	--	Predicted protein GN=POPTRDRAFT_552964 OS=Populus trichocarpa (Western balsam poplar) PE=4 SV=1	S	Function unknown	predicted protein [Populus trichocarpa]
Chr3:14927566|14937448	-3.51795	csa-miRn6-3p	Csa3G455120			--	--	Cellular Component: nucleosome (GO:0000786);; Molecular Function: DNA binding (GO:0003677);; Biological Process: nucleosome assembly (GO:0006334);;	--	--	--	--	Uncharacterized protein (Fragment) GN=OB04G17350 OS=Oryza brachyantha PE=4 SV=1	K	Transcription	unknown [Medicago truncatula]
Chr3:14927566|14937448	-3.51795	csa-miRn6-3p	Csa3G535640			--	--	--	--	--	--	--	Pistil-specific extensin-like protein GN=MTR_4g017240 OS=Medicago truncatula (Barrel medic) PE=4 SV=1	--	--	hypothetical protein CHGG_10452 [Chaetomium globosum CBS 148.51]
Chr3:14927566|14937448	-3.51795	csa-miRn6-3p	Csa3G636390			--	--	Biological Process: polysaccharide biosynthetic process (GO:0000271);; Cellular Component: cell wall (GO:0005618);; Cellular Component: plasma membrane (GO:0005886);; Biological Process: anatomical structure morphogenesis (GO:0009653);; Biological Process: multidimensional cell growth (GO:0009825);; Biological Process: tissue development (GO:0009888);; Biological Process: cell tip growth (GO:0009…	--	[TZ]	--	Formin Homology 2 Domain	Uncharacterized protein OS=Glycine max (Soybean) PE=4 SV=1	TZ	--	PREDICTED: uncharacterized LOC101211678 [Cucumis sativus]
Chr3:14927566|14937448	-3.51795	csa-miRn6-3p	Csa3G645890			--	--	Cellular Component: nucleosome (GO:0000786);; Molecular Function: DNA binding (GO:0003677);; Molecular Function: structural constituent of ribosome (GO:0003735);; Molecular Function: protein serine/threonine kinase activity (GO:0004674);; Molecular Function: ATP binding (GO:0005524);; Cellular Component: ribosome (GO:0005840);; Biological Process: nucleosome assembly (GO:0006334);; Biological Pro…	--	--	--	--	Uncharacterized protein GN=PGSC0003DMG400043625 OS=Solanum tuberosum (Potato) PE=4 SV=1	--	--	hypothetical protein PDIG_67850 [Penicillium digitatum PHI26]
Chr3:14927566|14937448	-3.51795	csa-miRn6-3p	Csa3G740830			No_mRNA_anno
Chr3:14927566|14937448	-3.51795	csa-miRn6-3p	Csa3G852500			[E]	Amino acid transport and metabolism	Molecular Function: catalytic activity (GO:0003824);; Biological Process: metabolic process (GO:0008152);; Molecular Function: pyridoxal phosphate binding (GO:0030170);;	--	[H]	Coenzyme transport and metabolism	--	Putative uncharacterized protein GN=VIT_18s0001g11350 OS=Vitis vinifera (Grape) PE=4 SV=1	H	Coenzyme transport and metabolism	PREDICTED: uncharacterized protein LOC101215138 [Cucumis sativus]
Chr3:14927566|14937448	-3.51795	csa-miRn6-3p	Csa3G872730			[S]	Function unknown	--	--	[Z]	Cytoskeleton	Protein of unknown function (DUF615)	Predicted protein GN=POPTRDRAFT_559845 OS=Populus trichocarpa (Western balsam poplar) PE=4 SV=1	Z	Cytoskeleton	PREDICTED: uncharacterized protein LOC101214378 [Cucumis sativus]
Chr3:14927566|14937448	-3.51795	csa-miRn6-3p	Csa4G002580			--	--	--	--	--	--	Cotton fibre expressed protein	Putative uncharacterized protein GN=VIT_07s0005g01140 OS=Vitis vinifera (Grape) PE=4 SV=1	S	Function unknown	PREDICTED: uncharacterized protein LOC100245192 [Vitis vinifera]
Chr3:14927566|14937448	-3.51795	csa-miRn6-3p	Csa4G050820			--	--	Cellular Component: plasma membrane (GO:0005886);;	--	--	--	Protein of unknown function (DUF1191)	Predicted protein GN=POPTRDRAFT_751249 OS=Populus trichocarpa (Western balsam poplar) PE=4 SV=1	R	General function prediction only	PREDICTED: uncharacterized protein LOC101207860 [Cucumis sativus]
Chr3:14927566|14937448	-3.51795	csa-miRn6-3p	Csa4G119260			No_mRNA_anno
Chr3:14927566|14937448	-3.51795	csa-miRn6-3p	Csa4G293090			--	--	Cellular Component: nucleus (GO:0005634);; Cellular Component: cell part (GO:0044464);;	--	--	--	--	Uncharacterized protein GN=PRUPE_ppa000364mg OS=Prunus persica (Peach) PE=4 SV=1	R	General function prediction only	PREDICTED: uncharacterized protein LOC101220913 isoform 1 [Cucumis sativus]
Chr3:14927566|14937448	-3.51795	csa-miRn6-3p	Csa5G107040			No_mRNA_anno
Chr3:14927566|14937448	-3.51795	csa-miRn6-3p	Csa5G129300			--	--	Cellular Component: nucleus (GO:0005634);;	--	[S]	Function unknown	Hepatocellular carcinoma-associated antigen 59	Uncharacterized protein GN=PRUPE_ppa009015mg OS=Prunus persica (Peach) PE=4 SV=1	S	Function unknown	PREDICTED: uncharacterized LOC101215146 [Cucumis sativus]
Chr3:14927566|14937448	-3.51795	csa-miRn6-3p	Csa5G139900			--	--	--	--	--	--	--	Uncharacterized protein GN=PRUPE_ppa007251mg OS=Prunus persica (Peach) PE=4 SV=1	R	General function prediction only	PREDICTED: probable membrane-associated kinase regulator 5-like [Cucumis sativus]
Chr3:14927566|14937448	-3.51795	csa-miRn6-3p	Csa5G167180			No_mRNA_anno
Chr3:14927566|14937448	-3.51795	csa-miRn6-3p	Csa5G381770			--	--	Biological Process: organelle organization (GO:0006996);; Biological Process: gene silencing (GO:0016458);; Biological Process: covalent chromatin modification (GO:0016569);; Biological Process: gene silencing by RNA (GO:0031047);; Biological Process: regulation of gene expression, epigenetic (GO:0040029);; Biological Process: macromolecule methylation (GO:0043414);; Biological Process: primary m…	--	--	--	--	Putative uncharacterized protein GN=OsI_31969 OS=Oryza sativa subsp. indica (Rice) PE=3 SV=1	--	--	hypothetical protein OsI_31969 [Oryza sativa Indica Group]
Chr3:14927566|14937448	-3.51795	csa-miRn6-3p	Csa5G524770			--	--	--	--	--	--	--	Putative uncharacterized protein GN=VIT_14s0066g01140 OS=Vitis vinifera (Grape) PE=4 SV=1	S	Function unknown	PREDICTED: uncharacterized protein LOC100247380 [Vitis vinifera]
Chr3:14927566|14937448	-3.51795	csa-miRn6-3p	Csa5G590040			[O]	Posttranslational modification, protein turnover, chaperones	Molecular Function: nucleotide binding (GO:0000166);;	K08900|7.18377e-44|tcc:TCM_010794|ATP binding protein, putative; K08900 mitochondrial chaperone BCS1 (A)	[O]	Posttranslational modification, protein turnover, chaperones	--	Putative uncharacterized protein GN=VIT_01s0010g02730 OS=Vitis vinifera (Grape) PE=4 SV=1	O	Posttranslational modification, protein turnover, chaperones	conserved hypothetical protein [Ricinus communis]
Chr3:14927566|14937448	-3.51795	csa-miRn6-3p	Csa5G638400			--	--	--	--	--	--	--	Putative uncharacterized protein GN=VITISV_019275 OS=Vitis vinifera (Grape) PE=4 SV=1	S	Function unknown	PREDICTED: uncharacterized protein LOC101204708 [Cucumis sativus]
Chr3:14927566|14937448	-3.51795	csa-miRn6-3p	Csa5G648700			--	--	Biological Process: mRNA splicing, via spliceosome (GO:0000398);; Cellular Component: nucleus (GO:0005634);; Biological Process: rRNA processing (GO:0006364);; Biological Process: protein maturation (GO:0051604);;	K14795|1.10009e-138|csv:101232014|ribosomal RNA processing protein 36 homolog; K14795 ribosomal RNA-processing protein 36 (A)	[S]	Function unknown	Domain of unknown function (DUF947)	Putative uncharacterized protein GN=VIT_02s0025g04400 OS=Vitis vinifera (Grape) PE=4 SV=1	S	Function unknown	PREDICTED: ribosomal RNA processing protein 36 homolog [Cucumis sativus]
Chr3:14927566|14937448	-3.51795	csa-miRn6-3p	Csa6G005170			--	--	Cellular Component: nucleosome (GO:0000786);; Molecular Function: DNA binding (GO:0003677);; Biological Process: nucleosome assembly (GO:0006334);;	--	--	--	--	Uncharacterized protein (Fragment) GN=OB04G17350 OS=Oryza brachyantha PE=4 SV=1	--	--	unknown [Medicago truncatula]
Chr3:14927566|14937448	-3.51795	csa-miRn6-3p	Csa6G092520			--	--	Cellular Component: nucleosome (GO:0000786);; Molecular Function: nucleic acid binding (GO:0003676);; Molecular Function: DNA binding (GO:0003677);; Molecular Function: structural constituent of ribosome (GO:0003735);; Molecular Function: protein serine/threonine kinase activity (GO:0004674);; Molecular Function: ATP binding (GO:0005524);; Cellular Component: ribosome (GO:0005840);; Biological Pr…	--	--	--	--	Putative uncharacterized protein OS=Arabidopsis thaliana (Mouse-ear cress) PE=4 SV=1	--	--	hypothetical protein PDIG_64730 [Penicillium digitatum PHI26]
Chr3:14927566|14937448	-3.51795	csa-miRn6-3p	Csa6G109630			No_mRNA_anno
Chr3:14927566|14937448	-3.51795	csa-miRn6-3p	Csa6G128630			--	--	--	--	--	--	--	--	--	--	PREDICTED: ELMO domain-containing protein A-like [Cucumis sativus]
Chr3:14927566|14937448	-3.51795	csa-miRn6-3p	Csa6G137600			[R]	General function prediction only	--	--	--	--	TPR repeat;; Tetratricopeptide repeat;; Tetratricopeptide repeat;; Anaphase-promoting complex, cyclosome, subunit 3;; Tetratricopeptide repeat;; Tetratricopeptide repeat	Uncharacterized protein GN=PRUPE_ppa018824mg OS=Prunus persica (Peach) PE=4 SV=1	R	General function prediction only	PREDICTED: uncharacterized protein LOC101219918 [Cucumis sativus]
Chr3:14927566|14937448	-3.51795	csa-miRn6-3p	Csa6G141350			--	--	--	--	--	--	Senescence regulator	Uncharacterized protein GN=Solyc11g069450.1 OS=Solanum lycopersicum (Tomato) PE=4 SV=1	S	Function unknown	PREDICTED: uncharacterized protein LOC101215539 [Cucumis sativus]
Chr3:14927566|14937448	-3.51795	csa-miRn6-3p	Csa6G157050			--	--	--	--	--	--	--	Uncharacterized protein GN=PRUPE_ppa001741mg OS=Prunus persica (Peach) PE=4 SV=1	S	Function unknown	PREDICTED: uncharacterized protein LOC101204646 [Cucumis sativus]
Chr3:14927566|14937448	-3.51795	csa-miRn6-3p	Csa6G185330			[R]	General function prediction only	Molecular Function: nucleotide binding (GO:0000166);; Molecular Function: DNA binding (GO:0003677);; Cellular Component: nucleus (GO:0005634);; Biological Process: DNA repair (GO:0006281);; Molecular Function: zinc ion binding (GO:0008270);; Biological Process: response to UV-B (GO:0010224);; Cellular Component: Cul4-RING E3 ubiquitin ligase complex (GO:0080008);;	K10140|0|csv:101212319|protein DAMAGED DNA-BINDING 2-like; K10140 DNA damage-binding protein 2 (A)	[S]	Function unknown	WD domain, G-beta repeat	Uncharacterized protein GN=PRUPE_ppa022497mg OS=Prunus persica (Peach) PE=4 SV=1	R	General function prediction only	PREDICTED: protein DAMAGED DNA-BINDING 2-like [Cucumis sativus]
Chr3:14927566|14937448	-3.51795	csa-miRn6-3p	Csa6G324820			--	--	Cellular Component: nucleosome (GO:0000786);; Molecular Function: nucleic acid binding (GO:0003676);; Molecular Function: DNA binding (GO:0003677);; Molecular Function: protein serine/threonine kinase activity (GO:0004674);; Molecular Function: ATP binding (GO:0005524);; Biological Process: nucleosome assembly (GO:0006334);; Biological Process: protein phosphorylation (GO:0006468);; Molecular Fun…	--	--	--	--	Uncharacterized protein GN=PGSC0003DMG400046004 OS=Solanum tuberosum (Potato) PE=4 SV=1	--	--	Contains weak similarity to an unknown protein T23E18.5 gi|6573728 from Arabidopsis thaliana BAC T23E18 gb|AC009978. EST gb|W43440 comes from this gene [Arabidopsis thaliana]
Chr3:14927566|14937448	-3.51795	csa-miRn6-3p	Csa6G361300			--	--	--	--	--	--	--	Putative uncharacterized protein GN=RCOM_0708150 OS=Ricinus communis (Castor bean) PE=4 SV=1	S	Function unknown	hypothetical protein RCOM_0708150 [Ricinus communis]
Chr3:14927566|14937448	-3.51795	csa-miRn6-3p	Csa6G405900			No_mRNA_anno
Chr3:14927566|14937448	-3.51795	csa-miRn6-3p	Csa6G410680			--	--	Molecular Function: ion channel activity (GO:0005216);; Cellular Component: nucleus (GO:0005634);; Cellular Component: mitochondrion (GO:0005739);; Biological Process: cation transport (GO:0006812);; Cellular Component: chloroplast inner membrane (GO:0009706);; Molecular Function: porin activity (GO:0015288);; Cellular Component: integral component of chloroplast outer membrane (GO:0031359);; Mol…	--	--	--	--	Putative uncharacterized protein OS=Populus trichocarpa (Western balsam poplar) PE=2 SV=1	S	Function unknown	PREDICTED: outer envelope pore protein 37, chloroplastic-like [Cucumis sativus]
Chr3:14927566|14937448	-3.51795	csa-miRn6-3p	Csa6G452650			--	--	--	--	--	--	Domain of unknown function (DUF4228)	Putative uncharacterized protein GN=VIT_08s0007g03260 OS=Vitis vinifera (Grape) PE=4 SV=1	S	Function unknown	PREDICTED: uncharacterized protein LOC101226128 [Cucumis sativus]
Chr3:14927566|14937448	-3.51795	csa-miRn6-3p	Csa6G501250			[H]	Coenzyme transport and metabolism	--	--	--	--	--	Putative uncharacterized protein OS=Populus trichocarpa (Western balsam poplar) PE=2 SV=1	--	--	PREDICTED: uncharacterized protein LOC101214252 isoform 1 [Cucumis sativus]
Chr3:14927566|14937448	-3.51795	csa-miRn6-3p	Csa6G511820			--	--	--	--	--	--	--	Uncharacterized protein OS=Glycine max (Soybean) PE=4 SV=1	S	Function unknown	PREDICTED: uncharacterized protein LOC101204826 [Cucumis sativus]
Chr3:14927566|14937448	-3.51795	csa-miRn6-3p	Csa6G525630			--	--	--	--	--	--	--	Uncharacterized protein GN=Bra013480 OS=Brassica rapa subsp. pekinensis (Chinese cabbage) PE=4 SV=1	S	Function unknown	predicted protein [Populus trichocarpa]
Chr3:14927566|14937448	-3.51795	csa-miRn6-3p	Csa7G037490			--	--	Molecular Function: binding (GO:0005488);;	--	--	--	--	Putative uncharacterized protein GN=VOLCADRAFT_121342 OS=Volvox carteri (Green alga) PE=4 SV=1	--	--	hypothetical protein CLUG_05252 [Clavispora lusitaniae ATCC 42720]
Chr3:14927566|14937448	-3.51795	csa-miRn6-3p	Csa7G133420			No_mRNA_anno
Chr3:14927566|14937448	-3.51795	csa-miRn6-3p	Csa7G281360			--	--	Biological Process: response to stress (GO:0006950);; Biological Process: regulation of mitotic cell cycle (GO:0007346);; Biological Process: vernalization response (GO:0010048);;	--	[O]	Posttranslational modification, protein turnover, chaperones	--	Putative uncharacterized protein GN=RCOM_0686080 OS=Ricinus communis (Castor bean) PE=4 SV=1	O	Posttranslational modification, protein turnover, chaperones	PREDICTED: uncharacterized protein LOC101213388 [Cucumis sativus]
Chr3:14927566|14937448	-3.51795	csa-miRn6-3p	Csa7G339700			No_mRNA_anno
Chr3:14927566|14937448	-3.51795	csa-miRn6-3p	Csa7G388300			--	--	--	--	--	--	Protein of unknown function (DUF581)	Uncharacterized protein GN=PRUPE_ppa008958mg OS=Prunus persica (Peach) PE=4 SV=1	S	Function unknown	PREDICTED: uncharacterized protein LOC101203170 [Cucumis sativus]
Chr3:14927566|14937448	-3.51795	csa-miRn6-3p	Csa7G451960			--	--	--	--	--	--	PWWP domain	Putative uncharacterized protein GN=VITISV_024170 OS=Vitis vinifera (Grape) PE=4 SV=1	S	Function unknown	hypothetical protein VITISV_024170 [Vitis vinifera]
Chr3:14953696|14960199	5.86386	PC-5p-9180	Csa1G560830	DEAD/DEAH.3	RNA processing and modification	[LKJ]	--	Molecular Function: RNA binding (GO:0003723);; Molecular Function: ATP binding (GO:0005524);; Cellular Component: nucleus (GO:0005634);; Molecular Function: ATP-dependent helicase activity (GO:0008026);; Molecular Function: zinc ion binding (GO:0008270);; Cellular Component: chloroplast stroma (GO:0009570);; Biological Process: embryo development ending in seed dormancy (GO:0009793);; Cellular Co…	--	[A]	RNA processing and modification	DEAD/DEAH box helicase;; Helicase conserved C-terminal domain;; GUCT (NUC152) domain;; Zinc knuckle;; Type III restriction enzyme, res subunit	Putative uncharacterized protein GN=VIT_14s0060g00060 OS=Vitis vinifera (Grape) PE=2 SV=1	A	RNA processing and modification	PREDICTED: DEAD-box ATP-dependent RNA helicase 3, chloroplastic-like [Cucumis sativus]
Chr3:14953696|14960199	5.86386	PC-5p-9180	Csa3G634340	GEM-like protein		--	--	--	--	--	--	GRAM domain	Putative uncharacterized protein OS=Populus trichocarpa x Populus deltoides PE=2 SV=1	S	Function unknown	PREDICTED: GEM-like protein 2-like isoform 1 [Cucumis sativus]
Chr3:14953696|14960199	5.86386	PC-5p-9180	Csa7G237890	LRR STPK.1	Signal transduction mechanisms	[S]	Function unknown	Biological Process: activation of MAPKK activity (GO:0000186);; Molecular Function: MAP kinase kinase kinase activity (GO:0004709);; Molecular Function: ATP binding (GO:0005524);; Cellular Component: plasma membrane (GO:0005886);;	--	--	--	Di-glucose binding within endoplasmic reticulum;; Protein tyrosine kinase;; Protein kinase domain;; Leucine Rich repeats (2 copies);; Leucine rich repeat;; Leucine Rich Repeat;; Carbohydrate-binding protein of the ER;; Leucine Rich repeat	Uncharacterized protein GN=PRUPE_ppa017049mg OS=Prunus persica (Peach) PE=4 SV=1	T	Signal transduction mechanisms	PREDICTED: probable LRR receptor-like serine/threonine-protein kinase At1g56130-like [Cucumis sativus]
Chr3:14953696|14960199	5.86386	PC-5p-9180	Csa3G184060	SEC63	Posttranslational modification, protein turnover, chaperones	[U]	Intracellular trafficking, secretion, and vesicular transport	Cellular Component: mitochondrion (GO:0005739);; Cellular Component: Golgi apparatus (GO:0005794);; Cellular Component: cytosol (GO:0005829);; Cellular Component: plasma membrane (GO:0005886);; Biological Process: protein folding (GO:0006457);; Molecular Function: protein transporter activity (GO:0008565);; Cellular Component: chloroplast (GO:0009507);; Cellular Component: cytoplasmic membrane-bo…	K09540|0|csv:101209193|translocation protein SEC63 homolog; K09540 translocation protein SEC63 (A)	[A]	RNA processing and modification	Sec63 Brl domain;; DnaJ domain	Uncharacterized protein GN=PRUPE_ppa002330mg OS=Prunus persica (Peach) PE=4 SV=1	O	Posttranslational modification, protein turnover, chaperones	PREDICTED: translocation protein SEC63 homolog [Cucumis sativus]
Chr3:14953696|14960199	5.86386	PC-5p-9180	Csa1G572430	TF IIIB	Transcription	[K]	Transcription	Molecular Function: binding (GO:0005488);; Biological Process: transcription, DNA-templated (GO:0006351);; Biological Process: sister chromatid cohesion (GO:0007062);; Biological Process: stomatal lineage progression (GO:0010440);; Biological Process: chromatin silencing by small RNA (GO:0031048);; Biological Process: meiotic chromosome segregation (GO:0045132);;	K15196|0|csv:101231587|transcription factor IIIB 60 kDa subunit-like; K15196 transcription factor IIIB 90 kDa subunit (A)	[K]	Transcription	Brf1-like TBP-binding domain;; Transcription factor TFIIB repeat	Putative uncharacterized protein GN=VIT_08s0056g01250 OS=Vitis vinifera (Grape) PE=4 SV=1	K	Transcription	PREDICTED: transcription factor IIIB 60 kDa subunit-like [Cucumis sativus]
Chr3:14953696|14960199	5.86386	PC-5p-9180	Csa3G426390	TORTIFOLIA1		--	--	Biological Process: single-organism process (GO:0044699);;	--	--	--	--	Putative uncharacterized protein GN=VIT_19s0090g00020 OS=Vitis vinifera (Grape) PE=4 SV=1	S	Function unknown	PREDICTED: microtubule-associated protein TORTIFOLIA1-like [Cucumis sativus]
Chr3:15839035|15840542	-5.08033	PC-5p-22000	Csa2G100000	Aldo/keto reductase		[R]	General function prediction only	Molecular Function: oxidoreductase activity, acting on the CH-OH group of donors, NAD or NADP as acceptor (GO:0016616);; Molecular Function: transferase activity, transferring acyl groups (GO:0016746);;	--	[R]	General function prediction only	Aldo/keto reductase family	D-galacturonic acid reductase 1 GN=GalUR1 OS=Actinidia deliciosa (Kiwi) PE=2 SV=1	R	General function prediction only	PREDICTED: non-functional NADPH-dependent codeinone reductase 2-like [Cucumis sativus]
Chr3:15839035|15840542	-5.08033	PC-5p-22000	Csa1G031210	DnaJ	Posttranslational modification, protein turnover, chaperones	[O]	Posttranslational modification, protein turnover, chaperones	Molecular Function: ATP binding (GO:0005524);; Biological Process: protein folding (GO:0006457);; Biological Process: response to heat (GO:0009408);; Cellular Component: plastid (GO:0009536);; Molecular Function: heat shock protein binding (GO:0031072);; Molecular Function: metal ion binding (GO:0046872);; Molecular Function: unfolded protein binding (GO:0051082);;	K03686|1.53642e-116|csv:101215426|chaperone protein DnaJ-like; K03686 molecular chaperone DnaJ (A)	[O]	Posttranslational modification, protein turnover, chaperones	DnaJ C terminal domain	Uncharacterized protein OS=Glycine max (Soybean) PE=3 SV=1	O	Posttranslational modification, protein turnover, chaperones	PREDICTED: chaperone protein DnaJ-like [Cucumis sativus]
Chr3:15839035|15840542	-5.08033	PC-5p-22000	Csa5G051040	kinase	Signal transduction mechanisms	--	--	Molecular Function: nucleotide binding (GO:0000166);; Cellular Component: chromosome, centromeric region (GO:0000775);; Molecular Function: protein kinase activity (GO:0004672);; Cellular Component: nucleus (GO:0005634);; Cellular Component: mitochondrion (GO:0005739);; Molecular Function: kinase activity (GO:0016301);; Biological Process: phosphorylation (GO:0016310);; Biological Process: primar…	--	[T]	Signal transduction mechanisms	--	Uncharacterized protein GN=PRUPE_ppa001486mg OS=Prunus persica (Peach) PE=4 SV=1	T	Signal transduction mechanisms	PREDICTED: uncharacterized LOC101209775 [Cucumis sativus]
Chr3:15839035|15840542	-5.08033	PC-5p-22000	Csa3G123200	PMT13	General function prediction only	--	--	Cellular Component: endosome (GO:0005768);; Cellular Component: Golgi apparatus (GO:0005794);; Cellular Component: trans-Golgi network (GO:0005802);; Molecular Function: S-adenosylmethionine-dependent methyltransferase activity (GO:0008757);; Cellular Component: integral component of membrane (GO:0016021);; Biological Process: methylation (GO:0032259);; Biological Process: cell wall pectin metabo…	--	--	--	Putative S-adenosyl-L-methionine-dependent methyltransferase;; Methyltransferase domain	Uncharacterized protein GN=PRUPE_ppa003145mg OS=Prunus persica (Peach) PE=4 SV=1	R	General function prediction only	PREDICTED: probable methyltransferase PMT13-like [Cucumis sativus]
Chr3:15839035|15840542	-5.08033	PC-5p-22000	Csa7G351890	quinone-oxidoreductase	Secondary metabolites biosynthesis, transport and catabolism	[CR]	--	Molecular Function: nucleotide binding (GO:0000166);; Molecular Function: NADPH:quinone reductase activity (GO:0003960);; Cellular Component: vacuole (GO:0005773);; Cellular Component: Golgi apparatus (GO:0005794);; Cellular Component: cytosol (GO:0005829);; Cellular Component: plasma membrane (GO:0005886);; Molecular Function: zinc ion binding (GO:0008270);; Cellular Component: chloroplast thyla…	--	[CR]	--	Zinc-binding dehydrogenase;; Alcohol dehydrogenase GroES-like domain;; Zinc-binding dehydrogenase	Uncharacterized protein GN=PRUPE_ppa008491mg OS=Prunus persica (Peach) PE=4 SV=1	Q	Secondary metabolites biosynthesis, transport and catabolism	PREDICTED: quinone-oxidoreductase homolog, chloroplastic-like [Cucumis sativus]
Chr3:15839035|15840542	-5.08033	PC-5p-22000	Csa1G696440	TSO1	Inorganic ion transport and metabolism	--	--	Biological Process: regulation of transcription, DNA-templated (GO:0006355);;	--	[P]	Inorganic ion transport and metabolism	Tesmin/TSO1-like CXC domain, cysteine-rich domain	Uncharacterized protein GN=PRUPE_ppa003211mg OS=Prunus persica (Peach) PE=4 SV=1	P	Inorganic ion transport and metabolism	PREDICTED: protein tesmin/TSO1-like CXC 5-like [Cucumis sativus]
Chr3:15839035|15840542	-5.08033	PC-5p-22000	Csa3G124750	vacuolar protein		--	--	Biological Process: glucuronoxylan metabolic process (GO:0010413);; Molecular Function: ligase activity (GO:0016874);; Biological Process: xylan biosynthetic process (GO:0045492);;	--	[S]	Function unknown	Armadillo/beta-catenin-like repeat;; HEAT repeats;; Armadillo-like;; V-ATPase subunit H;; HEAT repeat	Ubiquitin-protein ligase, putative GN=RCOM_1613760 OS=Ricinus communis (Castor bean) PE=4 SV=1	S	Function unknown	PREDICTED: vacuolar protein 8-like [Cucumis sativus]
Chr3:15839035|15840542	-5.08033	PC-5p-22000	Csa4G003720	WRKY	Transcription	[KL]	--	Molecular Function: sequence-specific DNA binding transcription factor activity (GO:0003700);; Biological Process: regulation of transcription, DNA-templated (GO:0006355);; Molecular Function: sequence-specific DNA binding (GO:0043565);;	--	--	--	WRKY DNA -binding domain	Putative uncharacterized protein GN=VIT_07s0005g01520 OS=Vitis vinifera (Grape) PE=4 SV=1	K	Transcription	PREDICTED: uncharacterized protein LOC101212435 [Cucumis sativus]
Chr3:15839035|15840542	-5.08033	PC-5p-22000	Csa6G486900	β-glucosidase		--	--	Cellular Component: plasma membrane (GO:0005886);; Biological Process: carbohydrate metabolic process (GO:0005975);; Cellular Component: cytoplasmic membrane-bounded vesicle (GO:0016023);; Cellular Component: anchored component of membrane (GO:0031225);; Molecular Function: glucan endo-1,3-beta-D-glucosidase activity (GO:0042973);;	--	--	--	Glycosyl hydrolases family 17;; X8 domain	Putative uncharacterized protein GN=VIT_07s0031g01790 OS=Vitis vinifera (Grape) PE=2 SV=1	R	General function prediction only	PREDICTED: glucan endo-1,3-beta-glucosidase 8-like [Cucumis sativus]
Chr3:15839035|15840542	-5.08033	PC-5p-22000	Csa2G370440			--	--	--	--	--	--	--	Putative uncharacterized protein GN=VIT_18s0001g07650 OS=Vitis vinifera (Grape) PE=4 SV=1	S	Function unknown	PREDICTED: protein VERNALIZATION INSENSITIVE 3-like [Cucumis sativus]
Chr3:15839035|15840542	-5.08033	PC-5p-22000	Csa3G017060			--	--	Cellular Component: nucleosome (GO:0000786);; Molecular Function: DNA binding (GO:0003677);; Biological Process: nucleosome assembly (GO:0006334);;	--	[S]	Function unknown	Coiled-coil domain containing protein (DUF2052)	Putative uncharacterized protein GN=VIT_02s0012g00030 OS=Vitis vinifera (Grape) PE=4 SV=1	S	Function unknown	PREDICTED: uncharacterized protein LOC101229247 [Cucumis sativus]
Chr3:24191178|24193571	6.26377	PC-5p-22000	Csa2G100000	Aldo/keto reductase		[R]	General function prediction only	Molecular Function: oxidoreductase activity, acting on the CH-OH group of donors, NAD or NADP as acceptor (GO:0016616);; Molecular Function: transferase activity, transferring acyl groups (GO:0016746);;	--	[R]	General function prediction only	Aldo/keto reductase family	D-galacturonic acid reductase 1 GN=GalUR1 OS=Actinidia deliciosa (Kiwi) PE=2 SV=1	R	General function prediction only	PREDICTED: non-functional NADPH-dependent codeinone reductase 2-like [Cucumis sativus]
Chr3:24191178|24193571	6.26377	PC-5p-22000	Csa1G031210	DnaJ	Posttranslational modification, protein turnover, chaperones	[O]	Posttranslational modification, protein turnover, chaperones	Molecular Function: ATP binding (GO:0005524);; Biological Process: protein folding (GO:0006457);; Biological Process: response to heat (GO:0009408);; Cellular Component: plastid (GO:0009536);; Molecular Function: heat shock protein binding (GO:0031072);; Molecular Function: metal ion binding (GO:0046872);; Molecular Function: unfolded protein binding (GO:0051082);;	K03686|1.53642e-116|csv:101215426|chaperone protein DnaJ-like; K03686 molecular chaperone DnaJ (A)	[O]	Posttranslational modification, protein turnover, chaperones	DnaJ C terminal domain	Uncharacterized protein OS=Glycine max (Soybean) PE=3 SV=1	O	Posttranslational modification, protein turnover, chaperones	PREDICTED: chaperone protein DnaJ-like [Cucumis sativus]
Chr3:24191178|24193571	6.26377	PC-5p-22000	Csa5G051040	kinase	Signal transduction mechanisms	--	--	Molecular Function: nucleotide binding (GO:0000166);; Cellular Component: chromosome, centromeric region (GO:0000775);; Molecular Function: protein kinase activity (GO:0004672);; Cellular Component: nucleus (GO:0005634);; Cellular Component: mitochondrion (GO:0005739);; Molecular Function: kinase activity (GO:0016301);; Biological Process: phosphorylation (GO:0016310);; Biological Process: primar…	--	[T]	Signal transduction mechanisms	--	Uncharacterized protein GN=PRUPE_ppa001486mg OS=Prunus persica (Peach) PE=4 SV=1	T	Signal transduction mechanisms	PREDICTED: uncharacterized LOC101209775 [Cucumis sativus]
Chr3:24191178|24193571	6.26377	PC-5p-22000	Csa3G123200	PMT13	General function prediction only	--	--	Cellular Component: endosome (GO:0005768);; Cellular Component: Golgi apparatus (GO:0005794);; Cellular Component: trans-Golgi network (GO:0005802);; Molecular Function: S-adenosylmethionine-dependent methyltransferase activity (GO:0008757);; Cellular Component: integral component of membrane (GO:0016021);; Biological Process: methylation (GO:0032259);; Biological Process: cell wall pectin metabo…	--	--	--	Putative S-adenosyl-L-methionine-dependent methyltransferase;; Methyltransferase domain	Uncharacterized protein GN=PRUPE_ppa003145mg OS=Prunus persica (Peach) PE=4 SV=1	R	General function prediction only	PREDICTED: probable methyltransferase PMT13-like [Cucumis sativus]
Chr3:24191178|24193571	6.26377	PC-5p-22000	Csa7G351890	quinone-oxidoreductase	Secondary metabolites biosynthesis, transport and catabolism	[CR]	--	Molecular Function: nucleotide binding (GO:0000166);; Molecular Function: NADPH:quinone reductase activity (GO:0003960);; Cellular Component: vacuole (GO:0005773);; Cellular Component: Golgi apparatus (GO:0005794);; Cellular Component: cytosol (GO:0005829);; Cellular Component: plasma membrane (GO:0005886);; Molecular Function: zinc ion binding (GO:0008270);; Cellular Component: chloroplast thyla…	--	[CR]	--	Zinc-binding dehydrogenase;; Alcohol dehydrogenase GroES-like domain;; Zinc-binding dehydrogenase	Uncharacterized protein GN=PRUPE_ppa008491mg OS=Prunus persica (Peach) PE=4 SV=1	Q	Secondary metabolites biosynthesis, transport and catabolism	PREDICTED: quinone-oxidoreductase homolog, chloroplastic-like [Cucumis sativus]
Chr3:24191178|24193571	6.26377	PC-5p-22000	Csa1G696440	TSO1	Inorganic ion transport and metabolism	--	--	Biological Process: regulation of transcription, DNA-templated (GO:0006355);;	--	[P]	Inorganic ion transport and metabolism	Tesmin/TSO1-like CXC domain, cysteine-rich domain	Uncharacterized protein GN=PRUPE_ppa003211mg OS=Prunus persica (Peach) PE=4 SV=1	P	Inorganic ion transport and metabolism	PREDICTED: protein tesmin/TSO1-like CXC 5-like [Cucumis sativus]
Chr3:24191178|24193571	6.26377	PC-5p-22000	Csa3G124750	vacuolar protein		--	--	Biological Process: glucuronoxylan metabolic process (GO:0010413);; Molecular Function: ligase activity (GO:0016874);; Biological Process: xylan biosynthetic process (GO:0045492);;	--	[S]	Function unknown	Armadillo/beta-catenin-like repeat;; HEAT repeats;; Armadillo-like;; V-ATPase subunit H;; HEAT repeat	Ubiquitin-protein ligase, putative GN=RCOM_1613760 OS=Ricinus communis (Castor bean) PE=4 SV=1	S	Function unknown	PREDICTED: vacuolar protein 8-like [Cucumis sativus]
Chr3:24191178|24193571	6.26377	PC-5p-22000	Csa4G003720	WRKY	Transcription	[KL]	--	Molecular Function: sequence-specific DNA binding transcription factor activity (GO:0003700);; Biological Process: regulation of transcription, DNA-templated (GO:0006355);; Molecular Function: sequence-specific DNA binding (GO:0043565);;	--	--	--	WRKY DNA -binding domain	Putative uncharacterized protein GN=VIT_07s0005g01520 OS=Vitis vinifera (Grape) PE=4 SV=1	K	Transcription	PREDICTED: uncharacterized protein LOC101212435 [Cucumis sativus]
Chr3:24191178|24193571	6.26377	PC-5p-22000	Csa6G486900	β-glucosidase		--	--	Cellular Component: plasma membrane (GO:0005886);; Biological Process: carbohydrate metabolic process (GO:0005975);; Cellular Component: cytoplasmic membrane-bounded vesicle (GO:0016023);; Cellular Component: anchored component of membrane (GO:0031225);; Molecular Function: glucan endo-1,3-beta-D-glucosidase activity (GO:0042973);;	--	--	--	Glycosyl hydrolases family 17;; X8 domain	Putative uncharacterized protein GN=VIT_07s0031g01790 OS=Vitis vinifera (Grape) PE=2 SV=1	R	General function prediction only	PREDICTED: glucan endo-1,3-beta-glucosidase 8-like [Cucumis sativus]
Chr3:24191178|24193571	6.26377	PC-5p-22000	Csa2G370440			--	--	--	--	--	--	--	Putative uncharacterized protein GN=VIT_18s0001g07650 OS=Vitis vinifera (Grape) PE=4 SV=1	S	Function unknown	PREDICTED: protein VERNALIZATION INSENSITIVE 3-like [Cucumis sativus]
Chr3:24191178|24193571	6.26377	PC-5p-22000	Csa3G017060			--	--	Cellular Component: nucleosome (GO:0000786);; Molecular Function: DNA binding (GO:0003677);; Biological Process: nucleosome assembly (GO:0006334);;	--	[S]	Function unknown	Coiled-coil domain containing protein (DUF2052)	Putative uncharacterized protein GN=VIT_02s0012g00030 OS=Vitis vinifera (Grape) PE=4 SV=1	S	Function unknown	PREDICTED: uncharacterized protein LOC101229247 [Cucumis sativus]
Chr3:25145654|25153552	4.18357	PC-5p-66456	Csa2G369850	bHLH145	Transcription	--	--	--	--	--	--	--	Uncharacterized protein GN=PRUPE_ppa007555mg OS=Prunus persica (Peach) PE=4 SV=1	K	Transcription	PREDICTED: transcription factor bHLH145-like [Cucumis sativus]
Chr3:25145654|25153552	4.18357	PC-5p-66456	Csa2G061600	HSP	Posttranslational modification, protein turnover, chaperones	--	--	Cellular Component: cytoplasm (GO:0005737);; Biological Process: pattern specification process (GO:0007389);; Biological Process: anatomical structure morphogenesis (GO:0009653);; Biological Process: protein metabolic process (GO:0019538);; Biological Process: single-organism developmental process (GO:0044767);; Biological Process: organ development (GO:0048513);;	--	[O]	Posttranslational modification, protein turnover, chaperones	Clp amino terminal domain	Heat shock protein-related protein OS=Cucurbita maxima (Pumpkin) PE=2 SV=1	O	Posttranslational modification, protein turnover, chaperones	PREDICTED: LOW QUALITY PROTEIN: uncharacterized protein LOC101222907 [Cucumis sativus]
Chr3:25145654|25153552	4.18357	PC-5p-66456	Csa1G499330	phenolic glucoside malonyltransferase		--	--	Molecular Function: transferase activity (GO:0016740);; Molecular Function: transferase activity, transferring acyl groups (GO:0016746);;	--	--	--	Transferase family	Uncharacterized protein GN=PRUPE_ppa020665mg OS=Prunus persica (Peach) PE=4 SV=1	S	Function unknown	PREDICTED: phenolic glucoside malonyltransferase 2-like [Cucumis sativus]
Chr3:25145654|25153552	4.18357	PC-5p-66456	Csa3G850660	root hair elongation		--	--	Biological Process: cell morphogenesis (GO:0000902);; Biological Process: response to molecule of fungal origin (GO:0002238);; Cellular Component: nucleus (GO:0005634);; Cellular Component: cytosol (GO:0005829);; Cellular Component: plasma membrane (GO:0005886);; Biological Process: response to stress (GO:0006950);; Biological Process: Golgi vesicle transport (GO:0048193);; Biological Process: ro…	--	--	--	Universal stress protein family	Uncharacterized protein OS=Glycine max (Soybean) PE=4 SV=1	S	Function unknown	PREDICTED: uncharacterized protein LOC101209635 [Cucumis sativus]
Chr3:25145654|25153552	4.18357	PC-5p-66456	Csa3G183930	STPK.2	Signal transduction mechanisms	[RTKL]	--	Molecular Function: protein kinase activity (GO:0004672);; Cellular Component: plasma membrane (GO:0005886);; Biological Process: protein phosphorylation (GO:0006468);;	K04730|0|csv:101210355|probable serine/threonine-protein kinase At1g01540-like; K04730 interleukin-1 receptor-associated kinase 1 [EC:2.7.11.1] (A)	[T]	Signal transduction mechanisms	Protein tyrosine kinase;; Protein kinase domain	Uncharacterized protein OS=Glycine max (Soybean) PE=3 SV=1	T	Signal transduction mechanisms	PREDICTED: probable serine/threonine-protein kinase At1g01540-like [Cucumis sativus]
Chr3:25145654|25153552	4.18357	PC-5p-66456	Csa4G001670	translocase		--	--	Molecular Function: GTPase activity (GO:0003924);; Molecular Function: transmembrane signaling receptor activity (GO:0004888);; Molecular Function: protein binding (GO:0005515);; Molecular Function: GTP binding (GO:0005525);; Cellular Component: cytosol (GO:0005829);; Cellular Component: chloroplast outer membrane (GO:0009707);; Molecular Function: hydrolase activity, acting on acid anhydrides (G…	--	--	--	Domain of unknown function (DUF3406);; AIG1 family;; 50S ribosome-binding GTPase	Putative uncharacterized protein GN=VIT_07s0005g00180 OS=Vitis vinifera (Grape) PE=4 SV=1	R	General function prediction only	PREDICTED: translocase of chloroplast 159, chloroplastic-like [Cucumis sativus]
Chr3:25145654|25153552	4.18357	PC-5p-66456	Csa3G681130	YpgQ		[R]	General function prediction only	Cellular Component: nucleus (GO:0005634);; Molecular Function: phosphoric diester hydrolase activity (GO:0008081);; Biological Process: metabolic process (GO:0008152);; Molecular Function: metal ion binding (GO:0046872);;	K06950|2.66909e-163|csv:101227219|uncharacterized LOC101227219; K06950 uncharacterized protein (A)	--	--	HD domain	Putative uncharacterized protein GN=VIT_01s0011g02070 OS=Vitis vinifera (Grape) PE=4 SV=1	S	Function unknown	PREDICTED: uncharacterized protein YpgQ-like [Cucumis sativus]
Chr3:25145654|25153552	4.18357	PC-5p-66456	Csa1G222880			--	--	--	--	--	--	--	Predicted protein GN=POPTRDRAFT_672980 OS=Populus trichocarpa (Western balsam poplar) PE=4 SV=1	S	Function unknown	Uncharacterized protein TCM_038176 [Theobroma cacao]
Chr3:25145654|25153552	4.18357	PC-5p-66456	Csa1G462040			--	--	--	--	--	--	--	Expressed protein OS=Cucumis melo (Muskmelon) PE=4 SV=1	S	Function unknown	PREDICTED: uncharacterized protein LOC101206794 [Cucumis sativus]
Chr3:25145654|25153552	4.18357	PC-5p-66456	Csa3G144220			--	--	--	--	--	--	--	Predicted protein GN=POPTRDRAFT_564896 OS=Populus trichocarpa (Western balsam poplar) PE=4 SV=1	S	Function unknown	predicted protein [Populus trichocarpa]
Chr3:25145654|25153552	4.18357	PC-5p-66456	Csa5G470050			--	--	--	--	[R]	General function prediction only	Ankyrin repeats (3 copies);; Ankyrin repeats (many copies);; Domain of unknown function;; Ankyrin repeat;; Ankyrin repeats (many copies);; Ankyrin repeat	Uncharacterized protein GN=PRUPE_ppa1027227mg OS=Prunus persica (Peach) PE=4 SV=1	R	General function prediction only	PREDICTED: uncharacterized LOC101205819, partial [Cucumis sativus]
Chr3:25145654|25153552	4.18357	PC-5p-66456	Csa6G489950			--	--	--	--	--	--	Domain of unknown function (DUF1985);; B3 DNA binding domain	Uncharacterized protein GN=PGSC0003DMG400014694 OS=Solanum tuberosum (Potato) PE=4 SV=1	R	General function prediction only	PREDICTED: uncharacterized protein LOC101221625 [Cucumis sativus]
Chr3:33484972|33487680	-3.73467	PC-5p-22000	Csa2G100000	Aldo/keto reductase		[R]	General function prediction only	Molecular Function: oxidoreductase activity, acting on the CH-OH group of donors, NAD or NADP as acceptor (GO:0016616);; Molecular Function: transferase activity, transferring acyl groups (GO:0016746);;	--	[R]	General function prediction only	Aldo/keto reductase family	D-galacturonic acid reductase 1 GN=GalUR1 OS=Actinidia deliciosa (Kiwi) PE=2 SV=1	R	General function prediction only	PREDICTED: non-functional NADPH-dependent codeinone reductase 2-like [Cucumis sativus]
Chr3:33484972|33487680	-3.73467	PC-5p-22000	Csa1G031210	DnaJ	Posttranslational modification, protein turnover, chaperones	[O]	Posttranslational modification, protein turnover, chaperones	Molecular Function: ATP binding (GO:0005524);; Biological Process: protein folding (GO:0006457);; Biological Process: response to heat (GO:0009408);; Cellular Component: plastid (GO:0009536);; Molecular Function: heat shock protein binding (GO:0031072);; Molecular Function: metal ion binding (GO:0046872);; Molecular Function: unfolded protein binding (GO:0051082);;	K03686|1.53642e-116|csv:101215426|chaperone protein DnaJ-like; K03686 molecular chaperone DnaJ (A)	[O]	Posttranslational modification, protein turnover, chaperones	DnaJ C terminal domain	Uncharacterized protein OS=Glycine max (Soybean) PE=3 SV=1	O	Posttranslational modification, protein turnover, chaperones	PREDICTED: chaperone protein DnaJ-like [Cucumis sativus]
Chr3:33484972|33487680	-3.73467	PC-5p-22000	Csa5G051040	kinase	Signal transduction mechanisms	--	--	Molecular Function: nucleotide binding (GO:0000166);; Cellular Component: chromosome, centromeric region (GO:0000775);; Molecular Function: protein kinase activity (GO:0004672);; Cellular Component: nucleus (GO:0005634);; Cellular Component: mitochondrion (GO:0005739);; Molecular Function: kinase activity (GO:0016301);; Biological Process: phosphorylation (GO:0016310);; Biological Process: primar…	--	[T]	Signal transduction mechanisms	--	Uncharacterized protein GN=PRUPE_ppa001486mg OS=Prunus persica (Peach) PE=4 SV=1	T	Signal transduction mechanisms	PREDICTED: uncharacterized LOC101209775 [Cucumis sativus]
Chr3:33484972|33487680	-3.73467	PC-5p-22000	Csa3G123200	PMT13	General function prediction only	--	--	Cellular Component: endosome (GO:0005768);; Cellular Component: Golgi apparatus (GO:0005794);; Cellular Component: trans-Golgi network (GO:0005802);; Molecular Function: S-adenosylmethionine-dependent methyltransferase activity (GO:0008757);; Cellular Component: integral component of membrane (GO:0016021);; Biological Process: methylation (GO:0032259);; Biological Process: cell wall pectin metabo…	--	--	--	Putative S-adenosyl-L-methionine-dependent methyltransferase;; Methyltransferase domain	Uncharacterized protein GN=PRUPE_ppa003145mg OS=Prunus persica (Peach) PE=4 SV=1	R	General function prediction only	PREDICTED: probable methyltransferase PMT13-like [Cucumis sativus]
Chr3:33484972|33487680	-3.73467	PC-5p-22000	Csa7G351890	quinone-oxidoreductase	Secondary metabolites biosynthesis, transport and catabolism	[CR]	--	Molecular Function: nucleotide binding (GO:0000166);; Molecular Function: NADPH:quinone reductase activity (GO:0003960);; Cellular Component: vacuole (GO:0005773);; Cellular Component: Golgi apparatus (GO:0005794);; Cellular Component: cytosol (GO:0005829);; Cellular Component: plasma membrane (GO:0005886);; Molecular Function: zinc ion binding (GO:0008270);; Cellular Component: chloroplast thyla…	--	[CR]	--	Zinc-binding dehydrogenase;; Alcohol dehydrogenase GroES-like domain;; Zinc-binding dehydrogenase	Uncharacterized protein GN=PRUPE_ppa008491mg OS=Prunus persica (Peach) PE=4 SV=1	Q	Secondary metabolites biosynthesis, transport and catabolism	PREDICTED: quinone-oxidoreductase homolog, chloroplastic-like [Cucumis sativus]
Chr3:33484972|33487680	-3.73467	PC-5p-22000	Csa1G696440	TSO1	Inorganic ion transport and metabolism	--	--	Biological Process: regulation of transcription, DNA-templated (GO:0006355);;	--	[P]	Inorganic ion transport and metabolism	Tesmin/TSO1-like CXC domain, cysteine-rich domain	Uncharacterized protein GN=PRUPE_ppa003211mg OS=Prunus persica (Peach) PE=4 SV=1	P	Inorganic ion transport and metabolism	PREDICTED: protein tesmin/TSO1-like CXC 5-like [Cucumis sativus]
Chr3:33484972|33487680	-3.73467	PC-5p-22000	Csa3G124750	vacuolar protein		--	--	Biological Process: glucuronoxylan metabolic process (GO:0010413);; Molecular Function: ligase activity (GO:0016874);; Biological Process: xylan biosynthetic process (GO:0045492);;	--	[S]	Function unknown	Armadillo/beta-catenin-like repeat;; HEAT repeats;; Armadillo-like;; V-ATPase subunit H;; HEAT repeat	Ubiquitin-protein ligase, putative GN=RCOM_1613760 OS=Ricinus communis (Castor bean) PE=4 SV=1	S	Function unknown	PREDICTED: vacuolar protein 8-like [Cucumis sativus]
Chr3:33484972|33487680	-3.73467	PC-5p-22000	Csa4G003720	WRKY	Transcription	[KL]	--	Molecular Function: sequence-specific DNA binding transcription factor activity (GO:0003700);; Biological Process: regulation of transcription, DNA-templated (GO:0006355);; Molecular Function: sequence-specific DNA binding (GO:0043565);;	--	--	--	WRKY DNA -binding domain	Putative uncharacterized protein GN=VIT_07s0005g01520 OS=Vitis vinifera (Grape) PE=4 SV=1	K	Transcription	PREDICTED: uncharacterized protein LOC101212435 [Cucumis sativus]
Chr3:33484972|33487680	-3.73467	PC-5p-22000	Csa6G486900	β-glucosidase		--	--	Cellular Component: plasma membrane (GO:0005886);; Biological Process: carbohydrate metabolic process (GO:0005975);; Cellular Component: cytoplasmic membrane-bounded vesicle (GO:0016023);; Cellular Component: anchored component of membrane (GO:0031225);; Molecular Function: glucan endo-1,3-beta-D-glucosidase activity (GO:0042973);;	--	--	--	Glycosyl hydrolases family 17;; X8 domain	Putative uncharacterized protein GN=VIT_07s0031g01790 OS=Vitis vinifera (Grape) PE=2 SV=1	R	General function prediction only	PREDICTED: glucan endo-1,3-beta-glucosidase 8-like [Cucumis sativus]
Chr3:33484972|33487680	-3.73467	PC-5p-22000	Csa2G370440			--	--	--	--	--	--	--	Putative uncharacterized protein GN=VIT_18s0001g07650 OS=Vitis vinifera (Grape) PE=4 SV=1	S	Function unknown	PREDICTED: protein VERNALIZATION INSENSITIVE 3-like [Cucumis sativus]
Chr3:33484972|33487680	-3.73467	PC-5p-22000	Csa3G017060			--	--	Cellular Component: nucleosome (GO:0000786);; Molecular Function: DNA binding (GO:0003677);; Biological Process: nucleosome assembly (GO:0006334);;	--	[S]	Function unknown	Coiled-coil domain containing protein (DUF2052)	Putative uncharacterized protein GN=VIT_02s0012g00030 OS=Vitis vinifera (Grape) PE=4 SV=1	S	Function unknown	PREDICTED: uncharacterized protein LOC101229247 [Cucumis sativus]
Chr3:38162024|38169944	3.79476	scaffold00464:137922_137942	Csa2G049920	DNA polymerase.2	Replication, recombination and repair	[V]	Defense mechanisms	Biological Process: drug transmembrane transport (GO:0006855);; Molecular Function: drug transmembrane transporter activity (GO:0015238);; Molecular Function: antiporter activity (GO:0015297);; Cellular Component: membrane (GO:0016020);; Molecular Function: transmembrane transporter activity (GO:0022857);; Biological Process: transmembrane transport (GO:0055085);;	K03327|0|csv:101214994|MATE efflux family protein 9-like; K03327 multidrug resistance protein, MATE family (A)	[R]	General function prediction only	MatE;; MatE	Uncharacterized protein GN=Solyc07g006730.2 OS=Solanum lycopersicum (Tomato) PE=4 SV=1	R	General function prediction only	PREDICTED: LOW QUALITY PROTEIN: MATE efflux family protein 9-like [Cucumis sativus]
Chr3:38162024|38169944	3.79476	scaffold00464:141897_141917	Csa2G049920	DNA polymerase.2	Replication, recombination and repair	[V]	Defense mechanisms	Biological Process: drug transmembrane transport (GO:0006855);; Molecular Function: drug transmembrane transporter activity (GO:0015238);; Molecular Function: antiporter activity (GO:0015297);; Cellular Component: membrane (GO:0016020);; Molecular Function: transmembrane transporter activity (GO:0022857);; Biological Process: transmembrane transport (GO:0055085);;	K03327|0|csv:101214994|MATE efflux family protein 9-like; K03327 multidrug resistance protein, MATE family (A)	[R]	General function prediction only	MatE;; MatE	Uncharacterized protein GN=Solyc07g006730.2 OS=Solanum lycopersicum (Tomato) PE=4 SV=1	R	General function prediction only	PREDICTED: LOW QUALITY PROTEIN: MATE efflux family protein 9-like [Cucumis sativus]
Chr3:38162024|38169944	3.79476	scaffold01037:350259_350279	Csa2G049920	DNA polymerase.2	Replication, recombination and repair	[V]	Defense mechanisms	Biological Process: drug transmembrane transport (GO:0006855);; Molecular Function: drug transmembrane transporter activity (GO:0015238);; Molecular Function: antiporter activity (GO:0015297);; Cellular Component: membrane (GO:0016020);; Molecular Function: transmembrane transporter activity (GO:0022857);; Biological Process: transmembrane transport (GO:0055085);;	K03327|0|csv:101214994|MATE efflux family protein 9-like; K03327 multidrug resistance protein, MATE family (A)	[R]	General function prediction only	MatE;; MatE	Uncharacterized protein GN=Solyc07g006730.2 OS=Solanum lycopersicum (Tomato) PE=4 SV=1	R	General function prediction only	PREDICTED: LOW QUALITY PROTEIN: MATE efflux family protein 9-like [Cucumis sativus]
Chr3:38162024|38169944	3.79476	csa-miR396d	Csa2G049920	DNA polymerase.2	Replication, recombination and repair	[V]	Defense mechanisms	Biological Process: drug transmembrane transport (GO:0006855);; Molecular Function: drug transmembrane transporter activity (GO:0015238);; Molecular Function: antiporter activity (GO:0015297);; Cellular Component: membrane (GO:0016020);; Molecular Function: transmembrane transporter activity (GO:0022857);; Biological Process: transmembrane transport (GO:0055085);;	K03327|0|csv:101214994|MATE efflux family protein 9-like; K03327 multidrug resistance protein, MATE family (A)	[R]	General function prediction only	MatE;; MatE	Uncharacterized protein GN=Solyc07g006730.2 OS=Solanum lycopersicum (Tomato) PE=4 SV=1	R	General function prediction only	PREDICTED: LOW QUALITY PROTEIN: MATE efflux family protein 9-like [Cucumis sativus]
Chr3:38162024|38169944	3.79476	miR396c	Csa2G049920	DNA polymerase.2	Replication, recombination and repair	[V]	Defense mechanisms	Biological Process: drug transmembrane transport (GO:0006855);; Molecular Function: drug transmembrane transporter activity (GO:0015238);; Molecular Function: antiporter activity (GO:0015297);; Cellular Component: membrane (GO:0016020);; Molecular Function: transmembrane transporter activity (GO:0022857);; Biological Process: transmembrane transport (GO:0055085);;	K03327|0|csv:101214994|MATE efflux family protein 9-like; K03327 multidrug resistance protein, MATE family (A)	[R]	General function prediction only	MatE;; MatE	Uncharacterized protein GN=Solyc07g006730.2 OS=Solanum lycopersicum (Tomato) PE=4 SV=1	R	General function prediction only	PREDICTED: LOW QUALITY PROTEIN: MATE efflux family protein 9-like [Cucumis sativus]
Chr3:38162024|38169944	3.79476	miR396d	Csa2G049920	DNA polymerase.2	Replication, recombination and repair	[V]	Defense mechanisms	Biological Process: drug transmembrane transport (GO:0006855);; Molecular Function: drug transmembrane transporter activity (GO:0015238);; Molecular Function: antiporter activity (GO:0015297);; Cellular Component: membrane (GO:0016020);; Molecular Function: transmembrane transporter activity (GO:0022857);; Biological Process: transmembrane transport (GO:0055085);;	K03327|0|csv:101214994|MATE efflux family protein 9-like; K03327 multidrug resistance protein, MATE family (A)	[R]	General function prediction only	MatE;; MatE	Uncharacterized protein GN=Solyc07g006730.2 OS=Solanum lycopersicum (Tomato) PE=4 SV=1	R	General function prediction only	PREDICTED: LOW QUALITY PROTEIN: MATE efflux family protein 9-like [Cucumis sativus]
Chr3:38162024|38169944	3.79476	csa-miR-396c	Csa2G049920	DNA polymerase.2	Replication, recombination and repair	[V]	Defense mechanisms	Biological Process: drug transmembrane transport (GO:0006855);; Molecular Function: drug transmembrane transporter activity (GO:0015238);; Molecular Function: antiporter activity (GO:0015297);; Cellular Component: membrane (GO:0016020);; Molecular Function: transmembrane transporter activity (GO:0022857);; Biological Process: transmembrane transport (GO:0055085);;	K03327|0|csv:101214994|MATE efflux family protein 9-like; K03327 multidrug resistance protein, MATE family (A)	[R]	General function prediction only	MatE;; MatE	Uncharacterized protein GN=Solyc07g006730.2 OS=Solanum lycopersicum (Tomato) PE=4 SV=1	R	General function prediction only	PREDICTED: LOW QUALITY PROTEIN: MATE efflux family protein 9-like [Cucumis sativus]
Chr3:38162024|38169944	3.79476	csa-miR-396j	Csa2G049920	DNA polymerase.2	Replication, recombination and repair	[V]	Defense mechanisms	Biological Process: drug transmembrane transport (GO:0006855);; Molecular Function: drug transmembrane transporter activity (GO:0015238);; Molecular Function: antiporter activity (GO:0015297);; Cellular Component: membrane (GO:0016020);; Molecular Function: transmembrane transporter activity (GO:0022857);; Biological Process: transmembrane transport (GO:0055085);;	K03327|0|csv:101214994|MATE efflux family protein 9-like; K03327 multidrug resistance protein, MATE family (A)	[R]	General function prediction only	MatE;; MatE	Uncharacterized protein GN=Solyc07g006730.2 OS=Solanum lycopersicum (Tomato) PE=4 SV=1	R	General function prediction only	PREDICTED: LOW QUALITY PROTEIN: MATE efflux family protein 9-like [Cucumis sativus]
Chr3:38162024|38169944	3.79476	miR396d	Csa5G623770	F-box protein.1		[KL]	--	Molecular Function: DNA binding (GO:0003677);; Molecular Function: helicase activity (GO:0004386);; Molecular Function: ATP binding (GO:0005524);; Cellular Component: nucleus (GO:0005634);; Molecular Function: zinc ion binding (GO:0008270);; Cellular Component: plasmodesma (GO:0009506);;	--	[KL]	--	SNF2 family N-terminal domain;; CW-type Zinc Finger;; Helicase conserved C-terminal domain	Chromatin remodeling complex subunit (Fragment) OS=Cucumis melo subsp. melo PE=4 SV=1	KL	--	PREDICTED: F-box protein At3g54460-like [Cucumis sativus]
Chr3:38162024|38169944	3.79476	miR396d	Csa6G496380	growth-regulating factor 1	Transcription	--	--	Biological Process: post-embryonic development (GO:0009791);; Biological Process: system development (GO:0048731);; Biological Process: regulation of biological process (GO:0050789);;	--	--	--	WRC;; QLQ	Putative uncharacterized protein GN=VIT_00s0494g00010 OS=Vitis vinifera (Grape) PE=4 SV=1	K	Transcription	PREDICTED: growth-regulating factor 1-like [Cucumis sativus]
Chr3:38162024|38169944	3.79476	miR396d	Csa2G432230	growth-regulating factor 3	Transcription	--	--	Molecular Function: ATP binding (GO:0005524);; Cellular Component: nucleus (GO:0005634);; Biological Process: transcription, DNA-templated (GO:0006351);; Biological Process: regulation of transcription, DNA-templated (GO:0006355);; Molecular Function: hydrolase activity, acting on acid anhydrides, in phosphorus-containing anhydrides (GO:0016818);; Cellular Component: intracellular membrane-bounde…	--	--	--	WRC;; QLQ	Uncharacterized protein GN=PRUPE_ppa022199mg OS=Prunus persica (Peach) PE=4 SV=1	K	Transcription	PREDICTED: growth-regulating factor 3-like [Cucumis sativus]
Chr3:38162024|38169944	3.79476	miR396d	Csa3G751470	growth-regulating factor 4	Transcription	--	--	Molecular Function: ATP binding (GO:0005524);; Cellular Component: cell wall (GO:0005618);; Cellular Component: mitochondrion (GO:0005739);; Cellular Component: vacuole (GO:0005773);; Cellular Component: Golgi apparatus (GO:0005794);; Cellular Component: cytosol (GO:0005829);; Cellular Component: plasma membrane (GO:0005886);; Cellular Component: plasmodesma (GO:0009506);; Cellular Component: chl…	--	--	--	WRC;; QLQ	Uncharacterized protein GN=PRUPE_ppa006912mg OS=Prunus persica (Peach) PE=4 SV=1	K	Transcription	PREDICTED: growth-regulating factor 4-like [Cucumis sativus]
Chr3:38162024|38169944	3.79476	miR396d	Csa2G000170	growth-regulating factor 5.1		--	--	--	--	--	--	WRC;; QLQ	Uncharacterized protein (Fragment) GN=PRUPE_ppa015791mg OS=Prunus persica (Peach) PE=4 SV=1	S	Function unknown	PREDICTED: growth-regulating factor 5-like [Cucumis sativus]
Chr3:38162024|38169944	3.79476	miR396d	Csa3G651860	growth-regulating factor 5.2	Transcription	--	--	Biological Process: post-embryonic development (GO:0009791);; Biological Process: primary metabolic process (GO:0044238);; Biological Process: cellular macromolecule metabolic process (GO:0044260);; Biological Process: shoot system development (GO:0048367);; Biological Process: reproductive structure development (GO:0048608);; Biological Process: regulation of biological process (GO:0050789);;	--	--	--	WRC;; QLQ	Uncharacterized protein OS=Glycine max (Soybean) PE=4 SV=1	K	Transcription	PREDICTED: growth-regulating factor 5-like [Cucumis sativus]
Chr3:38162024|38169944	3.79476	miR396d	Csa2G354030	growth-regulating factor 6	Transcription	--	--	--	--	--	--	WRC;; QLQ	Putative uncharacterized protein GN=VIT_18s0001g08650 OS=Vitis vinifera (Grape) PE=4 SV=1	K	Transcription	PREDICTED: growth-regulating factor 6-like [Cucumis sativus]
Chr3:38162024|38169944	3.79476	miR396d	Csa3G124990	growth-regulating factor 9		--	--	Cellular Component: cytoplasm (GO:0005737);; Biological Process: nitrogen compound metabolic process (GO:0006807);; Molecular Function: ion binding (GO:0043167);; Cellular Component: intracellular membrane-bounded organelle (GO:0043231);; Biological Process: primary metabolic process (GO:0044238);; Biological Process: cellular biosynthetic process (GO:0044249);; Biological Process: single-organis…	--	--	--	WRC;; QLQ	Putative uncharacterized protein GN=VITISV_011426 OS=Vitis vinifera (Grape) PE=4 SV=1	K	Transcription	PREDICTED: growth-regulating factor 9-like [Cucumis sativus]
Chr3:38162024|38169944	3.79476	miR396d	Csa7G452180	LRR STPK.2	Signal transduction mechanisms	[RTKL]	--	Molecular Function: kinase activity (GO:0016301);;	--	--	--	Carbohydrate-binding protein of the ER;; Protein tyrosine kinase;; Protein kinase domain	Uncharacterized protein GN=PRUPE_ppa017450mg OS=Prunus persica (Peach) PE=4 SV=1	T	Signal transduction mechanisms	PREDICTED: probable LRR receptor-like serine/threonine-protein kinase At1g51820-like [Cucumis sativus]
Chr3:38162024|38169944	3.79476	csa-miR-396j	Csa1G002890	RPM		[R]	General function prediction only	Molecular Function: nucleotide binding (GO:0000166);; Molecular Function: RNA binding (GO:0003723);; Biological Process: response to stress (GO:0006950);; Biological Process: biosynthetic process (GO:0009058);; Biological Process: RNA modification (GO:0009451);; Cellular Component: thylakoid (GO:0009579);; Biological Process: gene expression (GO:0010467);; Cellular Component: ribonucleoprotein co…	--	[R]	General function prediction only	RNA recognition motif. (a.k.a. RRM, RBD, or RNP domain);; RNA recognition motif (a.k.a. RRM, RBD, or RNP domain);; RNA recognition motif. (a.k.a. RRM, RBD, or RNP domain)	Ribonucleoprotein, chloroplast, putative GN=RCOM_1508030 OS=Ricinus communis (Castor bean) PE=4 SV=1	A	RNA processing and modification	PREDICTED: 31 kDa ribonucleoprotein, chloroplastic-like [Cucumis sativus]
Chr3:38162024|38169944	3.79476	miR396d	Csa2G215500			--	--	Cellular Component: chloroplast stroma (GO:0009570);;	--	--	--	--	Uncharacterized protein GN=PRUPE_ppa003443mg OS=Prunus persica (Peach) PE=4 SV=1	S	Function unknown	PREDICTED: uncharacterized protein LOC101218256 [Cucumis sativus]
Chr3:38162024|38169944	3.79476	csa-miR-396j	Csa2G215500			--	--	Cellular Component: chloroplast stroma (GO:0009570);;	--	--	--	--	Uncharacterized protein GN=PRUPE_ppa003443mg OS=Prunus persica (Peach) PE=4 SV=1	S	Function unknown	PREDICTED: uncharacterized protein LOC101218256 [Cucumis sativus]
Chr4:11306303|11307246	-4.99006	csa-miR164b	Csa3G523580	NAC	Transcription	--	--	Molecular Function: sequence-specific DNA binding transcription factor activity (GO:0003700);; Cellular Component: nucleus (GO:0005634);; Biological Process: multicellular organismal development (GO:0007275);; Biological Process: auxin-activated signaling pathway (GO:0009734);; Biological Process: primary shoot apical meristem specification (GO:0010072);; Biological Process: lateral root developm…	--	--	--	No apical meristem (NAM) protein	Putative uncharacterized protein OS=Glycine max (Soybean) PE=2 SV=1	K	Transcription	PREDICTED: NAC domain-containing protein 21/22-like [Cucumis sativus]
Chr4:16544194|16563658	-5.08033	PC-5p-28364	Csa6G355450	U-box protein		--	--	Cellular Component: ubiquitin ligase complex (GO:0000151);; Molecular Function: ubiquitin-protein transferase activity (GO:0004842);; Cellular Component: plasma membrane (GO:0005886);; Biological Process: regulation of abscisic acid biosynthetic process (GO:0010115);; Biological Process: leaf senescence (GO:0010150);; Biological Process: regulation of chlorophyll catabolic process (GO:0010271);; …	--	[S]	Function unknown	HEAT repeats;; Armadillo/beta-catenin-like repeat;; Armadillo-like;; Proteasome non-ATPase 26S subunit	Putative uncharacterized protein GN=VIT_18s0122g01040 OS=Vitis vinifera (Grape) PE=4 SV=1	S	Function unknown	PREDICTED: U-box domain-containing protein 44-like [Cucumis sativus]
Chr4:17196263|17200858	5.67475	PC-3p-3557	Csa7G451970	anoctamin	Cell cycle control, cell division, chromosome partitioning	--	--	--	--	[D]	Cell cycle control, cell division, chromosome partitioning	Calcium-activated chloride channel	Uncharacterized protein GN=PRUPE_ppa002578mg OS=Prunus persica (Peach) PE=4 SV=1	D	Cell cycle control, cell division, chromosome partitioning	PREDICTED: anoctamin-like protein At1g73020-like [Cucumis sativus]
Chr4:17196263|17200858	5.67475	PC-3p-3557	Csa1G696430	cell division cycle protein	Cell cycle control, cell division, chromosome partitioning	[R]	General function prediction only	Molecular Function: protein binding (GO:0005515);; Cellular Component: anaphase-promoting complex (GO:0005680);; Cellular Component: spindle (GO:0005819);; Biological Process: mitotic recombination (GO:0006312);; Biological Process: regulation of mitotic cell cycle (GO:0007346);; Cellular Component: cell plate (GO:0009504);; Biological Process: embryo sac egg cell differentiation (GO:0009560);; B…	K03350|0|csv:101209533|cell division cycle protein 27 homolog B-like; K03350 anaphase-promoting complex subunit 3 (A)	[D]	Cell cycle control, cell division, chromosome partitioning	Tetratricopeptide repeat;; TPR repeat;; Tetratricopeptide repeat;; Tetratricopeptide repeat;; Tetratricopeptide repeat;; Anaphase-promoting complex, cyclosome, subunit 3;; Tetratricopeptide repeat;; Tetratricopeptide repeat;; Tetratricopeptide repeat;; Tetratricopeptide repeat;; Tetratricopeptide repeat;; Tetratricopeptide repeat;; Tetratricopeptide repeat;; Tetratricopeptide repeat	Predicted protein GN=POPTRDRAFT_835890 OS=Populus trichocarpa (Western balsam poplar) PE=4 SV=1	D	Cell cycle control, cell division, chromosome partitioning	PREDICTED: cell division cycle protein 27 homolog B-like [Cucumis sativus]
Chr4:17196263|17200858	5.67475	PC-3p-3557	Csa3G822130	condensation		[BD]	--	Cellular Component: condensin complex (GO:0000796);; Biological Process: cytokinesis (GO:0000910);; Molecular Function: hormone activity (GO:0005179);; Cellular Component: extracellular region (GO:0005576);; Cellular Component: nucleus (GO:0005634);; Biological Process: microtubule-based process (GO:0007017);; Biological Process: mitotic chromosome condensation (GO:0007076);; Biological Process: …	K06677|0|csv:101221279|condensin complex subunit 1-like; K06677 condensin complex subunit 1 (A)	[BD]	--	non-SMC mitotic condensation complex subunit 1;; non-SMC mitotic condensation complex subunit 1, N-term;; HEAT repeats;; HEAT repeat;; HEAT repeat associated with sister chromatid cohesion	Condensin complex subunit 1 GN=VIT_08s0007g05500 OS=Vitis vinifera (Grape) PE=3 SV=1	BD	--	PREDICTED: condensin complex subunit 1-like [Cucumis sativus]
Chr4:17196263|17200858	5.67475	PC-3p-3557	Csa2G030010	DNA polymerase.1	Replication, recombination and repair	[L]	Replication, recombination and repair	Molecular Function: nucleotide binding (GO:0000166);; Biological Process: double-strand break repair via homologous recombination (GO:0000724);; Molecular Function: DNA binding (GO:0003677);; Molecular Function: RNA binding (GO:0003723);; Molecular Function: DNA-directed DNA polymerase activity (GO:0003887);; Molecular Function: RNA-directed DNA polymerase activity (GO:0003964);; Cellular Compone…	K02350|0|csv:101222413|uncharacterized LOC101222413; K02350 DNA polymerase zeta [EC:2.7.7.7] (A)	[L]	Replication, recombination and repair	DNA polymerase family B;; DNA polymerase family B, exonuclease domain;; C4-type zinc-finger of DNA polymerase delta	DNA polymerase OS=Glycine max (Soybean) PE=3 SV=2	L	Replication, recombination and repair	PREDICTED: LOW QUALITY PROTEIN: uncharacterized protein LOC101222413 [Cucumis sativus]
Chr4:17196263|17200858	5.67475	PC-3p-3557	Csa3G164560	Glycosyl hydrolase		--	--	Molecular Function: hydrolase activity (GO:0016787);; Molecular Function: IgE binding (GO:0019863);; Biological Process: pectin catabolic process (GO:0045490);; Molecular Function: galacturan 1,4-alpha-galacturonidase activity (GO:0047911);;	--	--	--	Glycosyl hydrolases family 28	Putative uncharacterized protein GN=VIT_05s0077g01890 OS=Vitis vinifera (Grape) PE=3 SV=1	R	General function prediction only	PREDICTED: exopolygalacturonase-like [Cucumis sativus]
Chr4:17196263|17200858	5.67475	PC-3p-3557	Csa6G183200	GNAT		[R]	General function prediction only	Molecular Function: binding (GO:0005488);; Molecular Function: transferase activity, transferring acyl groups (GO:0016746);; Molecular Function: metal ion binding (GO:0046872);;	--	--	--	PHD-finger;; Agenet domain;; Acetyltransferase (GNAT) family	Uncharacterized protein (Fragment) GN=PRUPE_ppa027179mg OS=Prunus persica (Peach) PE=4 SV=1	R	General function prediction only	PREDICTED: uncharacterized protein LOC101206451 [Cucumis sativus]
Chr4:17196263|17200858	5.67475	PC-3p-3557	Csa3G835810	K+ transporter	Inorganic ion transport and metabolism	[P]	Inorganic ion transport and metabolism	Cellular Component: plasma membrane (GO:0005886);; Molecular Function: potassium ion transmembrane transporter activity (GO:0015079);; Biological Process: potassium ion transmembrane transport (GO:0071805);;	K03549|0|csv:101211664|potassium transporter 8-like; K03549 KUP system potassium uptake protein (A)	--	--	K+ potassium transporter	Potassium transporter, putative GN=RCOM_0851590 OS=Ricinus communis (Castor bean) PE=4 SV=1	P	Inorganic ion transport and metabolism	PREDICTED: potassium transporter 8-like [Cucumis sativus]
Chr4:17196263|17200858	5.67475	PC-3p-3557	Csa5G166470	KIF22	Cytoskeleton	[Z]	Cytoskeleton	Biological Process: microtubule cytoskeleton organization (GO:0000226);; Molecular Function: microtubule motor activity (GO:0003777);; Molecular Function: ATP binding (GO:0005524);; Cellular Component: kinesin complex (GO:0005871);; Cellular Component: microtubule (GO:0005874);; Biological Process: microtubule-based movement (GO:0007018);; Molecular Function: microtubule binding (GO:0008017);; Bi…	K10403|0|cmo:103482557|kinesin-like protein KIF22-B; K10403 kinesin family member 22 (A)	[Z]	Cytoskeleton	Kinesin motor domain;; Helix-hairpin-helix motif;; Helix-hairpin-helix motif	Kinesin-like protein OS=Cucumis melo subsp. melo PE=3 SV=1	Z	Cytoskeleton	PREDICTED: kinesin-like protein KIF22-like [Cucumis sativus]
Chr4:17196263|17200858	5.67475	PC-3p-3557	Csa1G046820	Myb-like.1	Transcription	[KAD]	--	--	K09422|0|csv:101229445|uncharacterized LOC101229445; K09422 myb proto-oncogene protein, plant (A)	[K]	Transcription	Myb-like DNA-binding domain;; Myb-like DNA-binding domain	Uncharacterized protein GN=PRUPE_ppa018561mg OS=Prunus persica (Peach) PE=4 SV=1	K	Transcription	PREDICTED: uncharacterized protein LOC101229445 [Cucumis sativus]
Chr4:17196263|17200858	5.67475	PC-3p-3557	Csa1G590280	Myosin XI	Cytoskeleton	--	--	Molecular Function: motor activity (GO:0003774);; Molecular Function: actin binding (GO:0003779);; Molecular Function: signal transducer activity (GO:0004871);; Molecular Function: ATP binding (GO:0005524);; Biological Process: protein import into nucleus (GO:0006606);; Biological Process: sister chromatid cohesion (GO:0007062);; Biological Process: signal transduction (GO:0007165);; Cellular Com…	K10357|0|cmo:103492348|myosin-17-like; K10357 myosin V (A)	[Z]	Cytoskeleton	Myosin head (motor domain);; DIL domain;; IQ calmodulin-binding motif;; Myosin N-terminal SH3-like domain	Myosin XI, putative GN=RCOM_1046280 OS=Ricinus communis (Castor bean) PE=4 SV=1	Z	Cytoskeleton	PREDICTED: unconventional myosin-Va-like [Cucumis sativus]
Chr4:17196263|17200858	5.67475	PC-3p-3557	Csa1G226420	N-alpha-acetyltransferase		--	--	Biological Process: long-chain fatty acid metabolic process (GO:0001676);; Biological Process: defense response to insect (GO:0002213);; Biological Process: protein glycosylation (GO:0006486);; Biological Process: fatty acid biosynthetic process (GO:0006633);; Cellular Component: plastid (GO:0009536);; Molecular Function: acetyltransferase activity (GO:0016407);;	--	[R]	General function prediction only	Mak10 subunit, NatC N(alpha)-terminal acetyltransferase	Predicted protein GN=POPTRDRAFT_560565 OS=Populus trichocarpa (Western balsam poplar) PE=2 SV=1	R	General function prediction only	PREDICTED: N-alpha-acetyltransferase 35, NatC auxiliary subunit-like [Cucumis sativus]
Chr4:17196263|17200858	5.67475	PC-3p-3557	Csa4G358710	PPR.1		[R]	General function prediction only	Cellular Component: mitochondrion (GO:0005739);; Biological Process: biosynthetic process (GO:0009058);; Molecular Function: naringenin-chalcone synthase activity (GO:0016210);;	--	[R]	General function prediction only	PPR repeat family;; PPR repeat;; PPR repeat;; Pentatricopeptide repeat domain;; Tetratricopeptide repeat;; Tetratricopeptide repeat;; Tetratricopeptide repeat;; Tetratricopeptide repeat;; Tetratricopeptide repeat;; TPR repeat	Pentatricopeptide repeat-containing protein, putative GN=RCOM_1609310 OS=Ricinus communis (Castor bean) PE=3 SV=1	R	General function prediction only	PREDICTED: pentatricopeptide repeat-containing protein At1g02060, chloroplastic-like [Cucumis sativus]
Chr4:17196263|17200858	5.67475	PC-3p-3557	Csa1G570750	PPR.2	Replication, recombination and repair	--	--	Molecular Function: nucleotide binding (GO:0000166);; Cellular Component: mitochondrion (GO:0005739);; Molecular Function: nucleoside-triphosphatase activity (GO:0017111);; Molecular Function: organic cyclic compound binding (GO:0097159);; Molecular Function: heterocyclic compound binding (GO:1901363);;	--	[R]	General function prediction only	PPR repeat family;; PPR repeat;; PPR repeat;; Pentatricopeptide repeat domain	Uncharacterized protein GN=PRUPE_ppa015993mg OS=Prunus persica (Peach) PE=4 SV=1	L	Replication, recombination and repair	PREDICTED: pentatricopeptide repeat-containing protein At1g07740, mitochondrial-like [Cucumis sativus]
Chr4:17196263|17200858	5.67475	PC-3p-3557	Csa2G008000	RGA1	Signal transduction mechanisms	--	--	--	--	[T]	Signal transduction mechanisms	NB-ARC domain;; AAA domain;; Leucine rich repeat	FOM-2 GN=Fom-2 OS=Cucumis melo (Muskmelon) PE=4 SV=1	T	Signal transduction mechanisms	PREDICTED: putative disease resistance protein RGA1-like [Cucumis sativus]
Chr4:17196263|17200858	5.67475	PC-3p-3557	Csa3G684170	RGA2-like	Signal transduction mechanisms	[S]	Function unknown	Biological Process: defense response (GO:0006952);; Molecular Function: ADP binding (GO:0043531);;	--	[T]	Signal transduction mechanisms	NB-ARC domain;; Leucine rich repeat;; Leucine Rich repeats (2 copies);; Leucine Rich Repeat	R-FOM-2 OS=Cucumis melo (Muskmelon) PE=4 SV=1	T	Signal transduction mechanisms	PREDICTED: disease resistance protein RGA2-like [Cucumis sativus]
Chr4:17196263|17200858	5.67475	PC-3p-3557	Csa3G171090	sugar phosphate/phosphate translocator		[GER]	--	Biological Process: RNA splicing, via endonucleolytic cleavage and ligation (GO:0000394);; Cellular Component: endosome (GO:0005768);; Cellular Component: Golgi apparatus (GO:0005794);; Cellular Component: trans-Golgi network (GO:0005802);; Cellular Component: plasma membrane (GO:0005886);; Biological Process: acetyl-CoA metabolic process (GO:0006084);; Biological Process: purine nucleobase trans…	--	[GE]	--	Triose-phosphate Transporter family	Putative uncharacterized protein GN=VIT_05s0020g00740 OS=Vitis vinifera (Grape) PE=4 SV=1	EG	--	PREDICTED: probable sugar phosphate/phosphate translocator At3g17430-like [Cucumis sativus]
Chr4:17196263|17200858	5.67475	PC-3p-3557	Csa3G039850	Terpene synthase.1		--	--	Molecular Function: carbon-oxygen lyase activity, acting on phosphates (GO:0016838);;	--	--	--	Terpene synthase family, metal binding domain;; Terpene synthase, N-terminal domain	(E)-beta-caryophyllene synthase OS=Vitis vinifera (Grape) PE=2 SV=1	R	General function prediction only	PREDICTED: (-)-germacrene D synthase-like [Cucumis sativus]
Chr4:17196263|17200858	5.67475	PC-3p-3557	Csa3G041380	Terpene synthase.2		--	--	Molecular Function: lyase activity (GO:0016829);;	--	--	--	Terpene synthase, N-terminal domain	(E)-beta-caryophyllene synthase OS=Vitis vinifera (Grape) PE=2 SV=1	R	General function prediction only	PREDICTED: (-)-germacrene D synthase-like, partial [Cucumis sativus]
Chr4:17196263|17200858	5.67475	PC-3p-3557	Csa3G816070	TypA/BipA	Translation, ribosomal structure and biogenesis	[T]	Signal transduction mechanisms	Biological Process: response to reactive oxygen species (GO:0000302);; Molecular Function: translation elongation factor activity (GO:0003746);; Molecular Function: GTPase activity (GO:0003924);; Molecular Function: GTP binding (GO:0005525);; Cellular Component: plasma membrane (GO:0005886);; Biological Process: GTP catabolic process (GO:0006184);; Biological Process: translational elongation (GO…	K06207|0|csv:101213416|GTP-binding protein TypA/BipA homolog; K06207 GTP-binding protein (A)	[J]	Translation, ribosomal structure and biogenesis	Elongation factor Tu GTP binding domain;; Elongation factor G C-terminus;; Elongation factor Tu domain 2;; 50S ribosome-binding GTPase;; Ferrous iron transport protein B	GTP-binding protein type a OS=Cucumis melo subsp. melo PE=4 SV=1	J	Translation, ribosomal structure and biogenesis	PREDICTED: GTP-binding protein TypA/BipA homolog [Cucumis sativus]
Chr4:17196263|17200858	5.67475	PC-3p-3557	CsaUNG027340	Uso1p		--	--	--	--	--	--	Protein of unknown function (DUF3732)	Predicted protein (Fragment) GN=OSTLU_88532 OS=Ostreococcus lucimarinus (strain CCE9901) PE=4 SV=1	S	Function unknown	K7_Uso1p [Saccharomyces cerevisiae Kyokai no. 7]
Chr4:17196263|17200858	5.67475	PC-3p-3557	Csa5G148560	YSL1	Inorganic ion transport and metabolism	[S]	Function unknown	Molecular Function: iron ion transmembrane transporter activity (GO:0005381);; Cellular Component: plasma membrane (GO:0005886);; Biological Process: oligopeptide transport (GO:0006857);; Biological Process: response to iron ion (GO:0010039);; Molecular Function: oligopeptide transporter activity (GO:0015198);; Biological Process: iron ion transmembrane transport (GO:0034755);; Biological Process…	--	--	--	OPT oligopeptide transporter protein	Oligopeptide transporter, putative GN=RCOM_1313170 OS=Ricinus communis (Castor bean) PE=4 SV=1	P	Inorganic ion transport and metabolism	PREDICTED: metal-nicotianamine transporter YSL1-like [Cucumis sativus]
Chr4:17196263|17200858	5.67475	PC-3p-3557	Csa6G168260	zw10	Cell cycle control, cell division, chromosome partitioning	--	--	Cellular Component: chromosome, centromeric region (GO:0000775);; Cellular Component: nucleus (GO:0005634);; Biological Process: chromosome segregation (GO:0007059);; Biological Process: mitotic nuclear division (GO:0007067);;	K11578|0|csv:101210362|centromere/kinetochore protein zw10 homolog; K11578 centromere/kinetochore protein ZW10 (A)	[D]	Cell cycle control, cell division, chromosome partitioning	Centromere/kinetochore Zw10	Uncharacterized protein OS=Glycine max (Soybean) PE=4 SV=1	D	Cell cycle control, cell division, chromosome partitioning	PREDICTED: centromere/kinetochore protein zw10 homolog [Cucumis sativus]
Chr4:17196263|17200858	5.67475	PC-3p-3557	Csa1G145890			--	--	Cellular Component: nucleus (GO:0005634);; Biological Process: protein glycosylation (GO:0006486);;	--	[S]	Function unknown	Protein of unknown function C-terminus (DUF2451);; Protein of unknown function N-terminal domain (DUF2450)	Uncharacterized protein GN=PRUPE_ppa000504mg OS=Prunus persica (Peach) PE=4 SV=1	S	Function unknown	PREDICTED: LOW QUALITY PROTEIN: coiled-coil domain-containing protein 132-like [Cucumis sativus]
Chr4:17196263|17200858	5.67475	PC-3p-3557	Csa1G231020	U11/U12		--	--	--	K13153|1.13389e-68|cmo:103487425|U11/U12 small nuclear ribonucleoprotein 25 kDa protein-like; K13153 U11/U12 small nuclear ribonucleoprotein 25 kDa protein (A)	--	--	--	Uncharacterized protein OS=Musa acuminata subsp. malaccensis (Wild banana) PE=4 SV=1	S	Function unknown	unknown [Lotus japonicus]
Chr4:17196263|17200858	5.67475	PC-3p-3557	Csa1G506960			--	--	--	--	--	--	--	Putative uncharacterized protein GN=RCOM_0449900 OS=Ricinus communis (Castor bean) PE=4 SV=1	S	Function unknown	conserved hypothetical protein [Ricinus communis]
Chr4:17196263|17200858	5.67475	PC-3p-3557	Csa3G866480			No_mRNA_anno
Chr4:17196263|17200858	5.67475	PC-3p-3557	Csa4G286390			[IQ]	--	Molecular Function: catalase activity (GO:0004096);; Biological Process: response to oxidative stress (GO:0006979);; Cellular Component: membrane (GO:0016020);; Molecular Function: heme binding (GO:0020037);; Biological Process: oxidation-reduction process (GO:0055114);;	--	[R]	General function prediction only	AMP-binding enzyme;; NAD(P)-binding Rossmann-like domain;; Bacterial transferase hexapeptide (six repeats);; Catalase;; Flavin containing amine oxidoreductase;; Phosphopantetheine attachment site;; FAD dependent oxidoreductase;; Pyridine nucleotide-disulphide oxidoreductase;; FAD binding domain	Uncharacterized protein GN=PRUPE_ppa027071mg OS=Prunus persica (Peach) PE=4 SV=1	R	General function prediction only	hypothetical protein PRUPE_ppa027071mg [Prunus persica]
Chr4:17196263|17200858	5.67475	PC-3p-3557	Csa5G471080			No_mRNA_anno
Chr4:17196263|17200858	5.67475	PC-3p-3557	Csa7G318450			--	--	Molecular Function: binding (GO:0005488);;	--	--	--	--	Uncharacterized protein (Fragment) GN=PRUPE_ppa021510mg OS=Prunus persica (Peach) PE=4 SV=1	R	General function prediction only	PREDICTED: uncharacterized protein LOC101213907 [Cucumis sativus]
Chr4:2827347|2827866	5.02149	csa-miR-396n	Csa1G032490	F-box/kelch-repeat protein		--	--	Cellular Component: nucleus (GO:0005634);; Cellular Component: cytosol (GO:0005829);; Biological Process: protein targeting to vacuole (GO:0006623);; Biological Process: ER to Golgi vesicle-mediated transport (GO:0006888);; Cellular Component: extrinsic component of endoplasmic reticulum membrane (GO:0042406);;	--	[R]	General function prediction only	Kelch motif;; Galactose oxidase, central domain;; Kelch motif;; Galactose oxidase, central domain;; Kelch motif	Putative uncharacterized protein GN=VIT_17s0000g05920 OS=Vitis vinifera (Grape) PE=4 SV=1	R	General function prediction only	PREDICTED: F-box/kelch-repeat protein At1g74510-like isoform 1 [Cucumis sativus]
Chr4:2827347|2827866	5.02149	csa-miR-396n	Csa7G448670	zeta		[J]	Translation, ribosomal structure and biogenesis	Cellular Component: nucleolus (GO:0005730);; Biological Process: embryo sac development (GO:0009553);; Biological Process: polar nucleus fusion (GO:0010197);;	K14832|0|csv:101213276|CCAAT/enhancer-binding protein zeta-like; K14832 ribosome biogenesis protein MAK21 (A)	[JK]	--	CBF/Mak21 family	Uncharacterized protein GN=PRUPE_ppa000756mg OS=Prunus persica (Peach) PE=4 SV=1	JK	--	PREDICTED: CCAAT/enhancer-binding protein zeta-like [Cucumis sativus]
Chr4:4705789|4711045	-5.76427	PC-5p-74546	Csa4G056530	β-amylase	General function prediction only	--	--	Biological Process: polysaccharide catabolic process (GO:0000272);; Molecular Function: DNA binding (GO:0003677);; Molecular Function: sequence-specific DNA binding transcription factor activity (GO:0003700);; Cellular Component: nucleus (GO:0005634);; Cellular Component: cytoplasm (GO:0005737);; Biological Process: regulation of transcription, DNA-templated (GO:0006355);; Molecular Function: bet…	K01177|0|cmo:103493026|beta-amylase 8; K01177 beta-amylase [EC:3.2.1.2] (A)	--	--	Glycosyl hydrolase family 14;; Plant protein of unknown function (DUF822)	Uncharacterized protein OS=Glycine max (Soybean) PE=3 SV=2	R	General function prediction only	PREDICTED: beta-amylase 8-like [Cucumis sativus]
Chr4:4705789|4711045	-5.76427	PC-5p-74546	Csa6G194700			--	--	--	--	--	--	C2 domain	Putative uncharacterized protein GN=VIT_05s0020g01400 OS=Vitis vinifera (Grape) PE=4 SV=1	R	General function prediction only	PREDICTED: uncharacterized protein LOC101227117 [Cucumis sativus]
Chr5:18400559|18401055	-5.16528	PC-3p-3557	Csa7G451970	anoctamin	Cell cycle control, cell division, chromosome partitioning	--	--	--	--	[D]	Cell cycle control, cell division, chromosome partitioning	Calcium-activated chloride channel	Uncharacterized protein GN=PRUPE_ppa002578mg OS=Prunus persica (Peach) PE=4 SV=1	D	Cell cycle control, cell division, chromosome partitioning	PREDICTED: anoctamin-like protein At1g73020-like [Cucumis sativus]
Chr5:18400559|18401055	-5.16528	PC-3p-3557	Csa1G696430	cell division cycle protein	Cell cycle control, cell division, chromosome partitioning	[R]	General function prediction only	Molecular Function: protein binding (GO:0005515);; Cellular Component: anaphase-promoting complex (GO:0005680);; Cellular Component: spindle (GO:0005819);; Biological Process: mitotic recombination (GO:0006312);; Biological Process: regulation of mitotic cell cycle (GO:0007346);; Cellular Component: cell plate (GO:0009504);; Biological Process: embryo sac egg cell differentiation (GO:0009560);; B…	K03350|0|csv:101209533|cell division cycle protein 27 homolog B-like; K03350 anaphase-promoting complex subunit 3 (A)	[D]	Cell cycle control, cell division, chromosome partitioning	Tetratricopeptide repeat;; TPR repeat;; Tetratricopeptide repeat;; Tetratricopeptide repeat;; Tetratricopeptide repeat;; Anaphase-promoting complex, cyclosome, subunit 3;; Tetratricopeptide repeat;; Tetratricopeptide repeat;; Tetratricopeptide repeat;; Tetratricopeptide repeat;; Tetratricopeptide repeat;; Tetratricopeptide repeat;; Tetratricopeptide repeat;; Tetratricopeptide repeat	Predicted protein GN=POPTRDRAFT_835890 OS=Populus trichocarpa (Western balsam poplar) PE=4 SV=1	D	Cell cycle control, cell division, chromosome partitioning	PREDICTED: cell division cycle protein 27 homolog B-like [Cucumis sativus]
Chr5:18400559|18401055	-5.16528	PC-3p-3557	Csa3G822130	condensation		[BD]	--	Cellular Component: condensin complex (GO:0000796);; Biological Process: cytokinesis (GO:0000910);; Molecular Function: hormone activity (GO:0005179);; Cellular Component: extracellular region (GO:0005576);; Cellular Component: nucleus (GO:0005634);; Biological Process: microtubule-based process (GO:0007017);; Biological Process: mitotic chromosome condensation (GO:0007076);; Biological Process: …	K06677|0|csv:101221279|condensin complex subunit 1-like; K06677 condensin complex subunit 1 (A)	[BD]	--	non-SMC mitotic condensation complex subunit 1;; non-SMC mitotic condensation complex subunit 1, N-term;; HEAT repeats;; HEAT repeat;; HEAT repeat associated with sister chromatid cohesion	Condensin complex subunit 1 GN=VIT_08s0007g05500 OS=Vitis vinifera (Grape) PE=3 SV=1	BD	--	PREDICTED: condensin complex subunit 1-like [Cucumis sativus]
Chr5:18400559|18401055	-5.16528	PC-3p-3557	Csa2G030010	DNA polymerase.1	Replication, recombination and repair	[L]	Replication, recombination and repair	Molecular Function: nucleotide binding (GO:0000166);; Biological Process: double-strand break repair via homologous recombination (GO:0000724);; Molecular Function: DNA binding (GO:0003677);; Molecular Function: RNA binding (GO:0003723);; Molecular Function: DNA-directed DNA polymerase activity (GO:0003887);; Molecular Function: RNA-directed DNA polymerase activity (GO:0003964);; Cellular Compone…	K02350|0|csv:101222413|uncharacterized LOC101222413; K02350 DNA polymerase zeta [EC:2.7.7.7] (A)	[L]	Replication, recombination and repair	DNA polymerase family B;; DNA polymerase family B, exonuclease domain;; C4-type zinc-finger of DNA polymerase delta	DNA polymerase OS=Glycine max (Soybean) PE=3 SV=2	L	Replication, recombination and repair	PREDICTED: LOW QUALITY PROTEIN: uncharacterized protein LOC101222413 [Cucumis sativus]
Chr5:18400559|18401055	-5.16528	PC-3p-3557	Csa3G164560	Glycosyl hydrolase		--	--	Molecular Function: hydrolase activity (GO:0016787);; Molecular Function: IgE binding (GO:0019863);; Biological Process: pectin catabolic process (GO:0045490);; Molecular Function: galacturan 1,4-alpha-galacturonidase activity (GO:0047911);;	--	--	--	Glycosyl hydrolases family 28	Putative uncharacterized protein GN=VIT_05s0077g01890 OS=Vitis vinifera (Grape) PE=3 SV=1	R	General function prediction only	PREDICTED: exopolygalacturonase-like [Cucumis sativus]
Chr5:18400559|18401055	-5.16528	PC-3p-3557	Csa6G183200	GNAT		[R]	General function prediction only	Molecular Function: binding (GO:0005488);; Molecular Function: transferase activity, transferring acyl groups (GO:0016746);; Molecular Function: metal ion binding (GO:0046872);;	--	--	--	PHD-finger;; Agenet domain;; Acetyltransferase (GNAT) family	Uncharacterized protein (Fragment) GN=PRUPE_ppa027179mg OS=Prunus persica (Peach) PE=4 SV=1	R	General function prediction only	PREDICTED: uncharacterized protein LOC101206451 [Cucumis sativus]
Chr5:18400559|18401055	-5.16528	PC-3p-3557	Csa3G835810	K+ transporter	Inorganic ion transport and metabolism	[P]	Inorganic ion transport and metabolism	Cellular Component: plasma membrane (GO:0005886);; Molecular Function: potassium ion transmembrane transporter activity (GO:0015079);; Biological Process: potassium ion transmembrane transport (GO:0071805);;	K03549|0|csv:101211664|potassium transporter 8-like; K03549 KUP system potassium uptake protein (A)	--	--	K+ potassium transporter	Potassium transporter, putative GN=RCOM_0851590 OS=Ricinus communis (Castor bean) PE=4 SV=1	P	Inorganic ion transport and metabolism	PREDICTED: potassium transporter 8-like [Cucumis sativus]
Chr5:18400559|18401055	-5.16528	PC-3p-3557	Csa5G166470	KIF22	Cytoskeleton	[Z]	Cytoskeleton	Biological Process: microtubule cytoskeleton organization (GO:0000226);; Molecular Function: microtubule motor activity (GO:0003777);; Molecular Function: ATP binding (GO:0005524);; Cellular Component: kinesin complex (GO:0005871);; Cellular Component: microtubule (GO:0005874);; Biological Process: microtubule-based movement (GO:0007018);; Molecular Function: microtubule binding (GO:0008017);; Bi…	K10403|0|cmo:103482557|kinesin-like protein KIF22-B; K10403 kinesin family member 22 (A)	[Z]	Cytoskeleton	Kinesin motor domain;; Helix-hairpin-helix motif;; Helix-hairpin-helix motif	Kinesin-like protein OS=Cucumis melo subsp. melo PE=3 SV=1	Z	Cytoskeleton	PREDICTED: kinesin-like protein KIF22-like [Cucumis sativus]
Chr5:18400559|18401055	-5.16528	PC-3p-3557	Csa1G046820	Myb-like.1	Transcription	[KAD]	--	--	K09422|0|csv:101229445|uncharacterized LOC101229445; K09422 myb proto-oncogene protein, plant (A)	[K]	Transcription	Myb-like DNA-binding domain;; Myb-like DNA-binding domain	Uncharacterized protein GN=PRUPE_ppa018561mg OS=Prunus persica (Peach) PE=4 SV=1	K	Transcription	PREDICTED: uncharacterized protein LOC101229445 [Cucumis sativus]
Chr5:18400559|18401055	-5.16528	PC-3p-3557	Csa1G590280	Myosin XI	Cytoskeleton	--	--	Molecular Function: motor activity (GO:0003774);; Molecular Function: actin binding (GO:0003779);; Molecular Function: signal transducer activity (GO:0004871);; Molecular Function: ATP binding (GO:0005524);; Biological Process: protein import into nucleus (GO:0006606);; Biological Process: sister chromatid cohesion (GO:0007062);; Biological Process: signal transduction (GO:0007165);; Cellular Com…	K10357|0|cmo:103492348|myosin-17-like; K10357 myosin V (A)	[Z]	Cytoskeleton	Myosin head (motor domain);; DIL domain;; IQ calmodulin-binding motif;; Myosin N-terminal SH3-like domain	Myosin XI, putative GN=RCOM_1046280 OS=Ricinus communis (Castor bean) PE=4 SV=1	Z	Cytoskeleton	PREDICTED: unconventional myosin-Va-like [Cucumis sativus]
Chr5:18400559|18401055	-5.16528	PC-3p-3557	Csa1G226420	N-alpha-acetyltransferase		--	--	Biological Process: long-chain fatty acid metabolic process (GO:0001676);; Biological Process: defense response to insect (GO:0002213);; Biological Process: protein glycosylation (GO:0006486);; Biological Process: fatty acid biosynthetic process (GO:0006633);; Cellular Component: plastid (GO:0009536);; Molecular Function: acetyltransferase activity (GO:0016407);;	--	[R]	General function prediction only	Mak10 subunit, NatC N(alpha)-terminal acetyltransferase	Predicted protein GN=POPTRDRAFT_560565 OS=Populus trichocarpa (Western balsam poplar) PE=2 SV=1	R	General function prediction only	PREDICTED: N-alpha-acetyltransferase 35, NatC auxiliary subunit-like [Cucumis sativus]
Chr5:18400559|18401055	-5.16528	PC-3p-3557	Csa4G358710	PPR.1		[R]	General function prediction only	Cellular Component: mitochondrion (GO:0005739);; Biological Process: biosynthetic process (GO:0009058);; Molecular Function: naringenin-chalcone synthase activity (GO:0016210);;	--	[R]	General function prediction only	PPR repeat family;; PPR repeat;; PPR repeat;; Pentatricopeptide repeat domain;; Tetratricopeptide repeat;; Tetratricopeptide repeat;; Tetratricopeptide repeat;; Tetratricopeptide repeat;; Tetratricopeptide repeat;; TPR repeat	Pentatricopeptide repeat-containing protein, putative GN=RCOM_1609310 OS=Ricinus communis (Castor bean) PE=3 SV=1	R	General function prediction only	PREDICTED: pentatricopeptide repeat-containing protein At1g02060, chloroplastic-like [Cucumis sativus]
Chr5:18400559|18401055	-5.16528	PC-3p-3557	Csa1G570750	PPR.2	Replication, recombination and repair	--	--	Molecular Function: nucleotide binding (GO:0000166);; Cellular Component: mitochondrion (GO:0005739);; Molecular Function: nucleoside-triphosphatase activity (GO:0017111);; Molecular Function: organic cyclic compound binding (GO:0097159);; Molecular Function: heterocyclic compound binding (GO:1901363);;	--	[R]	General function prediction only	PPR repeat family;; PPR repeat;; PPR repeat;; Pentatricopeptide repeat domain	Uncharacterized protein GN=PRUPE_ppa015993mg OS=Prunus persica (Peach) PE=4 SV=1	L	Replication, recombination and repair	PREDICTED: pentatricopeptide repeat-containing protein At1g07740, mitochondrial-like [Cucumis sativus]
Chr5:18400559|18401055	-5.16528	PC-3p-3557	Csa2G008000	RGA1	Signal transduction mechanisms	--	--	--	--	[T]	Signal transduction mechanisms	NB-ARC domain;; AAA domain;; Leucine rich repeat	FOM-2 GN=Fom-2 OS=Cucumis melo (Muskmelon) PE=4 SV=1	T	Signal transduction mechanisms	PREDICTED: putative disease resistance protein RGA1-like [Cucumis sativus]
Chr5:18400559|18401055	-5.16528	PC-3p-3557	Csa3G684170	RGA2-like	Signal transduction mechanisms	[S]	Function unknown	Biological Process: defense response (GO:0006952);; Molecular Function: ADP binding (GO:0043531);;	--	[T]	Signal transduction mechanisms	NB-ARC domain;; Leucine rich repeat;; Leucine Rich repeats (2 copies);; Leucine Rich Repeat	R-FOM-2 OS=Cucumis melo (Muskmelon) PE=4 SV=1	T	Signal transduction mechanisms	PREDICTED: disease resistance protein RGA2-like [Cucumis sativus]
Chr5:18400559|18401055	-5.16528	PC-3p-3557	Csa3G171090	sugar phosphate/phosphate translocator		[GER]	--	Biological Process: RNA splicing, via endonucleolytic cleavage and ligation (GO:0000394);; Cellular Component: endosome (GO:0005768);; Cellular Component: Golgi apparatus (GO:0005794);; Cellular Component: trans-Golgi network (GO:0005802);; Cellular Component: plasma membrane (GO:0005886);; Biological Process: acetyl-CoA metabolic process (GO:0006084);; Biological Process: purine nucleobase trans…	--	[GE]	--	Triose-phosphate Transporter family	Putative uncharacterized protein GN=VIT_05s0020g00740 OS=Vitis vinifera (Grape) PE=4 SV=1	EG	--	PREDICTED: probable sugar phosphate/phosphate translocator At3g17430-like [Cucumis sativus]
Chr5:18400559|18401055	-5.16528	PC-3p-3557	Csa3G039850	Terpene synthase.1		--	--	Molecular Function: carbon-oxygen lyase activity, acting on phosphates (GO:0016838);;	--	--	--	Terpene synthase family, metal binding domain;; Terpene synthase, N-terminal domain	(E)-beta-caryophyllene synthase OS=Vitis vinifera (Grape) PE=2 SV=1	R	General function prediction only	PREDICTED: (-)-germacrene D synthase-like [Cucumis sativus]
Chr5:18400559|18401055	-5.16528	PC-3p-3557	Csa3G041380	Terpene synthase.2		--	--	Molecular Function: lyase activity (GO:0016829);;	--	--	--	Terpene synthase, N-terminal domain	(E)-beta-caryophyllene synthase OS=Vitis vinifera (Grape) PE=2 SV=1	R	General function prediction only	PREDICTED: (-)-germacrene D synthase-like, partial [Cucumis sativus]
Chr5:18400559|18401055	-5.16528	PC-3p-3557	Csa3G816070	TypA/BipA	Translation, ribosomal structure and biogenesis	[T]	Signal transduction mechanisms	Biological Process: response to reactive oxygen species (GO:0000302);; Molecular Function: translation elongation factor activity (GO:0003746);; Molecular Function: GTPase activity (GO:0003924);; Molecular Function: GTP binding (GO:0005525);; Cellular Component: plasma membrane (GO:0005886);; Biological Process: GTP catabolic process (GO:0006184);; Biological Process: translational elongation (GO…	K06207|0|csv:101213416|GTP-binding protein TypA/BipA homolog; K06207 GTP-binding protein (A)	[J]	Translation, ribosomal structure and biogenesis	Elongation factor Tu GTP binding domain;; Elongation factor G C-terminus;; Elongation factor Tu domain 2;; 50S ribosome-binding GTPase;; Ferrous iron transport protein B	GTP-binding protein type a OS=Cucumis melo subsp. melo PE=4 SV=1	J	Translation, ribosomal structure and biogenesis	PREDICTED: GTP-binding protein TypA/BipA homolog [Cucumis sativus]
Chr5:18400559|18401055	-5.16528	PC-3p-3557	CsaUNG027340	Uso1p		--	--	--	--	--	--	Protein of unknown function (DUF3732)	Predicted protein (Fragment) GN=OSTLU_88532 OS=Ostreococcus lucimarinus (strain CCE9901) PE=4 SV=1	S	Function unknown	K7_Uso1p [Saccharomyces cerevisiae Kyokai no. 7]
Chr5:18400559|18401055	-5.16528	PC-3p-3557	Csa5G148560	YSL1	Inorganic ion transport and metabolism	[S]	Function unknown	Molecular Function: iron ion transmembrane transporter activity (GO:0005381);; Cellular Component: plasma membrane (GO:0005886);; Biological Process: oligopeptide transport (GO:0006857);; Biological Process: response to iron ion (GO:0010039);; Molecular Function: oligopeptide transporter activity (GO:0015198);; Biological Process: iron ion transmembrane transport (GO:0034755);; Biological Process…	--	--	--	OPT oligopeptide transporter protein	Oligopeptide transporter, putative GN=RCOM_1313170 OS=Ricinus communis (Castor bean) PE=4 SV=1	P	Inorganic ion transport and metabolism	PREDICTED: metal-nicotianamine transporter YSL1-like [Cucumis sativus]
Chr5:18400559|18401055	-5.16528	PC-3p-3557	Csa6G168260	zw10	Cell cycle control, cell division, chromosome partitioning	--	--	Cellular Component: chromosome, centromeric region (GO:0000775);; Cellular Component: nucleus (GO:0005634);; Biological Process: chromosome segregation (GO:0007059);; Biological Process: mitotic nuclear division (GO:0007067);;	K11578|0|csv:101210362|centromere/kinetochore protein zw10 homolog; K11578 centromere/kinetochore protein ZW10 (A)	[D]	Cell cycle control, cell division, chromosome partitioning	Centromere/kinetochore Zw10	Uncharacterized protein OS=Glycine max (Soybean) PE=4 SV=1	D	Cell cycle control, cell division, chromosome partitioning	PREDICTED: centromere/kinetochore protein zw10 homolog [Cucumis sativus]
Chr5:18400559|18401055	-5.16528	PC-3p-3557	Csa1G145890			--	--	Cellular Component: nucleus (GO:0005634);; Biological Process: protein glycosylation (GO:0006486);;	--	[S]	Function unknown	Protein of unknown function C-terminus (DUF2451);; Protein of unknown function N-terminal domain (DUF2450)	Uncharacterized protein GN=PRUPE_ppa000504mg OS=Prunus persica (Peach) PE=4 SV=1	S	Function unknown	PREDICTED: LOW QUALITY PROTEIN: coiled-coil domain-containing protein 132-like [Cucumis sativus]
Chr5:18400559|18401055	-5.16528	PC-3p-3557	Csa1G231020	U11/U12		--	--	--	K13153|1.13389e-68|cmo:103487425|U11/U12 small nuclear ribonucleoprotein 25 kDa protein-like; K13153 U11/U12 small nuclear ribonucleoprotein 25 kDa protein (A)	--	--	--	Uncharacterized protein OS=Musa acuminata subsp. malaccensis (Wild banana) PE=4 SV=1	S	Function unknown	unknown [Lotus japonicus]
Chr5:18400559|18401055	-5.16528	PC-3p-3557	Csa1G506960			--	--	--	--	--	--	--	Putative uncharacterized protein GN=RCOM_0449900 OS=Ricinus communis (Castor bean) PE=4 SV=1	S	Function unknown	conserved hypothetical protein [Ricinus communis]
Chr5:18400559|18401055	-5.16528	PC-3p-3557	Csa3G866480			No_mRNA_anno
Chr5:18400559|18401055	-5.16528	PC-3p-3557	Csa4G286390			[IQ]	--	Molecular Function: catalase activity (GO:0004096);; Biological Process: response to oxidative stress (GO:0006979);; Cellular Component: membrane (GO:0016020);; Molecular Function: heme binding (GO:0020037);; Biological Process: oxidation-reduction process (GO:0055114);;	--	[R]	General function prediction only	AMP-binding enzyme;; NAD(P)-binding Rossmann-like domain;; Bacterial transferase hexapeptide (six repeats);; Catalase;; Flavin containing amine oxidoreductase;; Phosphopantetheine attachment site;; FAD dependent oxidoreductase;; Pyridine nucleotide-disulphide oxidoreductase;; FAD binding domain	Uncharacterized protein GN=PRUPE_ppa027071mg OS=Prunus persica (Peach) PE=4 SV=1	R	General function prediction only	hypothetical protein PRUPE_ppa027071mg [Prunus persica]
Chr5:18400559|18401055	-5.16528	PC-3p-3557	Csa5G471080			No_mRNA_anno
Chr5:18400559|18401055	-5.16528	PC-3p-3557	Csa7G318450			--	--	Molecular Function: binding (GO:0005488);;	--	--	--	--	Uncharacterized protein (Fragment) GN=PRUPE_ppa021510mg OS=Prunus persica (Peach) PE=4 SV=1	R	General function prediction only	PREDICTED: uncharacterized protein LOC101213907 [Cucumis sativus]
Chr6:19177739|19183752	-4.42762	csa-miR-159h	Csa4G083490	BES1/BZR1		--	--	Biological Process: regulation of transcription, DNA-templated (GO:0006355);; Biological Process: defense response (GO:0006952);; Biological Process: response to water deprivation (GO:0009414);; Biological Process: response to abscisic acid (GO:0009737);; Biological Process: hyperosmotic salinity response (GO:0042538);; Molecular Function: ADP binding (GO:0043531);;	--	--	--	Plant protein of unknown function (DUF822)	Uncharacterized protein GN=PRUPE_ppa008637mg OS=Prunus persica (Peach) PE=4 SV=1	S	Function unknown	PREDICTED: BES1/BZR1 homolog protein 4-like [Cucumis sativus]
Chr6:19177739|19183752	-4.42762	miR159b	Csa4G022940	MYB29	Transcription	[KAD]	--	Molecular Function: DNA binding (GO:0003677);; Molecular Function: chromatin binding (GO:0003682);; Molecular Function: sequence-specific DNA binding transcription factor activity (GO:0003700);; Biological Process: regulation of transcription, DNA-templated (GO:0006355);; Biological Process: pollen sperm cell differentiation (GO:0048235);;	K09422|0|csv:101214818|transcription factor MYB29-like; K09422 myb proto-oncogene protein, plant (A)	[K]	Transcription	Myb-like DNA-binding domain;; Myb-like DNA-binding domain	Putative uncharacterized protein GN=VIT_15s0021g02040 OS=Vitis vinifera (Grape) PE=4 SV=1	K	Transcription	PREDICTED: transcription factor MYB29-like [Cucumis sativus]
Chr6:19177739|19183752	-4.42762	csa-miR-159h	Csa4G022940	MYB29	Transcription	[KAD]	--	Molecular Function: DNA binding (GO:0003677);; Molecular Function: chromatin binding (GO:0003682);; Molecular Function: sequence-specific DNA binding transcription factor activity (GO:0003700);; Biological Process: regulation of transcription, DNA-templated (GO:0006355);; Biological Process: pollen sperm cell differentiation (GO:0048235);;	K09422|0|csv:101214818|transcription factor MYB29-like; K09422 myb proto-oncogene protein, plant (A)	[K]	Transcription	Myb-like DNA-binding domain;; Myb-like DNA-binding domain	Putative uncharacterized protein GN=VIT_15s0021g02040 OS=Vitis vinifera (Grape) PE=4 SV=1	K	Transcription	PREDICTED: transcription factor MYB29-like [Cucumis sativus]
Chr6:19177739|19183752	-4.42762	miR159b	Csa7G043580	Myb-like.6	Transcription	[KAD]	--	Biological Process: regulation of transcription, DNA-templated (GO:0006355);; Biological Process: hormone-mediated signaling pathway (GO:0009755);; Biological Process: positive regulation of cellular process (GO:0048522);; Biological Process: cellular response to lipid (GO:0071396);; Biological Process: cellular response to oxygen-containing compound (GO:1901701);;	K09422|0|csv:101204619|uncharacterized LOC101204619; K09422 myb proto-oncogene protein, plant (A)	[K]	Transcription	Myb-like DNA-binding domain;; Myb-like DNA-binding domain	R2r3-myb transcription factor, putative GN=RCOM_0857340 OS=Ricinus communis (Castor bean) PE=4 SV=1	K	Transcription	PREDICTED: uncharacterized protein LOC101204619 [Cucumis sativus]
Chr6:19177739|19183752	-4.42762	csa-miR-159h	Csa7G043580	Myb-like.6	Transcription	[KAD]	--	Biological Process: regulation of transcription, DNA-templated (GO:0006355);; Biological Process: hormone-mediated signaling pathway (GO:0009755);; Biological Process: positive regulation of cellular process (GO:0048522);; Biological Process: cellular response to lipid (GO:0071396);; Biological Process: cellular response to oxygen-containing compound (GO:1901701);;	K09422|0|csv:101204619|uncharacterized LOC101204619; K09422 myb proto-oncogene protein, plant (A)	[K]	Transcription	Myb-like DNA-binding domain;; Myb-like DNA-binding domain	R2r3-myb transcription factor, putative GN=RCOM_0857340 OS=Ricinus communis (Castor bean) PE=4 SV=1	K	Transcription	PREDICTED: uncharacterized protein LOC101204619 [Cucumis sativus]
Chr6:19177739|19183752	-4.42762	csa-miR-159h	Csa3G850670	NOZZLE		--	--	--	--	--	--	Plant transcription factor NOZZLE	Uncharacterized protein GN=PRUPE_ppa017436mg OS=Prunus persica (Peach) PE=4 SV=1	S	Function unknown	Uncharacterized protein TCM_031289 [Theobroma cacao]
Chr6:19177739|19183752	-4.42762	csa-miR-159h	Csa4G628340	NOZZLE	Transcription	--	--	--	--	--	--	Plant transcription factor NOZZLE	Uncharacterized protein GN=PRUPE_ppa005691mg OS=Prunus persica (Peach) PE=4 SV=1	S	Function unknown	PREDICTED: uncharacterized protein LOC101205113 [Cucumis sativus]
Chr6:19177739|19183752	-4.42762	csa-miR-159h	Csa5G157400	Zinc finger		--	--	Biological Process: membrane fusion (GO:0006944);; Cellular Component: plasmodesma (GO:0009506);; Biological Process: response to chitin (GO:0010200);; Molecular Function: metal ion binding (GO:0046872);; Biological Process: Golgi vesicle transport (GO:0048193);;	--	[R]	General function prediction only	A20-like zinc finger;; AN1-like Zinc finger	Putative uncharacterized protein GN=VIT_02s0025g05050 OS=Vitis vinifera (Grape) PE=4 SV=1	R	General function prediction only	PREDICTED: zinc finger A20 and AN1 domain-containing stress-associated protein 1-like isoform 1 [Cucumis sativus]
Chr6:19177739|19183752	-4.42762	csa-miR-159h	Csa1G077140			--	--	--	--	--	--	--	Uncharacterized protein OS=Glycine max (Soybean) PE=4 SV=1	--	--	PREDICTED: uncharacterized protein DDB_G0271670-like [Cicer arietinum]
Chr6:19177739|19183752	-4.42762	csa-miR-159h	Csa4G088740			--	--	--	--	--	--	--	Uncharacterized protein GN=PRUPE_ppa005691mg OS=Prunus persica (Peach) PE=4 SV=1	S	Function unknown	PREDICTED: uncharacterized protein LOC101231347 [Cucumis sativus]
Chr6:21929341|21932575	7.11237	PC-3p-3557	Csa7G451970	anoctamin	Cell cycle control, cell division, chromosome partitioning	--	--	--	--	[D]	Cell cycle control, cell division, chromosome partitioning	Calcium-activated chloride channel	Uncharacterized protein GN=PRUPE_ppa002578mg OS=Prunus persica (Peach) PE=4 SV=1	D	Cell cycle control, cell division, chromosome partitioning	PREDICTED: anoctamin-like protein At1g73020-like [Cucumis sativus]
Chr6:21929341|21932575	7.11237	PC-3p-3557	Csa1G696430	cell division cycle protein	Cell cycle control, cell division, chromosome partitioning	[R]	General function prediction only	Molecular Function: protein binding (GO:0005515);; Cellular Component: anaphase-promoting complex (GO:0005680);; Cellular Component: spindle (GO:0005819);; Biological Process: mitotic recombination (GO:0006312);; Biological Process: regulation of mitotic cell cycle (GO:0007346);; Cellular Component: cell plate (GO:0009504);; Biological Process: embryo sac egg cell differentiation (GO:0009560);; B…	K03350|0|csv:101209533|cell division cycle protein 27 homolog B-like; K03350 anaphase-promoting complex subunit 3 (A)	[D]	Cell cycle control, cell division, chromosome partitioning	Tetratricopeptide repeat;; TPR repeat;; Tetratricopeptide repeat;; Tetratricopeptide repeat;; Tetratricopeptide repeat;; Anaphase-promoting complex, cyclosome, subunit 3;; Tetratricopeptide repeat;; Tetratricopeptide repeat;; Tetratricopeptide repeat;; Tetratricopeptide repeat;; Tetratricopeptide repeat;; Tetratricopeptide repeat;; Tetratricopeptide repeat;; Tetratricopeptide repeat	Predicted protein GN=POPTRDRAFT_835890 OS=Populus trichocarpa (Western balsam poplar) PE=4 SV=1	D	Cell cycle control, cell division, chromosome partitioning	PREDICTED: cell division cycle protein 27 homolog B-like [Cucumis sativus]
Chr6:21929341|21932575	7.11237	PC-3p-3557	Csa3G822130	condensation		[BD]	--	Cellular Component: condensin complex (GO:0000796);; Biological Process: cytokinesis (GO:0000910);; Molecular Function: hormone activity (GO:0005179);; Cellular Component: extracellular region (GO:0005576);; Cellular Component: nucleus (GO:0005634);; Biological Process: microtubule-based process (GO:0007017);; Biological Process: mitotic chromosome condensation (GO:0007076);; Biological Process: …	K06677|0|csv:101221279|condensin complex subunit 1-like; K06677 condensin complex subunit 1 (A)	[BD]	--	non-SMC mitotic condensation complex subunit 1;; non-SMC mitotic condensation complex subunit 1, N-term;; HEAT repeats;; HEAT repeat;; HEAT repeat associated with sister chromatid cohesion	Condensin complex subunit 1 GN=VIT_08s0007g05500 OS=Vitis vinifera (Grape) PE=3 SV=1	BD	--	PREDICTED: condensin complex subunit 1-like [Cucumis sativus]
Chr6:21929341|21932575	7.11237	PC-3p-3557	Csa2G030010	DNA polymerase.1	Replication, recombination and repair	[L]	Replication, recombination and repair	Molecular Function: nucleotide binding (GO:0000166);; Biological Process: double-strand break repair via homologous recombination (GO:0000724);; Molecular Function: DNA binding (GO:0003677);; Molecular Function: RNA binding (GO:0003723);; Molecular Function: DNA-directed DNA polymerase activity (GO:0003887);; Molecular Function: RNA-directed DNA polymerase activity (GO:0003964);; Cellular Compone…	K02350|0|csv:101222413|uncharacterized LOC101222413; K02350 DNA polymerase zeta [EC:2.7.7.7] (A)	[L]	Replication, recombination and repair	DNA polymerase family B;; DNA polymerase family B, exonuclease domain;; C4-type zinc-finger of DNA polymerase delta	DNA polymerase OS=Glycine max (Soybean) PE=3 SV=2	L	Replication, recombination and repair	PREDICTED: LOW QUALITY PROTEIN: uncharacterized protein LOC101222413 [Cucumis sativus]
Chr6:21929341|21932575	7.11237	PC-3p-3557	Csa3G164560	Glycosyl hydrolase		--	--	Molecular Function: hydrolase activity (GO:0016787);; Molecular Function: IgE binding (GO:0019863);; Biological Process: pectin catabolic process (GO:0045490);; Molecular Function: galacturan 1,4-alpha-galacturonidase activity (GO:0047911);;	--	--	--	Glycosyl hydrolases family 28	Putative uncharacterized protein GN=VIT_05s0077g01890 OS=Vitis vinifera (Grape) PE=3 SV=1	R	General function prediction only	PREDICTED: exopolygalacturonase-like [Cucumis sativus]
Chr6:21929341|21932575	7.11237	PC-3p-3557	Csa6G183200	GNAT		[R]	General function prediction only	Molecular Function: binding (GO:0005488);; Molecular Function: transferase activity, transferring acyl groups (GO:0016746);; Molecular Function: metal ion binding (GO:0046872);;	--	--	--	PHD-finger;; Agenet domain;; Acetyltransferase (GNAT) family	Uncharacterized protein (Fragment) GN=PRUPE_ppa027179mg OS=Prunus persica (Peach) PE=4 SV=1	R	General function prediction only	PREDICTED: uncharacterized protein LOC101206451 [Cucumis sativus]
Chr6:21929341|21932575	7.11237	PC-3p-3557	Csa3G835810	K+ transporter	Inorganic ion transport and metabolism	[P]	Inorganic ion transport and metabolism	Cellular Component: plasma membrane (GO:0005886);; Molecular Function: potassium ion transmembrane transporter activity (GO:0015079);; Biological Process: potassium ion transmembrane transport (GO:0071805);;	K03549|0|csv:101211664|potassium transporter 8-like; K03549 KUP system potassium uptake protein (A)	--	--	K+ potassium transporter	Potassium transporter, putative GN=RCOM_0851590 OS=Ricinus communis (Castor bean) PE=4 SV=1	P	Inorganic ion transport and metabolism	PREDICTED: potassium transporter 8-like [Cucumis sativus]
Chr6:21929341|21932575	7.11237	PC-3p-3557	Csa5G166470	KIF22	Cytoskeleton	[Z]	Cytoskeleton	Biological Process: microtubule cytoskeleton organization (GO:0000226);; Molecular Function: microtubule motor activity (GO:0003777);; Molecular Function: ATP binding (GO:0005524);; Cellular Component: kinesin complex (GO:0005871);; Cellular Component: microtubule (GO:0005874);; Biological Process: microtubule-based movement (GO:0007018);; Molecular Function: microtubule binding (GO:0008017);; Bi…	K10403|0|cmo:103482557|kinesin-like protein KIF22-B; K10403 kinesin family member 22 (A)	[Z]	Cytoskeleton	Kinesin motor domain;; Helix-hairpin-helix motif;; Helix-hairpin-helix motif	Kinesin-like protein OS=Cucumis melo subsp. melo PE=3 SV=1	Z	Cytoskeleton	PREDICTED: kinesin-like protein KIF22-like [Cucumis sativus]
Chr6:21929341|21932575	7.11237	PC-3p-3557	Csa1G046820	Myb-like.1	Transcription	[KAD]	--	--	K09422|0|csv:101229445|uncharacterized LOC101229445; K09422 myb proto-oncogene protein, plant (A)	[K]	Transcription	Myb-like DNA-binding domain;; Myb-like DNA-binding domain	Uncharacterized protein GN=PRUPE_ppa018561mg OS=Prunus persica (Peach) PE=4 SV=1	K	Transcription	PREDICTED: uncharacterized protein LOC101229445 [Cucumis sativus]
Chr6:21929341|21932575	7.11237	PC-3p-3557	Csa1G590280	Myosin XI	Cytoskeleton	--	--	Molecular Function: motor activity (GO:0003774);; Molecular Function: actin binding (GO:0003779);; Molecular Function: signal transducer activity (GO:0004871);; Molecular Function: ATP binding (GO:0005524);; Biological Process: protein import into nucleus (GO:0006606);; Biological Process: sister chromatid cohesion (GO:0007062);; Biological Process: signal transduction (GO:0007165);; Cellular Com…	K10357|0|cmo:103492348|myosin-17-like; K10357 myosin V (A)	[Z]	Cytoskeleton	Myosin head (motor domain);; DIL domain;; IQ calmodulin-binding motif;; Myosin N-terminal SH3-like domain	Myosin XI, putative GN=RCOM_1046280 OS=Ricinus communis (Castor bean) PE=4 SV=1	Z	Cytoskeleton	PREDICTED: unconventional myosin-Va-like [Cucumis sativus]
Chr6:21929341|21932575	7.11237	PC-3p-3557	Csa1G226420	N-alpha-acetyltransferase		--	--	Biological Process: long-chain fatty acid metabolic process (GO:0001676);; Biological Process: defense response to insect (GO:0002213);; Biological Process: protein glycosylation (GO:0006486);; Biological Process: fatty acid biosynthetic process (GO:0006633);; Cellular Component: plastid (GO:0009536);; Molecular Function: acetyltransferase activity (GO:0016407);;	--	[R]	General function prediction only	Mak10 subunit, NatC N(alpha)-terminal acetyltransferase	Predicted protein GN=POPTRDRAFT_560565 OS=Populus trichocarpa (Western balsam poplar) PE=2 SV=1	R	General function prediction only	PREDICTED: N-alpha-acetyltransferase 35, NatC auxiliary subunit-like [Cucumis sativus]
Chr6:21929341|21932575	7.11237	PC-3p-3557	Csa4G358710	PPR.1		[R]	General function prediction only	Cellular Component: mitochondrion (GO:0005739);; Biological Process: biosynthetic process (GO:0009058);; Molecular Function: naringenin-chalcone synthase activity (GO:0016210);;	--	[R]	General function prediction only	PPR repeat family;; PPR repeat;; PPR repeat;; Pentatricopeptide repeat domain;; Tetratricopeptide repeat;; Tetratricopeptide repeat;; Tetratricopeptide repeat;; Tetratricopeptide repeat;; Tetratricopeptide repeat;; TPR repeat	Pentatricopeptide repeat-containing protein, putative GN=RCOM_1609310 OS=Ricinus communis (Castor bean) PE=3 SV=1	R	General function prediction only	PREDICTED: pentatricopeptide repeat-containing protein At1g02060, chloroplastic-like [Cucumis sativus]
Chr6:21929341|21932575	7.11237	PC-3p-3557	Csa1G570750	PPR.2	Replication, recombination and repair	--	--	Molecular Function: nucleotide binding (GO:0000166);; Cellular Component: mitochondrion (GO:0005739);; Molecular Function: nucleoside-triphosphatase activity (GO:0017111);; Molecular Function: organic cyclic compound binding (GO:0097159);; Molecular Function: heterocyclic compound binding (GO:1901363);;	--	[R]	General function prediction only	PPR repeat family;; PPR repeat;; PPR repeat;; Pentatricopeptide repeat domain	Uncharacterized protein GN=PRUPE_ppa015993mg OS=Prunus persica (Peach) PE=4 SV=1	L	Replication, recombination and repair	PREDICTED: pentatricopeptide repeat-containing protein At1g07740, mitochondrial-like [Cucumis sativus]
Chr6:21929341|21932575	7.11237	PC-3p-3557	Csa2G008000	RGA1	Signal transduction mechanisms	--	--	--	--	[T]	Signal transduction mechanisms	NB-ARC domain;; AAA domain;; Leucine rich repeat	FOM-2 GN=Fom-2 OS=Cucumis melo (Muskmelon) PE=4 SV=1	T	Signal transduction mechanisms	PREDICTED: putative disease resistance protein RGA1-like [Cucumis sativus]
Chr6:21929341|21932575	7.11237	PC-3p-3557	Csa3G684170	RGA2-like	Signal transduction mechanisms	[S]	Function unknown	Biological Process: defense response (GO:0006952);; Molecular Function: ADP binding (GO:0043531);;	--	[T]	Signal transduction mechanisms	NB-ARC domain;; Leucine rich repeat;; Leucine Rich repeats (2 copies);; Leucine Rich Repeat	R-FOM-2 OS=Cucumis melo (Muskmelon) PE=4 SV=1	T	Signal transduction mechanisms	PREDICTED: disease resistance protein RGA2-like [Cucumis sativus]
Chr6:21929341|21932575	7.11237	PC-3p-3557	Csa3G171090	sugar phosphate/phosphate translocator		[GER]	--	Biological Process: RNA splicing, via endonucleolytic cleavage and ligation (GO:0000394);; Cellular Component: endosome (GO:0005768);; Cellular Component: Golgi apparatus (GO:0005794);; Cellular Component: trans-Golgi network (GO:0005802);; Cellular Component: plasma membrane (GO:0005886);; Biological Process: acetyl-CoA metabolic process (GO:0006084);; Biological Process: purine nucleobase trans…	--	[GE]	--	Triose-phosphate Transporter family	Putative uncharacterized protein GN=VIT_05s0020g00740 OS=Vitis vinifera (Grape) PE=4 SV=1	EG	--	PREDICTED: probable sugar phosphate/phosphate translocator At3g17430-like [Cucumis sativus]
Chr6:21929341|21932575	7.11237	PC-3p-3557	Csa3G039850	Terpene synthase.1		--	--	Molecular Function: carbon-oxygen lyase activity, acting on phosphates (GO:0016838);;	--	--	--	Terpene synthase family, metal binding domain;; Terpene synthase, N-terminal domain	(E)-beta-caryophyllene synthase OS=Vitis vinifera (Grape) PE=2 SV=1	R	General function prediction only	PREDICTED: (-)-germacrene D synthase-like [Cucumis sativus]
Chr6:21929341|21932575	7.11237	PC-3p-3557	Csa3G041380	Terpene synthase.2		--	--	Molecular Function: lyase activity (GO:0016829);;	--	--	--	Terpene synthase, N-terminal domain	(E)-beta-caryophyllene synthase OS=Vitis vinifera (Grape) PE=2 SV=1	R	General function prediction only	PREDICTED: (-)-germacrene D synthase-like, partial [Cucumis sativus]
Chr6:21929341|21932575	7.11237	PC-3p-3557	Csa3G816070	TypA/BipA	Translation, ribosomal structure and biogenesis	[T]	Signal transduction mechanisms	Biological Process: response to reactive oxygen species (GO:0000302);; Molecular Function: translation elongation factor activity (GO:0003746);; Molecular Function: GTPase activity (GO:0003924);; Molecular Function: GTP binding (GO:0005525);; Cellular Component: plasma membrane (GO:0005886);; Biological Process: GTP catabolic process (GO:0006184);; Biological Process: translational elongation (GO…	K06207|0|csv:101213416|GTP-binding protein TypA/BipA homolog; K06207 GTP-binding protein (A)	[J]	Translation, ribosomal structure and biogenesis	Elongation factor Tu GTP binding domain;; Elongation factor G C-terminus;; Elongation factor Tu domain 2;; 50S ribosome-binding GTPase;; Ferrous iron transport protein B	GTP-binding protein type a OS=Cucumis melo subsp. melo PE=4 SV=1	J	Translation, ribosomal structure and biogenesis	PREDICTED: GTP-binding protein TypA/BipA homolog [Cucumis sativus]
Chr6:21929341|21932575	7.11237	PC-3p-3557	CsaUNG027340	Uso1p		--	--	--	--	--	--	Protein of unknown function (DUF3732)	Predicted protein (Fragment) GN=OSTLU_88532 OS=Ostreococcus lucimarinus (strain CCE9901) PE=4 SV=1	S	Function unknown	K7_Uso1p [Saccharomyces cerevisiae Kyokai no. 7]
Chr6:21929341|21932575	7.11237	PC-3p-3557	Csa5G148560	YSL1	Inorganic ion transport and metabolism	[S]	Function unknown	Molecular Function: iron ion transmembrane transporter activity (GO:0005381);; Cellular Component: plasma membrane (GO:0005886);; Biological Process: oligopeptide transport (GO:0006857);; Biological Process: response to iron ion (GO:0010039);; Molecular Function: oligopeptide transporter activity (GO:0015198);; Biological Process: iron ion transmembrane transport (GO:0034755);; Biological Process…	--	--	--	OPT oligopeptide transporter protein	Oligopeptide transporter, putative GN=RCOM_1313170 OS=Ricinus communis (Castor bean) PE=4 SV=1	P	Inorganic ion transport and metabolism	PREDICTED: metal-nicotianamine transporter YSL1-like [Cucumis sativus]
Chr6:21929341|21932575	7.11237	PC-3p-3557	Csa6G168260	zw10	Cell cycle control, cell division, chromosome partitioning	--	--	Cellular Component: chromosome, centromeric region (GO:0000775);; Cellular Component: nucleus (GO:0005634);; Biological Process: chromosome segregation (GO:0007059);; Biological Process: mitotic nuclear division (GO:0007067);;	K11578|0|csv:101210362|centromere/kinetochore protein zw10 homolog; K11578 centromere/kinetochore protein ZW10 (A)	[D]	Cell cycle control, cell division, chromosome partitioning	Centromere/kinetochore Zw10	Uncharacterized protein OS=Glycine max (Soybean) PE=4 SV=1	D	Cell cycle control, cell division, chromosome partitioning	PREDICTED: centromere/kinetochore protein zw10 homolog [Cucumis sativus]
Chr6:21929341|21932575	7.11237	PC-3p-3557	Csa1G145890			--	--	Cellular Component: nucleus (GO:0005634);; Biological Process: protein glycosylation (GO:0006486);;	--	[S]	Function unknown	Protein of unknown function C-terminus (DUF2451);; Protein of unknown function N-terminal domain (DUF2450)	Uncharacterized protein GN=PRUPE_ppa000504mg OS=Prunus persica (Peach) PE=4 SV=1	S	Function unknown	PREDICTED: LOW QUALITY PROTEIN: coiled-coil domain-containing protein 132-like [Cucumis sativus]
Chr6:21929341|21932575	7.11237	PC-3p-3557	Csa1G231020	U11/U12		--	--	--	K13153|1.13389e-68|cmo:103487425|U11/U12 small nuclear ribonucleoprotein 25 kDa protein-like; K13153 U11/U12 small nuclear ribonucleoprotein 25 kDa protein (A)	--	--	--	Uncharacterized protein OS=Musa acuminata subsp. malaccensis (Wild banana) PE=4 SV=1	S	Function unknown	unknown [Lotus japonicus]
Chr6:21929341|21932575	7.11237	PC-3p-3557	Csa1G506960			--	--	--	--	--	--	--	Putative uncharacterized protein GN=RCOM_0449900 OS=Ricinus communis (Castor bean) PE=4 SV=1	S	Function unknown	conserved hypothetical protein [Ricinus communis]
Chr6:21929341|21932575	7.11237	PC-3p-3557	Csa3G866480			No_mRNA_anno
Chr6:21929341|21932575	7.11237	PC-3p-3557	Csa4G286390			[IQ]	--	Molecular Function: catalase activity (GO:0004096);; Biological Process: response to oxidative stress (GO:0006979);; Cellular Component: membrane (GO:0016020);; Molecular Function: heme binding (GO:0020037);; Biological Process: oxidation-reduction process (GO:0055114);;	--	[R]	General function prediction only	AMP-binding enzyme;; NAD(P)-binding Rossmann-like domain;; Bacterial transferase hexapeptide (six repeats);; Catalase;; Flavin containing amine oxidoreductase;; Phosphopantetheine attachment site;; FAD dependent oxidoreductase;; Pyridine nucleotide-disulphide oxidoreductase;; FAD binding domain	Uncharacterized protein GN=PRUPE_ppa027071mg OS=Prunus persica (Peach) PE=4 SV=1	R	General function prediction only	hypothetical protein PRUPE_ppa027071mg [Prunus persica]
Chr6:21929341|21932575	7.11237	PC-3p-3557	Csa5G471080			No_mRNA_anno
Chr6:21929341|21932575	7.11237	PC-3p-3557	Csa7G318450			--	--	Molecular Function: binding (GO:0005488);;	--	--	--	--	Uncharacterized protein (Fragment) GN=PRUPE_ppa021510mg OS=Prunus persica (Peach) PE=4 SV=1	R	General function prediction only	PREDICTED: uncharacterized protein LOC101213907 [Cucumis sativus]
Chr7:12025558|12033071	3.63777	PC-5p-22000	Csa2G100000	Aldo/keto reductase		[R]	General function prediction only	Molecular Function: oxidoreductase activity, acting on the CH-OH group of donors, NAD or NADP as acceptor (GO:0016616);; Molecular Function: transferase activity, transferring acyl groups (GO:0016746);;	--	[R]	General function prediction only	Aldo/keto reductase family	D-galacturonic acid reductase 1 GN=GalUR1 OS=Actinidia deliciosa (Kiwi) PE=2 SV=1	R	General function prediction only	PREDICTED: non-functional NADPH-dependent codeinone reductase 2-like [Cucumis sativus]
Chr7:12025558|12033071	3.63777	PC-5p-22000	Csa1G031210	DnaJ	Posttranslational modification, protein turnover, chaperones	[O]	Posttranslational modification, protein turnover, chaperones	Molecular Function: ATP binding (GO:0005524);; Biological Process: protein folding (GO:0006457);; Biological Process: response to heat (GO:0009408);; Cellular Component: plastid (GO:0009536);; Molecular Function: heat shock protein binding (GO:0031072);; Molecular Function: metal ion binding (GO:0046872);; Molecular Function: unfolded protein binding (GO:0051082);;	K03686|1.53642e-116|csv:101215426|chaperone protein DnaJ-like; K03686 molecular chaperone DnaJ (A)	[O]	Posttranslational modification, protein turnover, chaperones	DnaJ C terminal domain	Uncharacterized protein OS=Glycine max (Soybean) PE=3 SV=1	O	Posttranslational modification, protein turnover, chaperones	PREDICTED: chaperone protein DnaJ-like [Cucumis sativus]
Chr7:12025558|12033071	3.63777	PC-5p-22000	Csa5G051040	kinase	Signal transduction mechanisms	--	--	Molecular Function: nucleotide binding (GO:0000166);; Cellular Component: chromosome, centromeric region (GO:0000775);; Molecular Function: protein kinase activity (GO:0004672);; Cellular Component: nucleus (GO:0005634);; Cellular Component: mitochondrion (GO:0005739);; Molecular Function: kinase activity (GO:0016301);; Biological Process: phosphorylation (GO:0016310);; Biological Process: primar…	--	[T]	Signal transduction mechanisms	--	Uncharacterized protein GN=PRUPE_ppa001486mg OS=Prunus persica (Peach) PE=4 SV=1	T	Signal transduction mechanisms	PREDICTED: uncharacterized LOC101209775 [Cucumis sativus]
Chr7:12025558|12033071	3.63777	PC-5p-22000	Csa3G123200	PMT13	General function prediction only	--	--	Cellular Component: endosome (GO:0005768);; Cellular Component: Golgi apparatus (GO:0005794);; Cellular Component: trans-Golgi network (GO:0005802);; Molecular Function: S-adenosylmethionine-dependent methyltransferase activity (GO:0008757);; Cellular Component: integral component of membrane (GO:0016021);; Biological Process: methylation (GO:0032259);; Biological Process: cell wall pectin metabo…	--	--	--	Putative S-adenosyl-L-methionine-dependent methyltransferase;; Methyltransferase domain	Uncharacterized protein GN=PRUPE_ppa003145mg OS=Prunus persica (Peach) PE=4 SV=1	R	General function prediction only	PREDICTED: probable methyltransferase PMT13-like [Cucumis sativus]
Chr7:12025558|12033071	3.63777	PC-5p-22000	Csa7G351890	quinone-oxidoreductase	Secondary metabolites biosynthesis, transport and catabolism	[CR]	--	Molecular Function: nucleotide binding (GO:0000166);; Molecular Function: NADPH:quinone reductase activity (GO:0003960);; Cellular Component: vacuole (GO:0005773);; Cellular Component: Golgi apparatus (GO:0005794);; Cellular Component: cytosol (GO:0005829);; Cellular Component: plasma membrane (GO:0005886);; Molecular Function: zinc ion binding (GO:0008270);; Cellular Component: chloroplast thyla…	--	[CR]	--	Zinc-binding dehydrogenase;; Alcohol dehydrogenase GroES-like domain;; Zinc-binding dehydrogenase	Uncharacterized protein GN=PRUPE_ppa008491mg OS=Prunus persica (Peach) PE=4 SV=1	Q	Secondary metabolites biosynthesis, transport and catabolism	PREDICTED: quinone-oxidoreductase homolog, chloroplastic-like [Cucumis sativus]
Chr7:12025558|12033071	3.63777	PC-5p-22000	Csa1G696440	TSO1	Inorganic ion transport and metabolism	--	--	Biological Process: regulation of transcription, DNA-templated (GO:0006355);;	--	[P]	Inorganic ion transport and metabolism	Tesmin/TSO1-like CXC domain, cysteine-rich domain	Uncharacterized protein GN=PRUPE_ppa003211mg OS=Prunus persica (Peach) PE=4 SV=1	P	Inorganic ion transport and metabolism	PREDICTED: protein tesmin/TSO1-like CXC 5-like [Cucumis sativus]
Chr7:12025558|12033071	3.63777	PC-5p-22000	Csa3G124750	vacuolar protein		--	--	Biological Process: glucuronoxylan metabolic process (GO:0010413);; Molecular Function: ligase activity (GO:0016874);; Biological Process: xylan biosynthetic process (GO:0045492);;	--	[S]	Function unknown	Armadillo/beta-catenin-like repeat;; HEAT repeats;; Armadillo-like;; V-ATPase subunit H;; HEAT repeat	Ubiquitin-protein ligase, putative GN=RCOM_1613760 OS=Ricinus communis (Castor bean) PE=4 SV=1	S	Function unknown	PREDICTED: vacuolar protein 8-like [Cucumis sativus]
Chr7:12025558|12033071	3.63777	PC-5p-22000	Csa4G003720	WRKY	Transcription	[KL]	--	Molecular Function: sequence-specific DNA binding transcription factor activity (GO:0003700);; Biological Process: regulation of transcription, DNA-templated (GO:0006355);; Molecular Function: sequence-specific DNA binding (GO:0043565);;	--	--	--	WRKY DNA -binding domain	Putative uncharacterized protein GN=VIT_07s0005g01520 OS=Vitis vinifera (Grape) PE=4 SV=1	K	Transcription	PREDICTED: uncharacterized protein LOC101212435 [Cucumis sativus]
Chr7:12025558|12033071	3.63777	PC-5p-22000	Csa6G486900	β-glucosidase		--	--	Cellular Component: plasma membrane (GO:0005886);; Biological Process: carbohydrate metabolic process (GO:0005975);; Cellular Component: cytoplasmic membrane-bounded vesicle (GO:0016023);; Cellular Component: anchored component of membrane (GO:0031225);; Molecular Function: glucan endo-1,3-beta-D-glucosidase activity (GO:0042973);;	--	--	--	Glycosyl hydrolases family 17;; X8 domain	Putative uncharacterized protein GN=VIT_07s0031g01790 OS=Vitis vinifera (Grape) PE=2 SV=1	R	General function prediction only	PREDICTED: glucan endo-1,3-beta-glucosidase 8-like [Cucumis sativus]
Chr7:12025558|12033071	3.63777	PC-5p-22000	Csa2G370440			--	--	--	--	--	--	--	Putative uncharacterized protein GN=VIT_18s0001g07650 OS=Vitis vinifera (Grape) PE=4 SV=1	S	Function unknown	PREDICTED: protein VERNALIZATION INSENSITIVE 3-like [Cucumis sativus]
Chr7:12025558|12033071	3.63777	PC-5p-22000	Csa3G017060			--	--	Cellular Component: nucleosome (GO:0000786);; Molecular Function: DNA binding (GO:0003677);; Biological Process: nucleosome assembly (GO:0006334);;	--	[S]	Function unknown	Coiled-coil domain containing protein (DUF2052)	Putative uncharacterized protein GN=VIT_02s0012g00030 OS=Vitis vinifera (Grape) PE=4 SV=1	S	Function unknown	PREDICTED: uncharacterized protein LOC101229247 [Cucumis sativus]
Chr7:12028409|12033765	5.50331	PC-5p-22000	Csa2G100000	Aldo/keto reductase		[R]	General function prediction only	Molecular Function: oxidoreductase activity, acting on the CH-OH group of donors, NAD or NADP as acceptor (GO:0016616);; Molecular Function: transferase activity, transferring acyl groups (GO:0016746);;	--	[R]	General function prediction only	Aldo/keto reductase family	D-galacturonic acid reductase 1 GN=GalUR1 OS=Actinidia deliciosa (Kiwi) PE=2 SV=1	R	General function prediction only	PREDICTED: non-functional NADPH-dependent codeinone reductase 2-like [Cucumis sativus]
Chr7:12028409|12033765	5.50331	PC-5p-22000	Csa1G031210	DnaJ	Posttranslational modification, protein turnover, chaperones	[O]	Posttranslational modification, protein turnover, chaperones	Molecular Function: ATP binding (GO:0005524);; Biological Process: protein folding (GO:0006457);; Biological Process: response to heat (GO:0009408);; Cellular Component: plastid (GO:0009536);; Molecular Function: heat shock protein binding (GO:0031072);; Molecular Function: metal ion binding (GO:0046872);; Molecular Function: unfolded protein binding (GO:0051082);;	K03686|1.53642e-116|csv:101215426|chaperone protein DnaJ-like; K03686 molecular chaperone DnaJ (A)	[O]	Posttranslational modification, protein turnover, chaperones	DnaJ C terminal domain	Uncharacterized protein OS=Glycine max (Soybean) PE=3 SV=1	O	Posttranslational modification, protein turnover, chaperones	PREDICTED: chaperone protein DnaJ-like [Cucumis sativus]
Chr7:12028409|12033765	5.50331	PC-5p-22000	Csa5G051040	kinase	Signal transduction mechanisms	--	--	Molecular Function: nucleotide binding (GO:0000166);; Cellular Component: chromosome, centromeric region (GO:0000775);; Molecular Function: protein kinase activity (GO:0004672);; Cellular Component: nucleus (GO:0005634);; Cellular Component: mitochondrion (GO:0005739);; Molecular Function: kinase activity (GO:0016301);; Biological Process: phosphorylation (GO:0016310);; Biological Process: primar…	--	[T]	Signal transduction mechanisms	--	Uncharacterized protein GN=PRUPE_ppa001486mg OS=Prunus persica (Peach) PE=4 SV=1	T	Signal transduction mechanisms	PREDICTED: uncharacterized LOC101209775 [Cucumis sativus]
Chr7:12028409|12033765	5.50331	PC-5p-22000	Csa3G123200	PMT13	General function prediction only	--	--	Cellular Component: endosome (GO:0005768);; Cellular Component: Golgi apparatus (GO:0005794);; Cellular Component: trans-Golgi network (GO:0005802);; Molecular Function: S-adenosylmethionine-dependent methyltransferase activity (GO:0008757);; Cellular Component: integral component of membrane (GO:0016021);; Biological Process: methylation (GO:0032259);; Biological Process: cell wall pectin metabo…	--	--	--	Putative S-adenosyl-L-methionine-dependent methyltransferase;; Methyltransferase domain	Uncharacterized protein GN=PRUPE_ppa003145mg OS=Prunus persica (Peach) PE=4 SV=1	R	General function prediction only	PREDICTED: probable methyltransferase PMT13-like [Cucumis sativus]
Chr7:12028409|12033765	5.50331	PC-5p-22000	Csa7G351890	quinone-oxidoreductase	Secondary metabolites biosynthesis, transport and catabolism	[CR]	--	Molecular Function: nucleotide binding (GO:0000166);; Molecular Function: NADPH:quinone reductase activity (GO:0003960);; Cellular Component: vacuole (GO:0005773);; Cellular Component: Golgi apparatus (GO:0005794);; Cellular Component: cytosol (GO:0005829);; Cellular Component: plasma membrane (GO:0005886);; Molecular Function: zinc ion binding (GO:0008270);; Cellular Component: chloroplast thyla…	--	[CR]	--	Zinc-binding dehydrogenase;; Alcohol dehydrogenase GroES-like domain;; Zinc-binding dehydrogenase	Uncharacterized protein GN=PRUPE_ppa008491mg OS=Prunus persica (Peach) PE=4 SV=1	Q	Secondary metabolites biosynthesis, transport and catabolism	PREDICTED: quinone-oxidoreductase homolog, chloroplastic-like [Cucumis sativus]
Chr7:12028409|12033765	5.50331	PC-5p-22000	Csa1G696440	TSO1	Inorganic ion transport and metabolism	--	--	Biological Process: regulation of transcription, DNA-templated (GO:0006355);;	--	[P]	Inorganic ion transport and metabolism	Tesmin/TSO1-like CXC domain, cysteine-rich domain	Uncharacterized protein GN=PRUPE_ppa003211mg OS=Prunus persica (Peach) PE=4 SV=1	P	Inorganic ion transport and metabolism	PREDICTED: protein tesmin/TSO1-like CXC 5-like [Cucumis sativus]
Chr7:12028409|12033765	5.50331	PC-5p-22000	Csa3G124750	vacuolar protein		--	--	Biological Process: glucuronoxylan metabolic process (GO:0010413);; Molecular Function: ligase activity (GO:0016874);; Biological Process: xylan biosynthetic process (GO:0045492);;	--	[S]	Function unknown	Armadillo/beta-catenin-like repeat;; HEAT repeats;; Armadillo-like;; V-ATPase subunit H;; HEAT repeat	Ubiquitin-protein ligase, putative GN=RCOM_1613760 OS=Ricinus communis (Castor bean) PE=4 SV=1	S	Function unknown	PREDICTED: vacuolar protein 8-like [Cucumis sativus]
Chr7:12028409|12033765	5.50331	PC-5p-22000	Csa4G003720	WRKY	Transcription	[KL]	--	Molecular Function: sequence-specific DNA binding transcription factor activity (GO:0003700);; Biological Process: regulation of transcription, DNA-templated (GO:0006355);; Molecular Function: sequence-specific DNA binding (GO:0043565);;	--	--	--	WRKY DNA -binding domain	Putative uncharacterized protein GN=VIT_07s0005g01520 OS=Vitis vinifera (Grape) PE=4 SV=1	K	Transcription	PREDICTED: uncharacterized protein LOC101212435 [Cucumis sativus]
Chr7:12028409|12033765	5.50331	PC-5p-22000	Csa6G486900	β-glucosidase		--	--	Cellular Component: plasma membrane (GO:0005886);; Biological Process: carbohydrate metabolic process (GO:0005975);; Cellular Component: cytoplasmic membrane-bounded vesicle (GO:0016023);; Cellular Component: anchored component of membrane (GO:0031225);; Molecular Function: glucan endo-1,3-beta-D-glucosidase activity (GO:0042973);;	--	--	--	Glycosyl hydrolases family 17;; X8 domain	Putative uncharacterized protein GN=VIT_07s0031g01790 OS=Vitis vinifera (Grape) PE=2 SV=1	R	General function prediction only	PREDICTED: glucan endo-1,3-beta-glucosidase 8-like [Cucumis sativus]
Chr7:12028409|12033765	5.50331	PC-5p-22000	Csa2G370440			--	--	--	--	--	--	--	Putative uncharacterized protein GN=VIT_18s0001g07650 OS=Vitis vinifera (Grape) PE=4 SV=1	S	Function unknown	PREDICTED: protein VERNALIZATION INSENSITIVE 3-like [Cucumis sativus]
Chr7:12028409|12033765	5.50331	PC-5p-22000	Csa3G017060			--	--	Cellular Component: nucleosome (GO:0000786);; Molecular Function: DNA binding (GO:0003677);; Biological Process: nucleosome assembly (GO:0006334);;	--	[S]	Function unknown	Coiled-coil domain containing protein (DUF2052)	Putative uncharacterized protein GN=VIT_02s0012g00030 OS=Vitis vinifera (Grape) PE=4 SV=1	S	Function unknown	PREDICTED: uncharacterized protein LOC101229247 [Cucumis sativus]
Chr7:14083607|14090637	6.46412	csa-miRn6-3p	Csa5G139630	CRF4	Transcription	--	--	Molecular Function: protein binding (GO:0005515);; Biological Process: protein import into nucleus (GO:0006606);; Biological Process: cellular process (GO:0009987);; Biological Process: single-organism developmental process (GO:0044767);; Biological Process: system development (GO:0048731);;	--	--	--	AP2 domain	Putative uncharacterized protein GN=VIT_16s0050g02400 OS=Vitis vinifera (Grape) PE=4 SV=1	K	Transcription	PREDICTED: ethylene-responsive transcription factor CRF4-like [Cucumis sativus]
Chr7:14083607|14090637	6.46412	csa-miRn6-3p	Csa6G128610	ERF054	Transcription	--	--	Cellular Component: nucleosome (GO:0000786);; Molecular Function: DNA binding (GO:0003677);; Molecular Function: structural constituent of ribosome (GO:0003735);; Molecular Function: protein serine/threonine kinase activity (GO:0004674);; Molecular Function: ATP binding (GO:0005524);; Cellular Component: ribosome (GO:0005840);; Biological Process: nucleosome assembly (GO:0006334);; Biological Pro…	--	--	--	--	Uncharacterized protein GN=PGSC0003DMG400046004 OS=Solanum tuberosum (Potato) PE=4 SV=1	K	Transcription	PREDICTED: LOW QUALITY PROTEIN: ethylene-responsive transcription factor ERF054-like [Cucumis sativus]
Chr7:14083607|14090637	6.46412	csa-miRn6-3p	Csa3G646520	40S ribosomal protein.1	Translation, ribosomal structure and biogenesis	[J]	Translation, ribosomal structure and biogenesis	Biological Process: ribosomal small subunit assembly (GO:0000028);; Molecular Function: structural constituent of ribosome (GO:0003735);; Cellular Component: nucleus (GO:0005634);; Cellular Component: plasma membrane (GO:0005886);; Biological Process: translation (GO:0006412);; Cellular Component: chloroplast (GO:0009507);; Biological Process: response to salt stress (GO:0009651);; Cellular Compo…	K02998|1.50945e-178|csv:101226997|40S ribosomal protein SA-like; K02998 small subunit ribosomal protein SAe (A)	[J]	Translation, ribosomal structure and biogenesis	Ribosomal protein S2	Uncharacterized protein GN=PRUPE_ppa009383mg OS=Prunus persica (Peach) PE=4 SV=1	J	Translation, ribosomal structure and biogenesis	PREDICTED: 40S ribosomal protein SA-like [Cucumis sativus]
Chr7:14083607|14090637	6.46412	csa-miRn6-3p	Csa4G038770	40S ribosomal protein.2	Translation, ribosomal structure and biogenesis	[J]	Translation, ribosomal structure and biogenesis	Biological Process: ribosomal small subunit assembly (GO:0000028);; Molecular Function: structural constituent of ribosome (GO:0003735);; Cellular Component: nucleus (GO:0005634);; Cellular Component: plasma membrane (GO:0005886);; Biological Process: translation (GO:0006412);; Cellular Component: chloroplast (GO:0009507);; Biological Process: response to salt stress (GO:0009651);; Cellular Compo…	K02998|1.10655e-180|csv:101212340|40S ribosomal protein SA-like; K02998 small subunit ribosomal protein SAe (A)	[J]	Translation, ribosomal structure and biogenesis	Ribosomal protein S2	Uncharacterized protein GN=PRUPE_ppa009383mg OS=Prunus persica (Peach) PE=4 SV=1	J	Translation, ribosomal structure and biogenesis	PREDICTED: 40S ribosomal protein SA-like [Cucumis sativus]
Chr7:14083607|14090637	6.46412	csa-miRn6-3p	Csa5G585950	ABC transporter	Secondary metabolites biosynthesis, transport and catabolism	[V]	Defense mechanisms	Biological Process: response to superoxide (GO:0000303);; Molecular Function: ATP binding (GO:0005524);; Cellular Component: plasma membrane (GO:0005886);; Biological Process: ATP catabolic process (GO:0006200);; Biological Process: ER to Golgi vesicle-mediated transport (GO:0006888);; Molecular Function: xenobiotic-transporting ATPase activity (GO:0008559);; Biological Process: toxin catabolic p…	K05658|0|csv:101202823|ABC transporter B family member 4-like; K05658 ATP-binding cassette, subfamily B (MDR/TAP), member 1 [EC:3.6.3.44] (A)	[Q]	Secondary metabolites biosynthesis, transport and catabolism	ABC transporter transmembrane region;; ABC transporter;; RecF/RecN/SMC N terminal domain;; AAA domain;; P-loop containing region of AAA domain;; AAA ATPase domain;; Predicted ATPase of the ABC class;; AAA domain;; Protein of unknown function, DUF258;; Zeta toxin;; AAA domain (dynein-related subfamily);; Protein of unknown function (DUF1602)	Multidrug/pheromone exporter, MDR family, ABC transporter family GN=POPTRDRAFT_834831 OS=Populus trichocarpa (Western balsam poplar) PE=2 SV=1	Q	Secondary metabolites biosynthesis, transport and catabolism	PREDICTED: ABC transporter B family member 4-like [Cucumis sativus]
Chr7:14083607|14090637	6.46412	csa-miRn6-3p	Csa5G643360	Acyl-Esterase		--	--	--	--	--	--	GDSL/SGNH-like Acyl-Esterase family found in Pmr5 and Cas1p;; PMR5 N terminal Domain	Putative uncharacterized protein OS=Cucumis melo subsp. melo PE=4 SV=1	S	Function unknown	PREDICTED: uncharacterized protein LOC101210676 [Cucumis sativus]
Chr7:14083607|14090637	6.46412	csa-miRn6-3p	Csa3G113340	Alfin1	Transcription	--	--	Molecular Function: DNA binding (GO:0003677);; Molecular Function: ATP binding (GO:0005524);; Cellular Component: nucleus (GO:0005634);; Cellular Component: cytosol (GO:0005829);; Biological Process: regulation of transcription, DNA-templated (GO:0006355);; Molecular Function: zinc ion binding (GO:0008270);; Biological Process: chromatin modification (GO:0016568);; Molecular Function: hydrolase a…	--	[R]	General function prediction only	Domain of unknown function (DUF3594);; PHD-finger	PHD5 OS=Morella rubra PE=2 SV=1	K	Transcription	PREDICTED: PHD finger protein Alfin1-like [Cucumis sativus]
Chr7:14083607|14090637	6.46412	csa-miRn6-3p	Csa1G008440	aminoacyl-tRNA ligase		--	--	Biological Process: nuclear-transcribed mRNA catabolic process (GO:0000956);; Molecular Function: aminoacyl-tRNA ligase activity (GO:0004812);; Cellular Component: nucleus (GO:0005634);; Biological Process: regulation of mitotic cell cycle (GO:0007346);;	--	--	--	DDT domain	Putative uncharacterized protein GN=VIT_17s0000g05430 OS=Vitis vinifera (Grape) PE=4 SV=1	S	Function unknown	PREDICTED: uncharacterized protein LOC101216302 [Cucumis sativus]
Chr7:14083607|14090637	6.46412	csa-miRn6-3p	Csa6G087770	ATX3		[R]	General function prediction only	Molecular Function: methyltransferase activity (GO:0008168);; Biological Process: methylation (GO:0032259);; Biological Process: primary metabolic process (GO:0044238);; Biological Process: cellular macromolecule metabolic process (GO:0044260);; Molecular Function: metal ion binding (GO:0046872);;	--	[BK]	--	PHD-zinc-finger like domain;; SET domain;; PWWP domain;; PHD-like zinc-binding domain;; PHD-finger;; PHD-finger	Trithorax, putative GN=RCOM_0718450 OS=Ricinus communis (Castor bean) PE=4 SV=1	BK	--	PREDICTED: histone-lysine N-methyltransferase ATX3-like [Cucumis sativus]
Chr7:14083607|14090637	6.46412	csa-miRn6-3p	Csa3G912940	bax inhibitor	Signal transduction mechanisms	[R]	General function prediction only	Biological Process: very long-chain fatty acid metabolic process (GO:0000038);; Biological Process: MAPK cascade (GO:0000165);; Molecular Function: protein binding (GO:0005515);; Cellular Component: nuclear envelope (GO:0005635);; Cellular Component: endoplasmic reticulum (GO:0005783);; Cellular Component: plasma membrane (GO:0005886);; Biological Process: protein targeting to membrane (GO:000661…	--	[V]	Defense mechanisms	Inhibitor of apoptosis-promoting Bax1	Predicted protein OS=Populus trichocarpa (Western balsam poplar) PE=4 SV=1	T	Signal transduction mechanisms	PREDICTED: bax inhibitor 1-like isoform 2 [Cucumis sativus]
Chr7:14083607|14090637	6.46412	csa-miRn6-3p	Csa3G168390	bHLH147	Transcription	--	--	Biological Process: nitrogen compound metabolic process (GO:0006807);; Biological Process: cellular metabolic process (GO:0044237);; Biological Process: organic substance metabolic process (GO:0071704);;	--	--	--	--	Putative uncharacterized protein GN=VIT_05s0077g00750 OS=Vitis vinifera (Grape) PE=4 SV=1	K	Transcription	PREDICTED: transcription factor bHLH147-like [Cucumis sativus]
Chr7:14083607|14090637	6.46412	csa-miRn6-3p	Csa4G377720	bZIP	Transcription	--	--	Molecular Function: sequence-specific DNA binding transcription factor activity (GO:0003700);; Biological Process: regulation of transcription, DNA-templated (GO:0006355);; Molecular Function: sequence-specific DNA binding (GO:0043565);;	--	--	--	bZIP transcription factor;; Basic region leucine zipper	Uncharacterized protein GN=PRUPE_ppa024363mg OS=Prunus persica (Peach) PE=4 SV=1	K	Transcription	PREDICTED: protein ABSCISIC ACID-INSENSITIVE 5-like [Cucumis sativus]
Chr7:14083607|14090637	6.46412	csa-miRn6-3p	Csa3G019980	C2H2-type zinc finger		--	--	--	--	[R]	General function prediction only	C2H2-type zinc finger;; C2H2-type zinc finger;; Zinc finger, C2H2 type	Predicted protein GN=POPTRDRAFT_757026 OS=Populus trichocarpa (Western balsam poplar) PE=4 SV=1	R	General function prediction only	PREDICTED: zinc finger protein ZAT9-like [Cucumis sativus]
Chr7:14083607|14090637	6.46412	csa-miRn6-3p	Csa1G006330	C3HC4 type RING finger	Transcription	--	--	--	--	[K]	Transcription	RING/Ubox like zinc-binding domain;; Zinc finger, C3HC4 type (RING finger)	Uncharacterized protein OS=Glycine max (Soybean) PE=4 SV=1	K	Transcription	PREDICTED: uncharacterized LOC101211244 [Cucumis sativus]
Chr7:14083607|14090637	6.46412	csa-miRn6-3p	Csa6G434320	ChlD	Coenzyme transport and metabolism	[H]	Coenzyme transport and metabolism	Molecular Function: ATP binding (GO:0005524);; Cellular Component: chloroplast thylakoid (GO:0009534);; Cellular Component: chloroplast stroma (GO:0009570);; Biological Process: cytokinin metabolic process (GO:0009690);; Cellular Component: magnesium chelatase complex (GO:0010007);; Biological Process: photosynthesis (GO:0015979);; Biological Process: chlorophyll biosynthetic process (GO:0015995)…	K03404|0|csv:101208461|magnesium-chelatase subunit ChlD, chloroplastic-like; K03404 magnesium chelatase subunit D [EC:6.6.1.1] (A)	--	--	von Willebrand factor type A domain;; Magnesium chelatase, subunit ChlI;; von Willebrand factor type A domain;; Sigma-54 interaction domain	Uncharacterized protein GN=PRUPE_ppa001804mg OS=Prunus persica (Peach) PE=4 SV=1	H	Coenzyme transport and metabolism	PREDICTED: magnesium-chelatase subunit ChlD, chloroplastic-like [Cucumis sativus]
Chr7:14083607|14090637	6.46412	csa-miRn6-3p	Csa5G608280	CHUP1		--	--	Cellular Component: nucleus (GO:0005634);; Biological Process: rRNA processing (GO:0006364);; Cellular Component: chloroplast outer membrane (GO:0009707);; Biological Process: chloroplast relocation (GO:0009902);; Biological Process: thylakoid membrane organization (GO:0010027);; Biological Process: photosystem II assembly (GO:0010207);; Biological Process: regulation of protein dephosphorylation…	--	--	--	--	Putative uncharacterized protein GN=VIT_01s0011g02860 OS=Vitis vinifera (Grape) PE=4 SV=1	R	General function prediction only	PREDICTED: protein CHUP1, chloroplastic-like [Cucumis sativus]
Chr7:14083607|14090637	6.46412	csa-miRn6-3p	Csa2G380020	CLD	Posttranslational modification, protein turnover, chaperones	[O]	Posttranslational modification, protein turnover, chaperones	Molecular Function: isomerase activity (GO:0016853);; Biological Process: cellular protein metabolic process (GO:0044267);;	--	[O]	Posttranslational modification, protein turnover, chaperones	Cyclophilin type peptidyl-prolyl cis-trans isomerase/CLD;; Cyclophilin type peptidyl-prolyl cis-trans isomerase/CLD	Putative uncharacterized protein GN=VIT_04s0008g05090 OS=Vitis vinifera (Grape) PE=4 SV=1	O	Posttranslational modification, protein turnover, chaperones	PREDICTED: uncharacterized protein LOC101210345 [Cucumis sativus]
Chr7:14083607|14090637	6.46412	csa-miRn6-3p	Csa3G854250	CML41	Signal transduction mechanisms	[TZDR]	--	--	K13448|1.06099e-90|csv:101229653|probable calcium-binding protein CML41-like; K13448 calcium-binding protein CML (A)	[T]	Signal transduction mechanisms	EF-hand domain pair;; EF hand;; EF-hand domain pair;; EF-hand domain;; EF hand	Putative uncharacterized protein GN=VIT_18s0001g11830 OS=Vitis vinifera (Grape) PE=2 SV=1	T	Signal transduction mechanisms	PREDICTED: probable calcium-binding protein CML41-like [Cucumis sativus]
Chr7:14083607|14090637	6.46412	csa-miRn6-3p	Csa5G647360	CPSF30		[R]	General function prediction only	Biological Process: mitotic cell cycle (GO:0000278);; Molecular Function: RNA binding (GO:0003723);; Molecular Function: endoribonuclease activity (GO:0004521);; Molecular Function: calmodulin binding (GO:0005516);; Cellular Component: mRNA cleavage and polyadenylation specificity factor complex (GO:0005847);; Biological Process: response to oxidative stress (GO:0006979);; Molecular Function: zin…	K14404|0|csv:101220043|cleavage and polyadenylation specificity factor CPSF30-like; K14404 cleavage and polyadenylation specificity factor subunit 4 (A)	[TA]	--	YT521-B-like domain	Uncharacterized protein OS=Glycine max (Soybean) PE=4 SV=1	A	RNA processing and modification	PREDICTED: cleavage and polyadenylation specificity factor CPSF30-like [Cucumis sativus]
Chr7:14083607|14090637	6.46412	csa-miRn6-3p	Csa4G007640	CRAL/TRIO	Lipid transport and metabolism	--	--	Molecular Function: transporter activity (GO:0005215);; Cellular Component: nucleus (GO:0005634);; Biological Process: transport (GO:0006810);; Biological Process: cysteine biosynthetic process (GO:0019344);;	--	[I]	Lipid transport and metabolism	CRAL/TRIO domain;; Divergent CRAL/TRIO domain;; CRAL/TRIO, N-terminal domain	Uncharacterized protein GN=PRUPE_ppa010136mg OS=Prunus persica (Peach) PE=4 SV=1	I	Lipid transport and metabolism	PREDICTED: random slug protein 5-like [Cucumis sativus]
Chr7:14083607|14090637	6.46412	csa-miRn6-3p	Csa1G589100	CRS1	Replication, recombination and repair	--	--	Molecular Function: RNA binding (GO:0003723);; Cellular Component: plastid (GO:0009536);;	--	[L]	Replication, recombination and repair	CRS1 / YhbY (CRM) domain	Uncharacterized protein GN=PRUPE_ppa001111mg OS=Prunus persica (Peach) PE=4 SV=1	L	Replication, recombination and repair	PREDICTED: chloroplastic group IIA intron splicing facilitator CRS1, chloroplastic-like [Cucumis sativus]
Chr7:14083607|14090637	6.46412	csa-miRn6-3p	Csa6G502040	Cupin		--	--	Molecular Function: nutrient reservoir activity (GO:0045735);;	--	--	--	Cupin	PreproMP73 GN=CmMP73 OS=Cucurbita maxima (Pumpkin) PE=2 SV=1	R	General function prediction only	preproMP73 [Cucurbita maxima]
Chr7:14083607|14090637	6.46412	csa-miRn6-3p	Csa7G073750	cyclin-dependent kinase inhibitor	Signal transduction mechanisms	--	--	Cellular Component: male germ cell nucleus (GO:0001673);; Molecular Function: cyclin-dependent protein serine/threonine kinase inhibitor activity (GO:0004861);; Biological Process: cell cycle (GO:0007049);; Molecular Function: cyclin binding (GO:0030332);; Biological Process: negative regulation of cyclin-dependent protein serine/threonine kinase activity (GO:0045736);;	--	--	--	Cyclin-dependent kinase inhibitor	Putative uncharacterized protein GN=VIT_07s0031g00800 OS=Vitis vinifera (Grape) PE=4 SV=1	T	Signal transduction mechanisms	PREDICTED: cyclin-dependent kinase inhibitor 7-like [Cucumis sativus]
Chr7:14083607|14090637	6.46412	csa-miRn6-3p	Csa4G639780	CYPRO4	Intracellular trafficking, secretion, and vesicular transport	[U]	Intracellular trafficking, secretion, and vesicular transport	Biological Process: mitotic G2 phase (GO:0000085);; Cellular Component: nucleus (GO:0005634);; Cellular Component: cytosol (GO:0005829);; Cellular Component: plasma membrane (GO:0005886);; Biological Process: regulation of DNA replication (GO:0006275);; Biological Process: DNA methylation (GO:0006306);; Biological Process: chromatin silencing (GO:0006342);; Biological Process: cell proliferation …	--	[U]	Intracellular trafficking, secretion, and vesicular transport	VID27 cytoplasmic protein	Predicted protein GN=POPTRDRAFT_591944 OS=Populus trichocarpa (Western balsam poplar) PE=4 SV=1	U	Intracellular trafficking, secretion, and vesicular transport	PREDICTED: protein CYPRO4-like [Cucumis sativus]
Chr7:14083607|14090637	6.46412	csa-miRn6-3p	Csa3G855940	DEAD/DEAH.2	RNA processing and modification	[LKJ]	--	Molecular Function: nucleic acid binding (GO:0003676);; Molecular Function: ATP binding (GO:0005524);; Cellular Component: nucleus (GO:0005634);; Molecular Function: ATP-dependent helicase activity (GO:0008026);;	K13181|0|csv:101203996|DEAD-box ATP-dependent RNA helicase 28-like; K13181 ATP-dependent RNA helicase DDX27 [EC:3.6.4.13] (A)	[A]	RNA processing and modification	DEAD/DEAH box helicase;; Helicase conserved C-terminal domain	Uncharacterized protein GN=PRUPE_ppa001893mg OS=Prunus persica (Peach) PE=4 SV=1	A	RNA processing and modification	PREDICTED: DEAD-box ATP-dependent RNA helicase 28-like [Cucumis sativus]
Chr7:14083607|14090637	6.46412	csa-miRn6-3p	Csa7G033370	DGCR14		--	--	Cellular Component: nucleus (GO:0005634);; Cellular Component: mitochondrion (GO:0005739);; Biological Process: D-xylose metabolic process (GO:0042732);;	K13118|0|csv:101212240|protein DGCR14 homolog; K13118 protein DGCR14 (A)	[R]	General function prediction only	Nuclear protein Es2	Predicted protein GN=POPTRDRAFT_552692 OS=Populus trichocarpa (Western balsam poplar) PE=4 SV=1	R	General function prediction only	PREDICTED: protein DGCR14 homolog [Cucumis sativus]
Chr7:14083607|14090637	6.46412	csa-miRn6-3p	Csa3G895700	dioxygenase	Secondary metabolites biosynthesis, transport and catabolism	[Q]	Secondary metabolites biosynthesis, transport and catabolism	Molecular Function: nucleic acid binding (GO:0003676);; Molecular Function: protein serine/threonine kinase activity (GO:0004674);; Molecular Function: ATP binding (GO:0005524);; Biological Process: protein phosphorylation (GO:0006468);; Molecular Function: methyltransferase activity (GO:0008168);; Molecular Function: zinc ion binding (GO:0008270);; Biological Process: methylation (GO:0032259);;	--	[Q]	Secondary metabolites biosynthesis, transport and catabolism	Retinal pigment epithelial membrane protein	Putative uncharacterized protein GN=VIT_04s0008g03480 OS=Vitis vinifera (Grape) PE=4 SV=1	Q	Secondary metabolites biosynthesis, transport and catabolism	PREDICTED: carotenoid 9,10(9&apos;,10&apos;)-cleavage dioxygenase 1-like [Cucumis sativus]
Chr7:14083607|14090637	6.46412	csa-miRn6-3p	Csa3G690290	DNA topoisomerase	Chromatin structure and dynamics	[L]	Replication, recombination and repair	Biological Process: cytokinesis by cell plate formation (GO:0000911);; Molecular Function: DNA binding (GO:0003677);; Molecular Function: DNA topoisomerase type II (ATP-hydrolyzing) activity (GO:0003918);; Molecular Function: ATP binding (GO:0005524);; Cellular Component: nucleus (GO:0005634);; Cellular Component: chromosome (GO:0005694);; Biological Process: DNA topological change (GO:0006265);;…	K03164|0|csv:101215950|DNA topoisomerase 2-like; K03164 DNA topoisomerase II [EC:5.99.1.3] (A)	[B]	Chromatin structure and dynamics	DNA gyrase/topoisomerase IV, subunit A;; DNA gyrase B;; Toprim domain;; Histidine kinase-, DNA gyrase B-, and HSP90-like ATPase	DNA topoisomerase 2 GN=VIT_13s0064g00560 OS=Vitis vinifera (Grape) PE=3 SV=1	B	Chromatin structure and dynamics	PREDICTED: LOW QUALITY PROTEIN: DNA topoisomerase 2-like [Cucumis sativus]
Chr7:14083607|14090637	6.46412	csa-miRn6-3p	Csa2G013230	eIF-2B	Translation, ribosomal structure and biogenesis	[MJ]	--	Molecular Function: translation initiation factor activity (GO:0003743);; Cellular Component: cytosol (GO:0005829);; Biological Process: regulation of translational initiation (GO:0006446);; Biological Process: nucleotide biosynthetic process (GO:0009165);; Biological Process: RNA metabolic process (GO:0016070);; Molecular Function: nucleotidyltransferase activity (GO:0016779);;	K03240|0|cmo:103495740|translation initiation factor eIF-2B subunit epsilon; K03240 translation initiation factor eIF-2B subunit epsilon (A)	[J]	Translation, ribosomal structure and biogenesis	eIF4-gamma/eIF5/eIF2-epsilon;; Nucleotidyl transferase;; Bacterial transferase hexapeptide (six repeats)	eIF4-gamma/eIF5/eIF2-epsilon domain-containing protein OS=Cucumis melo subsp. melo PE=4 SV=1	J	Translation, ribosomal structure and biogenesis	PREDICTED: translation initiation factor eIF-2B subunit epsilon-like [Cucumis sativus]
Chr7:14083607|14090637	6.46412	csa-miRn6-3p	Csa6G448080	Epa5p		--	--	--	--	--	--	--	Putative uncharacterized protein GN=VOLCADRAFT_121342 OS=Volvox carteri (Green alga) PE=4 SV=1	--	--	Epa5p [Candida glabrata]
Chr7:14083607|14090637	6.46412	csa-miRn6-3p	Csa7G065120	EXECUTER		--	--	Biological Process: response to singlet oxygen (GO:0000304);; Biological Process: cellular process (GO:0009987);; Biological Process: response to iron ion (GO:0010039);; Biological Process: singlet oxygen-mediated programmed cell death (GO:0010343);; Cellular Component: thylakoid membrane (GO:0042651);; Cellular Component: intracellular part (GO:0044424);; Biological Process: iron ion homeostasis…	--	--	--	Domain of unknown function (DUF3506)	Uncharacterized protein GN=PRUPE_ppa002360mg OS=Prunus persica (Peach) PE=4 SV=1	S	Function unknown	PREDICTED: protein EXECUTER 1, chloroplastic-like [Cucumis sativus]
Chr7:14083607|14090637	6.46412	csa-miRn6-3p	Csa5G430000	Exo70	Intracellular trafficking, secretion, and vesicular transport	--	--	Cellular Component: exocyst (GO:0000145);; Cellular Component: nucleus (GO:0005634);; Cellular Component: cytosol (GO:0005829);; Biological Process: exocytosis (GO:0006887);; Biological Process: plant-type cell wall modification (GO:0009827);; Biological Process: pollen tube growth (GO:0009860);;	K07195|0|csv:101224679|exocyst complex component 7-like; K07195 exocyst complex component 7 (A)	[U]	Intracellular trafficking, secretion, and vesicular transport	Exo70 exocyst complex subunit	Uncharacterized protein GN=PRUPE_ppa017989mg OS=Prunus persica (Peach) PE=4 SV=1	U	Intracellular trafficking, secretion, and vesicular transport	PREDICTED: exocyst complex component 7-like [Cucumis sativus]
Chr7:14083607|14090637	6.46412	csa-miRn6-3p	Csa5G650450	F-box protein.2		--	--	--	--	--	--	F-box domain	F-box family protein GN=POPTRDRAFT_786395 OS=Populus trichocarpa (Western balsam poplar) PE=2 SV=1	R	General function prediction only	PREDICTED: F-box/FBD/LRR-repeat protein At1g16930-like [Cucumis sativus]
Chr7:14083607|14090637	6.46412	csa-miRn6-3p	Csa4G129570	FERONIA.1	Signal transduction mechanisms	--	--	Biological Process: metabolic process (GO:0008152);; Molecular Function: kinase activity (GO:0016301);;	--	[T]	Signal transduction mechanisms	Carbohydrate-binding protein of the ER;; Protein tyrosine kinase;; Protein kinase domain;; Di-glucose binding within endoplasmic reticulum	Uncharacterized protein (Fragment) GN=PRUPE_ppa016279mg OS=Prunus persica (Peach) PE=4 SV=1	T	Signal transduction mechanisms	PREDICTED: receptor-like protein kinase FERONIA-like [Cucumis sativus]
Chr7:14083607|14090637	6.46412	csa-miRn6-3p	Csa5G640540	FERONIA.1	Signal transduction mechanisms	[RTKL]	--	Molecular Function: protein kinase activity (GO:0004672);; Cellular Component: plasma membrane (GO:0005886);; Biological Process: glucose catabolic process (GO:0006007);; Biological Process: response to stress (GO:0006950);; Biological Process: response to osmotic stress (GO:0006970);; Cellular Component: plasmodesma (GO:0009506);; Biological Process: anatomical structure morphogenesis (GO:000965…	--	[T]	Signal transduction mechanisms	Protein tyrosine kinase;; Protein kinase domain;; Carbohydrate-binding protein of the ER;; Di-glucose binding within endoplasmic reticulum	Kinase, putative GN=RCOM_0917060 OS=Ricinus communis (Castor bean) PE=3 SV=1	R	General function prediction only	PREDICTED: LOW QUALITY PROTEIN: receptor-like protein kinase FERONIA-like [Cucumis sativus]
Chr7:14083607|14090637	6.46412	csa-miRn6-3p	Csa4G172540	FERONIA.2	Signal transduction mechanisms	[RTKL]	--	Molecular Function: calmodulin-dependent protein kinase activity (GO:0004683);; Molecular Function: calcium-dependent protein kinase C activity (GO:0004698);; Molecular Function: calcium ion binding (GO:0005509);; Molecular Function: ATP binding (GO:0005524);; Cellular Component: nucleus (GO:0005634);; Cellular Component: cytoplasm (GO:0005737);; Cellular Component: plasma membrane (GO:0005886);;…	K13412|0|csv:101208990|calcium-dependent protein kinase 7-like; K13412 calcium-dependent protein kinase [EC:2.7.11.1] (A)	[T]	Signal transduction mechanisms	Protein kinase domain;; Protein tyrosine kinase;; EF hand;; EF-hand domain pair;; EF-hand domain pair;; EF-hand domain;; EF hand;; Kinase-like;; Lipopolysaccharide kinase (Kdo/WaaP) family	Calcium-dependent protein kinase, putative GN=RCOM_0750920 OS=Ricinus communis (Castor bean) PE=4 SV=1	T	Signal transduction mechanisms	PREDICTED: calcium-dependent protein kinase 7-like [Cucumis sativus]
Chr7:14083607|14090637	6.46412	csa-miRn6-3p	Csa5G640550	FERONIA.2	Signal transduction mechanisms	--	--	Molecular Function: transferase activity, transferring phosphorus-containing groups (GO:0016772);; Biological Process: cellular metabolic process (GO:0044237);; Biological Process: primary metabolic process (GO:0044238);; Biological Process: single-organism cellular process (GO:0044763);; Biological Process: response to stimulus (GO:0050896);; Biological Process: organic substance metabolic proce…	--	[T]	Signal transduction mechanisms	Carbohydrate-binding protein of the ER;; Di-glucose binding within endoplasmic reticulum;; Protein tyrosine kinase;; Protein kinase domain	Kinase, putative GN=RCOM_0917060 OS=Ricinus communis (Castor bean) PE=3 SV=1	T	Signal transduction mechanisms	PREDICTED: receptor-like protein kinase FERONIA-like [Cucumis sativus]
Chr7:14083607|14090637	6.46412	csa-miRn6-3p	Csa3G207890	ferredoxin--nitrite reductase	Inorganic ion transport and metabolism	[P]	Inorganic ion transport and metabolism	Cellular Component: mitochondrion (GO:0005739);; Cellular Component: chloroplast stroma (GO:0009570);; Biological Process: response to nitrate (GO:0010167);; Biological Process: nitrate transport (GO:0015706);; Cellular Component: membrane (GO:0016020);; Biological Process: cysteine biosynthetic process (GO:0019344);; Molecular Function: heme binding (GO:0020037);; Biological Process: electron tr…	K00366|0|csv:101217505|NIR; ferredoxin--nitrite reductase, chloroplastic-like; K00366 ferredoxin-nitrite reductase [EC:1.7.7.1] (A)	[P]	Inorganic ion transport and metabolism	Nitrite and sulphite reductase 4Fe-4S domain;; Nitrite/Sulfite reductase ferredoxin-like half domain	Ferredoxin--nitrite reductase, chloroplast, putative GN=RCOM_0813440 OS=Ricinus communis (Castor bean) PE=4 SV=1	P	Inorganic ion transport and metabolism	PREDICTED: ferredoxin--nitrite reductase, chloroplastic-like [Cucumis sativus]
Chr7:14083607|14090637	6.46412	csa-miRn6-3p	Csa2G108620	FEZ	Transcription	--	--	Cellular Component: nucleus (GO:0005634);; Biological Process: response to auxin (GO:0009733);; Biological Process: cellular process (GO:0009987);; Biological Process: single-organism process (GO:0044699);; Biological Process: positive regulation of asymmetric cell division (GO:0045770);; Biological Process: somatic stem cell division (GO:0048103);; Biological Process: root cap development (GO:00…	--	--	--	No apical meristem (NAM) protein	NAC domain-containing protein, putative GN=RCOM_0836330 OS=Ricinus communis (Castor bean) PE=4 SV=1	K	Transcription	PREDICTED: protein FEZ-like [Cucumis sativus]
Chr7:14083607|14090637	6.46412	csa-miRn6-3p	Csa6G045050	glucuronosyltransferase		[GC]	--	Molecular Function: transferase activity, transferring glycosyl groups (GO:0016757);; Molecular Function: transferase activity, transferring hexosyl groups (GO:0016758);;	--	[GC]	--	UDP-glucoronosyl and UDP-glucosyl transferase;; Glycosyl transferase family 1	Putative uncharacterized protein GN=VIT_04s0044g01530 OS=Vitis vinifera (Grape) PE=3 SV=1	CG	--	PREDICTED: cyanidin-3-O-glucoside 2-O-glucuronosyltransferase-like [Cucumis sativus]
Chr7:14083607|14090637	6.46412	csa-miRn6-3p	Csa1G025270	HEXBP	Posttranslational modification, protein turnover, chaperones	[OU]	--	Molecular Function: binding (GO:0005488);;	--	[O]	Posttranslational modification, protein turnover, chaperones	Zinc knuckle	Uncharacterized protein OS=Glycine max (Soybean) PE=4 SV=1	O	Posttranslational modification, protein turnover, chaperones	PREDICTED: DNA-binding protein HEXBP-like, partial [Cucumis sativus]
Chr7:14083607|14090637	6.46412	csa-miRn6-3p	Csa4G005000	Hsp20	Posttranslational modification, protein turnover, chaperones	[O]	Posttranslational modification, protein turnover, chaperones	Biological Process: protein folding (GO:0006457);; Biological Process: response to stress (GO:0006950);; Biological Process: response to high light intensity (GO:0009644);; Biological Process: heat acclimation (GO:0010286);; Biological Process: response to hydrogen peroxide (GO:0042542);; Cellular Component: intracellular membrane-bounded organelle (GO:0043231);; Cellular Component: cytoplasmic p…	K13993|2.47388e-136|csv:101210969|26.5 kDa heat shock protein, mitochondrial-like; K13993 HSP20 family protein (A)	[O]	Posttranslational modification, protein turnover, chaperones	Hsp20/alpha crystallin family	Putative uncharacterized protein OS=Glycine max (Soybean) PE=2 SV=1	O	Posttranslational modification, protein turnover, chaperones	PREDICTED: 26.5 kDa heat shock protein, mitochondrial-like [Cucumis sativus]
Chr7:14083607|14090637	6.46412	csa-miRn6-3p	Csa3G121600	ion transporter	Inorganic ion transport and metabolism	--	--	Cellular Component: nucleus (GO:0005634);; Biological Process: metal ion transport (GO:0030001);; Molecular Function: metal ion binding (GO:0046872);;	--	[P]	Inorganic ion transport and metabolism	Heavy-metal-associated domain	Uncharacterized protein OS=Glycine max (Soybean) PE=2 SV=1	P	Inorganic ion transport and metabolism	PREDICTED: uncharacterized protein LOC101218112 [Cucumis sativus]
Chr7:14083607|14090637	6.46412	csa-miRn6-3p	Csa6G382990	Kinesin	Cytoskeleton	[Z]	Cytoskeleton	Molecular Function: nucleotide binding (GO:0000166);; Molecular Function: microtubule motor activity (GO:0003777);; Molecular Function: ATP binding (GO:0005524);; Cellular Component: mitochondrion (GO:0005739);; Cellular Component: kinesin complex (GO:0005871);; Cellular Component: microtubule (GO:0005874);; Cellular Component: microtubule associated complex (GO:0005875);; Cellular Component: pla…	K11498|0|csv:101218642|uncharacterized LOC101218642; K11498 centromeric protein E (A)	[Z]	Cytoskeleton	Kinesin motor domain	Uncharacterized protein GN=PRUPE_ppa000463mg OS=Prunus persica (Peach) PE=4 SV=1	Z	Cytoskeleton	PREDICTED: uncharacterized protein LOC101218642 [Cucumis sativus]
Chr7:14083607|14090637	6.46412	csa-miRn6-3p	Csa3G826700	L34		--	--	Cellular Component: intracellular organelle (GO:0043229);;	--	--	--	Protein of unknown function (DUF1666)	60S ribosomal protein L34, putative GN=RCOM_0170220 OS=Ricinus communis (Castor bean) PE=4 SV=1	S	Function unknown	PREDICTED: uncharacterized protein LOC101211770 [Cucumis sativus]
Chr7:14083607|14090637	6.46412	csa-miRn6-3p	Csa6G187950	L4	Translation, ribosomal structure and biogenesis	[J]	Translation, ribosomal structure and biogenesis	Cellular Component: plastid large ribosomal subunit (GO:0000311);; Molecular Function: structural constituent of ribosome (GO:0003735);; Cellular Component: nucleus (GO:0005634);; Biological Process: translation (GO:0006412);; Molecular Function: poly(U) RNA binding (GO:0008266);; Cellular Component: chloroplast thylakoid membrane (GO:0009535);; Cellular Component: chloroplast stroma (GO:0009570)…	K02926|1.90134e-170|csv:101210440|50S ribosomal protein L4, chloroplastic-like; K02926 large subunit ribosomal protein L4 (A)	[J]	Translation, ribosomal structure and biogenesis	Ribosomal protein L4/L1 family;; Cyclophilin type peptidyl-prolyl cis-trans isomerase/CLD	Uncharacterized protein GN=PRUPE_ppa009351mg OS=Prunus persica (Peach) PE=4 SV=1	J	Translation, ribosomal structure and biogenesis	PREDICTED: 50S ribosomal protein L4, chloroplastic-like [Cucumis sativus]
Chr7:14083607|14090637	6.46412	csa-miRn6-3p	Csa7G374620	Lipoxygenase		--	--	--	K00454|0|cmo:103492581|linoleate 9S-lipoxygenase-like; K00454 lipoxygenase [EC:1.13.11.12] (A)	--	--	Lipoxygenase;; PLAT/LH2 domain	Uncharacterized protein GN=PRUPE_ppa026489mg OS=Prunus persica (Peach) PE=4 SV=1	S	Function unknown	PREDICTED: linoleate 9S-lipoxygenase 1-like [Cucumis sativus]
Chr7:14083607|14090637	6.46412	csa-miRn6-3p	Csa1G073880	L-type receptor kinase		--	--	Molecular Function: protein kinase activity (GO:0004672);; Molecular Function: kinase activity (GO:0016301);; Biological Process: cellular metabolic process (GO:0044237);; Molecular Function: organic cyclic compound binding (GO:0097159);; Molecular Function: heterocyclic compound binding (GO:1901363);;	--	--	--	--	Predicted protein GN=POPTRDRAFT_939756 OS=Populus trichocarpa (Western balsam poplar) PE=3 SV=1	--	--	PREDICTED: L-type lectin-domain containing receptor kinase VII.1-like [Cucumis sativus]
Chr7:14083607|14090637	6.46412	csa-miRn6-3p	Csa2G361440	methyltransferase.1		--	--	Cellular Component: nucleus (GO:0005634);; Biological Process: metabolic process (GO:0008152);; Molecular Function: methyltransferase activity (GO:0008168);; Molecular Function: S-adenosylmethionine-dependent methyltransferase activity (GO:0008757);;	--	[KT]	--	MT-A70	Putative uncharacterized protein GN=VIT_18s0001g11990 OS=Vitis vinifera (Grape) PE=4 SV=1	KT	--	PREDICTED: LOW QUALITY PROTEIN: methyltransferase-like protein 2-like [Cucumis sativus]
Chr7:14083607|14090637	6.46412	csa-miRn6-3p	Csa6G429120	methyltransferase.2		[QR]	--	Cellular Component: cytoplasm (GO:0005737);; Molecular Function: methyltransferase activity (GO:0008168);; Biological Process: methylation (GO:0032259);;	--	--	--	Putative methyltransferase;; Methyltransferase small domain	Uncharacterized protein GN=Bra000533 OS=Brassica rapa subsp. pekinensis (Chinese cabbage) PE=4 SV=1	R	General function prediction only	PREDICTED: methyltransferase-like protein 22-like [Cucumis sativus]
Chr7:14083607|14090637	6.46412	csa-miRn6-3p	Csa7G009800	methyltransferase.3		[R]	General function prediction only	Cellular Component: nucleus (GO:0005634);; Cellular Component: mitochondrion (GO:0005739);; Biological Process: circadian rhythm (GO:0007623);; Molecular Function: methyltransferase activity (GO:0008168);; Biological Process: methylation (GO:0032259);; Biological Process: photoperiodism, flowering (GO:0048573);;	K06970|0|csv:101205279|methyltransferase-like protein 16 homolog; K06970 23S rRNA (adenine1618-N6)-methyltransferase [EC:2.1.1.181] (A)	[S]	Function unknown	Protein of unknown function (DUF890)	Putative uncharacterized protein GN=VIT_03s0038g02100 OS=Vitis vinifera (Grape) PE=4 SV=1	S	Function unknown	PREDICTED: methyltransferase-like protein 16 homolog [Cucumis sativus]
Chr7:14083607|14090637	6.46412	csa-miRn6-3p	Csa1G472480	Myb/SANT-like.1	Transcription	--	--	--	--	[K]	Transcription	Myb/SANT-like DNA-binding domain;; Alcohol dehydrogenase transcription factor Myb/SANT-like	Putative uncharacterized protein GN=VITISV_011968 OS=Vitis vinifera (Grape) PE=4 SV=1	K	Transcription	PREDICTED: uncharacterized protein LOC101231641 [Cucumis sativus]
Chr7:14083607|14090637	6.46412	csa-miRn6-3p	Csa6G043490	Myb/SANT-like.2	Transcription	--	--	Biological Process: regulation of transcription, DNA-templated (GO:0006355);;	--	[K]	Transcription	Myb/SANT-like DNA-binding domain;; Myb-like DNA-binding domain;; Myb/SANT-like DNA-binding domain;; Alcohol dehydrogenase transcription factor Myb/SANT-like;; Myb-like DNA-binding domain	Uncharacterized protein OS=Glycine max (Soybean) PE=4 SV=1	K	Transcription	PREDICTED: uncharacterized protein LOC101205810 [Cucumis sativus]
Chr7:14083607|14090637	6.46412	csa-miRn6-3p	Csa1G529120	Myb-like.2	Transcription	[KAD]	--	Biological Process: regulation of cellular process (GO:0050794);;	K09422|9.24556e-170|cmo:103497228|protein ODORANT1; K09422 myb proto-oncogene protein, plant (A)	[K]	Transcription	Myb-like DNA-binding domain;; Myb-like DNA-binding domain	Predicted protein GN=MYB022 OS=Populus trichocarpa (Western balsam poplar) PE=4 SV=1	K	Transcription	PREDICTED: uncharacterized protein LOC101224124 [Cucumis sativus]
Chr7:14083607|14090637	6.46412	csa-miRn6-3p	Csa4G000700	Myb-like.3	Chromatin structure and dynamics	[M]	Cell wall/membrane/envelope biogenesis	Biological Process: cytokinesis by cell plate formation (GO:0000911);; Molecular Function: DNA binding (GO:0003677);; Molecular Function: double-stranded telomeric DNA binding (GO:0003691);; Molecular Function: sequence-specific DNA binding transcription factor activity (GO:0003700);; Cellular Component: nucleus (GO:0005634);; Biological Process: response to salt stress (GO:0009651);; Biological …	K09422|2.10678e-155|cmo:103494819|telomere repeat-binding factor 1; K09422 myb proto-oncogene protein, plant (A)	--	--	Myb-like DNA-binding domain;; linker histone H1 and H5 family	Putative MYB transcription factor GN=myb10 OS=Rosa hybrid cultivar PE=2 SV=1	B	Chromatin structure and dynamics	PREDICTED: telomere repeat-binding factor 1-like [Cucumis sativus]
Chr7:14083607|14090637	6.46412	csa-miRn6-3p	Csa4G290190	Myb-like.4	Transcription	[R]	General function prediction only	--	--	--	--	Bromodomain;; Myb-like DNA-binding domain	DNA binding protein, putative GN=RCOM_1576560 OS=Ricinus communis (Castor bean) PE=4 SV=1	K	Transcription	PREDICTED: uncharacterized protein LOC101213195 [Cucumis sativus]
Chr7:14083607|14090637	6.46412	csa-miRn6-3p	Csa6G079210	Myb-like.5	Transcription	[T]	Signal transduction mechanisms	Biological Process: signal transduction (GO:0007165);; Biological Process: multicellular organismal development (GO:0007275);; Biological Process: metabolic process (GO:0008152);; Biological Process: single-organism cellular process (GO:0044763);; Biological Process: regulation of cellular process (GO:0050794);; Biological Process: response to stimulus (GO:0050896);;	--	[K]	Transcription	Response regulator receiver domain;; Myb-like DNA-binding domain	Uncharacterized protein (Fragment) GN=PRUPE_ppa023185mg OS=Prunus persica (Peach) PE=4 SV=1	K	Transcription	PREDICTED: uncharacterized protein LOC101203888 [Cucumis sativus]
Chr7:14083607|14090637	6.46412	csa-miRn6-3p	Csa7G058030	NAM-B2	Transcription	--	--	Molecular Function: DNA binding (GO:0003677);; Molecular Function: sequence-specific DNA binding transcription factor activity (GO:0003700);; Cellular Component: nucleus (GO:0005634);; Biological Process: regulation of transcription, DNA-templated (GO:0006355);; Biological Process: xylem development (GO:0010089);; Biological Process: regulation of programmed cell death (GO:0043067);; Biological P…	--	--	--	No apical meristem (NAM) protein	Uncharacterized protein OS=Glycine max (Soybean) PE=4 SV=1	S	Function unknown	PREDICTED: NAC transcription factor NAM-B2-like [Cucumis sativus]
Chr7:14083607|14090637	6.46412	csa-miRn6-3p	Csa1G043050	NRDE-2		--	--	Biological Process: nuclear-transcribed mRNA catabolic process (GO:0000956);; Cellular Component: nucleus (GO:0005634);; Biological Process: regulation of mitotic cell cycle (GO:0007346);; Biological Process: vernalization response (GO:0010048);;	--	--	--	NRDE-2, necessary for RNA interference	Uncharacterized protein GN=PRUPE_ppa000464mg OS=Prunus persica (Peach) PE=4 SV=1	S	Function unknown	PREDICTED: UPF0614 protein C14orf102-like [Cucumis sativus]
Chr7:14083607|14090637	6.46412	csa-miRn6-3p	Csa3G182050	O-glucosyltransferase		--	--	Cellular Component: extracellular region (GO:0005576);; Cellular Component: endosome (GO:0005768);; Cellular Component: Golgi apparatus (GO:0005794);; Cellular Component: trans-Golgi network (GO:0005802);;	K13667|0|csv:101213997|O-glucosyltransferase rumi homolog; K13667 protein glucosyltransferase [EC:2.4.1.-] (A)	[R]	General function prediction only	Glycosyl transferase family 90	KDEL motif-containing protein 1, putative GN=RCOM_1495960 OS=Ricinus communis (Castor bean) PE=4 SV=1	R	General function prediction only	PREDICTED: O-glucosyltransferase rumi homolog [Cucumis sativus]
Chr7:14083607|14090637	6.46412	csa-miRn6-3p	Csa4G507950	ORTHRUS	Transcription	[V]	Defense mechanisms	Biological Process: mitotic cell cycle (GO:0000278);; Biological Process: nuclear division (GO:0000280);; Biological Process: double-strand break repair via homologous recombination (GO:0000724);; Biological Process: cytokinesis by cell plate formation (GO:0000911);; Molecular Function: chromatin binding (GO:0003682);; Molecular Function: ubiquitin-protein transferase activity (GO:0004842);; Cell…	K10638|0|cmo:103486058|E3 ubiquitin-protein ligase ORTHRUS 2-like; K10638 E3 ubiquitin-protein ligase UHRF1 [EC:6.3.2.19] (A)	--	--	SAD/SRA domain;; Ring finger domain;; Zinc finger, C3HC4 type (RING finger);; Zinc finger, C3HC4 type (RING finger);; Zinc finger, C3HC4 type (RING finger)	Uncharacterized protein (Fragment) GN=PRUPE_ppa015406mg OS=Prunus persica (Peach) PE=4 SV=1	K	Transcription	PREDICTED: LOW QUALITY PROTEIN: E3 ubiquitin-protein ligase ORTHRUS 2-like [Cucumis sativus]
Chr7:14083607|14090637	6.46412	csa-miRn6-3p	Csa2G432220	P450	Secondary metabolites biosynthesis, transport and catabolism	[Q]	Secondary metabolites biosynthesis, transport and catabolism	Molecular Function: binding (GO:0005488);; Molecular Function: oxidoreductase activity (GO:0016491);;	--	[Q]	Secondary metabolites biosynthesis, transport and catabolism	Cytochrome P450	Putative uncharacterized protein GN=VIT_16s0039g00920 OS=Vitis vinifera (Grape) PE=2 SV=1	Q	Secondary metabolites biosynthesis, transport and catabolism	PREDICTED: cytochrome P450 89A2-like [Cucumis sativus]
Chr7:14083607|14090637	6.46412	csa-miRn6-3p	Csa1G424880	pathogenesis-related protein		--	--	Molecular Function: binding (GO:0005488);; Molecular Function: protein binding (GO:0005515);; Biological Process: response to auxin (GO:0009733);; Molecular Function: sequence-specific DNA binding (GO:0043565);; Biological Process: positive regulation of transcription, DNA-templated (GO:0045893);;	--	[R]	General function prediction only	PHD-finger;; Homeobox domain;; Homeobox KN domain	Putative uncharacterized protein GN=VIT_11s0103g00650 OS=Vitis vinifera (Grape) PE=2 SV=1	R	General function prediction only	PREDICTED: pathogenesis-related homeodomain protein-like [Cucumis sativus]
Chr7:14083607|14090637	6.46412	csa-miRn6-3p	Csa3G144110	PERK8	Signal transduction mechanisms	[RTKL]	--	Molecular Function: protein serine/threonine kinase activity (GO:0004674);; Molecular Function: ATP binding (GO:0005524);; Biological Process: protein phosphorylation (GO:0006468);; Biological Process: cell wall macromolecule catabolic process (GO:0016998);;	--	--	--	Protein kinase domain;; Protein tyrosine kinase;; LysM domain	Uncharacterized protein GN=PRUPE_ppa002872mg OS=Prunus persica (Peach) PE=4 SV=1	T	Signal transduction mechanisms	PREDICTED: proline-rich receptor-like protein kinase PERK8-like [Cucumis sativus]
Chr7:14083607|14090637	6.46412	csa-miRn6-3p	Csa3G198510	PHD-finger		--	--	Molecular Function: binding (GO:0005488);; Biological Process: positive regulation of cell proliferation (GO:0008284);; Biological Process: embryo sac egg cell differentiation (GO:0009560);; Molecular Function: sequence-specific DNA binding (GO:0043565);; Biological Process: post-translational protein modification (GO:0043687);; Biological Process: primary metabolic process (GO:0044238);; Biologi…	--	[R]	General function prediction only	PHD-finger;; S-100/ICaBP type calcium binding domain	Uncharacterized protein GN=PRUPE_ppa023106mg OS=Prunus persica (Peach) PE=4 SV=1	R	General function prediction only	PREDICTED: uncharacterized protein LOC101204775 [Cucumis sativus]
Chr7:14083607|14090637	6.46412	csa-miRn6-3p	Csa1G136780	PLATZ		--	--	--	--	--	--	PLATZ transcription factor	Putative uncharacterized protein GN=RCOM_0475810 OS=Ricinus communis (Castor bean) PE=4 SV=1	S	Function unknown	PREDICTED: uncharacterized protein LOC101204359 [Cucumis sativus]
Chr7:14083607|14090637	6.46412	csa-miRn6-3p	Csa7G397590	poly [ADP-ribose] polymerase	Replication, recombination and repair	--	--	Molecular Function: nucleic acid binding (GO:0003676);; Molecular Function: NAD+ ADP-ribosyltransferase activity (GO:0003950);; Cellular Component: nucleus (GO:0005634);; Cellular Component: mitochondrion (GO:0005739);; Biological Process: double-strand break repair (GO:0006302);; Biological Process: protein ADP-ribosylation (GO:0006471);; Biological Process: pollination (GO:0009856);; Biological…	K10798|0|csv:101207394|poly [ADP-ribose] polymerase 2-like; K10798 poly [ADP-ribose] polymerase [EC:2.4.2.30] (A)	[KLO]	--	Poly(ADP-ribose) polymerase catalytic domain;; Poly(ADP-ribose) polymerase, regulatory domain;; WGR domain;; SAP domain	Uncharacterized protein GN=PRUPE_ppa002806mg OS=Prunus persica (Peach) PE=4 SV=1	L	Replication, recombination and repair	PREDICTED: poly [ADP-ribose] polymerase 2-like [Cucumis sativus]
Chr7:14083607|14090637	6.46412	csa-miRn6-3p	Csa1G073640	polyphenol oxidase		--	--	Cellular Component: chloroplast (GO:0009507);; Cellular Component: thylakoid (GO:0009579);; Molecular Function: oxidoreductase activity (GO:0016491);; Biological Process: single-organism metabolic process (GO:0044710);;	--	--	--	Protein of unknown function (DUF_B2219);; Common central domain of tyrosinase;; Polyphenol oxidase middle domain	Polyphenol oxidase GN=PPO3 OS=Populus trichocarpa (Western balsam poplar) PE=3 SV=1	S	Function unknown	PREDICTED: polyphenol oxidase, chloroplastic-like [Cucumis sativus]
Chr7:14083607|14090637	6.46412	csa-miRn6-3p	Csa1G605660	POT	Inorganic ion transport and metabolism	[E]	Amino acid transport and metabolism	Molecular Function: transporter activity (GO:0005215);; Biological Process: oligopeptide transport (GO:0006857);; Cellular Component: membrane (GO:0016020);;	--	[E]	Amino acid transport and metabolism	POT family	Uncharacterized protein GN=PRUPE_ppa023462mg OS=Prunus persica (Peach) PE=4 SV=1	P	Inorganic ion transport and metabolism	PREDICTED: LOW QUALITY PROTEIN: putative peptide/nitrate transporter At5g19640-like [Cucumis sativus]
Chr7:14083607|14090637	6.46412	csa-miRn6-3p	Csa6G104100	pre-mRNA-processing factor	RNA processing and modification	[R]	General function prediction only	Biological Process: mRNA splicing, via spliceosome (GO:0000398);; Cellular Component: nucleus (GO:0005634);; Biological Process: response to cold (GO:0009409);; Cellular Component: amyloplast starch grain (GO:0009568);; Biological Process: starch biosynthetic process (GO:0019252);;	K12855|0|csv:101228644|pre-mRNA-processing factor 6-like; K12855 pre-mRNA-processing factor 6 (A)	[A]	RNA processing and modification	PRP1 splicing factor, N-terminal;; Tetratricopeptide repeat;; Tetratricopeptide repeat;; Tetratricopeptide repeat;; Tetratricopeptide repeat;; TPR repeat;; Tetratricopeptide repeat;; Tetratricopeptide repeat	Uncharacterized protein GN=PRUPE_ppa000712mg OS=Prunus persica (Peach) PE=4 SV=1	A	RNA processing and modification	PREDICTED: pre-mRNA-processing factor 6-like [Cucumis sativus]
Chr7:14083607|14090637	6.46412	csa-miRn6-3p	Csa4G578870	Prp19	Cytoskeleton	--	--	Cellular Component: extracellular region (GO:0005576);; Cellular Component: nucleus (GO:0005634);; Cellular Component: chloroplast (GO:0009507);;	K13110|0|cmo:103486019|microfibrillar-associated protein 1; K13110 microfibrillar-associated protein 1 (A)	[Z]	Cytoskeleton	Splicing factor, Prp19-binding domain	Uncharacterized protein GN=PRUPE_ppa005985mg OS=Prunus persica (Peach) PE=4 SV=1	Z	Cytoskeleton	PREDICTED: microfibrillar-associated protein 1-like [Cucumis sativus]
Chr7:14083607|14090637	6.46412	csa-miRn6-3p	Csa1G022530	PRUPE	RNA processing and modification	--	--	--	--	[A]	RNA processing and modification	--	Uncharacterized protein GN=PRUPE_ppa012428mg OS=Prunus persica (Peach) PE=4 SV=1	A	RNA processing and modification	hypothetical protein PRUPE_ppa012428mg [Prunus persica]
Chr7:14083607|14090637	6.46412	csa-miRn6-3p	Csa1G524700	PWI	RNA processing and modification	--	--	Molecular Function: protein binding (GO:0005515);; Biological Process: cellular process (GO:0009987);;	K13171|3.75847e-174|csv:101207842|uncharacterized LOC101207842; K13171 serine/arginine repetitive matrix protein 1 (A)	[AR]	--	PWI domain	Uncharacterized protein GN=PRUPE_ppa001408mg OS=Prunus persica (Peach) PE=4 SV=1	A	RNA processing and modification	PREDICTED: uncharacterized protein LOC101207842 [Cucumis sativus]
Chr7:14083607|14090637	6.46412	csa-miRn6-3p	Csa6G127410	RAD26	Replication, recombination and repair	[KL]	--	Molecular Function: DNA binding (GO:0003677);; Molecular Function: helicase activity (GO:0004386);; Molecular Function: protein kinase activity (GO:0004672);; Molecular Function: ATP binding (GO:0005524);; Cellular Component: nucleus (GO:0005634);; Cellular Component: plastid (GO:0009536);; Cellular Component: membrane (GO:0016020);;	--	[KL]	--	SNF2 family N-terminal domain;; Helicase conserved C-terminal domain;; Type III restriction enzyme, res subunit;; DEAD/DEAH box helicase	Uncharacterized protein OS=Glycine max (Soybean) PE=4 SV=1	L	Replication, recombination and repair	PREDICTED: putative DNA repair and recombination protein RAD26-like [Cucumis sativus]
Chr7:14083607|14090637	6.46412	csa-miRn6-3p	Csa3G646600	Remorin		--	--	--	--	--	--	Remorin, C-terminal region	DNA binding protein, putative GN=RCOM_0417930 OS=Ricinus communis (Castor bean) PE=4 SV=1	S	Function unknown	PREDICTED: uncharacterized protein LOC101207750 [Cucumis sativus]
Chr7:14083607|14090637	6.46412	csa-miRn6-3p	Csa3G118730	RhoGAP.1	Signal transduction mechanisms	--	--	Cellular Component: intracellular (GO:0005622);; Cellular Component: cytoplasm (GO:0005737);; Cellular Component: plasma membrane (GO:0005886);; Biological Process: signal transduction (GO:0007165);; Cellular Component: secondary cell wall (GO:0009531);; Biological Process: plant-type cell wall organization (GO:0009664);; Biological Process: auxin polar transport (GO:0009926);; Biological Process…	--	[T]	Signal transduction mechanisms	RhoGAP domain;; P21-Rho-binding domain	Predicted protein GN=POPTRDRAFT_1098697 OS=Populus trichocarpa (Western balsam poplar) PE=4 SV=1	T	Signal transduction mechanisms	PREDICTED: uncharacterized LOC101203614 [Cucumis sativus]
Chr7:14083607|14090637	6.46412	csa-miRn6-3p	Csa3G777030	RhoGAP.2	Signal transduction mechanisms	--	--	Cellular Component: intracellular (GO:0005622);; Biological Process: signal transduction (GO:0007165);;	--	[T]	Signal transduction mechanisms	RhoGAP domain;; P21-Rho-binding domain	Uncharacterized protein GN=PRUPE_ppa004100mg OS=Prunus persica (Peach) PE=4 SV=1	T	Signal transduction mechanisms	PREDICTED: uncharacterized protein LOC101203345 [Cucumis sativus]
Chr7:14083607|14090637	6.46412	csa-miRn6-3p	Csa1G662830	SAP		--	--	Biological Process: response to molecule of bacterial origin (GO:0002237);; Molecular Function: DNA binding (GO:0003677);; Molecular Function: protein serine/threonine kinase activity (GO:0004674);; Molecular Function: ATP binding (GO:0005524);; Cellular Component: nucleus (GO:0005634);; Cellular Component: mitochondrion (GO:0005739);; Biological Process: protein phosphorylation (GO:0006468);; Bi…	--	--	--	SAP domain	Pentatricopeptide repeat-containing protein, putative GN=RCOM_0611010 OS=Ricinus communis (Castor bean) PE=4 SV=1	R	General function prediction only	PREDICTED: uncharacterized protein LOC101209618 [Cucumis sativus]
Chr7:14083607|14090637	6.46412	csa-miRn6-3p	Csa3G151390	Snf2	Transcription	[KL]	--	Molecular Function: binding (GO:0005488);; Biological Process: response to stress (GO:0006950);; Biological Process: post-embryonic development (GO:0009791);; Biological Process: RNA metabolic process (GO:0016070);; Biological Process: regulation of gene expression, epigenetic (GO:0040029);; Biological Process: cellular macromolecule metabolic process (GO:0044260);; Biological Process: single-org…	--	[BK]	--	SNF2 family N-terminal domain;; Snf2-ATP coupling, chromatin remodelling complex;; Helicase conserved C-terminal domain	Uncharacterized protein (Fragment) GN=PRUPE_ppa015204mg OS=Prunus persica (Peach) PE=4 SV=1	K	Transcription	PREDICTED: LOW QUALITY PROTEIN: uncharacterized LOC101206586, partial [Cucumis sativus]
Chr7:14083607|14090637	6.46412	csa-miRn6-3p	Csa1G062920	soluble starch synthase 3	Cell wall/membrane/envelope biogenesis	[G]	Carbohydrate transport and metabolism	Molecular Function: starch synthase activity (GO:0009011);; Cellular Component: amyloplast (GO:0009501);; Cellular Component: chloroplast (GO:0009507);; Biological Process: starch biosynthetic process (GO:0019252);; Molecular Function: starch binding (GO:2001070);;	--	--	--	Carbohydrate binding domain (family 25);; Starch synthase catalytic domain;; Glycosyl transferase 4-like domain;; Glycosyl transferases group 1	Starch synthase OS=Cucumis melo subsp. melo PE=3 SV=1	M	Cell wall/membrane/envelope biogenesis	PREDICTED: soluble starch synthase 3, chloroplastic/amyloplastic-like [Cucumis sativus]
Chr7:14083607|14090637	6.46412	csa-miRn6-3p	Csa4G454660	SRK2B	Signal transduction mechanisms	[RTKL]	--	Molecular Function: protein serine/threonine kinase activity (GO:0004674);; Molecular Function: ATP binding (GO:0005524);; Biological Process: protein phosphorylation (GO:0006468);;	K14498|0|csv:101209783|serine/threonine-protein kinase SRK2B-like; K14498 serine/threonine-protein kinase SRK2 [EC:2.7.11.1] (A)	[T]	Signal transduction mechanisms	Protein kinase domain;; Protein tyrosine kinase	Serine/threonine protein kinase GN=MTR_8g095330 OS=Medicago truncatula (Barrel medic) PE=4 SV=1	T	Signal transduction mechanisms	PREDICTED: serine/threonine-protein kinase SRK2B-like [Cucumis sativus]
Chr7:14083607|14090637	6.46412	csa-miRn6-3p	Csa7G180130	Stig1		--	--	--	--	--	--	Stigma-specific protein, Stig1	Predicted protein (Fragment) GN=POPTRDRAFT_175791 OS=Populus trichocarpa (Western balsam poplar) PE=4 SV=1	R	General function prediction only	PREDICTED: uncharacterized protein LOC101232665 [Cucumis sativus]
Chr7:14083607|14090637	6.46412	csa-miRn6-3p	Csa1G007860	STPK.1	Signal transduction mechanisms	[RTKL]	--	Molecular Function: protein kinase C activity (GO:0004697);; Molecular Function: ATP binding (GO:0005524);; Cellular Component: ribosome (GO:0005840);; Biological Process: protein phosphorylation (GO:0006468);; Biological Process: response to stress (GO:0006950);; Biological Process: response to abiotic stimulus (GO:0009628);;	K04688|0|csv:101214867|serine/threonine-protein kinase AtPK2/AtPK19-like; K04688 p70 ribosomal S6 kinase [EC:2.7.11.1] (A)	[RT]	--	Protein kinase domain;; Protein tyrosine kinase;; Kinase-like;; Protein kinase C terminal domain;; RIO1 family	Uncharacterized protein GN=PRUPE_ppa005280mg OS=Prunus persica (Peach) PE=4 SV=1	T	Signal transduction mechanisms	PREDICTED: serine/threonine-protein kinase AtPK2/AtPK19-like [Cucumis sativus]
Chr7:14083607|14090637	6.46412	csa-miRn6-3p	Csa3G232950	STPK.3	Signal transduction mechanisms	[RTKL]	--	Molecular Function: ATP binding (GO:0005524);; Cellular Component: nucleus (GO:0005634);; Cellular Component: plasma membrane (GO:0005886);; Biological Process: protein phosphorylation (GO:0006468);; Molecular Function: RNA polymerase II carboxy-terminal domain kinase activity (GO:0008353);; Biological Process: cell division (GO:0051301);;	--	[D]	Cell cycle control, cell division, chromosome partitioning	Protein kinase domain;; Protein tyrosine kinase	Predicted protein GN=POPTRDRAFT_834104 OS=Populus trichocarpa (Western balsam poplar) PE=2 SV=1	T	Signal transduction mechanisms	PREDICTED: probable serine/threonine-protein kinase At1g54610-like [Cucumis sativus]
Chr7:14083607|14090637	6.46412	csa-miRn6-3p	Csa1G423110	Syntaxin 6		--	--	Cellular Component: nucleus (GO:0005634);;	--	--	--	Syntaxin 6, N-terminal	Uncharacterized protein OS=Glycine max (Soybean) PE=4 SV=1	S	Function unknown	PREDICTED: uncharacterized protein LOC101219019 [Cucumis sativus]
Chr7:14083607|14090637	6.46412	csa-miRn6-3p	Csa5G605000	TCP15	Transcription	--	--	Biological Process: response to hormone (GO:0009725);;	--	--	--	TCP family transcription factor	Putative uncharacterized protein GN=VIT_01s0026g02200 OS=Vitis vinifera (Grape) PE=4 SV=1	K	Transcription	PREDICTED: LOW QUALITY PROTEIN: transcription factor TCP15-like [Cucumis sativus]
Chr7:14083607|14090637	6.46412	csa-miRn6-3p	Csa1G015870	TF IIE	Transcription	--	--	--	--	--	--	--	Uncharacterized protein (Fragment) GN=PRUPE_ppa024616mg OS=Prunus persica (Peach) PE=4 SV=1	S	Function unknown	PREDICTED: general transcription factor IIE subunit 1-like [Cucumis sativus]
Chr7:14083607|14090637	6.46412	csa-miRn6-3p	Csa7G357030	TFIID	Transcription	[K]	Transcription	Biological Process: RNA splicing, via endonucleolytic cleavage and ligation (GO:0000394);; Molecular Function: nucleic acid binding (GO:0003676);; Biological Process: transcription from RNA polymerase II promoter (GO:0006366);; Biological Process: DNA mediated transformation (GO:0009294);; Molecular Function: transferase activity (GO:0016740);; Biological Process: cellular protein metabolic proce…	K03125|0|cmo:103497604|transcription initiation factor TFIID subunit 1; K03125 transcription initiation factor TFIID subunit 1 (A)	[K]	Transcription	Protein of unknown function (DUF3591);; Bromodomain;; TATA box-binding protein binding;; Ubiquitin family;; Ubiquitin-2 like Rad60 SUMO-like;; Zinc knuckle	Uncharacterized protein GN=PRUPE_ppa000092mg OS=Prunus persica (Peach) PE=4 SV=1	K	Transcription	hypothetical protein PRUPE_ppa000092mg [Prunus persica]
Chr7:14083607|14090637	6.46412	csa-miRn6-3p	Csa1G423320	U3		--	--	Cellular Component: nucleolus (GO:0005730);; Biological Process: protein import into nucleus (GO:0006606);; Biological Process: rRNA transcription (GO:0009303);; Cellular Component: plastid (GO:0009536);; Biological Process: embryo sac development (GO:0009553);; Biological Process: embryo development (GO:0009790);;	K14774|0|csv:101225460|U3 small nucleolar RNA-associated protein 25-like; K14774 U3 small nucleolar RNA-associated protein 25 (A)	[S]	Function unknown	Protein of unknown function (DUF1253)	Putative uncharacterized protein GN=VIT_11s0103g00230 OS=Vitis vinifera (Grape) PE=4 SV=1	S	Function unknown	PREDICTED: U3 small nucleolar RNA-associated protein 25-like [Cucumis sativus]
Chr7:14083607|14090637	6.46412	csa-miRn6-3p	Csa6G032470	Vps4	Cytoskeleton	--	--	Cellular Component: cytoplasm (GO:0005737);; Biological Process: defense response (GO:0006952);; Biological Process: response to oxidative stress (GO:0006979);; Biological Process: cellular process (GO:0009987);; Biological Process: regulation of biological process (GO:0050789);;	--	[Z]	Cytoskeleton	Regulator of Vps4 activity in the MVB pathway	Uncharacterized protein GN=PRUPE_ppa007059mg OS=Prunus persica (Peach) PE=4 SV=1	Z	Cytoskeleton	PREDICTED: uncharacterized protein LOC101211044 [Cucumis sativus]
Chr7:14083607|14090637	6.46412	csa-miRn6-3p	Csa3G119700	WRKY30	Transcription	--	--	Molecular Function: sequence-specific DNA binding transcription factor activity (GO:0003700);; Biological Process: regulation of transcription, DNA-templated (GO:0006355);; Molecular Function: sequence-specific DNA binding (GO:0043565);;	--	--	--	WRKY DNA -binding domain	Putative WRKY transcription factor 30 (Fragment) OS=Cucumis sativus (Cucumber) PE=2 SV=1	K	Transcription	putative WRKY transcription factor 30 [Cucumis sativus]
Chr7:14083607|14090637	6.46412	csa-miRn6-3p	Csa7G051310	WSD1		--	--	Molecular Function: transferase activity, transferring acyl groups (GO:0016746);;	--	--	--	Wax ester synthase-like Acyl-CoA acyltransferase domain	Predicted protein GN=POPTRDRAFT_825450 OS=Populus trichocarpa (Western balsam poplar) PE=4 SV=1	S	Function unknown	PREDICTED: O-acyltransferase WSD1-like [Cucumis sativus]
Chr7:14083607|14090637	6.46412	csa-miRn6-3p	Csa4G097690	Zinc transporter		--	--	Cellular Component: chromosome, telomeric region (GO:0000781);; Molecular Function: DNA binding (GO:0003677);; Molecular Function: sequence-specific DNA binding transcription factor activity (GO:0003700);; Molecular Function: RNA binding (GO:0003723);; Molecular Function: heme oxygenase (decyclizing) activity (GO:0004392);; Molecular Function: protein serine/threonine kinase activity (GO:0004674)…	--	--	--	ZIP Zinc transporter	Uncharacterized protein GN=F17C15_130 OS=Arabidopsis thaliana (Mouse-ear cress) PE=4 SV=1	S	Function unknown	uncharacterized protein [Arabidopsis thaliana]
Chr7:14083607|14090637	6.46412	csa-miRn6-3p	Csa1G031790			--	--	--	--	--	--	Cotton fibre expressed protein;; Domain of unknown function (DUF4408)	Cotton fiber expressed protein OS=Medicago truncatula (Barrel medic) PE=4 SV=1	S	Function unknown	PREDICTED: uncharacterized protein LOC101216148 [Cucumis sativus]
Chr7:14083607|14090637	6.46412	csa-miRn6-3p	Csa1G042280			--	--	Biological Process: single-organism transport (GO:0044765);; Biological Process: organic substance transport (GO:0071702);;	--	--	--	--	Uncharacterized protein GN=Bathy13g00290 OS=Bathycoccus prasinos PE=4 SV=1	--	--	predicted protein [Bathycoccus prasinos]
Chr7:14083607|14090637	6.46412	csa-miRn6-3p	Csa1G046070			--	--	--	--	--	--	--	Putative uncharacterized protein GN=OsJ_33046 OS=Oryza sativa subsp. japonica (Rice) PE=4 SV=1	--	--	hypothetical protein MAA_04116 [Metarhizium anisopliae ARSEF 23]
Chr7:14083607|14090637	6.46412	csa-miRn6-3p	Csa1G097640			No_mRNA_anno
Chr7:14083607|14090637	6.46412	csa-miRn6-3p	Csa1G366960			[G]	Carbohydrate transport and metabolism	Cellular Component: nucleus (GO:0005634);; Cellular Component: chloroplast (GO:0009507);;	--	--	--	--	Uncharacterized protein OS=Morella rubra PE=2 SV=1	S	Function unknown	PREDICTED: uncharacterized protein LOC101219508 [Cucumis sativus]
Chr7:14083607|14090637	6.46412	csa-miRn6-3p	Csa1G599530			--	--	Cellular Component: nucleus (GO:0005634);;	--	--	--	Protein of unknown function (DUF1639)	Putative uncharacterized protein GN=VIT_06s0004g00430 OS=Vitis vinifera (Grape) PE=4 SV=1	S	Function unknown	PREDICTED: uncharacterized protein LOC101218228 [Cucumis sativus]
Chr7:14083607|14090637	6.46412	csa-miRn6-3p	Csa2G020850			--	--	--	--	--	--	Protein of unknown function (DUF3049)	Putative uncharacterized protein GN=RCOM_1430130 OS=Ricinus communis (Castor bean) PE=4 SV=1	S	Function unknown	conserved hypothetical protein [Ricinus communis]
Chr7:14083607|14090637	6.46412	csa-miRn6-3p	Csa2G028470			No_mRNA_anno
Chr7:14083607|14090637	6.46412	csa-miRn6-3p	Csa2G062670			No_mRNA_anno
Chr7:14083607|14090637	6.46412	csa-miRn6-3p	Csa2G192810			No_mRNA_anno
Chr7:14083607|14090637	6.46412	csa-miRn6-3p	Csa2G354620			--	--	--	--	--	--	--	Uncharacterized protein GN=PRUPE_ppa012205mg OS=Prunus persica (Peach) PE=4 SV=1	S	Function unknown	PREDICTED: uncharacterized protein LOC101210927 isoform 1 [Cucumis sativus]
Chr7:14083607|14090637	6.46412	csa-miRn6-3p	Csa2G419970			--	--	--	--	--	--	--	Putative uncharacterized protein Sb04g008025 (Fragment) GN=Sb04g008025 OS=Sorghum bicolor (Sorghum) PE=4 SV=1	--	--	hypothetical protein SORBIDRAFT_04g008025 [Sorghum bicolor]
Chr7:14083607|14090637	6.46412	csa-miRn6-3p	Csa3G002870			No_mRNA_anno
Chr7:14083607|14090637	6.46412	csa-miRn6-3p	Csa3G017060			--	--	Cellular Component: nucleosome (GO:0000786);; Molecular Function: DNA binding (GO:0003677);; Biological Process: nucleosome assembly (GO:0006334);;	--	[S]	Function unknown	Coiled-coil domain containing protein (DUF2052)	Putative uncharacterized protein GN=VIT_02s0012g00030 OS=Vitis vinifera (Grape) PE=4 SV=1	S	Function unknown	PREDICTED: uncharacterized protein LOC101229247 [Cucumis sativus]
Chr7:14083607|14090637	6.46412	csa-miRn6-3p	Csa3G110030			--	--	--	--	--	--	--	Uncharacterized protein GN=PRUPE_ppa024829mg OS=Prunus persica (Peach) PE=4 SV=1	S	Function unknown	Uncharacterized protein TCM_006157 [Theobroma cacao]
Chr7:14083607|14090637	6.46412	csa-miRn6-3p	Csa3G119550			--	--	--	--	--	--	--	Uncharacterized protein GN=PRUPE_ppa021416mg OS=Prunus persica (Peach) PE=4 SV=1	S	Function unknown	PREDICTED: uncharacterized protein LOC101205780 [Cucumis sativus]
Chr7:14083607|14090637	6.46412	csa-miRn6-3p	Csa3G149380			--	--	--	--	--	--	Protein of unknown function (DUF3049)	Predicted protein GN=POPTRDRAFT_566284 OS=Populus trichocarpa (Western balsam poplar) PE=4 SV=1	S	Function unknown	Uncharacterized protein isoform 1 [Theobroma cacao]
Chr7:14083607|14090637	6.46412	csa-miRn6-3p	Csa3G236550			--	--	Cellular Component: intracellular membrane-bounded organelle (GO:0043231);;	--	--	--	--	Uncharacterized protein GN=PRUPE_ppa001903mg OS=Prunus persica (Peach) PE=4 SV=1	S	Function unknown	PREDICTED: uncharacterized LOC101220770 [Cucumis sativus]
Chr7:14083607|14090637	6.46412	csa-miRn6-3p	Csa3G238220			--	--	Cellular Component: nucleosome (GO:0000786);; Molecular Function: DNA binding (GO:0003677);; Molecular Function: structural constituent of ribosome (GO:0003735);; Molecular Function: protein serine/threonine kinase activity (GO:0004674);; Molecular Function: ATP binding (GO:0005524);; Cellular Component: ribosome (GO:0005840);; Biological Process: nucleosome assembly (GO:0006334);; Biological Pro…	--	--	--	--	Uncharacterized protein GN=PGSC0003DMG400043625 OS=Solanum tuberosum (Potato) PE=4 SV=1	--	--	hypothetical protein PDIG_60830 [Penicillium digitatum PHI26]
Chr7:14083607|14090637	6.46412	csa-miRn6-3p	Csa3G251930			--	--	Cellular Component: nucleosome (GO:0000786);; Molecular Function: DNA binding (GO:0003677);; Molecular Function: heme oxygenase (decyclizing) activity (GO:0004392);; Biological Process: nucleosome assembly (GO:0006334);; Biological Process: heme oxidation (GO:0006788);;	--	--	--	--	Uncharacterized protein (Fragment) GN=OB04G17350 OS=Oryza brachyantha PE=4 SV=1	--	--	expressed protein [Aureococcus anophagefferens]
Chr7:14083607|14090637	6.46412	csa-miRn6-3p	Csa3G251950			--	--	--	--	--	--	Cotton fibre expressed protein	Putative uncharacterized protein GN=RCOM_1443930 OS=Ricinus communis (Castor bean) PE=4 SV=1	S	Function unknown	Uncharacterized protein TCM_017399 [Theobroma cacao]
Chr7:14083607|14090637	6.46412	csa-miRn6-3p	Csa3G307680			--	--	--	--	--	--	GDSL/SGNH-like Acyl-Esterase family found in Pmr5 and Cas1p	Uncharacterized protein GN=PRUPE_ppa007406mg OS=Prunus persica (Peach) PE=4 SV=1	S	Function unknown	PREDICTED: uncharacterized protein LOC101220526 [Cucumis sativus]
Chr7:14083607|14090637	6.46412	csa-miRn6-3p	Csa3G348940			--	--	--	--	--	--	--	Predicted protein GN=POPTRDRAFT_552964 OS=Populus trichocarpa (Western balsam poplar) PE=4 SV=1	S	Function unknown	predicted protein [Populus trichocarpa]
Chr7:14083607|14090637	6.46412	csa-miRn6-3p	Csa3G455120			--	--	Cellular Component: nucleosome (GO:0000786);; Molecular Function: DNA binding (GO:0003677);; Biological Process: nucleosome assembly (GO:0006334);;	--	--	--	--	Uncharacterized protein (Fragment) GN=OB04G17350 OS=Oryza brachyantha PE=4 SV=1	K	Transcription	unknown [Medicago truncatula]
Chr7:14083607|14090637	6.46412	csa-miRn6-3p	Csa3G535640			--	--	--	--	--	--	--	Pistil-specific extensin-like protein GN=MTR_4g017240 OS=Medicago truncatula (Barrel medic) PE=4 SV=1	--	--	hypothetical protein CHGG_10452 [Chaetomium globosum CBS 148.51]
Chr7:14083607|14090637	6.46412	csa-miRn6-3p	Csa3G636390			--	--	Biological Process: polysaccharide biosynthetic process (GO:0000271);; Cellular Component: cell wall (GO:0005618);; Cellular Component: plasma membrane (GO:0005886);; Biological Process: anatomical structure morphogenesis (GO:0009653);; Biological Process: multidimensional cell growth (GO:0009825);; Biological Process: tissue development (GO:0009888);; Biological Process: cell tip growth (GO:0009…	--	[TZ]	--	Formin Homology 2 Domain	Uncharacterized protein OS=Glycine max (Soybean) PE=4 SV=1	TZ	--	PREDICTED: uncharacterized LOC101211678 [Cucumis sativus]
Chr7:14083607|14090637	6.46412	csa-miRn6-3p	Csa3G645890			--	--	Cellular Component: nucleosome (GO:0000786);; Molecular Function: DNA binding (GO:0003677);; Molecular Function: structural constituent of ribosome (GO:0003735);; Molecular Function: protein serine/threonine kinase activity (GO:0004674);; Molecular Function: ATP binding (GO:0005524);; Cellular Component: ribosome (GO:0005840);; Biological Process: nucleosome assembly (GO:0006334);; Biological Pro…	--	--	--	--	Uncharacterized protein GN=PGSC0003DMG400043625 OS=Solanum tuberosum (Potato) PE=4 SV=1	--	--	hypothetical protein PDIG_67850 [Penicillium digitatum PHI26]
Chr7:14083607|14090637	6.46412	csa-miRn6-3p	Csa3G740830			No_mRNA_anno
Chr7:14083607|14090637	6.46412	csa-miRn6-3p	Csa3G852500			[E]	Amino acid transport and metabolism	Molecular Function: catalytic activity (GO:0003824);; Biological Process: metabolic process (GO:0008152);; Molecular Function: pyridoxal phosphate binding (GO:0030170);;	--	[H]	Coenzyme transport and metabolism	--	Putative uncharacterized protein GN=VIT_18s0001g11350 OS=Vitis vinifera (Grape) PE=4 SV=1	H	Coenzyme transport and metabolism	PREDICTED: uncharacterized protein LOC101215138 [Cucumis sativus]
Chr7:14083607|14090637	6.46412	csa-miRn6-3p	Csa3G872730			[S]	Function unknown	--	--	[Z]	Cytoskeleton	Protein of unknown function (DUF615)	Predicted protein GN=POPTRDRAFT_559845 OS=Populus trichocarpa (Western balsam poplar) PE=4 SV=1	Z	Cytoskeleton	PREDICTED: uncharacterized protein LOC101214378 [Cucumis sativus]
Chr7:14083607|14090637	6.46412	csa-miRn6-3p	Csa4G002580			--	--	--	--	--	--	Cotton fibre expressed protein	Putative uncharacterized protein GN=VIT_07s0005g01140 OS=Vitis vinifera (Grape) PE=4 SV=1	S	Function unknown	PREDICTED: uncharacterized protein LOC100245192 [Vitis vinifera]
Chr7:14083607|14090637	6.46412	csa-miRn6-3p	Csa4G050820			--	--	Cellular Component: plasma membrane (GO:0005886);;	--	--	--	Protein of unknown function (DUF1191)	Predicted protein GN=POPTRDRAFT_751249 OS=Populus trichocarpa (Western balsam poplar) PE=4 SV=1	R	General function prediction only	PREDICTED: uncharacterized protein LOC101207860 [Cucumis sativus]
Chr7:14083607|14090637	6.46412	csa-miRn6-3p	Csa4G119260			No_mRNA_anno
Chr7:14083607|14090637	6.46412	csa-miRn6-3p	Csa4G293090			--	--	Cellular Component: nucleus (GO:0005634);; Cellular Component: cell part (GO:0044464);;	--	--	--	--	Uncharacterized protein GN=PRUPE_ppa000364mg OS=Prunus persica (Peach) PE=4 SV=1	R	General function prediction only	PREDICTED: uncharacterized protein LOC101220913 isoform 1 [Cucumis sativus]
Chr7:14083607|14090637	6.46412	csa-miRn6-3p	Csa5G107040			No_mRNA_anno
Chr7:14083607|14090637	6.46412	csa-miRn6-3p	Csa5G129300			--	--	Cellular Component: nucleus (GO:0005634);;	--	[S]	Function unknown	Hepatocellular carcinoma-associated antigen 59	Uncharacterized protein GN=PRUPE_ppa009015mg OS=Prunus persica (Peach) PE=4 SV=1	S	Function unknown	PREDICTED: uncharacterized LOC101215146 [Cucumis sativus]
Chr7:14083607|14090637	6.46412	csa-miRn6-3p	Csa5G139900			--	--	--	--	--	--	--	Uncharacterized protein GN=PRUPE_ppa007251mg OS=Prunus persica (Peach) PE=4 SV=1	R	General function prediction only	PREDICTED: probable membrane-associated kinase regulator 5-like [Cucumis sativus]
Chr7:14083607|14090637	6.46412	csa-miRn6-3p	Csa5G167180			No_mRNA_anno
Chr7:14083607|14090637	6.46412	csa-miRn6-3p	Csa5G381770			--	--	Biological Process: organelle organization (GO:0006996);; Biological Process: gene silencing (GO:0016458);; Biological Process: covalent chromatin modification (GO:0016569);; Biological Process: gene silencing by RNA (GO:0031047);; Biological Process: regulation of gene expression, epigenetic (GO:0040029);; Biological Process: macromolecule methylation (GO:0043414);; Biological Process: primary m…	--	--	--	--	Putative uncharacterized protein GN=OsI_31969 OS=Oryza sativa subsp. indica (Rice) PE=3 SV=1	--	--	hypothetical protein OsI_31969 [Oryza sativa Indica Group]
Chr7:14083607|14090637	6.46412	csa-miRn6-3p	Csa5G524770			--	--	--	--	--	--	--	Putative uncharacterized protein GN=VIT_14s0066g01140 OS=Vitis vinifera (Grape) PE=4 SV=1	S	Function unknown	PREDICTED: uncharacterized protein LOC100247380 [Vitis vinifera]
Chr7:14083607|14090637	6.46412	csa-miRn6-3p	Csa5G590040			[O]	Posttranslational modification, protein turnover, chaperones	Molecular Function: nucleotide binding (GO:0000166);;	K08900|7.18377e-44|tcc:TCM_010794|ATP binding protein, putative; K08900 mitochondrial chaperone BCS1 (A)	[O]	Posttranslational modification, protein turnover, chaperones	--	Putative uncharacterized protein GN=VIT_01s0010g02730 OS=Vitis vinifera (Grape) PE=4 SV=1	O	Posttranslational modification, protein turnover, chaperones	conserved hypothetical protein [Ricinus communis]
Chr7:14083607|14090637	6.46412	csa-miRn6-3p	Csa5G638400			--	--	--	--	--	--	--	Putative uncharacterized protein GN=VITISV_019275 OS=Vitis vinifera (Grape) PE=4 SV=1	S	Function unknown	PREDICTED: uncharacterized protein LOC101204708 [Cucumis sativus]
Chr7:14083607|14090637	6.46412	csa-miRn6-3p	Csa5G648700			--	--	Biological Process: mRNA splicing, via spliceosome (GO:0000398);; Cellular Component: nucleus (GO:0005634);; Biological Process: rRNA processing (GO:0006364);; Biological Process: protein maturation (GO:0051604);;	K14795|1.10009e-138|csv:101232014|ribosomal RNA processing protein 36 homolog; K14795 ribosomal RNA-processing protein 36 (A)	[S]	Function unknown	Domain of unknown function (DUF947)	Putative uncharacterized protein GN=VIT_02s0025g04400 OS=Vitis vinifera (Grape) PE=4 SV=1	S	Function unknown	PREDICTED: ribosomal RNA processing protein 36 homolog [Cucumis sativus]
Chr7:14083607|14090637	6.46412	csa-miRn6-3p	Csa6G005170			--	--	Cellular Component: nucleosome (GO:0000786);; Molecular Function: DNA binding (GO:0003677);; Biological Process: nucleosome assembly (GO:0006334);;	--	--	--	--	Uncharacterized protein (Fragment) GN=OB04G17350 OS=Oryza brachyantha PE=4 SV=1	--	--	unknown [Medicago truncatula]
Chr7:14083607|14090637	6.46412	csa-miRn6-3p	Csa6G092520			--	--	Cellular Component: nucleosome (GO:0000786);; Molecular Function: nucleic acid binding (GO:0003676);; Molecular Function: DNA binding (GO:0003677);; Molecular Function: structural constituent of ribosome (GO:0003735);; Molecular Function: protein serine/threonine kinase activity (GO:0004674);; Molecular Function: ATP binding (GO:0005524);; Cellular Component: ribosome (GO:0005840);; Biological Pr…	--	--	--	--	Putative uncharacterized protein OS=Arabidopsis thaliana (Mouse-ear cress) PE=4 SV=1	--	--	hypothetical protein PDIG_64730 [Penicillium digitatum PHI26]
Chr7:14083607|14090637	6.46412	csa-miRn6-3p	Csa6G109630			No_mRNA_anno
Chr7:14083607|14090637	6.46412	csa-miRn6-3p	Csa6G128630			--	--	--	--	--	--	--	--	--	--	PREDICTED: ELMO domain-containing protein A-like [Cucumis sativus]
Chr7:14083607|14090637	6.46412	csa-miRn6-3p	Csa6G137600			[R]	General function prediction only	--	--	--	--	TPR repeat;; Tetratricopeptide repeat;; Tetratricopeptide repeat;; Anaphase-promoting complex, cyclosome, subunit 3;; Tetratricopeptide repeat;; Tetratricopeptide repeat	Uncharacterized protein GN=PRUPE_ppa018824mg OS=Prunus persica (Peach) PE=4 SV=1	R	General function prediction only	PREDICTED: uncharacterized protein LOC101219918 [Cucumis sativus]
Chr7:14083607|14090637	6.46412	csa-miRn6-3p	Csa6G141350			--	--	--	--	--	--	Senescence regulator	Uncharacterized protein GN=Solyc11g069450.1 OS=Solanum lycopersicum (Tomato) PE=4 SV=1	S	Function unknown	PREDICTED: uncharacterized protein LOC101215539 [Cucumis sativus]
Chr7:14083607|14090637	6.46412	csa-miRn6-3p	Csa6G157050			--	--	--	--	--	--	--	Uncharacterized protein GN=PRUPE_ppa001741mg OS=Prunus persica (Peach) PE=4 SV=1	S	Function unknown	PREDICTED: uncharacterized protein LOC101204646 [Cucumis sativus]
Chr7:14083607|14090637	6.46412	csa-miRn6-3p	Csa6G185330			[R]	General function prediction only	Molecular Function: nucleotide binding (GO:0000166);; Molecular Function: DNA binding (GO:0003677);; Cellular Component: nucleus (GO:0005634);; Biological Process: DNA repair (GO:0006281);; Molecular Function: zinc ion binding (GO:0008270);; Biological Process: response to UV-B (GO:0010224);; Cellular Component: Cul4-RING E3 ubiquitin ligase complex (GO:0080008);;	K10140|0|csv:101212319|protein DAMAGED DNA-BINDING 2-like; K10140 DNA damage-binding protein 2 (A)	[S]	Function unknown	WD domain, G-beta repeat	Uncharacterized protein GN=PRUPE_ppa022497mg OS=Prunus persica (Peach) PE=4 SV=1	R	General function prediction only	PREDICTED: protein DAMAGED DNA-BINDING 2-like [Cucumis sativus]
Chr7:14083607|14090637	6.46412	csa-miRn6-3p	Csa6G324820			--	--	Cellular Component: nucleosome (GO:0000786);; Molecular Function: nucleic acid binding (GO:0003676);; Molecular Function: DNA binding (GO:0003677);; Molecular Function: protein serine/threonine kinase activity (GO:0004674);; Molecular Function: ATP binding (GO:0005524);; Biological Process: nucleosome assembly (GO:0006334);; Biological Process: protein phosphorylation (GO:0006468);; Molecular Fun…	--	--	--	--	Uncharacterized protein GN=PGSC0003DMG400046004 OS=Solanum tuberosum (Potato) PE=4 SV=1	--	--	Contains weak similarity to an unknown protein T23E18.5 gi|6573728 from Arabidopsis thaliana BAC T23E18 gb|AC009978. EST gb|W43440 comes from this gene [Arabidopsis thaliana]
Chr7:14083607|14090637	6.46412	csa-miRn6-3p	Csa6G361300			--	--	--	--	--	--	--	Putative uncharacterized protein GN=RCOM_0708150 OS=Ricinus communis (Castor bean) PE=4 SV=1	S	Function unknown	hypothetical protein RCOM_0708150 [Ricinus communis]
Chr7:14083607|14090637	6.46412	csa-miRn6-3p	Csa6G405900			No_mRNA_anno
Chr7:14083607|14090637	6.46412	csa-miRn6-3p	Csa6G410680			--	--	Molecular Function: ion channel activity (GO:0005216);; Cellular Component: nucleus (GO:0005634);; Cellular Component: mitochondrion (GO:0005739);; Biological Process: cation transport (GO:0006812);; Cellular Component: chloroplast inner membrane (GO:0009706);; Molecular Function: porin activity (GO:0015288);; Cellular Component: integral component of chloroplast outer membrane (GO:0031359);; Mol…	--	--	--	--	Putative uncharacterized protein OS=Populus trichocarpa (Western balsam poplar) PE=2 SV=1	S	Function unknown	PREDICTED: outer envelope pore protein 37, chloroplastic-like [Cucumis sativus]
Chr7:14083607|14090637	6.46412	csa-miRn6-3p	Csa6G452650			--	--	--	--	--	--	Domain of unknown function (DUF4228)	Putative uncharacterized protein GN=VIT_08s0007g03260 OS=Vitis vinifera (Grape) PE=4 SV=1	S	Function unknown	PREDICTED: uncharacterized protein LOC101226128 [Cucumis sativus]
Chr7:14083607|14090637	6.46412	csa-miRn6-3p	Csa6G501250			[H]	Coenzyme transport and metabolism	--	--	--	--	--	Putative uncharacterized protein OS=Populus trichocarpa (Western balsam poplar) PE=2 SV=1	--	--	PREDICTED: uncharacterized protein LOC101214252 isoform 1 [Cucumis sativus]
Chr7:14083607|14090637	6.46412	csa-miRn6-3p	Csa6G511820			--	--	--	--	--	--	--	Uncharacterized protein OS=Glycine max (Soybean) PE=4 SV=1	S	Function unknown	PREDICTED: uncharacterized protein LOC101204826 [Cucumis sativus]
Chr7:14083607|14090637	6.46412	csa-miRn6-3p	Csa6G525630			--	--	--	--	--	--	--	Uncharacterized protein GN=Bra013480 OS=Brassica rapa subsp. pekinensis (Chinese cabbage) PE=4 SV=1	S	Function unknown	predicted protein [Populus trichocarpa]
Chr7:14083607|14090637	6.46412	csa-miRn6-3p	Csa7G037490			--	--	Molecular Function: binding (GO:0005488);;	--	--	--	--	Putative uncharacterized protein GN=VOLCADRAFT_121342 OS=Volvox carteri (Green alga) PE=4 SV=1	--	--	hypothetical protein CLUG_05252 [Clavispora lusitaniae ATCC 42720]
Chr7:14083607|14090637	6.46412	csa-miRn6-3p	Csa7G133420			No_mRNA_anno
Chr7:14083607|14090637	6.46412	csa-miRn6-3p	Csa7G281360			--	--	Biological Process: response to stress (GO:0006950);; Biological Process: regulation of mitotic cell cycle (GO:0007346);; Biological Process: vernalization response (GO:0010048);;	--	[O]	Posttranslational modification, protein turnover, chaperones	--	Putative uncharacterized protein GN=RCOM_0686080 OS=Ricinus communis (Castor bean) PE=4 SV=1	O	Posttranslational modification, protein turnover, chaperones	PREDICTED: uncharacterized protein LOC101213388 [Cucumis sativus]
Chr7:14083607|14090637	6.46412	csa-miRn6-3p	Csa7G339700			No_mRNA_anno
Chr7:14083607|14090637	6.46412	csa-miRn6-3p	Csa7G388300			--	--	--	--	--	--	Protein of unknown function (DUF581)	Uncharacterized protein GN=PRUPE_ppa008958mg OS=Prunus persica (Peach) PE=4 SV=1	S	Function unknown	PREDICTED: uncharacterized protein LOC101203170 [Cucumis sativus]
Chr7:14083607|14090637	6.46412	csa-miRn6-3p	Csa7G451960			--	--	--	--	--	--	PWWP domain	Putative uncharacterized protein GN=VITISV_024170 OS=Vitis vinifera (Grape) PE=4 SV=1	S	Function unknown	hypothetical protein VITISV_024170 [Vitis vinifera]
Chr7:3795766|3799265	4.88843	PC-5p-230498	Csa2G386150	DEAD/DEAH.1		[LKJ]	--	Biological Process: karyogamy (GO:0000741);; Biological Process: RNA methylation (GO:0001510);; Molecular Function: helicase activity (GO:0004386);; Biological Process: embryo sac egg cell differentiation (GO:0009560);; Molecular Function: organic cyclic compound binding (GO:0097159);; Molecular Function: heterocyclic compound binding (GO:1901363);;	--	[A]	RNA processing and modification	DEAD/DEAH box helicase	Uncharacterized protein GN=PRUPE_ppa003553mg OS=Prunus persica (Peach) PE=4 SV=1	A	RNA processing and modification	PREDICTED: pre-mRNA-processing ATP-dependent RNA helicase prp5-like [Cucumis sativus]
Chr7:3795766|3799265	4.88843	PC-5p-230498	Csa1G045830	myosin heavy chain kinase	Signal transduction	[T]	Signal transduction mechanisms	Molecular Function: nucleotide binding (GO:0000166);; Cellular Component: heterotrimeric G-protein complex (GO:0005834);; Biological Process: response to auxin (GO:0009733);; Biological Process: response to brassinosteroid (GO:0009741);; Molecular Function: myosin heavy chain kinase activity (GO:0016905);;	--	[R]	General function prediction only	WD domain, G-beta repeat	Putative uncharacterized protein GN=VIT_17s0000g07690 OS=Vitis vinifera (Grape) PE=4 SV=1	R	General function prediction only	PREDICTED: myosin heavy chain kinase B-like [Cucumis sativus]
Chr7:3795766|3799265	4.88843	PC-5p-230498	Csa1G660150	phosphate translocator 2	Carbohydrate transport and metabolism	--	--	Molecular Function: inorganic phosphate transmembrane transporter activity (GO:0005315);; Cellular Component: vacuolar membrane (GO:0005774);; Biological Process: glucose catabolic process (GO:0006007);; Biological Process: purine nucleobase transport (GO:0006863);; Biological Process: vacuole organization (GO:0007033);; Cellular Component: plastid (GO:0009536);; Biological Process: embryo sac de…	K15283|0|csv:101220046|glucose-6-phosphate/phosphate translocator 2, chloroplastic-like; K15283 solute carrier family 35, member E1 (A)	[GE]	--	Triose-phosphate Transporter family;; EamA-like transporter family;; UAA transporter family	Uncharacterized protein GN=PRUPE_ppa006795mg OS=Prunus persica (Peach) PE=4 SV=1	G	Carbohydrate transport and metabolism	PREDICTED: glucose-6-phosphate/phosphate translocator 2, chloroplastic-like [Cucumis sativus]
Chr7:3795766|3799265	4.88843	PC-5p-74546	Csa4G056530	β-amylase	General function prediction only	--	--	Biological Process: polysaccharide catabolic process (GO:0000272);; Molecular Function: DNA binding (GO:0003677);; Molecular Function: sequence-specific DNA binding transcription factor activity (GO:0003700);; Cellular Component: nucleus (GO:0005634);; Cellular Component: cytoplasm (GO:0005737);; Biological Process: regulation of transcription, DNA-templated (GO:0006355);; Molecular Function: bet…	K01177|0|cmo:103493026|beta-amylase 8; K01177 beta-amylase [EC:3.2.1.2] (A)	--	--	Glycosyl hydrolase family 14;; Plant protein of unknown function (DUF822)	Uncharacterized protein OS=Glycine max (Soybean) PE=3 SV=2	R	General function prediction only	PREDICTED: beta-amylase 8-like [Cucumis sativus]
Chr7:3795766|3799265	4.88843	PC-5p-74546	Csa6G194700			--	--	--	--	--	--	C2 domain	Putative uncharacterized protein GN=VIT_05s0020g01400 OS=Vitis vinifera (Grape) PE=4 SV=1	R	General function prediction only	PREDICTED: uncharacterized protein LOC101227117 [Cucumis sativus]
Chr7:4393781|4394179	-6.14504	PC-3p-72026	Csa1G042460	Calmodulin binding protein		--	--	--	--	--	--	Calmodulin binding protein-like	Calmodulin binding protein, putative GN=RCOM_0725840 OS=Ricinus communis (Castor bean) PE=4 SV=1	S	Function unknown	PREDICTED: uncharacterized protein LOC101215184 [Cucumis sativus]
Chr7:4393781|4394179	-6.14504	PC-3p-72026	Csa2G014830	disease resistance protein	Signal transduction mechanisms	[S]	Function unknown	--	--	[T]	Signal transduction mechanisms	NB-ARC domain;; Leucine rich repeat;; Leucine Rich repeats (2 copies);; Archaeal ATPase	Putative uncharacterized protein GN=VIT_14s0081g00800 OS=Vitis vinifera (Grape) PE=4 SV=1	R	General function prediction only	PREDICTED: disease resistance protein At4g27190-like, partial [Cucumis sativus]
Chr7:4393781|4394179	-6.14504	PC-3p-72026	Csa5G321460	iron-sulfur protein	Energy production and conversion	[C]	Energy production and conversion	Cellular Component: mitochondrion (GO:0005739);; Molecular Function: NADH dehydrogenase (ubiquinone) activity (GO:0008137);; Cellular Component: chloroplast thylakoid membrane (GO:0009535);; Biological Process: oxidation-reduction process (GO:0055114);;	K03936|7.68351e-16|csv:101222910|NADH dehydrogenase [ubiquinone] iron-sulfur protein 3-like; K03936 NADH dehydrogenase (ubiquinone) Fe-S protein 3 [EC:1.6.5.3 1.6.99.3] (A)	[C]	Energy production and conversion	--	Putative uncharacterized protein GN=VITISV_029599 OS=Vitis vinifera (Grape) PE=4 SV=1	C	Energy production and conversion	PREDICTED: NADH dehydrogenase [ubiquinone] iron-sulfur protein 3-like [Cucumis sativus]
Chr7:4393781|4394179	-6.14504	PC-3p-72026	Csa3G175080	LRR STPK.1	Signal transduction mechanisms	[S]	Function unknown	Biological Process: MAPK cascade (GO:0000165);; Molecular Function: nucleotide binding (GO:0000166);; Molecular Function: protein kinase activity (GO:0004672);; Biological Process: protein phosphorylation (GO:0006468);; Cellular Component: membrane (GO:0016020);; Molecular Function: oxidoreductase activity (GO:0016491);;	--	--	--	Protein kinase domain;; Protein tyrosine kinase;; Leucine Rich repeats (2 copies);; Leucine rich repeat;; Leucine Rich Repeat;; Leucine rich repeat N-terminal domain;; Leucine Rich repeat	Uncharacterized protein OS=Glycine max (Soybean) PE=4 SV=1	T	Signal transduction mechanisms	PREDICTED: probable LRR receptor-like serine/threonine-protein kinase At4g08850-like [Cucumis sativus]
Chr7:4393781|4394179	-6.14504	PC-3p-72026	Csa5G266890	RGA2	Signal transduction mechanisms	--	--	--	--	[T]	Signal transduction mechanisms	NB-ARC domain;; Leucine rich repeat;; Leucine Rich repeats (2 copies);; AAA domain	R-FOM-2 OS=Cucumis melo (Muskmelon) PE=4 SV=1	T	Signal transduction mechanisms	PREDICTED: disease resistance protein RGA2-like [Cucumis sativus]
Chr7:4393781|4394179	-6.14504	PC-3p-72026	Csa1G050140	TEL2		--	--	Cellular Component: nucleus (GO:0005634);; Biological Process: embryo development ending in seed dormancy (GO:0009793);;	K11137|0|csv:101210804|telomere length regulation protein TEL2 homolog; K11137 telomere length regulation protein (A)	[S]	Function unknown	Telomere length regulation protein	Putative uncharacterized protein OS=Cucumis melo subsp. melo PE=4 SV=1	S	Function unknown	PREDICTED: telomere length regulation protein TEL2 homolog [Cucumis sativus]
Chr7:4393781|4394179	-6.14504	PC-3p-72026	Csa7G070760	TOR		[TDBLU]	--	Biological Process: cytokinesis by cell plate formation (GO:0000911);; Molecular Function: regulatory region DNA binding (GO:0000975);; Molecular Function: lipid transporter activity (GO:0005319);; Molecular Function: ATP binding (GO:0005524);; Cellular Component: nucleus (GO:0005634);; Cellular Component: cytoplasm (GO:0005737);; Biological Process: lipid transport (GO:0006869);; Biological Proc…	K07203|0|cmo:103495325|serine/threonine-protein kinase TOR; K07203 FKBP12-rapamycin complex-associated protein (A)	[L]	Replication, recombination and repair	FAT domain;; Phosphatidylinositol 3- and 4-kinase;; Domain of unknown function (DUF3385);; Rapamycin binding domain;; HEAT repeats;; FATC domain;; HEAT-like repeat	Uncharacterized protein GN=PRUPE_ppa000022mg OS=Prunus persica (Peach) PE=4 SV=1	L	Replication, recombination and repair	PREDICTED: LOW QUALITY PROTEIN: serine/threonine-protein kinase TOR-like [Cucumis sativus]
Chr7:4393781|4394179	-6.14504	PC-3p-72026	Csa5G607430	U-box protein		--	--	--	--	[S]	Function unknown	U-box domain;; Zinc-finger of the MIZ type in Nse subunit	Uncharacterized protein GN=PRUPE_ppa026397mg OS=Prunus persica (Peach) PE=4 SV=1	S	Function unknown	PREDICTED: putative U-box domain-containing protein 42-like [Cucumis sativus]
Chr7:4393781|4394179	-6.14504	PC-3p-72026	Csa4G006460			--	--	Biological Process: cellular component organization (GO:0016043);; Biological Process: single-organism cellular process (GO:0044763);;	--	--	--	CUE domain	Uncharacterized protein GN=PRUPE_ppa010184mg OS=Prunus persica (Peach) PE=4 SV=1	S	Function unknown	PREDICTED: uncharacterized protein LOC101208593 [Cucumis sativus]
Chr7:4393781|4394179	-6.14504	PC-3p-72026	Csa6G113500			[R]	General function prediction only	Cellular Component: plasma membrane (GO:0005886);; Cellular Component: chloroplast (GO:0009507);; Molecular Function: transferase activity, transferring phosphorus-containing groups (GO:0016772);;	--	[R]	General function prediction only	ABC1 family	Protein ABC1, mitochondrial, putative GN=RCOM_0690870 OS=Ricinus communis (Castor bean) PE=4 SV=1	R	General function prediction only	PREDICTED: uncharacterized protein sll1770-like [Vitis vinifera]
Chr7:8013025|8031054	5.63376	csa-novel-35	Csa6G088720	A/G-specific adenine glycosylase	Replication, recombination and repair	[L]	Replication, recombination and repair	Molecular Function: DNA binding (GO:0003677);; Molecular Function: endonuclease activity (GO:0004519);; Cellular Component: intracellular (GO:0005622);; Biological Process: base-excision repair (GO:0006284);; Biological Process: DNA methylation (GO:0006306);; Molecular Function: DNA N-glycosylase activity (GO:0019104);; Molecular Function: 4 iron, 4 sulfur cluster binding (GO:0051539);;	K03575|0|cmo:103498904|A/G-specific adenine DNA glycosylase; K03575 A/G-specific adenine glycosylase [EC:3.2.2.-] (A)	[L]	Replication, recombination and repair	HhH-GPD superfamily base excision DNA repair protein;; NUDIX domain;; Helix-hairpin-helix motif;; Iron-sulfur binding domain of endonuclease III	A/G-specific adenine DNA glycosylase OS=Cucumis melo subsp. melo PE=4 SV=1	L	Replication, recombination and repair	PREDICTED: A/G-specific adenine DNA glycosylase-like [Cucumis sativus]
