# Supplementary material for: Identification of cucumber circular RNAs responsive to salt stress
Source: BMC Plant Biol. 2019 Apr 27;19:164. doi: 10.1186/s12870-019-1712-3 (PMC6486992; doi:10.1186/s12870-019-1712-3)
Supplement: Supplementary file 13 — Table S10. Evolutionary conserved miRNAs sponged by circRNAs. (XLSX 13 kb) [file 12870_2019_1712_MOESM13_ESM.xlsx]

## Sheet: Sheet1
circRNA	sponged miRNA	conserved miRNA family	Function	Reference
Chr1:1271310|1273631	csa-miR-171l	miR156/miR157	coordinates Arabidopsis thaliana development and salt and drought stresses tolerance	[1]
Chr6:19177739|19183752	csa-miR-159h	miR159	Induction of miR159 under salinity stress function to balance gene expression required for basal growth adjustments	[2]
Chr6:19177739|19183752	miR159b	miR159
Chr1:26661035|26687720, Chr1:26677510|26687733	scaffold01066:88458_88477	miR172	Overexpression of Soybean miR172c confers water defcit and salt tolerance and accelerates Arabidopsis ﬂowering under abiotic stresses.	[3]
Chr7:8013025|8031054	csa-novel-35	miR414	rice MIR414 function as regulators of genes encoding DEAD-box helicases in response to salinity stress	[4]
Chr3:38162024|38169944	csa-miR396d	miR396	tomato miR396a-5p plays critical roles in responses to salt, drought and cold stresses.	[5]
Chr3:38162024|38169944	csa-miR-396j	miR396
Chr4:2827347|2827866	csa-miR-396n	miR396
Chr1:25896595|25911734	csa-miR399b	miR399	miR399f modulates plant responses to salt, ABA, and drought, by regulating the expression of stress-responsive genes	[6]
Chr2:9735887|9753600, Chr3:13085604|13092076, Chr3:14953696|14960199	PC-5p-9180	miR870	nitrate-responsive	[7]
1. Macovei A, Tuteja N: microRNAs targeting DEAD-box helicases are involved in salinity stress response in rice (Oryza sativa L.). BMC PLANT BIOL 2012, 12(1):183.
2. Kitazumi A, Kawahara Y, Onda TS, De Koeyer D, de Los Reyes BG: Implications of miR166 and miR159 induction to the basal response mechanisms of an andigena potato (Solanum tuberosum subsp.andigena) to salinity stress, predicted from network models in Arabidopsis. GENOME 2015, 58(1):13-24.
3. Li W, Wang T, Zhang Y, Li Y: Overexpression of soybean miR172c confers tolerance to water deficit and salt stress, but increases ABA sensitivity in transgenic Arabidopsis thaliana. J EXP BOT 2015, 67(1):175-194.
4. Macovei A, Tuteja N: microRNAs targeting DEAD-box helicases are involved in salinity stress response in rice (Oryza sativa L.). BMC PLANT BIOL 2012, 12(1):183.
5. Chen L, Luan Y, Zhai J: Sp-miR396a-5p acts as a stress-responsive genes regulator by conferring tolerance to abiotic stresses and susceptibility to Phytophthora nicotianae infection in transgenic tobacco. PLANT CELL REP 2015, 34(12):2013-2025.
6. A Role for Arabidopsis miR399f in Salt, Drought, and ABA Signaling. MOL CELLS 2016, 39(2):111-118.
7. Vidal EA, Moyano TC, Krouk G, Katari MS, Tanurdzic M, McCombie WR, Coruzzi GM, Gutiérrez RA: Integrated RNA-seq and sRNA-seq analysis identifies novel nitrate-responsive genes in Arabidopsis thaliana roots. BMC GENOMICS 2013, 14(1):701.
